# Supplementary material for: Biological carbon pump estimate based on multidecadal hydrographic data
Source: Nature. 2023 Dec 6;624(7992):579–85. doi: 10.1038/s41586-023-06772-4 (PMC10733149; doi:10.1038/s41586-023-06772-4)
Supplement: Supplementary file 2 — Source Data Fig. 2 [file 41586_2023_6772_MOESM2_ESM.xlsx]

## Sheet: Fig2a
lon	lat	POCflux
1	-89.011	0
1	-87.033	0
1	-85.0549	0
1	-83.0769	0
1	-81.0989	0
1	-79.1209	0
1	-77.1429	0
1	-75.1648	0
1	-73.1868	0
1	-71.2088	10.2636
1	-69.2308	86.4484
1	-67.2527	102.15
1	-65.2747	101.093
1	-63.2967	93.1982
1	-61.3187	87.736
1	-59.3407	89.9673
1	-57.3626	91.3326
1	-55.3846	82.8202
1	-53.4066	83.7213
1	-51.4286	87.439
1	-49.4505	94.9188
1	-47.4725	98.0037
1	-45.4945	94.9014
1	-43.5165	86.5689
1	-41.5385	93.0132
1	-39.5604	95.9718
1	-37.5824	85.8166
1	-35.6044	69.1643
1	-33.6264	58.6958
1	-31.6484	60.2447
1	-29.6703	63.19
1	-27.6923	67.0302
1	-25.7143	86.5971
1	-23.7363	113.464
1	-21.7582	142.719
1	-19.7802	163.077
1	-17.8022	179.051
1	-15.8242	181.373
1	-13.8462	106.931
1	-11.8681	91.3754
1	-9.89011	77.721
1	-7.91209	73.8843
1	-5.93407	92.2136
1	-3.95604	112.366
1	-1.97802	106.939
1	0	90.0404
1	1.97802	78.3927
1	3.95604	95.5519
1	5.93407	182.786
1	7.91209	0
1	9.89011	0
1	11.8681	0
1	13.8462	0
1	15.8242	0
1	17.8022	0
1	19.7802	0
1	21.7582	0
1	23.7363	0
1	25.7143	0
1	27.6923	0
1	29.6703	0
1	31.6484	0
1	33.6264	8.24854
1	35.6044	34.8614
1	37.5824	0
1	39.5604	0
1	41.5385	0
1	43.5165	0
1	45.4945	0
1	47.4725	0
1	49.4505	0
1	51.4286	0
1	53.4066	0
1	55.3846	18.8427
1	57.3626	43.5679
1	59.3407	81.9416
1	61.3187	102.307
1	63.2967	115.81
1	65.2747	107.459
1	67.2527	91.5054
1	69.2308	78.669
1	71.2088	71.2724
1	73.1868	76.7072
1	75.1648	87.8377
1	77.1429	92.6229
1	79.1209	88.5552
1	81.0989	87.6807
1	83.0769	7.87432
1	85.0549	7.07415
1	87.033	6.66285
1	89.011	0
3	-89.011	0
3	-87.033	0
3	-85.0549	0
3	-83.0769	0
3	-81.0989	0
3	-79.1209	0
3	-77.1429	0
3	-75.1648	0
3	-73.1868	0
3	-71.2088	0
3	-69.2308	84.2095
3	-67.2527	100.387
3	-65.2747	96.2373
3	-63.2967	90.6524
3	-61.3187	82.4813
3	-59.3407	87.9529
3	-57.3626	90.9211
3	-55.3846	82.6584
3	-53.4066	83.1671
3	-51.4286	86.2673
3	-49.4505	95.0663
3	-47.4725	98.3485
3	-45.4945	94.8998
3	-43.5165	84.4861
3	-41.5385	91.0736
3	-39.5604	90.9158
3	-37.5824	79.9846
3	-35.6044	60.3405
3	-33.6264	54.0257
3	-31.6484	61.6853
3	-29.6703	64.4005
3	-27.6923	73.8604
3	-25.7143	93.6217
3	-23.7363	122.911
3	-21.7582	153.928
3	-19.7802	173.719
3	-17.8022	188.753
3	-15.8242	171.448
3	-13.8462	140.312
3	-11.8681	111.594
3	-9.89011	83.8164
3	-7.91209	75.1674
3	-5.93407	100.604
3	-3.95604	109.56
3	-1.97802	115.002
3	0	106.026
3	1.97802	100.796
3	3.95604	119.96
3	5.93407	196.813
3	7.91209	0
3	9.89011	0
3	11.8681	0
3	13.8462	0
3	15.8242	0
3	17.8022	0
3	19.7802	0
3	21.7582	0
3	23.7363	0
3	25.7143	0
3	27.6923	0
3	29.6703	0
3	31.6484	0
3	33.6264	12.412
3	35.6044	60.4647
3	37.5824	0
3	39.5604	0
3	41.5385	0
3	43.5165	0
3	45.4945	0
3	47.4725	0
3	49.4505	0
3	51.4286	0
3	53.4066	0
3	55.3846	23.7399
3	57.3626	43.823
3	59.3407	77.7177
3	61.3187	86.3367
3	63.2967	102.945
3	65.2747	106.01
3	67.2527	95.2869
3	69.2308	77.5752
3	71.2088	69.3537
3	73.1868	74.331
3	75.1648	83.6872
3	77.1429	88.2462
3	79.1209	86.3535
3	81.0989	86.2382
3	83.0769	7.84796
3	85.0549	7.09149
3	87.033	6.68015
3	89.011	0
5	-89.011	0
5	-87.033	0
5	-85.0549	0
5	-83.0769	0
5	-81.0989	0
5	-79.1209	0
5	-77.1429	0
5	-75.1648	0
5	-73.1868	0
5	-71.2088	0
5	-69.2308	74.1656
5	-67.2527	100.798
5	-65.2747	95.6813
5	-63.2967	87.5542
5	-61.3187	80.2581
5	-59.3407	87.2793
5	-57.3626	89.6754
5	-55.3846	83.5836
5	-53.4066	83.1694
5	-51.4286	84.0643
5	-49.4505	93.8005
5	-47.4725	97.5006
5	-45.4945	98.0112
5	-43.5165	88.0351
5	-41.5385	90.4674
5	-39.5604	88.9814
5	-37.5824	77.7555
5	-35.6044	56.0226
5	-33.6264	50.8292
5	-31.6484	64.9049
5	-29.6703	64.6378
5	-27.6923	83.2449
5	-25.7143	104.299
5	-23.7363	135.213
5	-21.7582	164.247
5	-19.7802	179.181
5	-17.8022	176.243
5	-15.8242	187.755
5	-13.8462	161.765
5	-11.8681	128.397
5	-9.89011	110.216
5	-7.91209	105.407
5	-5.93407	114.852
5	-3.95604	125.888
5	-1.97802	133.745
5	0	130.095
5	1.97802	118.709
5	3.95604	150.696
5	5.93407	0
5	7.91209	0
5	9.89011	0
5	11.8681	0
5	13.8462	0
5	15.8242	0
5	17.8022	0
5	19.7802	0
5	21.7582	0
5	23.7363	0
5	25.7143	0
5	27.6923	0
5	29.6703	0
5	31.6484	0
5	33.6264	17.4318
5	35.6044	109.419
5	37.5824	113.068
5	39.5604	107.523
5	41.5385	141.108
5	43.5165	0
5	45.4945	0
5	47.4725	0
5	49.4505	0
5	51.4286	0
5	53.4066	0
5	55.3846	0
5	57.3626	41.9038
5	59.3407	67.0488
5	61.3187	0
5	63.2967	87.3752
5	65.2747	106.162
5	67.2527	106.331
5	69.2308	78.994
5	71.2088	69.996
5	73.1868	71.1119
5	75.1648	79.4371
5	77.1429	79.8635
5	79.1209	78.2646
5	81.0989	82.9135
5	83.0769	7.82373
5	85.0549	7.11043
5	87.033	6.69906
5	89.011	0
7	-89.011	0
7	-87.033	0
7	-85.0549	0
7	-83.0769	0
7	-81.0989	0
7	-79.1209	0
7	-77.1429	0
7	-75.1648	0
7	-73.1868	0
7	-71.2088	0
7	-69.2308	72.3629
7	-67.2527	100.256
7	-65.2747	91.0526
7	-63.2967	85.9891
7	-61.3187	82.1509
7	-59.3407	85.8699
7	-57.3626	90.7182
7	-55.3846	86.7945
7	-53.4066	83.5548
7	-51.4286	83.6795
7	-49.4505	92.5265
7	-47.4725	94.7322
7	-45.4945	98.5188
7	-43.5165	92.2677
7	-41.5385	92.4655
7	-39.5604	88.7829
7	-37.5824	79.2593
7	-35.6044	60.3436
7	-33.6264	58.1355
7	-31.6484	69.5173
7	-29.6703	71.8743
7	-27.6923	94.9767
7	-25.7143	112.155
7	-23.7363	140.635
7	-21.7582	163.807
7	-19.7802	174.306
7	-17.8022	200.391
7	-15.8242	205.128
7	-13.8462	183.736
7	-11.8681	153.18
7	-9.89011	135.695
7	-7.91209	119.036
7	-5.93407	133.944
7	-3.95604	143.593
7	-1.97802	159.084
7	0	162.348
7	1.97802	142.933
7	3.95604	171.564
7	5.93407	0
7	7.91209	0
7	9.89011	0
7	11.8681	0
7	13.8462	0
7	15.8242	0
7	17.8022	0
7	19.7802	0
7	21.7582	0
7	23.7363	0
7	25.7143	0
7	27.6923	0
7	29.6703	0
7	31.6484	0
7	33.6264	23.4563
7	35.6044	143.177
7	37.5824	113.953
7	39.5604	120.809
7	41.5385	139.539
7	43.5165	0
7	45.4945	0
7	47.4725	0
7	49.4505	0
7	51.4286	0
7	53.4066	0
7	55.3846	0
7	57.3626	0
7	59.3407	0
7	61.3187	0
7	63.2967	74.3214
7	65.2747	89.7842
7	67.2527	104.007
7	69.2308	79.8227
7	71.2088	71.2746
7	73.1868	68.4482
7	75.1648	76.4866
7	77.1429	79.8774
7	79.1209	74.9609
7	81.0989	79.6557
7	83.0769	32.8432
7	85.0549	7.12835
7	87.033	6.71879
7	89.011	0
9	-89.011	0
9	-87.033	0
9	-85.0549	0
9	-83.0769	0
9	-81.0989	0
9	-79.1209	0
9	-77.1429	0
9	-75.1648	0
9	-73.1868	0
9	-71.2088	0
9	-69.2308	65.1375
9	-67.2527	94.8197
9	-65.2747	92.1225
9	-63.2967	87.3062
9	-61.3187	84.3472
9	-59.3407	82.2859
9	-57.3626	87.0358
9	-55.3846	88.2401
9	-53.4066	83.9563
9	-51.4286	85.4645
9	-49.4505	91.8484
9	-47.4725	94.8547
9	-45.4945	90.2682
9	-43.5165	88.3313
9	-41.5385	98.8944
9	-39.5604	99.1921
9	-37.5824	81.3365
9	-35.6044	60.4385
9	-33.6264	73.4381
9	-31.6484	77.6196
9	-29.6703	83.8672
9	-27.6923	104.65
9	-25.7143	119.939
9	-23.7363	142.466
9	-21.7582	152.269
9	-19.7802	176.893
9	-17.8022	216.592
9	-15.8242	237.103
9	-13.8462	209.343
9	-11.8681	176.772
9	-9.89011	148.62
9	-7.91209	145.95
9	-5.93407	178.905
9	-3.95604	200.313
9	-1.97802	210.645
9	0	232.592
9	1.97802	190.79
9	3.95604	190.439
9	5.93407	0
9	7.91209	0
9	9.89011	0
9	11.8681	0
9	13.8462	0
9	15.8242	0
9	17.8022	0
9	19.7802	0
9	21.7582	0
9	23.7363	0
9	25.7143	0
9	27.6923	0
9	29.6703	0
9	31.6484	0
9	33.6264	31.8026
9	35.6044	182.976
9	37.5824	129.825
9	39.5604	158.487
9	41.5385	0
9	43.5165	0
9	45.4945	0
9	47.4725	0
9	49.4505	0
9	51.4286	0
9	53.4066	0
9	55.3846	0
9	57.3626	0
9	59.3407	0
9	61.3187	0
9	63.2967	0
9	65.2747	78.3588
9	67.2527	87.4569
9	69.2308	77.083
9	71.2088	74.6446
9	73.1868	71.031
9	75.1648	76.5268
9	77.1429	77.3255
9	79.1209	75.5131
9	81.0989	77.0015
9	83.0769	30.505
9	85.0549	7.14231
9	87.033	6.74027
9	89.011	0
11	-89.011	0
11	-87.033	0
11	-85.0549	0
11	-83.0769	0
11	-81.0989	0
11	-79.1209	0
11	-77.1429	0
11	-75.1648	0
11	-73.1868	0
11	-71.2088	0
11	-69.2308	66.7204
11	-67.2527	92.1291
11	-65.2747	89.4659
11	-63.2967	88.6034
11	-61.3187	84.2321
11	-59.3407	82.1732
11	-57.3626	82.9296
11	-55.3846	86.8594
11	-53.4066	84.2072
11	-51.4286	85.5555
11	-49.4505	89.5042
11	-47.4725	92.5882
11	-45.4945	87.1447
11	-43.5165	94.621
11	-41.5385	105.257
11	-39.5604	104.407
11	-37.5824	86.7043
11	-35.6044	70.2155
11	-33.6264	85.4343
11	-31.6484	73.2528
11	-29.6703	85.2068
11	-27.6923	103.767
11	-25.7143	117.148
11	-23.7363	152.2
11	-21.7582	173.542
11	-19.7802	221.176
11	-17.8022	250.873
11	-15.8242	262.26
11	-13.8462	225.366
11	-11.8681	200.561
11	-9.89011	177.075
11	-7.91209	186.974
11	-5.93407	223.33
11	-3.95604	280.341
11	-1.97802	0
11	0	0
11	1.97802	0
11	3.95604	0
11	5.93407	0
11	7.91209	0
11	9.89011	0
11	11.8681	0
11	13.8462	0
11	15.8242	0
11	17.8022	0
11	19.7802	0
11	21.7582	0
11	23.7363	0
11	25.7143	0
11	27.6923	0
11	29.6703	0
11	31.6484	0
11	33.6264	258.66
11	35.6044	164.35
11	37.5824	178.053
11	39.5604	146.771
11	41.5385	0
11	43.5165	0
11	45.4945	0
11	47.4725	0
11	49.4505	0
11	51.4286	0
11	53.4066	0
11	55.3846	0
11	57.3626	0
11	59.3407	0
11	61.3187	0
11	63.2967	0
11	65.2747	70.8828
11	67.2527	73.2868
11	69.2308	73.5973
11	71.2088	78.7567
11	73.1868	75.7521
11	75.1648	73.7125
11	77.1429	68.5007
11	79.1209	77.2045
11	81.0989	74.9446
11	83.0769	54.7021
11	85.0549	7.15797
11	87.033	6.76475
11	89.011	0
13	-89.011	0
13	-87.033	0
13	-85.0549	0
13	-83.0769	0
13	-81.0989	0
13	-79.1209	0
13	-77.1429	0
13	-75.1648	0
13	-73.1868	0
13	-71.2088	0
13	-69.2308	60.6451
13	-67.2527	82.8533
13	-65.2747	91.4426
13	-63.2967	88.4138
13	-61.3187	86.721
13	-59.3407	84.4591
13	-57.3626	83.7031
13	-55.3846	87.6376
13	-53.4066	84.8555
13	-51.4286	83.0884
13	-49.4505	83.9527
13	-47.4725	89.6299
13	-45.4945	92.9893
13	-43.5165	102.436
13	-41.5385	112.114
13	-39.5604	109.61
13	-37.5824	94.0074
13	-35.6044	83.4633
13	-33.6264	76.032
13	-31.6484	62.1681
13	-29.6703	83.4939
13	-27.6923	98.1226
13	-25.7143	150.597
13	-23.7363	212.824
13	-21.7582	252.251
13	-19.7802	0
13	-17.8022	0
13	-15.8242	0
13	-13.8462	0
13	-11.8681	249.305
13	-9.89011	235.679
13	-7.91209	225.974
13	-5.93407	0
13	-3.95604	0
13	-1.97802	0
13	0	0
13	1.97802	0
13	3.95604	0
13	5.93407	0
13	7.91209	0
13	9.89011	0
13	11.8681	0
13	13.8462	0
13	15.8242	0
13	17.8022	0
13	19.7802	0
13	21.7582	0
13	23.7363	0
13	25.7143	0
13	27.6923	0
13	29.6703	0
13	31.6484	0
13	33.6264	128.871
13	35.6044	92.0457
13	37.5824	108.076
13	39.5604	84.2443
13	41.5385	0
13	43.5165	0
13	45.4945	0
13	47.4725	0
13	49.4505	0
13	51.4286	0
13	53.4066	0
13	55.3846	0
13	57.3626	0
13	59.3407	0
13	61.3187	0
13	63.2967	0
13	65.2747	0
13	67.2527	67.0122
13	69.2308	67.6647
13	71.2088	78.5585
13	73.1868	74.048
13	75.1648	69.489
13	77.1429	66.3688
13	79.1209	0
13	81.0989	74.4214
13	83.0769	69.5456
13	85.0549	7.17974
13	87.033	6.7929
13	89.011	0
15	-89.011	0
15	-87.033	0
15	-85.0549	0
15	-83.0769	0
15	-81.0989	0
15	-79.1209	0
15	-77.1429	0
15	-75.1648	0
15	-73.1868	0
15	-71.2088	0
15	-69.2308	62.5947
15	-67.2527	81.3346
15	-65.2747	88.3335
15	-63.2967	90.8019
15	-61.3187	91.9609
15	-59.3407	87.6531
15	-57.3626	86.2637
15	-55.3846	87.7459
15	-53.4066	86.5079
15	-51.4286	83.5988
15	-49.4505	82.6382
15	-47.4725	88.9738
15	-45.4945	95.4817
15	-43.5165	106.007
15	-41.5385	114.577
15	-39.5604	94.0988
15	-37.5824	70.1326
15	-35.6044	59.4754
15	-33.6264	58.4553
15	-31.6484	75.3777
15	-29.6703	128.973
15	-27.6923	146.043
15	-25.7143	0
15	-23.7363	0
15	-21.7582	0
15	-19.7802	0
15	-17.8022	0
15	-15.8242	0
15	-13.8462	0
15	-11.8681	0
15	-9.89011	0
15	-7.91209	0
15	-5.93407	0
15	-3.95604	0
15	-1.97802	0
15	0	0
15	1.97802	0
15	3.95604	0
15	5.93407	0
15	7.91209	0
15	9.89011	0
15	11.8681	0
15	13.8462	0
15	15.8242	0
15	17.8022	0
15	19.7802	0
15	21.7582	0
15	23.7363	0
15	25.7143	0
15	27.6923	0
15	29.6703	0
15	31.6484	0
15	33.6264	123.979
15	35.6044	152.511
15	37.5824	0
15	39.5604	0
15	41.5385	0
15	43.5165	0
15	45.4945	0
15	47.4725	0
15	49.4505	0
15	51.4286	0
15	53.4066	0
15	55.3846	0
15	57.3626	0
15	59.3407	0
15	61.3187	0
15	63.2967	0
15	65.2747	0
15	67.2527	0
15	69.2308	60.2343
15	71.2088	72.8021
15	73.1868	66.9873
15	75.1648	66.4517
15	77.1429	69.1639
15	79.1209	0
15	81.0989	73.3577
15	83.0769	70.7954
15	85.0549	7.20768
15	87.033	6.8216
15	89.011	0
17	-89.011	0
17	-87.033	0
17	-85.0549	0
17	-83.0769	0
17	-81.0989	0
17	-79.1209	0
17	-77.1429	0
17	-75.1648	0
17	-73.1868	0
17	-71.2088	0
17	-69.2308	71.0951
17	-67.2527	78.3644
17	-65.2747	84.3581
17	-63.2967	91.1758
17	-61.3187	95.9298
17	-59.3407	89.3831
17	-57.3626	87.4271
17	-55.3846	89.349
17	-53.4066	86.0487
17	-51.4286	82.724
17	-49.4505	80.6814
17	-47.4725	90.9344
17	-45.4945	98.4021
17	-43.5165	111.819
17	-41.5385	118.928
17	-39.5604	79.3096
17	-37.5824	57.4519
17	-35.6044	35.1657
17	-33.6264	69.2395
17	-31.6484	172.639
17	-29.6703	183.292
17	-27.6923	0
17	-25.7143	0
17	-23.7363	0
17	-21.7582	0
17	-19.7802	0
17	-17.8022	0
17	-15.8242	0
17	-13.8462	0
17	-11.8681	0
17	-9.89011	0
17	-7.91209	0
17	-5.93407	0
17	-3.95604	0
17	-1.97802	0
17	0	0
17	1.97802	0
17	3.95604	0
17	5.93407	0
17	7.91209	0
17	9.89011	0
17	11.8681	0
17	13.8462	0
17	15.8242	0
17	17.8022	0
17	19.7802	0
17	21.7582	0
17	23.7363	0
17	25.7143	0
17	27.6923	0
17	29.6703	0
17	31.6484	75.9337
17	33.6264	194.787
17	35.6044	188.491
17	37.5824	96.7392
17	39.5604	171.281
17	41.5385	367.636
17	43.5165	0
17	45.4945	0
17	47.4725	0
17	49.4505	0
17	51.4286	0
17	53.4066	0
17	55.3846	0
17	57.3626	0
17	59.3407	0
17	61.3187	0
17	63.2967	0
17	65.2747	0
17	67.2527	0
17	69.2308	55.5488
17	71.2088	67.9013
17	73.1868	65.4709
17	75.1648	76.0073
17	77.1429	0
17	79.1209	0
17	81.0989	70.9679
17	83.0769	67.2742
17	85.0549	7.23737
17	87.033	6.83438
17	89.011	0
19	-89.011	0
19	-87.033	0
19	-85.0549	0
19	-83.0769	0
19	-81.0989	0
19	-79.1209	0
19	-77.1429	0
19	-75.1648	0
19	-73.1868	0
19	-71.2088	0
19	-69.2308	68.955
19	-67.2527	74.8313
19	-65.2747	80.2902
19	-63.2967	91.2994
19	-61.3187	92.9227
19	-59.3407	90.1203
19	-57.3626	86.9012
19	-55.3846	89.3579
19	-53.4066	85.1251
19	-51.4286	81.0884
19	-49.4505	82.4909
19	-47.4725	92.3268
19	-45.4945	100.762
19	-43.5165	114.176
19	-41.5385	122.764
19	-39.5604	65.9478
19	-37.5824	40.9138
19	-35.6044	42.9919
19	-33.6264	0
19	-31.6484	0
19	-29.6703	0
19	-27.6923	0
19	-25.7143	0
19	-23.7363	0
19	-21.7582	0
19	-19.7802	0
19	-17.8022	0
19	-15.8242	0
19	-13.8462	0
19	-11.8681	0
19	-9.89011	0
19	-7.91209	0
19	-5.93407	0
19	-3.95604	0
19	-1.97802	0
19	0	0
19	1.97802	0
19	3.95604	0
19	5.93407	0
19	7.91209	0
19	9.89011	0
19	11.8681	0
19	13.8462	0
19	15.8242	0
19	17.8022	0
19	19.7802	0
19	21.7582	0
19	23.7363	0
19	25.7143	0
19	27.6923	0
19	29.6703	0
19	31.6484	34.5657
19	33.6264	79.278
19	35.6044	107.129
19	37.5824	90.5828
19	39.5604	199.593
19	41.5385	167.052
19	43.5165	0
19	45.4945	0
19	47.4725	0
19	49.4505	0
19	51.4286	0
19	53.4066	0
19	55.3846	0
19	57.3626	0
19	59.3407	0
19	61.3187	0
19	63.2967	0
19	65.2747	0
19	67.2527	0
19	69.2308	0
19	71.2088	68.8019
19	73.1868	67.9978
19	75.1648	85.4116
19	77.1429	86.2995
19	79.1209	73.9015
19	81.0989	66.1991
19	83.0769	37.4178
19	85.0549	7.26797
19	87.033	6.84385
19	89.011	0
21	-89.011	0
21	-87.033	0
21	-85.0549	0
21	-83.0769	0
21	-81.0989	0
21	-79.1209	0
21	-77.1429	0
21	-75.1648	0
21	-73.1868	0
21	-71.2088	0
21	-69.2308	76.8733
21	-67.2527	73.8777
21	-65.2747	80.2627
21	-63.2967	91.0532
21	-61.3187	88.0848
21	-59.3407	88.2635
21	-57.3626	86.4509
21	-55.3846	89.0511
21	-53.4066	85.8311
21	-51.4286	80.6359
21	-49.4505	86.3448
21	-47.4725	91.8745
21	-45.4945	97.5163
21	-43.5165	118.36
21	-41.5385	120.746
21	-39.5604	57.9876
21	-37.5824	60.7234
21	-35.6044	37.0066
21	-33.6264	0
21	-31.6484	0
21	-29.6703	0
21	-27.6923	0
21	-25.7143	0
21	-23.7363	0
21	-21.7582	0
21	-19.7802	0
21	-17.8022	0
21	-15.8242	0
21	-13.8462	0
21	-11.8681	0
21	-9.89011	0
21	-7.91209	0
21	-5.93407	0
21	-3.95604	0
21	-1.97802	0
21	0	0
21	1.97802	0
21	3.95604	0
21	5.93407	0
21	7.91209	0
21	9.89011	0
21	11.8681	0
21	13.8462	0
21	15.8242	0
21	17.8022	0
21	19.7802	0
21	21.7582	0
21	23.7363	0
21	25.7143	0
21	27.6923	0
21	29.6703	0
21	31.6484	0
21	33.6264	44.0658
21	35.6044	56.3265
21	37.5824	53.6827
21	39.5604	0
21	41.5385	0
21	43.5165	0
21	45.4945	0
21	47.4725	0
21	49.4505	0
21	51.4286	0
21	53.4066	0
21	55.3846	0
21	57.3626	0
21	59.3407	0
21	61.3187	0
21	63.2967	0
21	65.2747	0
21	67.2527	0
21	69.2308	0
21	71.2088	69.6965
21	73.1868	70.1982
21	75.1648	89.65
21	77.1429	96.8815
21	79.1209	70.7789
21	81.0989	66.6823
21	83.0769	34.3838
21	85.0549	7.29437
21	87.033	6.85539
21	89.011	0
23	-89.011	0
23	-87.033	0
23	-85.0549	0
23	-83.0769	0
23	-81.0989	0
23	-79.1209	0
23	-77.1429	0
23	-75.1648	0
23	-73.1868	0
23	-71.2088	0
23	-69.2308	78.8366
23	-67.2527	75.702
23	-65.2747	83.1584
23	-63.2967	89.5137
23	-61.3187	85.3153
23	-59.3407	85.6004
23	-57.3626	85.2198
23	-55.3846	86.7461
23	-53.4066	82.7305
23	-51.4286	76.7252
23	-49.4505	85.2715
23	-47.4725	93.0156
23	-45.4945	102.798
23	-43.5165	124.923
23	-41.5385	130.317
23	-39.5604	84.0049
23	-37.5824	73.9858
23	-35.6044	43.3447
23	-33.6264	0
23	-31.6484	0
23	-29.6703	0
23	-27.6923	0
23	-25.7143	0
23	-23.7363	0
23	-21.7582	0
23	-19.7802	0
23	-17.8022	0
23	-15.8242	0
23	-13.8462	0
23	-11.8681	0
23	-9.89011	0
23	-7.91209	0
23	-5.93407	0
23	-3.95604	0
23	-1.97802	0
23	0	0
23	1.97802	0
23	3.95604	0
23	5.93407	0
23	7.91209	0
23	9.89011	0
23	11.8681	0
23	13.8462	0
23	15.8242	0
23	17.8022	0
23	19.7802	0
23	21.7582	0
23	23.7363	0
23	25.7143	0
23	27.6923	0
23	29.6703	0
23	31.6484	0
23	33.6264	44.2921
23	35.6044	39.827
23	37.5824	0
23	39.5604	0
23	41.5385	0
23	43.5165	0
23	45.4945	0
23	47.4725	0
23	49.4505	0
23	51.4286	0
23	53.4066	0
23	55.3846	0
23	57.3626	0
23	59.3407	0
23	61.3187	0
23	63.2967	0
23	65.2747	0
23	67.2527	0
23	69.2308	0
23	71.2088	69.2388
23	73.1868	68.7509
23	75.1648	87.1424
23	77.1429	94.297
23	79.1209	62.8634
23	81.0989	62.5231
23	83.0769	7.64247
23	85.0549	7.31592
23	87.033	6.86961
23	89.011	0
25	-89.011	0
25	-87.033	0
25	-85.0549	0
25	-83.0769	0
25	-81.0989	0
25	-79.1209	0
25	-77.1429	0
25	-75.1648	0
25	-73.1868	0
25	-71.2088	0
25	-69.2308	81.332
25	-67.2527	78.4385
25	-65.2747	80.4315
25	-63.2967	87.9743
25	-61.3187	85.7133
25	-59.3407	85.5053
25	-57.3626	86.2788
25	-55.3846	89.2704
25	-53.4066	84.3633
25	-51.4286	74.4371
25	-49.4505	85.6431
25	-47.4725	93.7506
25	-45.4945	99.6993
25	-43.5165	123.797
25	-41.5385	140.33
25	-39.5604	109.723
25	-37.5824	62.9027
25	-35.6044	37.8494
25	-33.6264	0
25	-31.6484	0
25	-29.6703	0
25	-27.6923	0
25	-25.7143	0
25	-23.7363	0
25	-21.7582	0
25	-19.7802	0
25	-17.8022	0
25	-15.8242	0
25	-13.8462	0
25	-11.8681	0
25	-9.89011	0
25	-7.91209	0
25	-5.93407	0
25	-3.95604	0
25	-1.97802	0
25	0	0
25	1.97802	0
25	3.95604	0
25	5.93407	0
25	7.91209	0
25	9.89011	0
25	11.8681	0
25	13.8462	0
25	15.8242	0
25	17.8022	0
25	19.7802	0
25	21.7582	0
25	23.7363	0
25	25.7143	0
25	27.6923	0
25	29.6703	0
25	31.6484	0
25	33.6264	76.6314
25	35.6044	60.4479
25	37.5824	39.3891
25	39.5604	0
25	41.5385	0
25	43.5165	0
25	45.4945	0
25	47.4725	0
25	49.4505	0
25	51.4286	0
25	53.4066	0
25	55.3846	0
25	57.3626	0
25	59.3407	0
25	61.3187	0
25	63.2967	0
25	65.2747	0
25	67.2527	0
25	69.2308	0
25	71.2088	70.6025
25	73.1868	66.8327
25	75.1648	87.0638
25	77.1429	81.6555
25	79.1209	57.011
25	81.0989	59.4796
25	83.0769	48.7291
25	85.0549	7.33816
25	87.033	6.88643
25	89.011	0
27	-89.011	0
27	-87.033	0
27	-85.0549	0
27	-83.0769	0
27	-81.0989	0
27	-79.1209	0
27	-77.1429	0
27	-75.1648	0
27	-73.1868	0
27	-71.2088	0
27	-69.2308	79.7346
27	-67.2527	81.2974
27	-65.2747	80.7582
27	-63.2967	87.5776
27	-61.3187	86.8323
27	-59.3407	85.1395
27	-57.3626	85.9559
27	-55.3846	86.7064
27	-53.4066	83.7204
27	-51.4286	75.8438
27	-49.4505	82.6346
27	-47.4725	90.226
27	-45.4945	97.6673
27	-43.5165	119.229
27	-41.5385	144.216
27	-39.5604	114.586
27	-37.5824	39.731
27	-35.6044	36.4578
27	-33.6264	38.2276
27	-31.6484	0
27	-29.6703	0
27	-27.6923	0
27	-25.7143	0
27	-23.7363	0
27	-21.7582	0
27	-19.7802	0
27	-17.8022	0
27	-15.8242	0
27	-13.8462	0
27	-11.8681	0
27	-9.89011	0
27	-7.91209	0
27	-5.93407	0
27	-3.95604	0
27	-1.97802	0
27	0	0
27	1.97802	0
27	3.95604	0
27	5.93407	0
27	7.91209	0
27	9.89011	0
27	11.8681	0
27	13.8462	0
27	15.8242	0
27	17.8022	0
27	19.7802	0
27	21.7582	0
27	23.7363	0
27	25.7143	0
27	27.6923	0
27	29.6703	0
27	31.6484	176.157
27	33.6264	125.551
27	35.6044	94.9132
27	37.5824	46.9422
27	39.5604	0
27	41.5385	0
27	43.5165	0
27	45.4945	0
27	47.4725	0
27	49.4505	0
27	51.4286	0
27	53.4066	0
27	55.3846	0
27	57.3626	0
27	59.3407	0
27	61.3187	0
27	63.2967	0
27	65.2747	0
27	67.2527	0
27	69.2308	0
27	71.2088	71.7345
27	73.1868	68.3688
27	75.1648	82.2778
27	77.1429	76.0225
27	79.1209	58.4091
27	81.0989	56.0937
27	83.0769	42.5272
27	85.0549	7.36573
27	87.033	6.90588
27	89.011	0
29	-89.011	0
29	-87.033	0
29	-85.0549	0
29	-83.0769	0
29	-81.0989	0
29	-79.1209	0
29	-77.1429	0
29	-75.1648	0
29	-73.1868	0
29	-71.2088	0
29	-69.2308	74.9864
29	-67.2527	86.7815
29	-65.2747	84.0453
29	-63.2967	83.7519
29	-61.3187	89.0347
29	-59.3407	87.5221
29	-57.3626	86.4802
29	-55.3846	85.143
29	-53.4066	82.5945
29	-51.4286	78.3743
29	-49.4505	77.8914
29	-47.4725	90.1209
29	-45.4945	99.6842
29	-43.5165	112.121
29	-41.5385	125.576
29	-39.5604	94.5543
29	-37.5824	41.1586
29	-35.6044	45.9454
29	-33.6264	17.7839
29	-31.6484	0
29	-29.6703	0
29	-27.6923	0
29	-25.7143	0
29	-23.7363	0
29	-21.7582	0
29	-19.7802	0
29	-17.8022	0
29	-15.8242	0
29	-13.8462	0
29	-11.8681	0
29	-9.89011	0
29	-7.91209	0
29	-5.93407	0
29	-3.95604	0
29	-1.97802	0
29	0	0
29	1.97802	0
29	3.95604	0
29	5.93407	0
29	7.91209	0
29	9.89011	0
29	11.8681	0
29	13.8462	0
29	15.8242	0
29	17.8022	0
29	19.7802	0
29	21.7582	0
29	23.7363	0
29	25.7143	0
29	27.6923	0
29	29.6703	0
29	31.6484	169.961
29	33.6264	146.704
29	35.6044	103.327
29	37.5824	0
29	39.5604	0
29	41.5385	0
29	43.5165	0
29	45.4945	0
29	47.4725	0
29	49.4505	0
29	51.4286	0
29	53.4066	0
29	55.3846	0
29	57.3626	0
29	59.3407	0
29	61.3187	0
29	63.2967	0
29	65.2747	0
29	67.2527	0
29	69.2308	0
29	71.2088	68.6917
29	73.1868	71.9121
29	75.1648	76.988
29	77.1429	83.2229
29	79.1209	59.336
29	81.0989	56.4919
29	83.0769	48.918
29	85.0549	7.4019
29	87.033	6.92514
29	89.011	0
31	-89.011	0
31	-87.033	0
31	-85.0549	0
31	-83.0769	0
31	-81.0989	0
31	-79.1209	0
31	-77.1429	0
31	-75.1648	0
31	-73.1868	0
31	-71.2088	0
31	-69.2308	69.762
31	-67.2527	88.5672
31	-65.2747	86.5006
31	-63.2967	83.9282
31	-61.3187	89.3482
31	-59.3407	86.4963
31	-57.3626	86.0346
31	-55.3846	84.9134
31	-53.4066	80.0489
31	-51.4286	82.4439
31	-49.4505	79.0798
31	-47.4725	94.478
31	-45.4945	103.697
31	-43.5165	111.474
31	-41.5385	118.977
31	-39.5604	88.105
31	-37.5824	47.991
31	-35.6044	49.6723
31	-33.6264	35.4501
31	-31.6484	26.1608
31	-29.6703	0
31	-27.6923	0
31	-25.7143	0
31	-23.7363	0
31	-21.7582	0
31	-19.7802	0
31	-17.8022	0
31	-15.8242	0
31	-13.8462	0
31	-11.8681	0
31	-9.89011	0
31	-7.91209	0
31	-5.93407	0
31	-3.95604	0
31	-1.97802	0
31	0	0
31	1.97802	0
31	3.95604	0
31	5.93407	0
31	7.91209	0
31	9.89011	0
31	11.8681	0
31	13.8462	0
31	15.8242	0
31	17.8022	0
31	19.7802	0
31	21.7582	0
31	23.7363	0
31	25.7143	0
31	27.6923	0
31	29.6703	0
31	31.6484	228.373
31	33.6264	128.869
31	35.6044	85.4067
31	37.5824	0
31	39.5604	0
31	41.5385	0
31	43.5165	0
31	45.4945	0
31	47.4725	0
31	49.4505	0
31	51.4286	0
31	53.4066	0
31	55.3846	0
31	57.3626	0
31	59.3407	0
31	61.3187	0
31	63.2967	0
31	65.2747	0
31	67.2527	0
31	69.2308	0
31	71.2088	71.9136
31	73.1868	77.4637
31	75.1648	79.7533
31	77.1429	84.9961
31	79.1209	64.1459
31	81.0989	59.3267
31	83.0769	49.6044
31	85.0549	7.4477
31	87.033	6.94395
31	89.011	0
33	-89.011	0
33	-87.033	0
33	-85.0549	0
33	-83.0769	0
33	-81.0989	0
33	-79.1209	0
33	-77.1429	0
33	-75.1648	0
33	-73.1868	0
33	-71.2088	0
33	-69.2308	0
33	-67.2527	96.9622
33	-65.2747	98.4159
33	-63.2967	89.5416
33	-61.3187	91.0795
33	-59.3407	86.0289
33	-57.3626	85.7723
33	-55.3846	84.3982
33	-53.4066	81.6595
33	-51.4286	84.5365
33	-49.4505	81.3781
33	-47.4725	96.3349
33	-45.4945	106.963
33	-43.5165	113.612
33	-41.5385	113.792
33	-39.5604	88.082
33	-37.5824	42.362
33	-35.6044	35.1836
33	-33.6264	42.8058
33	-31.6484	25.4429
33	-29.6703	37.8676
33	-27.6923	34.4153
33	-25.7143	36.8733
33	-23.7363	0
33	-21.7582	0
33	-19.7802	0
33	-17.8022	0
33	-15.8242	0
33	-13.8462	0
33	-11.8681	0
33	-9.89011	0
33	-7.91209	0
33	-5.93407	0
33	-3.95604	0
33	-1.97802	0
33	0	0
33	1.97802	0
33	3.95604	0
33	5.93407	0
33	7.91209	0
33	9.89011	0
33	11.8681	0
33	13.8462	0
33	15.8242	0
33	17.8022	0
33	19.7802	0
33	21.7582	0
33	23.7363	0
33	25.7143	0
33	27.6923	0
33	29.6703	0
33	31.6484	187.214
33	33.6264	85.5842
33	35.6044	54.8229
33	37.5824	0
33	39.5604	0
33	41.5385	0
33	43.5165	0
33	45.4945	0
33	47.4725	0
33	49.4505	0
33	51.4286	0
33	53.4066	0
33	55.3846	0
33	57.3626	0
33	59.3407	0
33	61.3187	0
33	63.2967	0
33	65.2747	0
33	67.2527	0
33	69.2308	0
33	71.2088	75.3916
33	73.1868	83.98
33	75.1648	75.9263
33	77.1429	82.7526
33	79.1209	68.4428
33	81.0989	61.2034
33	83.0769	44.5237
33	85.0549	7.50624
33	87.033	6.96329
33	89.011	0
35	-89.011	0
35	-87.033	0
35	-85.0549	0
35	-83.0769	0
35	-81.0989	0
35	-79.1209	0
35	-77.1429	0
35	-75.1648	0
35	-73.1868	0
35	-71.2088	0
35	-69.2308	82.8917
35	-67.2527	93.557
35	-65.2747	95.5978
35	-63.2967	88.0843
35	-61.3187	89.7918
35	-59.3407	85.9313
35	-57.3626	84.4647
35	-55.3846	80.7141
35	-53.4066	80.0661
35	-51.4286	85.7696
35	-49.4505	89.9364
35	-47.4725	97.5576
35	-45.4945	109.072
35	-43.5165	120.885
35	-41.5385	114.54
35	-39.5604	77.5972
35	-37.5824	45.8388
35	-35.6044	37.3448
35	-33.6264	33.9814
35	-31.6484	28.4043
35	-29.6703	33.891
35	-27.6923	36.393
35	-25.7143	40.3033
35	-23.7363	0
35	-21.7582	0
35	-19.7802	0
35	-17.8022	0
35	-15.8242	0
35	-13.8462	0
35	-11.8681	0
35	-9.89011	0
35	-7.91209	0
35	-5.93407	0
35	-3.95604	0
35	-1.97802	0
35	0	0
35	1.97802	0
35	3.95604	0
35	5.93407	0
35	7.91209	0
35	9.89011	0
35	11.8681	0
35	13.8462	0
35	15.8242	0
35	17.8022	0
35	19.7802	0
35	21.7582	0
35	23.7363	0
35	25.7143	0
35	27.6923	0
35	29.6703	0
35	31.6484	0
35	33.6264	48.8607
35	35.6044	36.8674
35	37.5824	0
35	39.5604	0
35	41.5385	0
35	43.5165	0
35	45.4945	0
35	47.4725	0
35	49.4505	0
35	51.4286	0
35	53.4066	0
35	55.3846	0
35	57.3626	0
35	59.3407	0
35	61.3187	0
35	63.2967	0
35	65.2747	0
35	67.2527	0
35	69.2308	0
35	71.2088	76.6926
35	73.1868	80.9822
35	75.1648	72.1611
35	77.1429	85.1997
35	79.1209	69.0363
35	81.0989	64.1648
35	83.0769	39.6692
35	85.0549	7.5769
35	87.033	6.98176
35	89.011	0
37	-89.011	0
37	-87.033	0
37	-85.0549	0
37	-83.0769	0
37	-81.0989	0
37	-79.1209	0
37	-77.1429	0
37	-75.1648	0
37	-73.1868	0
37	-71.2088	0
37	-69.2308	91.1711
37	-67.2527	97.9487
37	-65.2747	95.0627
37	-63.2967	93.0139
37	-61.3187	89.3065
37	-59.3407	83.8814
37	-57.3626	83.3006
37	-55.3846	79.5803
37	-53.4066	78.6884
37	-51.4286	83.9124
37	-49.4505	92.4324
37	-47.4725	100.567
37	-45.4945	110.077
37	-43.5165	121.088
37	-41.5385	119.22
37	-39.5604	84.577
37	-37.5824	52.1892
37	-35.6044	37.8048
37	-33.6264	30.1205
37	-31.6484	22.858
37	-29.6703	31.5337
37	-27.6923	47.5956
37	-25.7143	40.693
37	-23.7363	44.2747
37	-21.7582	31.5986
37	-19.7802	35.5875
37	-17.8022	0
37	-15.8242	0
37	-13.8462	0
37	-11.8681	0
37	-9.89011	0
37	-7.91209	0
37	-5.93407	0
37	-3.95604	0
37	-1.97802	0
37	0	0
37	1.97802	0
37	3.95604	0
37	5.93407	0
37	7.91209	0
37	9.89011	0
37	11.8681	0
37	13.8462	0
37	15.8242	0
37	17.8022	0
37	19.7802	0
37	21.7582	0
37	23.7363	0
37	25.7143	0
37	27.6923	0
37	29.6703	0
37	31.6484	0
37	33.6264	0
37	35.6044	0
37	37.5824	0
37	39.5604	0
37	41.5385	0
37	43.5165	0
37	45.4945	0
37	47.4725	0
37	49.4505	0
37	51.4286	0
37	53.4066	0
37	55.3846	0
37	57.3626	0
37	59.3407	0
37	61.3187	0
37	63.2967	0
37	65.2747	0
37	67.2527	0
37	69.2308	71.7361
37	71.2088	72.8977
37	73.1868	75.7128
37	75.1648	68.6306
37	77.1429	81.3892
37	79.1209	69.2457
37	81.0989	65.8001
37	83.0769	41.8036
37	85.0549	7.6513
37	87.033	7.00176
37	89.011	0
39	-89.011	0
39	-87.033	0
39	-85.0549	0
39	-83.0769	0
39	-81.0989	0
39	-79.1209	0
39	-77.1429	0
39	-75.1648	0
39	-73.1868	0
39	-71.2088	0
39	-69.2308	89.6967
39	-67.2527	100.375
39	-65.2747	105.897
39	-63.2967	96.1123
39	-61.3187	92.6917
39	-59.3407	83.5155
39	-57.3626	80.9105
39	-55.3846	76.8092
39	-53.4066	77.0318
39	-51.4286	82.5665
39	-49.4505	91.05
39	-47.4725	101.413
39	-45.4945	110.193
39	-43.5165	121.052
39	-41.5385	120.236
39	-39.5604	87.3173
39	-37.5824	56.6348
39	-35.6044	36.8773
39	-33.6264	29.481
39	-31.6484	20.5562
39	-29.6703	25.0005
39	-27.6923	39.8948
39	-25.7143	44.4653
39	-23.7363	49.0503
39	-21.7582	40.7048
39	-19.7802	35.9543
39	-17.8022	37.0693
39	-15.8242	0
39	-13.8462	0
39	-11.8681	0
39	-9.89011	0
39	-7.91209	0
39	-5.93407	0
39	-3.95604	0
39	-1.97802	0
39	0	0
39	1.97802	0
39	3.95604	0
39	5.93407	0
39	7.91209	0
39	9.89011	0
39	11.8681	0
39	13.8462	0
39	15.8242	0
39	17.8022	0
39	19.7802	0
39	21.7582	0
39	23.7363	0
39	25.7143	0
39	27.6923	0
39	29.6703	0
39	31.6484	0
39	33.6264	0
39	35.6044	0
39	37.5824	0
39	39.5604	0
39	41.5385	0
39	43.5165	0
39	45.4945	0
39	47.4725	0
39	49.4505	0
39	51.4286	0
39	53.4066	0
39	55.3846	0
39	57.3626	0
39	59.3407	0
39	61.3187	0
39	63.2967	0
39	65.2747	0
39	67.2527	0
39	69.2308	67.9575
39	71.2088	69.1381
39	73.1868	66.991
39	75.1648	63.9193
39	77.1429	82.9937
39	79.1209	67.615
39	81.0989	62.8375
39	83.0769	47.2368
39	85.0549	7.72108
39	87.033	7.02189
39	89.011	0
41	-89.011	0
41	-87.033	0
41	-85.0549	0
41	-83.0769	0
41	-81.0989	0
41	-79.1209	0
41	-77.1429	0
41	-75.1648	0
41	-73.1868	0
41	-71.2088	0
41	-69.2308	0
41	-67.2527	86.3417
41	-65.2747	116.828
41	-63.2967	100.51
41	-61.3187	94.9197
41	-59.3407	84.1599
41	-57.3626	79.3067
41	-55.3846	77.3005
41	-53.4066	76.3156
41	-51.4286	82.1748
41	-49.4505	90.8687
41	-47.4725	99.7152
41	-45.4945	110.422
41	-43.5165	118.813
41	-41.5385	114.812
41	-39.5604	77.5664
41	-37.5824	46.2325
41	-35.6044	33.3989
41	-33.6264	29.5045
41	-31.6484	22.3679
41	-29.6703	25.3334
41	-27.6923	29.7493
41	-25.7143	42.9933
41	-23.7363	51.5686
41	-21.7582	44.282
41	-19.7802	40.0339
41	-17.8022	39.2365
41	-15.8242	40.9656
41	-13.8462	46.451
41	-11.8681	53.4817
41	-9.89011	70.5975
41	-7.91209	69.3607
41	-5.93407	58.8334
41	-3.95604	42.1882
41	-1.97802	0
41	0	0
41	1.97802	0
41	3.95604	0
41	5.93407	0
41	7.91209	0
41	9.89011	0
41	11.8681	0
41	13.8462	0
41	15.8242	0
41	17.8022	0
41	19.7802	0
41	21.7582	0
41	23.7363	0
41	25.7143	0
41	27.6923	0
41	29.6703	0
41	31.6484	0
41	33.6264	0
41	35.6044	0
41	37.5824	0
41	39.5604	0
41	41.5385	0
41	43.5165	0
41	45.4945	0
41	47.4725	0
41	49.4505	0
41	51.4286	0
41	53.4066	0
41	55.3846	0
41	57.3626	0
41	59.3407	0
41	61.3187	0
41	63.2967	0
41	65.2747	0
41	67.2527	0
41	69.2308	64.8821
41	71.2088	65.9531
41	73.1868	63.9691
41	75.1648	62.01
41	77.1429	81.8885
41	79.1209	68.3067
41	81.0989	64.5176
41	83.0769	44.7051
41	85.0549	7.78607
41	87.033	7.04132
41	89.011	0
43	-89.011	0
43	-87.033	0
43	-85.0549	0
43	-83.0769	0
43	-81.0989	0
43	-79.1209	0
43	-77.1429	0
43	-75.1648	0
43	-73.1868	0
43	-71.2088	0
43	-69.2308	0
43	-67.2527	89.4662
43	-65.2747	121.118
43	-63.2967	102.73
43	-61.3187	95.7554
43	-59.3407	84.1853
43	-57.3626	77.8105
43	-55.3846	77.7628
43	-53.4066	76.6676
43	-51.4286	80.6626
43	-49.4505	89.8203
43	-47.4725	99.3373
43	-45.4945	106.614
43	-43.5165	117.623
43	-41.5385	113.192
43	-39.5604	69.7266
43	-37.5824	38.5552
43	-35.6044	33.5261
43	-33.6264	31.9359
43	-31.6484	26.1796
43	-29.6703	27.3299
43	-27.6923	34.0964
43	-25.7143	44.2553
43	-23.7363	55.4728
43	-21.7582	51.0186
43	-19.7802	43.9712
43	-17.8022	41.8188
43	-15.8242	43.6584
43	-13.8462	51.9193
43	-11.8681	59.3938
43	-9.89011	90.8546
43	-7.91209	87.3492
43	-5.93407	74.2121
43	-3.95604	56.1051
43	-1.97802	45.6622
43	0	39.4495
43	1.97802	0
43	3.95604	0
43	5.93407	0
43	7.91209	0
43	9.89011	0
43	11.8681	0
43	13.8462	0
43	15.8242	0
43	17.8022	0
43	19.7802	0
43	21.7582	0
43	23.7363	0
43	25.7143	0
43	27.6923	0
43	29.6703	0
43	31.6484	0
43	33.6264	0
43	35.6044	0
43	37.5824	0
43	39.5604	0
43	41.5385	0
43	43.5165	0
43	45.4945	0
43	47.4725	0
43	49.4505	0
43	51.4286	0
43	53.4066	0
43	55.3846	0
43	57.3626	0
43	59.3407	0
43	61.3187	0
43	63.2967	0
43	65.2747	0
43	67.2527	0
43	69.2308	63.9971
43	71.2088	68.7866
43	73.1868	64.7895
43	75.1648	61.7257
43	77.1429	80.5073
43	79.1209	72.8531
43	81.0989	65.152
43	83.0769	42.2852
[truncated: 14,381 more rows]

## Sheet: Fig2b-d
lon	lat	Depth	mean POC flux (mg C/m2/day)	std POC flux (mg C/m2/day)			The observational POC flux data are from Mouw, C. B., Barnett, A., McKinley, G. A., Gloege, L. & Pilcher, D. Global ocean particulate organic carbon flux merged with satellite parameters. Earth System Science Data 8, 531-541 (2016). https://doi.org:10.5194/essd-8-531-2016
1	-89.011	18.0676	NaN	NaN
1	-87.033	18.0676	NaN	NaN
1	-85.0549	18.0676	NaN	NaN			Reshape POC flux to 3D: reshape(foo, [91,180,24])
1	-83.0769	18.0676	NaN	NaN
1	-81.0989	18.0676	NaN	NaN
1	-79.1209	18.0676	NaN	NaN
1	-77.1429	18.0676	NaN	NaN
1	-75.1648	18.0676	NaN	NaN
1	-73.1868	18.0676	NaN	NaN
1	-71.2088	18.0676	1.39243	1.59527
1	-69.2308	18.0676	19.4507	3.1567
1	-67.2527	18.0676	28.0132	2.11409
1	-65.2747	18.0676	21.1079	5.67887
1	-63.2967	18.0676	23.8537	0.292327
1	-61.3187	18.0676	21.6185	1.20788
1	-59.3407	18.0676	18.4809	5.30889
1	-57.3626	18.0676	17.5568	6.57532
1	-55.3846	18.0676	15.5977	6.27125
1	-53.4066	18.0676	20.3022	1.03326
1	-51.4286	18.0676	22.4255	0.421224
1	-49.4505	18.0676	25.1995	1.54818
1	-47.4725	18.0676	25.5684	1.11648
1	-45.4945	18.0676	26.4497	2.99587
1	-43.5165	18.0676	25.069	3.75191
1	-41.5385	18.0676	27.5644	4.67544
1	-39.5604	18.0676	28.4851	4.61513
1	-37.5824	18.0676	23.9589	1.97884
1	-35.6044	18.0676	19.3125	1.2463
1	-33.6264	18.0676	16.5089	1.00828
1	-31.6484	18.0676	16.3388	0.257238
1	-29.6703	18.0676	15.6929	1.37193
1	-27.6923	18.0676	15.7801	2.29845
1	-25.7143	18.0676	19.8709	3.45227
1	-23.7363	18.0676	25.818	4.8761
1	-21.7582	18.0676	33.3804	6.97008
1	-19.7802	18.0676	42.1955	7.90544
1	-17.8022	18.0676	54.0824	6.26554
1	-15.8242	18.0676	63.961	3.38222
1	-13.8462	18.0676	40.8615	4.45498
1	-11.8681	18.0676	39.2307	2.74128
1	-9.89011	18.0676	35.2751	0.779885
1	-7.91209	18.0676	29.4067	0.143901
1	-5.93407	18.0676	20.5819	0.613656
1	-3.95604	18.0676	24.9095	1.82149
1	-1.97802	18.0676	23.7865	3.32624
1	0	18.0676	19.1372	2.42547
1	1.97802	18.0676	13.4807	1.28434
1	3.95604	18.0676	14.5117	1.39635
1	5.93407	18.0676	32.8092	3.44974
1	7.91209	18.0676	NaN	NaN
1	9.89011	18.0676	NaN	NaN
1	11.8681	18.0676	NaN	NaN
1	13.8462	18.0676	NaN	NaN
1	15.8242	18.0676	NaN	NaN
1	17.8022	18.0676	NaN	NaN
1	19.7802	18.0676	NaN	NaN
1	21.7582	18.0676	NaN	NaN
1	23.7363	18.0676	NaN	NaN
1	25.7143	18.0676	NaN	NaN
1	27.6923	18.0676	NaN	NaN
1	29.6703	18.0676	NaN	NaN
1	31.6484	18.0676	NaN	NaN
1	33.6264	18.0676	1.1449	1.30544
1	35.6044	18.0676	4.74051	5.45907
1	37.5824	18.0676	NaN	NaN
1	39.5604	18.0676	NaN	NaN
1	41.5385	18.0676	NaN	NaN
1	43.5165	18.0676	NaN	NaN
1	45.4945	18.0676	NaN	NaN
1	47.4725	18.0676	NaN	NaN
1	49.4505	18.0676	NaN	NaN
1	51.4286	18.0676	8.71207	2.40596
1	53.4066	18.0676	9.14328	2.1975
1	55.3846	18.0676	6.45629	0.978397
1	57.3626	18.0676	13.4537	0.13559
1	59.3407	18.0676	22.5179	2.42782
1	61.3187	18.0676	29.6105	0.0629135
1	63.2967	18.0676	33.5984	0.678021
1	65.2747	18.0676	31.392	0.944009
1	67.2527	18.0676	25.2465	0.896584
1	69.2308	18.0676	21.6118	0.757682
1	71.2088	18.0676	19.6242	0.429598
1	73.1868	18.0676	23.3505	2.4765
1	75.1648	18.0676	25.1725	1.38856
1	77.1429	18.0676	25.7803	0.827648
1	79.1209	18.0676	25.6609	2.11713
1	81.0989	18.0676	11.6626	13.4565
1	83.0769	18.0676	1.08665	1.24431
1	85.0549	18.0676	0.966098	1.10535
1	87.033	18.0676	0.902728	1.03247
1	89.011	18.0676	NaN	NaN
3	-89.011	18.0676	NaN	NaN
3	-87.033	18.0676	NaN	NaN
3	-85.0549	18.0676	NaN	NaN
3	-83.0769	18.0676	NaN	NaN
3	-81.0989	18.0676	NaN	NaN
3	-79.1209	18.0676	NaN	NaN
3	-77.1429	18.0676	NaN	NaN
3	-75.1648	18.0676	NaN	NaN
3	-73.1868	18.0676	NaN	NaN
3	-71.2088	18.0676	NaN	NaN
3	-69.2308	18.0676	19.6551	2.23885
3	-67.2527	18.0676	19.914	6.72635
3	-65.2747	18.0676	23.0439	2.05457
3	-63.2967	18.0676	21.8177	1.90224
3	-61.3187	18.0676	21.4563	0.172227
3	-59.3407	18.0676	18.3239	4.88094
3	-57.3626	18.0676	17.2977	6.73403
3	-55.3846	18.0676	15.8617	5.89955
3	-53.4066	18.0676	22.4225	1.62457
3	-51.4286	18.0676	22.4628	0.895235
3	-49.4505	18.0676	25.755	2.31758
3	-47.4725	18.0676	25.4598	1.12647
3	-45.4945	18.0676	25.7996	2.49544
3	-43.5165	18.0676	24.3668	3.74629
3	-41.5385	18.0676	26.8293	4.56761
3	-39.5604	18.0676	26.8236	4.27865
3	-37.5824	18.0676	22.7859	2.38538
3	-35.6044	18.0676	17.4314	1.76355
3	-33.6264	18.0676	15.5951	1.41379
3	-31.6484	18.0676	16.56	0.0177271
3	-29.6703	18.0676	15.8421	1.63719
3	-27.6923	18.0676	17.4592	2.82941
3	-25.7143	18.0676	21.5947	4.02341
3	-23.7363	18.0676	28.0057	5.60472
3	-21.7582	18.0676	35.7807	8.03616
3	-19.7802	18.0676	45.0267	8.74877
3	-17.8022	18.0676	58.665	5.69158
3	-15.8242	18.0676	62.0636	3.99138
3	-13.8462	18.0676	57.5162	4.42992
3	-11.8681	18.0676	50.2388	3.56355
3	-9.89011	18.0676	37.1285	1.76478
3	-7.91209	18.0676	22.9298	0.204777
3	-5.93407	18.0676	26.485	2.05409
3	-3.95604	18.0676	24.9428	3.08874
3	-1.97802	18.0676	24.0139	4.10462
3	0	18.0676	19.9459	2.413
3	1.97802	18.0676	16.3844	0.270414
3	3.95604	18.0676	20.3795	0.424833
3	5.93407	18.0676	32.9138	3.19513
3	7.91209	18.0676	NaN	NaN
3	9.89011	18.0676	NaN	NaN
3	11.8681	18.0676	NaN	NaN
3	13.8462	18.0676	NaN	NaN
3	15.8242	18.0676	NaN	NaN
3	17.8022	18.0676	NaN	NaN
3	19.7802	18.0676	NaN	NaN
3	21.7582	18.0676	NaN	NaN
3	23.7363	18.0676	NaN	NaN
3	25.7143	18.0676	NaN	NaN
3	27.6923	18.0676	NaN	NaN
3	29.6703	18.0676	NaN	NaN
3	31.6484	18.0676	NaN	NaN
3	33.6264	18.0676	1.59587	1.82477
3	35.6044	18.0676	6.21529	7.16245
3	37.5824	18.0676	NaN	NaN
3	39.5604	18.0676	NaN	NaN
3	41.5385	18.0676	NaN	NaN
3	43.5165	18.0676	NaN	NaN
3	45.4945	18.0676	NaN	NaN
3	47.4725	18.0676	NaN	NaN
3	49.4505	18.0676	NaN	NaN
3	51.4286	18.0676	9.62116	3.14461
3	53.4066	18.0676	9.09087	1.94598
3	55.3846	18.0676	7.72596	0.707918
3	57.3626	18.0676	13.6387	0.0515699
3	59.3407	18.0676	22.1855	2.13522
3	61.3187	18.0676	24.3508	1.30884
3	63.2967	18.0676	29.5004	0.181202
3	65.2747	18.0676	29.8248	0.549071
3	67.2527	18.0676	26.2012	1.04874
3	69.2308	18.0676	21.7456	0.246454
3	71.2088	18.0676	19.2912	0.183226
3	73.1868	18.0676	22.3162	2.04446
3	75.1648	18.0676	23.9549	1.22712
3	77.1429	18.0676	24.2172	0.241396
3	79.1209	18.0676	25.4971	2.43878
3	81.0989	18.0676	11.5479	13.3243
3	83.0769	18.0676	1.0874	1.24523
3	85.0549	18.0676	0.969861	1.10966
3	87.033	18.0676	0.905631	1.0358
3	89.011	18.0676	NaN	NaN
5	-89.011	18.0676	NaN	NaN
5	-87.033	18.0676	NaN	NaN
5	-85.0549	18.0676	NaN	NaN
5	-83.0769	18.0676	NaN	NaN
5	-81.0989	18.0676	NaN	NaN
5	-79.1209	18.0676	NaN	NaN
5	-77.1429	18.0676	NaN	NaN
5	-75.1648	18.0676	NaN	NaN
5	-73.1868	18.0676	NaN	NaN
5	-71.2088	18.0676	NaN	NaN
5	-69.2308	18.0676	18.032	1.1869
5	-67.2527	18.0676	19.833	6.94165
5	-65.2747	18.0676	20.6825	4.64001
5	-63.2967	18.0676	22.8441	0.196448
5	-61.3187	18.0676	17.7276	3.49461
5	-59.3407	18.0676	18.2974	4.67863
5	-57.3626	18.0676	17.4208	6.18788
5	-55.3846	18.0676	18.0385	3.60813
5	-53.4066	18.0676	22.1576	1.37147
5	-51.4286	18.0676	21.6427	0.655127
5	-49.4505	18.0676	25.4544	2.45417
5	-47.4725	18.0676	24.9821	0.973255
5	-45.4945	18.0676	26.1529	2.19422
5	-43.5165	18.0676	24.759	3.32351
5	-41.5385	18.0676	26.3834	4.32534
5	-39.5604	18.0676	25.648	3.54627
5	-37.5824	18.0676	22.4951	2.77493
5	-35.6044	18.0676	16.399	1.97908
5	-33.6264	18.0676	14.6592	1.42639
5	-31.6484	18.0676	17.3988	0.095477
5	-29.6703	18.0676	15.8911	1.85611
5	-27.6923	18.0676	20.1556	2.96749
5	-25.7143	18.0676	24.8159	4.24907
5	-23.7363	18.0676	32.0367	5.98358
5	-21.7582	18.0676	40.0794	7.97018
5	-19.7802	18.0676	47.3992	9.05838
5	-17.8022	18.0676	52.662	8.82727
5	-15.8242	18.0676	69.3362	3.21002
5	-13.8462	18.0676	67.943	2.94981
5	-11.8681	18.0676	56.053	4.08021
5	-9.89011	18.0676	29.9397	2.12099
5	-7.91209	18.0676	26.3795	1.37491
5	-5.93407	18.0676	25.5312	2.05338
5	-3.95604	18.0676	27.2024	3.76345
5	-1.97802	18.0676	24.6526	4.28957
5	0	18.0676	21.5039	3.53589
5	1.97802	18.0676	18.6448	1.2787
5	3.95604	18.0676	24.0302	2.44296
5	5.93407	18.0676	NaN	NaN
5	7.91209	18.0676	NaN	NaN
5	9.89011	18.0676	NaN	NaN
5	11.8681	18.0676	NaN	NaN
5	13.8462	18.0676	NaN	NaN
5	15.8242	18.0676	NaN	NaN
5	17.8022	18.0676	NaN	NaN
5	19.7802	18.0676	NaN	NaN
5	21.7582	18.0676	NaN	NaN
5	23.7363	18.0676	NaN	NaN
5	25.7143	18.0676	NaN	NaN
5	27.6923	18.0676	NaN	NaN
5	29.6703	18.0676	NaN	NaN
5	31.6484	18.0676	NaN	NaN
5	33.6264	18.0676	2.09418	2.39877
5	35.6044	18.0676	7.11954	8.20938
5	37.5824	18.0676	22.7585	1.21604
5	39.5604	18.0676	25.7381	0.329908
5	41.5385	18.0676	36.3717	1.94302
5	43.5165	18.0676	NaN	NaN
5	45.4945	18.0676	NaN	NaN
5	47.4725	18.0676	NaN	NaN
5	49.4505	18.0676	NaN	NaN
5	51.4286	18.0676	NaN	NaN
5	53.4066	18.0676	9.93896	2.53216
5	55.3846	18.0676	9.92352	0.566234
5	57.3626	18.0676	13.1704	0.143086
5	59.3407	18.0676	19.9238	1.60626
5	61.3187	18.0676	NaN	NaN
5	63.2967	18.0676	23.7068	1.91621
5	65.2747	18.0676	29.5642	1.10458
5	67.2527	18.0676	27.3997	3.34412
5	69.2308	18.0676	22.5165	0.160896
5	71.2088	18.0676	19.8529	0.285529
5	73.1868	18.0676	20.6134	1.09741
5	75.1648	18.0676	21.637	0.176019
5	77.1429	18.0676	21.895	0.03676
5	79.1209	18.0676	23.3111	2.254
5	81.0989	18.0676	11.1838	12.9039
5	83.0769	18.0676	1.0886	1.24664
5	85.0549	18.0676	0.973986	1.1144
5	87.033	18.0676	0.908744	1.03938
5	89.011	18.0676	NaN	NaN
7	-89.011	18.0676	NaN	NaN
7	-87.033	18.0676	NaN	NaN
7	-85.0549	18.0676	NaN	NaN
7	-83.0769	18.0676	NaN	NaN
7	-81.0989	18.0676	NaN	NaN
7	-79.1209	18.0676	NaN	NaN
7	-77.1429	18.0676	NaN	NaN
7	-75.1648	18.0676	NaN	NaN
7	-73.1868	18.0676	NaN	NaN
7	-71.2088	18.0676	NaN	NaN
7	-69.2308	18.0676	17.8566	0.860657
7	-67.2527	18.0676	20.6553	5.84889
7	-65.2747	18.0676	19.7436	4.40204
7	-63.2967	18.0676	22.5053	0.242276
7	-61.3187	18.0676	17.3832	4.43902
7	-59.3407	18.0676	18.1288	4.42982
7	-57.3626	18.0676	17.6952	6.1086
7	-55.3846	18.0676	18.0816	4.41661
7	-53.4066	18.0676	22.2054	1.36719
7	-51.4286	18.0676	21.8153	1.01764
7	-49.4505	18.0676	25.3791	2.79126
7	-47.4725	18.0676	24.1677	0.8663
7	-45.4945	18.0676	26.1626	2.095
7	-43.5165	18.0676	26.0252	3.59125
7	-41.5385	18.0676	26.9271	4.36222
7	-39.5604	18.0676	25.6851	3.64869
7	-37.5824	18.0676	22.8785	2.84855
7	-35.6044	18.0676	17.5558	2.1543
7	-33.6264	18.0676	16.3659	1.36786
7	-31.6484	18.0676	18.4105	0.066052
7	-29.6703	18.0676	18.3976	2.10832
7	-27.6923	18.0676	23.6446	2.88907
7	-25.7143	18.0676	28.3266	3.44864
7	-23.7363	18.0676	36.3563	4.42466
7	-21.7582	18.0676	43.4648	5.96281
7	-19.7802	18.0676	47.0154	9.0261
7	-17.8022	18.0676	64.0719	4.16472
7	-15.8242	18.0676	75.0101	0.347391
7	-13.8462	18.0676	68.4121	3.31376
7	-11.8681	18.0676	44.0764	5.03846
7	-9.89011	18.0676	28.7516	3.43219
7	-7.91209	18.0676	26.31	3.49045
7	-5.93407	18.0676	27.9866	4.00356
7	-3.95604	18.0676	29.3115	2.53018
7	-1.97802	18.0676	25.8989	3.31541
7	0	18.0676	23.0793	3.53232
7	1.97802	18.0676	19.5309	2.27162
7	3.95604	18.0676	25.0645	2.50077
7	5.93407	18.0676	NaN	NaN
7	7.91209	18.0676	NaN	NaN
7	9.89011	18.0676	NaN	NaN
7	11.8681	18.0676	NaN	NaN
7	13.8462	18.0676	NaN	NaN
7	15.8242	18.0676	NaN	NaN
7	17.8022	18.0676	NaN	NaN
7	19.7802	18.0676	NaN	NaN
7	21.7582	18.0676	NaN	NaN
7	23.7363	18.0676	NaN	NaN
7	25.7143	18.0676	NaN	NaN
7	27.6923	18.0676	NaN	NaN
7	29.6703	18.0676	NaN	NaN
7	31.6484	18.0676	NaN	NaN
7	33.6264	18.0676	2.8034	3.21378
7	35.6044	18.0676	7.20045	8.29946
7	37.5824	18.0676	26.8694	0.789483
7	39.5604	18.0676	29.0628	0.089784
7	41.5385	18.0676	34.8676	0.541984
7	43.5165	18.0676	NaN	NaN
7	45.4945	18.0676	NaN	NaN
7	47.4725	18.0676	NaN	NaN
7	49.4505	18.0676	NaN	NaN
7	51.4286	18.0676	NaN	NaN
7	53.4066	18.0676	10.2534	2.63412
7	55.3846	18.0676	9.59934	2.10984
7	57.3626	18.0676	10.9873	0.675209
7	59.3407	18.0676	NaN	NaN
7	61.3187	18.0676	NaN	NaN
7	63.2967	18.0676	18.9325	3.21746
7	65.2747	18.0676	24.2232	2.18726
7	67.2527	18.0676	26.7846	3.52211
7	69.2308	18.0676	22.8457	0.196576
7	71.2088	18.0676	19.7621	0.230888
7	73.1868	18.0676	19.4325	0.571091
7	75.1648	18.0676	20.8935	0.169491
7	77.1429	18.0676	21.3345	0.723024
7	79.1209	18.0676	21.5454	1.12121
7	81.0989	18.0676	10.823	12.4874
7	83.0769	18.0676	4.42236	5.09561
7	85.0549	18.0676	0.978059	1.11907
7	87.033	18.0676	0.911953	1.04306
7	89.011	18.0676	NaN	NaN
9	-89.011	18.0676	NaN	NaN
9	-87.033	18.0676	NaN	NaN
9	-85.0549	18.0676	NaN	NaN
9	-83.0769	18.0676	NaN	NaN
9	-81.0989	18.0676	NaN	NaN
9	-79.1209	18.0676	NaN	NaN
9	-77.1429	18.0676	NaN	NaN
9	-75.1648	18.0676	NaN	NaN
9	-73.1868	18.0676	NaN	NaN
9	-71.2088	18.0676	NaN	NaN
9	-69.2308	18.0676	18.1988	1.63603
9	-67.2527	18.0676	19.4843	5.65225
9	-65.2747	18.0676	20.2306	4.18751
9	-63.2967	18.0676	22.5567	0.14589
9	-61.3187	18.0676	18.5261	3.7618
9	-59.3407	18.0676	17.3304	4.2855
9	-57.3626	18.0676	16.6131	6.24146
9	-55.3846	18.0676	19.8559	2.71596
9	-53.4066	18.0676	22.3646	1.47637
9	-51.4286	18.0676	22.2105	0.991353
9	-49.4505	18.0676	24.9499	2.49208
9	-47.4725	18.0676	24.4441	1.13975
9	-45.4945	18.0676	25.2005	3.24691
9	-43.5165	18.0676	25.0147	3.44241
9	-41.5385	18.0676	28.8133	4.59594
9	-39.5604	18.0676	28.654	3.99943
9	-37.5824	18.0676	23.2235	2.67975
9	-35.6044	18.0676	17.6232	2.32305
9	-33.6264	18.0676	19.9148	1.02212
9	-31.6484	18.0676	20.0994	0.277884
9	-29.6703	18.0676	20.6631	2.16716
9	-27.6923	18.0676	27.0214	2.17434
9	-25.7143	18.0676	31.8047	2.57112
9	-23.7363	18.0676	39.0091	3.31458
9	-21.7582	18.0676	42.6215	4.12038
9	-19.7802	18.0676	52.5389	2.59355
9	-17.8022	18.0676	68.6664	2.82444
9	-15.8242	18.0676	61.1739	2.62959
9	-13.8462	18.0676	42.4304	1.23324
9	-11.8681	18.0676	39.9195	5.46542
9	-9.89011	18.0676	31.787	6.71785
9	-7.91209	18.0676	29.518	8.39529
9	-5.93407	18.0676	35.9543	6.24408
9	-3.95604	18.0676	37.546	3.55536
9	-1.97802	18.0676	29.6778	3.17314
9	0	18.0676	32.7044	3.27513
9	1.97802	18.0676	24.8397	2.80032
9	3.95604	18.0676	25.3351	0.596658
9	5.93407	18.0676	NaN	NaN
9	7.91209	18.0676	NaN	NaN
9	9.89011	18.0676	NaN	NaN
9	11.8681	18.0676	NaN	NaN
9	13.8462	18.0676	NaN	NaN
9	15.8242	18.0676	NaN	NaN
9	17.8022	18.0676	NaN	NaN
9	19.7802	18.0676	NaN	NaN
9	21.7582	18.0676	NaN	NaN
9	23.7363	18.0676	NaN	NaN
9	25.7143	18.0676	NaN	NaN
9	27.6923	18.0676	NaN	NaN
9	29.6703	18.0676	NaN	NaN
9	31.6484	18.0676	NaN	NaN
9	33.6264	18.0676	4.02978	4.62392
9	35.6044	18.0676	14.4117	16.6139
9	37.5824	18.0676	37.7903	6.24674
9	39.5604	18.0676	38.8975	1.82394
9	41.5385	18.0676	NaN	NaN
9	43.5165	18.0676	NaN	NaN
9	45.4945	18.0676	NaN	NaN
9	47.4725	18.0676	NaN	NaN
9	49.4505	18.0676	NaN	NaN
9	51.4286	18.0676	NaN	NaN
9	53.4066	18.0676	NaN	NaN
9	55.3846	18.0676	NaN	NaN
9	57.3626	18.0676	NaN	NaN
9	59.3407	18.0676	NaN	NaN
9	61.3187	18.0676	NaN	NaN
9	63.2967	18.0676	NaN	NaN
9	65.2747	18.0676	20.4235	3.0606
9	67.2527	18.0676	23.7359	1.88032
9	69.2308	18.0676	21.9573	0.0554331
9	71.2088	18.0676	20.8942	0.0341035
9	73.1868	18.0676	19.8723	0.266874
9	75.1648	18.0676	20.5936	0.589566
9	77.1429	18.0676	20.3171	1.19948
9	79.1209	18.0676	22.1269	1.53662
9	81.0989	18.0676	10.5359	12.1557
9	83.0769	18.0676	4.1318	4.76009
9	85.0549	18.0676	0.981635	1.12316
9	87.033	18.0676	0.915381	1.04699
9	89.011	18.0676	NaN	NaN
11	-89.011	18.0676	NaN	NaN
11	-87.033	18.0676	NaN	NaN
11	-85.0549	18.0676	NaN	NaN
11	-83.0769	18.0676	NaN	NaN
11	-81.0989	18.0676	NaN	NaN
11	-79.1209	18.0676	NaN	NaN
11	-77.1429	18.0676	NaN	NaN
11	-75.1648	18.0676	NaN	NaN
11	-73.1868	18.0676	NaN	NaN
11	-71.2088	18.0676	NaN	NaN
11	-69.2308	18.0676	19.1463	2.2509
11	-67.2527	18.0676	20.4183	3.82768
11	-65.2747	18.0676	19.4051	4.40584
11	-63.2967	18.0676	23.5576	0.627627
11	-61.3187	18.0676	18.5024	3.75425
11	-59.3407	18.0676	17.6842	3.81008
11	-57.3626	18.0676	17.2872	4.23063
11	-55.3846	18.0676	18.9127	3.35566
11	-53.4066	18.0676	22.5279	1.61847
11	-51.4286	18.0676	22.4822	1.27081
11	-49.4505	18.0676	24.3512	2.4193
11	-47.4725	18.0676	24.5065	1.77079
11	-45.4945	18.0676	25.0377	3.83852
11	-43.5165	18.0676	27.2611	4.14981
11	-41.5385	18.0676	30.9464	5.09359
11	-39.5604	18.0676	30.2775	4.19599
11	-37.5824	18.0676	24.8674	2.8854
11	-35.6044	18.0676	19.6551	1.62965
11	-33.6264	18.0676	23.0329	0.884865
11	-31.6484	18.0676	18.8491	0.575036
11	-29.6703	18.0676	21.12	2.28291
11	-27.6923	18.0676	28.1838	0.43379
11	-25.7143	18.0676	32.0585	1.5173
11	-23.7363	18.0676	44.661	0.268446
11	-21.7582	18.0676	51.3896	1.97068
11	-19.7802	18.0676	59.1023	1.71937
11	-17.8022	18.0676	58.6004	1.73903
11	-15.8242	18.0676	58.8963	0.428811
11	-13.8462	18.0676	54.2452	2.29231
11	-11.8681	18.0676	47.3204	8.53225
11	-9.89011	18.0676	38.4095	9.61634
11	-7.91209	18.0676	35.474	12.7308
11	-5.93407	18.0676	44.1234	10.4934
11	-3.95604	18.0676	50.8899	9.66197
11	-1.97802	18.0676	NaN	NaN
11	0	18.0676	NaN	NaN
11	1.97802	18.0676	NaN	NaN
11	3.95604	18.0676	NaN	NaN
11	5.93407	18.0676	NaN	NaN
11	7.91209	18.0676	NaN	NaN
11	9.89011	18.0676	NaN	NaN
11	11.8681	18.0676	NaN	NaN
11	13.8462	18.0676	NaN	NaN
11	15.8242	18.0676	NaN	NaN
11	17.8022	18.0676	NaN	NaN
11	19.7802	18.0676	NaN	NaN
11	21.7582	18.0676	NaN	NaN
11	23.7363	18.0676	NaN	NaN
11	25.7143	18.0676	NaN	NaN
11	27.6923	18.0676	NaN	NaN
11	29.6703	18.0676	NaN	NaN
11	31.6484	18.0676	NaN	NaN
11	33.6264	18.0676	64.3764	0.345236
11	35.6044	18.0676	34.7124	16.254
11	37.5824	18.0676	47.1563	0.366756
11	39.5604	18.0676	37.6427	1.85301
11	41.5385	18.0676	NaN	NaN
11	43.5165	18.0676	NaN	NaN
11	45.4945	18.0676	NaN	NaN
11	47.4725	18.0676	NaN	NaN
11	49.4505	18.0676	NaN	NaN
11	51.4286	18.0676	NaN	NaN
11	53.4066	18.0676	NaN	NaN
11	55.3846	18.0676	NaN	NaN
11	57.3626	18.0676	NaN	NaN
11	59.3407	18.0676	NaN	NaN
11	61.3187	18.0676	NaN	NaN
11	63.2967	18.0676	NaN	NaN
11	65.2747	18.0676	18.3857	3.10314
11	67.2527	18.0676	19.3503	2.44335
11	69.2308	18.0676	20.7262	0.422917
11	71.2088	18.0676	22.1763	0.182318
11	73.1868	18.0676	19.6334	1.50669
11	75.1648	18.0676	19.3618	1.21788
11	77.1429	18.0676	20.4747	1.66297
11	79.1209	18.0676	21.8451	0.639007
11	81.0989	18.0676	10.323	11.9095
11	83.0769	18.0676	7.33512	8.45861
11	85.0549	18.0676	0.985472	1.12754
11	87.033	18.0676	0.919192	1.05137
11	89.011	18.0676	NaN	NaN
13	-89.011	18.0676	NaN	NaN
13	-87.033	18.0676	NaN	NaN
13	-85.0549	18.0676	NaN	NaN
13	-83.0769	18.0676	NaN	NaN
13	-81.0989	18.0676	NaN	NaN
13	-79.1209	18.0676	NaN	NaN
13	-77.1429	18.0676	NaN	NaN
13	-75.1648	18.0676	NaN	NaN
13	-73.1868	18.0676	NaN	NaN
13	-71.2088	18.0676	NaN	NaN
13	-69.2308	18.0676	15.5499	0.199749
13	-67.2527	18.0676	18.5767	3.30211
13	-65.2747	18.0676	19.1617	5.31154
13	-63.2967	18.0676	22.8692	0.159764
13	-61.3187	18.0676	18.8779	4.03159
13	-59.3407	18.0676	17.5942	4.52959
13	-57.3626	18.0676	16.0637	5.80941
13	-55.3846	18.0676	18.4114	4.10961
13	-53.4066	18.0676	22.9812	1.97241
13	-51.4286	18.0676	23.5068	3.13012
13	-49.4505	18.0676	23.5812	3.04327
13	-47.4725	18.0676	24.0158	1.95404
13	-45.4945	18.0676	26.9559	4.30495
13	-43.5165	18.0676	30.1665	5.15932
13	-41.5385	18.0676	32.4842	4.69306
13	-39.5604	18.0676	30.775	2.915
13	-37.5824	18.0676	26.1846	1.80638
13	-35.6044	18.0676	22.9783	0.988635
13	-33.6264	18.0676	21.1174	0.847188
13	-31.6484	18.0676	14.5458	1.10866
13	-29.6703	18.0676	21.0348	2.32111
13	-27.6923	18.0676	26.4235	0.415271
13	-25.7143	18.0676	45.7653	5.51856
13	-23.7363	18.0676	60.4236	5.85889
13	-21.7582	18.0676	53.1633	3.32859
13	-19.7802	18.0676	NaN	NaN
13	-17.8022	18.0676	NaN	NaN
13	-15.8242	18.0676	NaN	NaN
13	-13.8462	18.0676	NaN	NaN
13	-11.8681	18.0676	63.1035	11.6361
13	-9.89011	18.0676	52.7952	11.5808
13	-7.91209	18.0676	46.3119	9.83765
13	-5.93407	18.0676	NaN	NaN
13	-3.95604	18.0676	NaN	NaN
13	-1.97802	18.0676	NaN	NaN
13	0	18.0676	NaN	NaN
13	1.97802	18.0676	NaN	NaN
13	3.95604	18.0676	NaN	NaN
13	5.93407	18.0676	NaN	NaN
13	7.91209	18.0676	NaN	NaN
13	9.89011	18.0676	NaN	NaN
13	11.8681	18.0676	NaN	NaN
13	13.8462	18.0676	NaN	NaN
13	15.8242	18.0676	NaN	NaN
13	17.8022	18.0676	NaN	NaN
13	19.7802	18.0676	NaN	NaN
13	21.7582	18.0676	NaN	NaN
13	23.7363	18.0676	NaN	NaN
13	25.7143	18.0676	NaN	NaN
13	27.6923	18.0676	NaN	NaN
13	29.6703	18.0676	NaN	NaN
13	31.6484	18.0676	NaN	NaN
13	33.6264	18.0676	32.5651	1.50475
13	35.6044	18.0676	25.2934	3.7801
13	37.5824	18.0676	29.828	0.673653
13	39.5604	18.0676	23.2818	0.838441
13	41.5385	18.0676	NaN	NaN
13	43.5165	18.0676	NaN	NaN
13	45.4945	18.0676	NaN	NaN
13	47.4725	18.0676	NaN	NaN
13	49.4505	18.0676	NaN	NaN
13	51.4286	18.0676	NaN	NaN
13	53.4066	18.0676	NaN	NaN
13	55.3846	18.0676	NaN	NaN
13	57.3626	18.0676	NaN	NaN
13	59.3407	18.0676	NaN	NaN
13	61.3187	18.0676	NaN	NaN
13	63.2967	18.0676	NaN	NaN
13	65.2747	18.0676	NaN	NaN
13	67.2527	18.0676	17.9974	1.9905
13	69.2308	18.0676	19.0047	0.528897
13	71.2088	18.0676	22.0275	0.0807721
13	73.1868	18.0676	19.0632	1.66818
13	75.1648	18.0676	17.7116	1.90416
13	77.1429	18.0676	19.9764	1.69841
13	79.1209	18.0676	NaN	NaN
13	81.0989	18.0676	10.3143	11.8991
13	83.0769	18.0676	9.30945	10.7383
13	85.0549	18.0676	0.990147	1.13288
13	87.033	18.0676	0.923469	1.05627
13	89.011	18.0676	NaN	NaN
15	-89.011	18.0676	NaN	NaN
15	-87.033	18.0676	NaN	NaN
15	-85.0549	18.0676	NaN	NaN
15	-83.0769	18.0676	NaN	NaN
15	-81.0989	18.0676	NaN	NaN
15	-79.1209	18.0676	NaN	NaN
15	-77.1429	18.0676	NaN	NaN
15	-75.1648	18.0676	NaN	NaN
15	-73.1868	18.0676	NaN	NaN
15	-71.2088	18.0676	NaN	NaN
15	-69.2308	18.0676	16.1535	0.138978
15	-67.2527	18.0676	17.7505	3.87083
15	-65.2747	18.0676	20.0033	3.47404
15	-63.2967	18.0676	19.5793	4.65429
15	-61.3187	18.0676	20.0332	4.1939
15	-59.3407	18.0676	22.6229	0.414256
15	-57.3626	18.0676	16.8674	5.5686
15	-55.3846	18.0676	18.3626	4.1697
15	-53.4066	18.0676	25.0289	3.87753
15	-51.4286	18.0676	23.9104	3.44331
15	-49.4505	18.0676	22.0521	1.62354
15	-47.4725	18.0676	23.3815	1.37125
15	-45.4945	18.0676	27.9852	4.75399
15	-43.5165	18.0676	32.1595	6.3767
15	-41.5385	18.0676	33.8794	5.4371
15	-39.5604	18.0676	25.5715	1.18857
15	-37.5824	18.0676	20.2301	1.82895
15	-35.6044	18.0676	17.6755	1.85304
15	-33.6264	18.0676	17.5286	1.77642
15	-31.6484	18.0676	16.1263	1.69885
15	-29.6703	18.0676	33.468	0.274222
15	-27.6923	18.0676	38.7681	1.64023
15	-25.7143	18.0676	NaN	NaN
15	-23.7363	18.0676	NaN	NaN
15	-21.7582	18.0676	NaN	NaN
15	-19.7802	18.0676	NaN	NaN
15	-17.8022	18.0676	NaN	NaN
15	-15.8242	18.0676	NaN	NaN
15	-13.8462	18.0676	NaN	NaN
15	-11.8681	18.0676	NaN	NaN
15	-9.89011	18.0676	NaN	NaN
15	-7.91209	18.0676	NaN	NaN
15	-5.93407	18.0676	NaN	NaN
15	-3.95604	18.0676	NaN	NaN
15	-1.97802	18.0676	NaN	NaN
15	0	18.0676	NaN	NaN
15	1.97802	18.0676	NaN	NaN
15	3.95604	18.0676	NaN	NaN
15	5.93407	18.0676	NaN	NaN
15	7.91209	18.0676	NaN	NaN
15	9.89011	18.0676	NaN	NaN
15	11.8681	18.0676	NaN	NaN
15	13.8462	18.0676	NaN	NaN
15	15.8242	18.0676	NaN	NaN
15	17.8022	18.0676	NaN	NaN
15	19.7802	18.0676	NaN	NaN
15	21.7582	18.0676	NaN	NaN
15	23.7363	18.0676	NaN	NaN
15	25.7143	18.0676	NaN	NaN
15	27.6923	18.0676	NaN	NaN
15	29.6703	18.0676	NaN	NaN
15	31.6484	18.0676	NaN	NaN
15	33.6264	18.0676	23.0002	2.06615
15	35.6044	18.0676	38.0384	0.975008
15	37.5824	18.0676	NaN	NaN
15	39.5604	18.0676	NaN	NaN
15	41.5385	18.0676	NaN	NaN
15	43.5165	18.0676	NaN	NaN
15	45.4945	18.0676	NaN	NaN
15	47.4725	18.0676	NaN	NaN
15	49.4505	18.0676	NaN	NaN
15	51.4286	18.0676	NaN	NaN
15	53.4066	18.0676	NaN	NaN
15	55.3846	18.0676	NaN	NaN
15	57.3626	18.0676	NaN	NaN
15	59.3407	18.0676	NaN	NaN
15	61.3187	18.0676	NaN	NaN
15	63.2967	18.0676	NaN	NaN
15	65.2747	18.0676	NaN	NaN
15	67.2527	18.0676	NaN	NaN
15	69.2308	18.0676	16.3134	1.20325
15	71.2088	18.0676	20.399	0.0611533
15	73.1868	18.0676	17.8228	0.925977
15	75.1648	18.0676	17.5201	1.29595
15	77.1429	18.0676	21.8813	2.98446
15	79.1209	18.0676	NaN	NaN
15	81.0989	18.0676	10.2345	11.8065
15	83.0769	18.0676	9.50996	10.9697
15	85.0549	18.0676	0.995646	1.13916
15	87.033	18.0676	0.92775	1.06118
15	89.011	18.0676	NaN	NaN
17	-89.011	18.0676	NaN	NaN
17	-87.033	18.0676	NaN	NaN
17	-85.0549	18.0676	NaN	NaN
17	-83.0769	18.0676	NaN	NaN
17	-81.0989	18.0676	NaN	NaN
17	-79.1209	18.0676	NaN	NaN
17	-77.1429	18.0676	NaN	NaN
17	-75.1648	18.0676	NaN	NaN
17	-73.1868	18.0676	NaN	NaN
17	-71.2088	18.0676	NaN	NaN
17	-69.2308	18.0676	17.5802	1.01441
17	-67.2527	18.0676	16.022	5.06685
17	-65.2747	18.0676	17.3786	5.37754
17	-63.2967	18.0676	20.268	3.97255
17	-61.3187	18.0676	25.3662	0.849552
17	-59.3407	18.0676	22.0522	0.712398
17	-57.3626	18.0676	17.0221	5.69833
17	-55.3846	18.0676	19.937	2.79478
17	-53.4066	18.0676	24.2608	3.12537
17	-51.4286	18.0676	23.3869	3.08143
17	-49.4505	18.0676	22.0638	2.1767
17	-47.4725	18.0676	23.9873	1.51989
17	-45.4945	18.0676	28.9159	5.02926
17	-43.5165	18.0676	34.9239	7.91964
17	-41.5385	18.0676	35.1345	5.51459
17	-39.5604	18.0676	22.0762	1.36806
17	-37.5824	18.0676	18.021	2.95468
17	-35.6044	18.0676	11.0825	1.57911
17	-33.6264	18.0676	20.4429	2.92677
17	-31.6484	18.0676	36.0688	0.938889
17	-29.6703	18.0676	35.9086	4.34349
17	-27.6923	18.0676	NaN	NaN
17	-25.7143	18.0676	NaN	NaN
17	-23.7363	18.0676	NaN	NaN
17	-21.7582	18.0676	NaN	NaN
17	-19.7802	18.0676	NaN	NaN
17	-17.8022	18.0676	NaN	NaN
17	-15.8242	18.0676	NaN	NaN
17	-13.8462	18.0676	NaN	NaN
17	-11.8681	18.0676	NaN	NaN
17	-9.89011	18.0676	NaN	NaN
17	-7.91209	18.0676	NaN	NaN
17	-5.93407	18.0676	NaN	NaN
17	-3.95604	18.0676	NaN	NaN
17	-1.97802	18.0676	NaN	NaN
17	0	18.0676	NaN	NaN
17	1.97802	18.0676	NaN	NaN
17	3.95604	18.0676	NaN	NaN
17	5.93407	18.0676	NaN	NaN
17	7.91209	18.0676	NaN	NaN
17	9.89011	18.0676	NaN	NaN
17	11.8681	18.0676	NaN	NaN
17	13.8462	18.0676	NaN	NaN
17	15.8242	18.0676	NaN	NaN
17	17.8022	18.0676	NaN	NaN
17	19.7802	18.0676	NaN	NaN
17	21.7582	18.0676	NaN	NaN
17	23.7363	18.0676	NaN	NaN
17	25.7143	18.0676	NaN	NaN
17	27.6923	18.0676	NaN	NaN
17	29.6703	18.0676	NaN	NaN
17	31.6484	18.0676	21.5119	2.48296
17	33.6264	18.0676	45.4002	4.09697
17	35.6044	18.0676	45.1743	3.07989
17	37.5824	18.0676	25.8026	2.4113
17	39.5604	18.0676	42.7001	1.05868
17	41.5385	18.0676	79.3612	7.54923
17	43.5165	18.0676	NaN	NaN
17	45.4945	18.0676	NaN	NaN
17	47.4725	18.0676	NaN	NaN
17	49.4505	18.0676	NaN	NaN
17	51.4286	18.0676	NaN	NaN
17	53.4066	18.0676	NaN	NaN
17	55.3846	18.0676	NaN	NaN
17	57.3626	18.0676	NaN	NaN
17	59.3407	18.0676	NaN	NaN
17	61.3187	18.0676	NaN	NaN
17	63.2967	18.0676	NaN	NaN
17	65.2747	18.0676	NaN	NaN
17	67.2527	18.0676	NaN	NaN
17	69.2308	18.0676	14.2657	2.02618
17	71.2088	18.0676	18.9145	0.0513599
17	73.1868	18.0676	17.8782	0.419927
17	75.1648	18.0676	21.5163	0.115488
17	77.1429	18.0676	NaN	NaN
17	79.1209	18.0676	NaN	NaN
17	81.0989	18.0676	9.975	11.5066
17	83.0769	18.0676	9.08271	10.4761
17	85.0549	18.0676	1.00136	1.14569
17	87.033	18.0676	0.929839	1.06355
17	89.011	18.0676	NaN	NaN
19	-89.011	18.0676	NaN	NaN
19	-87.033	18.0676	NaN	NaN
19	-85.0549	18.0676	NaN	NaN
19	-83.0769	18.0676	NaN	NaN
19	-81.0989	18.0676	NaN	NaN
19	-79.1209	18.0676	NaN	NaN
19	-77.1429	18.0676	NaN	NaN
19	-75.1648	18.0676	NaN	NaN
19	-73.1868	18.0676	NaN	NaN
19	-71.2088	18.0676	NaN	NaN
19	-69.2308	18.0676	17.2626	0.866763
19	-67.2527	18.0676	14.7957	5.52054
19	-65.2747	18.0676	15.4389	6.44978
19	-63.2967	18.0676	19.4668	4.92696
19	-61.3187	18.0676	19.5432	4.97848
19	-59.3407	18.0676	18.6535	4.82182
19	-57.3626	18.0676	17.0323	5.53455
19	-55.3846	18.0676	20.5161	2.1348
19	-53.4066	18.0676	24.3792	3.51869
19	-51.4286	18.0676	23.2889	3.42183
19	-49.4505	18.0676	22.8713	2.5858
19	-47.4725	18.0676	24.3123	1.50659
19	-45.4945	18.0676	29.2119	4.73875
19	-43.5165	18.0676	36.2789	8.85068
19	-41.5385	18.0676	36.6004	6.03876
19	-39.5604	18.0676	18.1196	0.689029
19	-37.5824	18.0676	12.6153	1.44504
19	-35.6044	18.0676	13.9538	1.97098
19	-33.6264	18.0676	NaN	NaN
19	-31.6484	18.0676	NaN	NaN
19	-29.6703	18.0676	NaN	NaN
19	-27.6923	18.0676	NaN	NaN
19	-25.7143	18.0676	NaN	NaN
19	-23.7363	18.0676	NaN	NaN
19	-21.7582	18.0676	NaN	NaN
19	-19.7802	18.0676	NaN	NaN
19	-17.8022	18.0676	NaN	NaN
19	-15.8242	18.0676	NaN	NaN
19	-13.8462	18.0676	NaN	NaN
19	-11.8681	18.0676	NaN	NaN
19	-9.89011	18.0676	NaN	NaN
19	-7.91209	18.0676	NaN	NaN
19	-5.93407	18.0676	NaN	NaN
19	-3.95604	18.0676	NaN	NaN
19	-1.97802	18.0676	NaN	NaN
19	0	18.0676	NaN	NaN
19	1.97802	18.0676	NaN	NaN
19	3.95604	18.0676	NaN	NaN
19	5.93407	18.0676	NaN	NaN
19	7.91209	18.0676	NaN	NaN
19	9.89011	18.0676	NaN	NaN
19	11.8681	18.0676	NaN	NaN
19	13.8462	18.0676	NaN	NaN
19	15.8242	18.0676	NaN	NaN
19	17.8022	18.0676	NaN	NaN
19	19.7802	18.0676	NaN	NaN
19	21.7582	18.0676	NaN	NaN
19	23.7363	18.0676	NaN	NaN
19	25.7143	18.0676	NaN	NaN
19	27.6923	18.0676	NaN	NaN
19	29.6703	18.0676	NaN	NaN
19	31.6484	18.0676	12.0154	2.77986
19	33.6264	18.0676	21.8775	2.44366
19	35.6044	18.0676	27.9694	1.12218
19	37.5824	18.0676	24.407	2.51003
19	39.5604	18.0676	47.0002	1.31862
19	41.5385	18.0676	38.715	0.210503
19	43.5165	18.0676	NaN	NaN
19	45.4945	18.0676	NaN	NaN
19	47.4725	18.0676	NaN	NaN
19	49.4505	18.0676	NaN	NaN
19	51.4286	18.0676	NaN	NaN
19	53.4066	18.0676	NaN	NaN
19	55.3846	18.0676	NaN	NaN
19	57.3626	18.0676	NaN	NaN
19	59.3407	18.0676	NaN	NaN
19	61.3187	18.0676	NaN	NaN
19	63.2967	18.0676	NaN	NaN
19	65.2747	18.0676	NaN	NaN
19	67.2527	18.0676	NaN	NaN
19	69.2308	18.0676	NaN	NaN
19	71.2088	18.0676	18.3639	0.840177
19	73.1868	18.0676	19.0023	0.0708873
19	75.1648	18.0676	24.9508	0.818671
19	77.1429	18.0676	26.8295	0.793478
19	79.1209	18.0676	19.7069	3.25934
19	81.0989	18.0676	9.38691	10.8273
19	83.0769	18.0676	5.14233	5.92613
19	85.0549	18.0676	1.00716	1.15231
19	87.033	18.0676	0.931405	1.06531
19	89.011	18.0676	NaN	NaN
21	-89.011	18.0676	NaN	NaN
21	-87.033	18.0676	NaN	NaN
21	-85.0549	18.0676	NaN	NaN
21	-83.0769	18.0676	NaN	NaN
21	-81.0989	18.0676	NaN	NaN
21	-79.1209	18.0676	NaN	NaN
21	-77.1429	18.0676	NaN	NaN
21	-75.1648	18.0676	NaN	NaN
21	-73.1868	18.0676	NaN	NaN
21	-71.2088	18.0676	NaN	NaN
21	-69.2308	18.0676	16.8088	3.84631
21	-67.2527	18.0676	14.1929	6.00254
21	-65.2747	18.0676	15.2092	6.72138
21	-63.2967	18.0676	19.4204	4.89032
21	-61.3187	18.0676	22.6931	0.11012
21	-59.3407	18.0676	16.9671	6.23565
21	-57.3626	18.0676	16.8033	5.68409
21	-55.3846	18.0676	20.8802	1.64056
21	-53.4066	18.0676	23.5379	2.34094
21	-51.4286	18.0676	23.0336	3.2431
21	-49.4505	18.0676	23.3283	2.00556
21	-47.4725	18.0676	24.1129	1.38395
21	-45.4945	18.0676	28.5236	4.86248
21	-43.5165	18.0676	36.9689	8.50157
21	-41.5385	18.0676	35.3567	5.24242
21	-39.5604	18.0676	15.4044	0.144139
21	-37.5824	18.0676	18.8893	1.79207
21	-35.6044	18.0676	13.167	2.40393
21	-33.6264	18.0676	NaN	NaN
21	-31.6484	18.0676	NaN	NaN
21	-29.6703	18.0676	NaN	NaN
21	-27.6923	18.0676	NaN	NaN
21	-25.7143	18.0676	NaN	NaN
21	-23.7363	18.0676	NaN	NaN
21	-21.7582	18.0676	NaN	NaN
21	-19.7802	18.0676	NaN	NaN
21	-17.8022	18.0676	NaN	NaN
21	-15.8242	18.0676	NaN	NaN
21	-13.8462	18.0676	NaN	NaN
21	-11.8681	18.0676	NaN	NaN
21	-9.89011	18.0676	NaN	NaN
21	-7.91209	18.0676	NaN	NaN
21	-5.93407	18.0676	NaN	NaN
21	-3.95604	18.0676	NaN	NaN
21	-1.97802	18.0676	NaN	NaN
21	0	18.0676	NaN	NaN
21	1.97802	18.0676	NaN	NaN
21	3.95604	18.0676	NaN	NaN
21	5.93407	18.0676	NaN	NaN
21	7.91209	18.0676	NaN	NaN
21	9.89011	18.0676	NaN	NaN
21	11.8681	18.0676	NaN	NaN
21	13.8462	18.0676	NaN	NaN
21	15.8242	18.0676	NaN	NaN
21	17.8022	18.0676	NaN	NaN
21	19.7802	18.0676	NaN	NaN
21	21.7582	18.0676	NaN	NaN
21	23.7363	18.0676	NaN	NaN
21	25.7143	18.0676	NaN	NaN
21	27.6923	18.0676	NaN	NaN
21	29.6703	18.0676	NaN	NaN
21	31.6484	18.0676	NaN	NaN
21	33.6264	18.0676	13.6999	3.68703
21	35.6044	18.0676	16.9406	3.17093
21	37.5824	18.0676	16.0496	3.28305
21	39.5604	18.0676	NaN	NaN
21	41.5385	18.0676	NaN	NaN
21	43.5165	18.0676	NaN	NaN
21	45.4945	18.0676	NaN	NaN
21	47.4725	18.0676	NaN	NaN
21	49.4505	18.0676	NaN	NaN
21	51.4286	18.0676	NaN	NaN
21	53.4066	18.0676	NaN	NaN
21	55.3846	18.0676	NaN	NaN
21	57.3626	18.0676	NaN	NaN
21	59.3407	18.0676	NaN	NaN
21	61.3187	18.0676	NaN	NaN
21	63.2967	18.0676	NaN	NaN
21	65.2747	18.0676	NaN	NaN
21	67.2527	18.0676	NaN	NaN
21	69.2308	18.0676	NaN	NaN
21	71.2088	18.0676	18.8176	0.494991
21	73.1868	18.0676	19.884	0.353082
21	75.1648	18.0676	26.7586	1.32204
21	77.1429	18.0676	26.9857	2.67492
21	79.1209	18.0676	19.0579	2.95248
21	81.0989	18.0676	9.51269	10.9722
21	83.0769	18.0676	4.75104	5.47423
21	85.0549	18.0676	1.01233	1.15821
21	87.033	18.0676	0.933197	1.06733
21	89.011	18.0676	NaN	NaN
23	-89.011	18.0676	NaN	NaN
23	-87.033	18.0676	NaN	NaN
23	-85.0549	18.0676	NaN	NaN
23	-83.0769	18.0676	NaN	NaN
23	-81.0989	18.0676	NaN	NaN
23	-79.1209	18.0676	NaN	NaN
23	-77.1429	18.0676	NaN	NaN
23	-75.1648	18.0676	NaN	NaN
23	-73.1868	18.0676	NaN	NaN
23	-71.2088	18.0676	NaN	NaN
23	-69.2308	18.0676	18.406	2.68063
23	-67.2527	18.0676	14.0619	6.73144
23	-65.2747	18.0676	14.7903	8.04727
23	-63.2967	18.0676	17.5155	6.60711
23	-61.3187	18.0676	15.9437	6.90238
23	-59.3407	18.0676	15.1207	7.62045
23	-57.3626	18.0676	18.2913	3.64339
23	-55.3846	18.0676	18.6073	3.63367
23	-53.4066	18.0676	21.6115	0.984478
23	-51.4286	18.0676	22.3567	3.5531
23	-49.4505	18.0676	22.9934	1.89536
23	-47.4725	18.0676	24.4049	1.37348
23	-45.4945	18.0676	29.4877	4.45984
23	-43.5165	18.0676	38.2427	8.11539
23	-41.5385	18.0676	37.7103	5.36772
23	-39.5604	18.0676	23.7288	1.79634
23	-37.5824	18.0676	21.5695	0.211918
23	-35.6044	18.0676	16.0501	2.92164
23	-33.6264	18.0676	NaN	NaN
23	-31.6484	18.0676	NaN	NaN
23	-29.6703	18.0676	NaN	NaN
23	-27.6923	18.0676	NaN	NaN
23	-25.7143	18.0676	NaN	NaN
23	-23.7363	18.0676	NaN	NaN
23	-21.7582	18.0676	NaN	NaN
23	-19.7802	18.0676	NaN	NaN
23	-17.8022	18.0676	NaN	NaN
23	-15.8242	18.0676	NaN	NaN
23	-13.8462	18.0676	NaN	NaN
23	-11.8681	18.0676	NaN	NaN
23	-9.89011	18.0676	NaN	NaN
23	-7.91209	18.0676	NaN	NaN
23	-5.93407	18.0676	NaN	NaN
23	-3.95604	18.0676	NaN	NaN
23	-1.97802	18.0676	NaN	NaN
23	0	18.0676	NaN	NaN
23	1.97802	18.0676	NaN	NaN
23	3.95604	18.0676	NaN	NaN
23	5.93407	18.0676	NaN	NaN
23	7.91209	18.0676	NaN	NaN
23	9.89011	18.0676	NaN	NaN
23	11.8681	18.0676	NaN	NaN
23	13.8462	18.0676	NaN	NaN
23	15.8242	18.0676	NaN	NaN
23	17.8022	18.0676	NaN	NaN
23	19.7802	18.0676	NaN	NaN
23	21.7582	18.0676	NaN	NaN
23	23.7363	18.0676	NaN	NaN
23	25.7143	18.0676	NaN	NaN
23	27.6923	18.0676	NaN	NaN
23	29.6703	18.0676	NaN	NaN
23	31.6484	18.0676	NaN	NaN
23	33.6264	18.0676	13.6105	3.62491
23	35.6044	18.0676	13.2146	3.67304
23	37.5824	18.0676	NaN	NaN
23	39.5604	18.0676	NaN	NaN
23	41.5385	18.0676	NaN	NaN
23	43.5165	18.0676	NaN	NaN
23	45.4945	18.0676	NaN	NaN
23	47.4725	18.0676	NaN	NaN
23	49.4505	18.0676	NaN	NaN
23	51.4286	18.0676	NaN	NaN
23	53.4066	18.0676	NaN	NaN
23	55.3846	18.0676	NaN	NaN
23	57.3626	18.0676	NaN	NaN
23	59.3407	18.0676	NaN	NaN
23	61.3187	18.0676	NaN	NaN
23	63.2967	18.0676	NaN	NaN
23	65.2747	18.0676	NaN	NaN
23	67.2527	18.0676	NaN	NaN
23	69.2308	18.0676	NaN	NaN
23	71.2088	18.0676	19.7437	0.79398
23	73.1868	18.0676	19.9512	0.85993
23	75.1648	18.0676	25.8213	0.884735
23	77.1429	18.0676	27.1723	1.6001
23	79.1209	18.0676	17.7424	1.75329
23	81.0989	18.0676	8.98161	10.3588
23	83.0769	18.0676	1.10128	1.26029
23	85.0549	18.0676	1.01674	1.16323
23	87.033	18.0676	0.935306	1.06972
23	89.011	18.0676	NaN	NaN
25	-89.011	18.0676	NaN	NaN
25	-87.033	18.0676	NaN	NaN
25	-85.0549	18.0676	NaN	NaN
25	-83.0769	18.0676	NaN	NaN
25	-81.0989	18.0676	NaN	NaN
25	-79.1209	18.0676	NaN	NaN
25	-77.1429	18.0676	NaN	NaN
25	-75.1648	18.0676	NaN	NaN
25	-73.1868	18.0676	NaN	NaN
25	-71.2088	18.0676	NaN	NaN
25	-69.2308	18.0676	19.7329	1.93434
25	-67.2527	18.0676	15.8277	5.49569
25	-65.2747	18.0676	14.3931	7.65608
25	-63.2967	18.0676	16.882	6.8401
25	-61.3187	18.0676	19.4553	2.95293
25	-59.3407	18.0676	18.8017	3.36425
25	-57.3626	18.0676	19.5253	2.54638
25	-55.3846	18.0676	22.5724	0.231685
25	-53.4066	18.0676	21.6292	0.544312
25	-51.4286	18.0676	22.2468	4.07528
25	-49.4505	18.0676	23.1064	1.91123
25	-47.4725	18.0676	24.3957	1.12531
25	-45.4945	18.0676	28.3958	4.01893
25	-43.5165	18.0676	38.1009	8.23242
25	-41.5385	18.0676	39.223	4.35153
25	-39.5604	18.0676	30.8888	2.76073
25	-37.5824	18.0676	17.7037	0.13521
25	-35.6044	18.0676	13.5436	2.34349
25	-33.6264	18.0676	NaN	NaN
25	-31.6484	18.0676	NaN	NaN
25	-29.6703	18.0676	NaN	NaN
25	-27.6923	18.0676	NaN	NaN
25	-25.7143	18.0676	NaN	NaN
25	-23.7363	18.0676	NaN	NaN
25	-21.7582	18.0676	NaN	NaN
25	-19.7802	18.0676	NaN	NaN
25	-17.8022	18.0676	NaN	NaN
25	-15.8242	18.0676	NaN	NaN
25	-13.8462	18.0676	NaN	NaN
25	-11.8681	18.0676	NaN	NaN
25	-9.89011	18.0676	NaN	NaN
25	-7.91209	18.0676	NaN	NaN
25	-5.93407	18.0676	NaN	NaN
25	-3.95604	18.0676	NaN	NaN
25	-1.97802	18.0676	NaN	NaN
25	0	18.0676	NaN	NaN
25	1.97802	18.0676	NaN	NaN
25	3.95604	18.0676	NaN	NaN
25	5.93407	18.0676	NaN	NaN
25	7.91209	18.0676	NaN	NaN
25	9.89011	18.0676	NaN	NaN
25	11.8681	18.0676	NaN	NaN
25	13.8462	18.0676	NaN	NaN
25	15.8242	18.0676	NaN	NaN
25	17.8022	18.0676	NaN	NaN
25	19.7802	18.0676	NaN	NaN
25	21.7582	18.0676	NaN	NaN
25	23.7363	18.0676	NaN	NaN
25	25.7143	18.0676	NaN	NaN
25	27.6923	18.0676	NaN	NaN
25	29.6703	18.0676	NaN	NaN
25	31.6484	18.0676	NaN	NaN
25	33.6264	18.0676	20.0756	2.213
25	35.6044	18.0676	17.0799	2.53997
25	37.5824	18.0676	12.0824	3.10684
25	39.5604	18.0676	NaN	NaN
25	41.5385	18.0676	NaN	NaN
25	43.5165	18.0676	NaN	NaN
25	45.4945	18.0676	NaN	NaN
25	47.4725	18.0676	NaN	NaN
25	49.4505	18.0676	NaN	NaN
25	51.4286	18.0676	NaN	NaN
25	53.4066	18.0676	NaN	NaN
25	55.3846	18.0676	NaN	NaN
25	57.3626	18.0676	NaN	NaN
25	59.3407	18.0676	NaN	NaN
25	61.3187	18.0676	NaN	NaN
25	63.2967	18.0676	NaN	NaN
25	65.2747	18.0676	NaN	NaN
25	67.2527	18.0676	NaN	NaN
25	69.2308	18.0676	NaN	NaN
25	71.2088	18.0676	20.4521	1.22755
25	73.1868	18.0676	20.6538	2.24979
25	75.1648	18.0676	26.5831	1.67538
25	77.1429	18.0676	25.3214	0.577599
25	79.1209	18.0676	15.2121	2.66234
25	81.0989	18.0676	8.59449	9.91165
25	83.0769	18.0676	6.71565	7.74234
25	85.0549	18.0676	1.02113	1.16822
25	87.033	18.0676	0.937718	1.07246
25	89.011	18.0676	NaN	NaN
27	-89.011	18.0676	NaN	NaN
27	-87.033	18.0676	NaN	NaN
27	-85.0549	18.0676	NaN	NaN
27	-83.0769	18.0676	NaN	NaN
27	-81.0989	18.0676	NaN	NaN
27	-79.1209	18.0676	NaN	NaN
27	-77.1429	18.0676	NaN	NaN
27	-75.1648	18.0676	NaN	NaN
27	-73.1868	18.0676	NaN	NaN
27	-71.2088	18.0676	NaN	NaN
27	-69.2308	18.0676	20.1337	0.994209
27	-67.2527	18.0676	18.1366	3.61755
27	-65.2747	18.0676	14.3838	7.68723
27	-63.2967	18.0676	16.459	7.14744
27	-61.3187	18.0676	17.3727	5.66192
27	-59.3407	18.0676	17.6184	4.64384
27	-57.3626	18.0676	20.4752	1.38832
27	-55.3846	18.0676	21.2614	0.598409
27	-53.4066	18.0676	22.4045	1.60919
27	-51.4286	18.0676	23.0469	4.59643
27	-49.4505	18.0676	22.6772	2.2573
27	-47.4725	18.0676	23.7726	1.37266
27	-45.4945	18.0676	28.1976	4.2927
27	-43.5165	18.0676	37.0971	8.26524
27	-41.5385	18.0676	42.4869	7.02424
27	-39.5604	18.0676	31.0711	1.93548
27	-37.5824	18.0676	11.9676	1.44829
27	-35.6044	18.0676	11.4397	1.26484
27	-33.6264	18.0676	12.5693	2.19627
27	-31.6484	18.0676	NaN	NaN
27	-29.6703	18.0676	NaN	NaN
27	-27.6923	18.0676	NaN	NaN
27	-25.7143	18.0676	NaN	NaN
27	-23.7363	18.0676	NaN	NaN
27	-21.7582	18.0676	NaN	NaN
27	-19.7802	18.0676	NaN	NaN
27	-17.8022	18.0676	NaN	NaN
27	-15.8242	18.0676	NaN	NaN
27	-13.8462	18.0676	NaN	NaN
27	-11.8681	18.0676	NaN	NaN
27	-9.89011	18.0676	NaN	NaN
27	-7.91209	18.0676	NaN	NaN
27	-5.93407	18.0676	NaN	NaN
27	-3.95604	18.0676	NaN	NaN
27	-1.97802	18.0676	NaN	NaN
27	0	18.0676	NaN	NaN
27	1.97802	18.0676	NaN	NaN
27	3.95604	18.0676	NaN	NaN
27	5.93407	18.0676	NaN	NaN
27	7.91209	18.0676	NaN	NaN
27	9.89011	18.0676	NaN	NaN
27	11.8681	18.0676	NaN	NaN
27	13.8462	18.0676	NaN	NaN
27	15.8242	18.0676	NaN	NaN
27	17.8022	18.0676	NaN	NaN
27	19.7802	18.0676	NaN	NaN
27	21.7582	18.0676	NaN	NaN
27	23.7363	18.0676	NaN	NaN
27	25.7143	18.0676	NaN	NaN
27	27.6923	18.0676	NaN	NaN
27	29.6703	18.0676	NaN	NaN
27	31.6484	18.0676	39.5992	3.51163
27	33.6264	18.0676	30.1579	0.329212
27	35.6044	18.0676	24.711	1.91133
27	37.5824	18.0676	13.1016	2.12949
27	39.5604	18.0676	NaN	NaN
27	41.5385	18.0676	NaN	NaN
27	43.5165	18.0676	NaN	NaN
27	45.4945	18.0676	NaN	NaN
27	47.4725	18.0676	NaN	NaN
27	49.4505	18.0676	NaN	NaN
27	51.4286	18.0676	NaN	NaN
27	53.4066	18.0676	NaN	NaN
27	55.3846	18.0676	NaN	NaN
27	57.3626	18.0676	NaN	NaN
27	59.3407	18.0676	NaN	NaN
27	61.3187	18.0676	NaN	NaN
27	63.2967	18.0676	NaN	NaN
27	65.2747	18.0676	NaN	NaN
27	67.2527	18.0676	NaN	NaN
27	69.2308	18.0676	NaN	NaN
27	71.2088	18.0676	20.4225	0.840025
27	73.1868	18.0676	21.4556	2.65636
27	75.1648	18.0676	23.8011	0.0769086
27	77.1429	18.0676	24.8144	1.90766
27	79.1209	18.0676	16.0959	2.14113
27	81.0989	18.0676	8.14719	9.39486
27	83.0769	18.0676	5.89497	6.7946
27	85.0549	18.0676	1.02609	1.17387
27	87.033	18.0676	0.940417	1.07553
27	89.011	18.0676	NaN	NaN
29	-89.011	18.0676	NaN	NaN
29	-87.033	18.0676	NaN	NaN
29	-85.0549	18.0676	NaN	NaN
29	-83.0769	18.0676	NaN	NaN
29	-81.0989	18.0676	NaN	NaN
29	-79.1209	18.0676	NaN	NaN
29	-77.1429	18.0676	NaN	NaN
29	-75.1648	18.0676	NaN	NaN
29	-73.1868	18.0676	NaN	NaN
29	-71.2088	18.0676	NaN	NaN
29	-69.2308	18.0676	17.7688	2.2792
29	-67.2527	18.0676	18.1319	5.13167
29	-65.2747	18.0676	14.7825	8.08899
29	-63.2967	18.0676	15.1815	7.42974
29	-61.3187	18.0676	18.0459	5.48743
29	-59.3407	18.0676	17.5519	5.41253
29	-57.3626	18.0676	20.5164	1.52024
29	-55.3846	18.0676	20.3375	1.25099
29	-53.4066	18.0676	21.604	0.984445
29	-51.4286	18.0676	22.0672	2.74037
29	-49.4505	18.0676	21.3515	2.0698
29	-47.4725	18.0676	23.931	1.56362
29	-45.4945	18.0676	28.732	4.24209
29	-43.5165	18.0676	35.0702	7.73392
29	-41.5385	18.0676	36.4811	5.14419
29	-39.5604	18.0676	25.0307	0.806206
29	-37.5824	18.0676	12.1707	1.69336
29	-35.6044	18.0676	13.3649	1.27805
29	-33.6264	18.0676	5.71332	1.10856
29	-31.6484	18.0676	NaN	NaN
29	-29.6703	18.0676	NaN	NaN
29	-27.6923	18.0676	NaN	NaN
29	-25.7143	18.0676	NaN	NaN
29	-23.7363	18.0676	NaN	NaN
29	-21.7582	18.0676	NaN	NaN
29	-19.7802	18.0676	NaN	NaN
29	-17.8022	18.0676	NaN	NaN
29	-15.8242	18.0676	NaN	NaN
29	-13.8462	18.0676	NaN	NaN
29	-11.8681	18.0676	NaN	NaN
29	-9.89011	18.0676	NaN	NaN
29	-7.91209	18.0676	NaN	NaN
29	-5.93407	18.0676	NaN	NaN
29	-3.95604	18.0676	NaN	NaN
29	-1.97802	18.0676	NaN	NaN
29	0	18.0676	NaN	NaN
29	1.97802	18.0676	NaN	NaN
29	3.95604	18.0676	NaN	NaN
29	5.93407	18.0676	NaN	NaN
29	7.91209	18.0676	NaN	NaN
29	9.89011	18.0676	NaN	NaN
29	11.8681	18.0676	NaN	NaN
29	13.8462	18.0676	NaN	NaN
29	15.8242	18.0676	NaN	NaN
29	17.8022	18.0676	NaN	NaN
29	19.7802	18.0676	NaN	NaN
29	21.7582	18.0676	NaN	NaN
29	23.7363	18.0676	NaN	NaN
29	25.7143	18.0676	NaN	NaN
29	27.6923	18.0676	NaN	NaN
29	29.6703	18.0676	NaN	NaN
29	31.6484	18.0676	39.9262	3.16639
29	33.6264	18.0676	34.4691	1.3812
29	35.6044	18.0676	26.6129	1.48262
29	37.5824	18.0676	NaN	NaN
29	39.5604	18.0676	NaN	NaN
29	41.5385	18.0676	NaN	NaN
29	43.5165	18.0676	NaN	NaN
29	45.4945	18.0676	NaN	NaN
29	47.4725	18.0676	NaN	NaN
29	49.4505	18.0676	NaN	NaN
29	51.4286	18.0676	NaN	NaN
29	53.4066	18.0676	NaN	NaN
29	55.3846	18.0676	NaN	NaN
29	57.3626	18.0676	NaN	NaN
29	59.3407	18.0676	NaN	NaN
29	61.3187	18.0676	NaN	NaN
29	63.2967	18.0676	NaN	NaN
29	65.2747	18.0676	NaN	NaN
29	67.2527	18.0676	NaN	NaN
29	69.2308	18.0676	NaN	NaN
29	71.2088	18.0676	20.3886	1.70166
29	73.1868	18.0676	23.3318	3.65306
29	75.1648	18.0676	22.4895	0.110016
29	77.1429	18.0676	25.9237	0.710049
29	79.1209	18.0676	16.4811	2.02204
29	81.0989	18.0676	8.2287	9.48863
29	83.0769	18.0676	6.77291	7.80816
29	85.0549	18.0676	1.03202	1.18064
29	87.033	18.0676	0.943011	1.07847
29	89.011	18.0676	NaN	NaN
31	-89.011	18.0676	NaN	NaN
31	-87.033	18.0676	NaN	NaN
31	-85.0549	18.0676	NaN	NaN
31	-83.0769	18.0676	NaN	NaN
31	-81.0989	18.0676	NaN	NaN
31	-79.1209	18.0676	NaN	NaN
31	-77.1429	18.0676	NaN	NaN
31	-75.1648	18.0676	NaN	NaN
31	-73.1868	18.0676	NaN	NaN
31	-71.2088	18.0676	NaN	NaN
31	-69.2308	18.0676	17.0151	1.56802
31	-67.2527	18.0676	18.8783	4.65433
31	-65.2747	18.0676	15.0318	8.40146
31	-63.2967	18.0676	17.783	4.39686
31	-61.3187	18.0676	17.6523	5.98946
31	-59.3407	18.0676	18.086	4.50399
31	-57.3626	18.0676	19.7049	2.35928
31	-55.3846	18.0676	20.3415	1.2169
31	-53.4066	18.0676	20.8564	0.815696
31	-51.4286	18.0676	22.0681	1.5755
31	-49.4505	18.0676	21.0164	1.34727
31	-47.4725	18.0676	24.7666	1.27983
31	-45.4945	18.0676	29.7167	4.14597
31	-43.5165	18.0676	34.8952	7.49595
31	-41.5385	18.0676	34.3912	4.24972
31	-39.5604	18.0676	23.6354	0.794035
31	-37.5824	18.0676	13.9982	1.80223
31	-35.6044	18.0676	14.0537	1.34102
31	-33.6264	18.0676	9.98065	0.92632
31	-31.6484	18.0676	7.26037	0.651288
31	-29.6703	18.0676	NaN	NaN
31	-27.6923	18.0676	NaN	NaN
31	-25.7143	18.0676	NaN	NaN
31	-23.7363	18.0676	NaN	NaN
31	-21.7582	18.0676	NaN	NaN
31	-19.7802	18.0676	NaN	NaN
31	-17.8022	18.0676	NaN	NaN
31	-15.8242	18.0676	NaN	NaN
31	-13.8462	18.0676	NaN	NaN
31	-11.8681	18.0676	NaN	NaN
31	-9.89011	18.0676	NaN	NaN
31	-7.91209	18.0676	NaN	NaN
31	-5.93407	18.0676	NaN	NaN
31	-3.95604	18.0676	NaN	NaN
31	-1.97802	18.0676	NaN	NaN
31	0	18.0676	NaN	NaN
31	1.97802	18.0676	NaN	NaN
31	3.95604	18.0676	NaN	NaN
31	5.93407	18.0676	NaN	NaN
31	7.91209	18.0676	NaN	NaN
31	9.89011	18.0676	NaN	NaN
31	11.8681	18.0676	NaN	NaN
31	13.8462	18.0676	NaN	NaN
31	15.8242	18.0676	NaN	NaN
31	17.8022	18.0676	NaN	NaN
31	19.7802	18.0676	NaN	NaN
31	21.7582	18.0676	NaN	NaN
31	23.7363	18.0676	NaN	NaN
31	25.7143	18.0676	NaN	NaN
31	27.6923	18.0676	NaN	NaN
31	29.6703	18.0676	NaN	NaN
31	31.6484	18.0676	53.4858	5.62516
31	33.6264	18.0676	30.6941	1.32286
31	35.6044	18.0676	21.996	0.814684
31	37.5824	18.0676	NaN	NaN
31	39.5604	18.0676	NaN	NaN
31	41.5385	18.0676	NaN	NaN
31	43.5165	18.0676	NaN	NaN
31	45.4945	18.0676	NaN	NaN
31	47.4725	18.0676	NaN	NaN
31	49.4505	18.0676	NaN	NaN
31	51.4286	18.0676	NaN	NaN
31	53.4066	18.0676	NaN	NaN
31	55.3846	18.0676	NaN	NaN
31	57.3626	18.0676	NaN	NaN
31	59.3407	18.0676	NaN	NaN
31	61.3187	18.0676	NaN	NaN
31	63.2967	18.0676	NaN	NaN
31	65.2747	18.0676	NaN	NaN
31	67.2527	18.0676	NaN	NaN
31	69.2308	18.0676	NaN	NaN
31	71.2088	18.0676	20.3533	0.580575
31	73.1868	18.0676	26.192	5.12323
31	75.1648	18.0676	23.0323	0.24815
31	77.1429	18.0676	25.96	0.153771
31	79.1209	18.0676	17.6646	2.31679
31	81.0989	18.0676	8.65262	9.97781
31	83.0769	18.0676	6.87809	7.92944
31	85.0549	18.0676	1.03905	1.18867
31	87.033	18.0676	0.94546	1.08125
31	89.011	18.0676	NaN	NaN
33	-89.011	18.0676	NaN	NaN
33	-87.033	18.0676	NaN	NaN
33	-85.0549	18.0676	NaN	NaN
33	-83.0769	18.0676	NaN	NaN
33	-81.0989	18.0676	NaN	NaN
33	-79.1209	18.0676	NaN	NaN
33	-77.1429	18.0676	NaN	NaN
33	-75.1648	18.0676	NaN	NaN
33	-73.1868	18.0676	NaN	NaN
33	-71.2088	18.0676	NaN	NaN
33	-69.2308	18.0676	NaN	NaN
33	-67.2527	18.0676	20.6083	4.92604
33	-65.2747	18.0676	17.6602	8.70172
33	-63.2967	18.0676	18.075	5.60817
33	-61.3187	18.0676	17.6105	6.49503
33	-59.3407	18.0676	17.5493	4.98808
33	-57.3626	18.0676	20.0005	1.96873
33	-55.3846	18.0676	20.5245	0.895426
33	-53.4066	18.0676	20.9954	0.493713
33	-51.4286	18.0676	22.2843	1.21469
33	-49.4505	18.0676	21.6742	1.44966
33	-47.4725	18.0676	24.8934	0.893288
33	-45.4945	18.0676	29.9726	3.4707
33	-43.5165	18.0676	35.0772	7.0059
33	-41.5385	18.0676	33.8794	4.98548
33	-39.5604	18.0676	24.8112	1.93723
33	-37.5824	18.0676	12.4559	1.60125
33	-35.6044	18.0676	10.351	1.45445
33	-33.6264	18.0676	12.1654	1.42968
33	-31.6484	18.0676	6.88257	0.357037
33	-29.6703	18.0676	10.503	0.57946
33	-27.6923	18.0676	10.1883	0.647277
33	-25.7143	18.0676	11.436	0.635671
33	-23.7363	18.0676	NaN	NaN
33	-21.7582	18.0676	NaN	NaN
33	-19.7802	18.0676	NaN	NaN
33	-17.8022	18.0676	NaN	NaN
33	-15.8242	18.0676	NaN	NaN
33	-13.8462	18.0676	NaN	NaN
33	-11.8681	18.0676	NaN	NaN
33	-9.89011	18.0676	NaN	NaN
33	-7.91209	18.0676	NaN	NaN
33	-5.93407	18.0676	NaN	NaN
33	-3.95604	18.0676	NaN	NaN
33	-1.97802	18.0676	NaN	NaN
33	0	18.0676	NaN	NaN
33	1.97802	18.0676	NaN	NaN
33	3.95604	18.0676	NaN	NaN
33	5.93407	18.0676	NaN	NaN
33	7.91209	18.0676	NaN	NaN
33	9.89011	18.0676	NaN	NaN
33	11.8681	18.0676	NaN	NaN
33	13.8462	18.0676	NaN	NaN
33	15.8242	18.0676	NaN	NaN
33	17.8022	18.0676	NaN	NaN
33	19.7802	18.0676	NaN	NaN
33	21.7582	18.0676	NaN	NaN
33	23.7363	18.0676	NaN	NaN
33	25.7143	18.0676	NaN	NaN
33	27.6923	18.0676	NaN	NaN
33	29.6703	18.0676	NaN	NaN
33	31.6484	18.0676	46.8374	1.36752
33	33.6264	18.0676	21.3949	0.163571
33	35.6044	18.0676	15.3344	1.63264
33	37.5824	18.0676	NaN	NaN
33	39.5604	18.0676	NaN	NaN
33	41.5385	18.0676	NaN	NaN
33	43.5165	18.0676	NaN	NaN
33	45.4945	18.0676	NaN	NaN
33	47.4725	18.0676	NaN	NaN
33	49.4505	18.0676	NaN	NaN
33	51.4286	18.0676	NaN	NaN
33	53.4066	18.0676	NaN	NaN
33	55.3846	18.0676	NaN	NaN
33	57.3626	18.0676	NaN	NaN
33	59.3407	18.0676	NaN	NaN
33	61.3187	18.0676	NaN	NaN
33	63.2967	18.0676	NaN	NaN
33	65.2747	18.0676	NaN	NaN
33	67.2527	18.0676	NaN	NaN
33	69.2308	18.0676	NaN	NaN
33	71.2088	18.0676	21.2936	0.470416
33	73.1868	18.0676	27.7177	4.72981
33	75.1648	18.0676	23.1875	1.14946
33	77.1429	18.0676	26.9456	2.05928
33	79.1209	18.0676	18.6527	2.64843
33	81.0989	18.0676	8.93622	10.305
33	83.0769	18.0676	6.198	7.14403
33	85.0549	18.0676	1.04758	1.19844
33	87.033	18.0676	0.947884	1.084
33	89.011	18.0676	NaN	NaN
35	-89.011	18.0676	NaN	NaN
35	-87.033	18.0676	NaN	NaN
35	-85.0549	18.0676	NaN	NaN
35	-83.0769	18.0676	NaN	NaN
35	-81.0989	18.0676	NaN	NaN
35	-79.1209	18.0676	NaN	NaN
35	-77.1429	18.0676	NaN	NaN
35	-75.1648	18.0676	NaN	NaN
35	-73.1868	18.0676	NaN	NaN
35	-71.2088	18.0676	NaN	NaN
35	-69.2308	18.0676	10.5968	12.2234
35	-67.2527	18.0676	17.7228	7.14416
35	-65.2747	18.0676	19.3111	5.88694
35	-63.2967	18.0676	17.323	5.99525
35	-61.3187	18.0676	17.7204	5.96418
35	-59.3407	18.0676	18.514	3.84017
35	-57.3626	18.0676	19.9328	1.68905
35	-55.3846	18.0676	20.5168	0.144649
35	-53.4066	18.0676	20.8491	0.753462
35	-51.4286	18.0676	22.46	1.05546
35	-49.4505	18.0676	23.3184	0.924887
35	-47.4725	18.0676	25.6141	1.38823
35	-45.4945	18.0676	30.0616	3.01119
35	-43.5165	18.0676	36.4008	6.49283
35	-41.5385	18.0676	33.9535	4.89899
35	-39.5604	18.0676	21.7253	1.47805
35	-37.5824	18.0676	13.4457	1.70037
35	-35.6044	18.0676	10.9672	1.49533
35	-33.6264	18.0676	9.91575	1.4369
35	-31.6484	18.0676	7.70918	0.722924
35	-29.6703	18.0676	9.42628	0.594941
35	-27.6923	18.0676	10.6344	0.661569
35	-25.7143	18.0676	12.4512	0.83809
35	-23.7363	18.0676	NaN	NaN
35	-21.7582	18.0676	NaN	NaN
35	-19.7802	18.0676	NaN	NaN
35	-17.8022	18.0676	NaN	NaN
35	-15.8242	18.0676	NaN	NaN
35	-13.8462	18.0676	NaN	NaN
35	-11.8681	18.0676	NaN	NaN
35	-9.89011	18.0676	NaN	NaN
35	-7.91209	18.0676	NaN	NaN
35	-5.93407	18.0676	NaN	NaN
35	-3.95604	18.0676	NaN	NaN
35	-1.97802	18.0676	NaN	NaN
35	0	18.0676	NaN	NaN
35	1.97802	18.0676	NaN	NaN
35	3.95604	18.0676	NaN	NaN
35	5.93407	18.0676	NaN	NaN
35	7.91209	18.0676	NaN	NaN
35	9.89011	18.0676	NaN	NaN
35	11.8681	18.0676	NaN	NaN
35	13.8462	18.0676	NaN	NaN
35	15.8242	18.0676	NaN	NaN
35	17.8022	18.0676	NaN	NaN
35	19.7802	18.0676	NaN	NaN
35	21.7582	18.0676	NaN	NaN
35	23.7363	18.0676	NaN	NaN
35	25.7143	18.0676	NaN	NaN
35	27.6923	18.0676	NaN	NaN
35	29.6703	18.0676	NaN	NaN
35	31.6484	18.0676	NaN	NaN
35	33.6264	18.0676	14.297	2.41645
35	35.6044	18.0676	11.972	2.76356
35	37.5824	18.0676	NaN	NaN
35	39.5604	18.0676	NaN	NaN
35	41.5385	18.0676	NaN	NaN
35	43.5165	18.0676	NaN	NaN
35	45.4945	18.0676	NaN	NaN
35	47.4725	18.0676	NaN	NaN
35	49.4505	18.0676	NaN	NaN
35	51.4286	18.0676	NaN	NaN
35	53.4066	18.0676	NaN	NaN
35	55.3846	18.0676	NaN	NaN
35	57.3626	18.0676	NaN	NaN
35	59.3407	18.0676	NaN	NaN
35	61.3187	18.0676	NaN	NaN
35	63.2967	18.0676	NaN	NaN
35	65.2747	18.0676	NaN	NaN
35	67.2527	18.0676	NaN	NaN
35	69.2308	18.0676	20.0319	0.0626577
35	71.2088	18.0676	22.3629	1.16618
35	73.1868	18.0676	25.8243	3.41225
35	75.1648	18.0676	22.2321	1.24246
35	77.1429	18.0676	27.6447	2.02868
35	79.1209	18.0676	18.7177	2.7567
35	81.0989	18.0676	9.36896	10.8044
35	83.0769	18.0676	5.54235	6.38686
35	85.0549	18.0676	1.05751	1.20982
35	87.033	18.0676	0.950104	1.08651
35	89.011	18.0676	NaN	NaN
37	-89.011	18.0676	NaN	NaN
37	-87.033	18.0676	NaN	NaN
37	-85.0549	18.0676	NaN	NaN
37	-83.0769	18.0676	NaN	NaN
37	-81.0989	18.0676	NaN	NaN
37	-79.1209	18.0676	NaN	NaN
37	-77.1429	18.0676	NaN	NaN
37	-75.1648	18.0676	NaN	NaN
37	-73.1868	18.0676	NaN	NaN
37	-71.2088	18.0676	NaN	NaN
37	-69.2308	18.0676	18.3344	5.66917
37	-67.2527	18.0676	19.6572	6.0926
37	-65.2747	18.0676	16.1389	9.33153
37	-63.2967	18.0676	18.3254	6.21218
37	-61.3187	18.0676	16.9289	6.71082
37	-59.3407	18.0676	19.8088	1.74367
37	-57.3626	18.0676	19.9668	1.31566
37	-55.3846	18.0676	20.13	0.0783321
37	-53.4066	18.0676	20.4757	0.696482
37	-51.4286	18.0676	22.4278	1.52348
37	-49.4505	18.0676	23.5966	0.518794
37	-47.4725	18.0676	26.2491	1.25698
37	-45.4945	18.0676	30.6227	3.40854
37	-43.5165	18.0676	36.3791	6.49016
37	-41.5385	18.0676	36.2369	6.22021
37	-39.5604	18.0676	23.6505	1.53748
37	-37.5824	18.0676	14.9717	1.41526
37	-35.6044	18.0676	11.1717	1.48518
37	-33.6264	18.0676	8.95109	1.34707
37	-31.6484	18.0676	6.70604	0.930901
37	-29.6703	18.0676	8.95383	0.814502
37	-27.6923	18.0676	13.5328	0.752283
37	-25.7143	18.0676	12.0936	0.398053
37	-23.7363	18.0676	14.1105	0.470009
37	-21.7582	18.0676	11.0815	0.781082
37	-19.7802	18.0676	12.5527	0.798524
37	-17.8022	18.0676	NaN	NaN
37	-15.8242	18.0676	NaN	NaN
37	-13.8462	18.0676	NaN	NaN
37	-11.8681	18.0676	NaN	NaN
37	-9.89011	18.0676	NaN	NaN
37	-7.91209	18.0676	NaN	NaN
37	-5.93407	18.0676	NaN	NaN
37	-3.95604	18.0676	NaN	NaN
37	-1.97802	18.0676	NaN	NaN
37	0	18.0676	NaN	NaN
37	1.97802	18.0676	NaN	NaN
37	3.95604	18.0676	NaN	NaN
37	5.93407	18.0676	NaN	NaN
37	7.91209	18.0676	NaN	NaN
37	9.89011	18.0676	NaN	NaN
37	11.8681	18.0676	NaN	NaN
37	13.8462	18.0676	NaN	NaN
37	15.8242	18.0676	NaN	NaN
37	17.8022	18.0676	NaN	NaN
37	19.7802	18.0676	NaN	NaN
37	21.7582	18.0676	NaN	NaN
37	23.7363	18.0676	NaN	NaN
37	25.7143	18.0676	NaN	NaN
37	27.6923	18.0676	NaN	NaN
37	29.6703	18.0676	NaN	NaN
37	31.6484	18.0676	NaN	NaN
37	33.6264	18.0676	NaN	NaN
37	35.6044	18.0676	NaN	NaN
37	37.5824	18.0676	NaN	NaN
37	39.5604	18.0676	NaN	NaN
37	41.5385	18.0676	NaN	NaN
37	43.5165	18.0676	NaN	NaN
37	45.4945	18.0676	NaN	NaN
37	47.4725	18.0676	NaN	NaN
37	49.4505	18.0676	NaN	NaN
37	51.4286	18.0676	NaN	NaN
37	53.4066	18.0676	NaN	NaN
37	55.3846	18.0676	NaN	NaN
37	57.3626	18.0676	NaN	NaN
37	59.3407	18.0676	NaN	NaN
37	61.3187	18.0676	NaN	NaN
37	63.2967	18.0676	NaN	NaN
37	65.2747	18.0676	NaN	NaN
37	67.2527	18.0676	NaN	NaN
37	69.2308	18.0676	20.9283	0.808109
37	71.2088	18.0676	22.4381	2.33652
37	73.1868	18.0676	24.2572	3.20178
37	75.1648	18.0676	20.6313	0.512523
37	77.1429	18.0676	27.4334	3.08284
37	79.1209	18.0676	19.778	1.57906
37	81.0989	18.0676	9.60663	11.0787
37	83.0769	18.0676	5.83509	6.72473
37	85.0549	18.0676	1.06765	1.22145
37	87.033	18.0676	0.952443	1.08916
37	89.011	18.0676	NaN	NaN
39	-89.011	18.0676	NaN	NaN
39	-87.033	18.0676	NaN	NaN
39	-85.0549	18.0676	NaN	NaN
39	-83.0769	18.0676	NaN	NaN
39	-81.0989	18.0676	NaN	NaN
39	-79.1209	18.0676	NaN	NaN
39	-77.1429	18.0676	NaN	NaN
39	-75.1648	18.0676	NaN	NaN
39	-73.1868	18.0676	NaN	NaN
39	-71.2088	18.0676	NaN	NaN
39	-69.2308	18.0676	11.4425	13.1997
39	-67.2527	18.0676	17.634	9.07032
39	-65.2747	18.0676	19.6045	8.39438
39	-63.2967	18.0676	18.4	6.98769
39	-61.3187	18.0676	17.5314	6.9586
39	-59.3407	18.0676	18.4567	3.1725
39	-57.3626	18.0676	19.5935	1.04804
39	-55.3846	18.0676	19.647	0.235859
39	-53.4066	18.0676	19.9904	0.592985
39	-51.4286	18.0676	22.0682	1.46054
39	-49.4505	18.0676	23.3245	0.544877
39	-47.4725	18.0676	27.3531	2.23271
39	-45.4945	18.0676	31.1257	3.92758
39	-43.5165	18.0676	36.214	6.3126
39	-41.5385	18.0676	36.2774	5.93989
39	-39.5604	18.0676	24.3889	1.41029
39	-37.5824	18.0676	16.5046	1.6551
39	-35.6044	18.0676	11.1107	1.58252
39	-33.6264	18.0676	8.80885	1.26334
39	-31.6484	18.0676	6.12228	0.874503
39	-29.6703	18.0676	7.29647	0.844942
39	-27.6923	18.0676	11.4203	0.852799
39	-25.7143	18.0676	12.9516	0.386683
39	-23.7363	18.0676	15.2603	0.523865
39	-21.7582	18.0676	13.5557	0.899393
39	-19.7802	18.0676	12.3727	0.892015
39	-17.8022	18.0676	12.6823	0.892227
39	-15.8242	18.0676	NaN	NaN
39	-13.8462	18.0676	NaN	NaN
39	-11.8681	18.0676	NaN	NaN
39	-9.89011	18.0676	NaN	NaN
39	-7.91209	18.0676	NaN	NaN
39	-5.93407	18.0676	NaN	NaN
39	-3.95604	18.0676	NaN	NaN
39	-1.97802	18.0676	NaN	NaN
39	0	18.0676	NaN	NaN
39	1.97802	18.0676	NaN	NaN
39	3.95604	18.0676	NaN	NaN
39	5.93407	18.0676	NaN	NaN
39	7.91209	18.0676	NaN	NaN
39	9.89011	18.0676	NaN	NaN
39	11.8681	18.0676	NaN	NaN
39	13.8462	18.0676	NaN	NaN
39	15.8242	18.0676	NaN	NaN
39	17.8022	18.0676	NaN	NaN
39	19.7802	18.0676	NaN	NaN
39	21.7582	18.0676	NaN	NaN
39	23.7363	18.0676	NaN	NaN
39	25.7143	18.0676	NaN	NaN
39	27.6923	18.0676	NaN	NaN
39	29.6703	18.0676	NaN	NaN
39	31.6484	18.0676	NaN	NaN
39	33.6264	18.0676	NaN	NaN
39	35.6044	18.0676	NaN	NaN
39	37.5824	18.0676	NaN	NaN
39	39.5604	18.0676	NaN	NaN
39	41.5385	18.0676	NaN	NaN
39	43.5165	18.0676	NaN	NaN
39	45.4945	18.0676	NaN	NaN
39	47.4725	18.0676	NaN	NaN
39	49.4505	18.0676	NaN	NaN
39	51.4286	18.0676	NaN	NaN
39	53.4066	18.0676	NaN	NaN
39	55.3846	18.0676	NaN	NaN
39	57.3626	18.0676	NaN	NaN
39	59.3407	18.0676	NaN	NaN
39	61.3187	18.0676	NaN	NaN
39	63.2967	18.0676	NaN	NaN
39	65.2747	18.0676	NaN	NaN
39	67.2527	18.0676	NaN	NaN
39	69.2308	18.0676	19.1897	0.0217433
39	71.2088	18.0676	21.4613	2.31636
39	73.1868	18.0676	21.3876	2.61057
39	75.1648	18.0676	19.2583	0.434991
39	77.1429	18.0676	27.3147	2.38351
39	79.1209	18.0676	18.6447	2.2971
39	81.0989	18.0676	9.18237	10.5886
39	83.0769	18.0676	6.57274	7.57633
39	85.0549	18.0676	1.07687	1.23202
39	87.033	18.0676	0.954718	1.09174
39	89.011	18.0676	NaN	NaN
41	-89.011	18.0676	NaN	NaN
41	-87.033	18.0676	NaN	NaN
41	-85.0549	18.0676	NaN	NaN
41	-83.0769	18.0676	NaN	NaN
41	-81.0989	18.0676	NaN	NaN
41	-79.1209	18.0676	NaN	NaN
41	-77.1429	18.0676	NaN	NaN
41	-75.1648	18.0676	NaN	NaN
41	-73.1868	18.0676	NaN	NaN
41	-71.2088	18.0676	NaN	NaN
41	-69.2308	18.0676	NaN	NaN
41	-67.2527	18.0676	16.0156	6.8805
41	-65.2747	18.0676	21.8044	8.94958
41	-63.2967	18.0676	18.7898	7.77601
41	-61.3187	18.0676	18.0383	6.97955
41	-59.3407	18.0676	17.5296	4.38994
41	-57.3626	18.0676	17.5315	2.94523
41	-55.3846	18.0676	19.7431	0.212173
41	-53.4066	18.0676	20.1571	0.971653
41	-51.4286	18.0676	21.7528	1.17174
41	-49.4505	18.0676	23.4505	0.678121
41	-47.4725	18.0676	26.7547	1.93742
41	-45.4945	18.0676	30.0415	2.5271
41	-43.5165	18.0676	33.9493	4.25309
41	-41.5385	18.0676	34.1144	5.01827
41	-39.5604	18.0676	22.5901	2.34889
41	-37.5824	18.0676	13.7255	1.63979
41	-35.6044	18.0676	10.0966	1.4816
41	-33.6264	18.0676	8.66351	1.05776
41	-31.6484	18.0676	6.59873	0.821981
41	-29.6703	18.0676	7.44427	0.829154
41	-27.6923	18.0676	8.67531	0.718484
41	-25.7143	18.0676	12.5388	0.573448
41	-23.7363	18.0676	15.6822	0.659636
41	-21.7582	18.0676	14.4583	0.976651
41	-19.7802	18.0676	12.2586	0.809539
41	-17.8022	18.0676	11.6697	0.599211
41	-15.8242	18.0676	11.793	0.525328
41	-13.8462	18.0676	13.3298	0.0561296
41	-11.8681	18.0676	15.3922	0.553134
41	-9.89011	18.0676	19.8125	1.55331
41	-7.91209	18.0676	20.0594	1.55126
41	-5.93407	18.0676	17.692	0.838289
41	-3.95604	18.0676	13.551	0.738357
41	-1.97802	18.0676	NaN	NaN
41	0	18.0676	NaN	NaN
41	1.97802	18.0676	NaN	NaN
41	3.95604	18.0676	NaN	NaN
41	5.93407	18.0676	NaN	NaN
41	7.91209	18.0676	NaN	NaN
41	9.89011	18.0676	NaN	NaN
41	11.8681	18.0676	NaN	NaN
41	13.8462	18.0676	NaN	NaN
41	15.8242	18.0676	NaN	NaN
41	17.8022	18.0676	NaN	NaN
41	19.7802	18.0676	NaN	NaN
41	21.7582	18.0676	NaN	NaN
41	23.7363	18.0676	NaN	NaN
41	25.7143	18.0676	NaN	NaN
41	27.6923	18.0676	NaN	NaN
41	29.6703	18.0676	NaN	NaN
41	31.6484	18.0676	NaN	NaN
41	33.6264	18.0676	NaN	NaN
41	35.6044	18.0676	NaN	NaN
41	37.5824	18.0676	NaN	NaN
41	39.5604	18.0676	NaN	NaN
41	41.5385	18.0676	NaN	NaN
41	43.5165	18.0676	NaN	NaN
41	45.4945	18.0676	NaN	NaN
41	47.4725	18.0676	NaN	NaN
41	49.4505	18.0676	NaN	NaN
41	51.4286	18.0676	NaN	NaN
41	53.4066	18.0676	NaN	NaN
41	55.3846	18.0676	NaN	NaN
41	57.3626	18.0676	NaN	NaN
41	59.3407	18.0676	NaN	NaN
41	61.3187	18.0676	NaN	NaN
41	63.2967	18.0676	NaN	NaN
41	65.2747	18.0676	NaN	NaN
41	67.2527	18.0676	NaN	NaN
41	69.2308	18.0676	18.2787	0.106657
41	71.2088	18.0676	20.095	1.68012
41	73.1868	18.0676	21.2467	3.34113
41	75.1648	18.0676	19.7049	1.51606
41	77.1429	18.0676	27.0696	2.46747
41	79.1209	18.0676	18.5001	2.66269
41	81.0989	18.0676	9.41309	10.855
41	83.0769	18.0676	6.224	7.17358
41	85.0549	18.0676	1.08512	1.24149
41	87.033	18.0676	0.956816	1.09412
41	89.011	18.0676	NaN	NaN
43	-89.011	18.0676	NaN	NaN
43	-87.033	18.0676	NaN	NaN
43	-85.0549	18.0676	NaN	NaN
43	-83.0769	18.0676	NaN	NaN
43	-81.0989	18.0676	NaN	NaN
43	-79.1209	18.0676	NaN	NaN
43	-77.1429	18.0676	NaN	NaN
43	-75.1648	18.0676	NaN	NaN
43	-73.1868	18.0676	NaN	NaN
43	-71.2088	18.0676	NaN	NaN
43	-69.2308	18.0676	NaN	NaN
43	-67.2527	18.0676	17.821	5.67983
43	-65.2747	18.0676	23.9885	7.64035
43	-63.2967	18.0676	18.6575	8.54783
43	-61.3187	18.0676	17.7395	7.53317
43	-59.3407	18.0676	16.3582	5.71343
43	-57.3626	18.0676	16.8574	3.27047
43	-55.3846	18.0676	19.2171	0.544763
43	-53.4066	18.0676	20.4105	1.14813
43	-51.4286	18.0676	21.6861	1.49058
43	-49.4505	18.0676	23.5585	1.04049
43	-47.4725	18.0676	26.6311	1.82444
43	-45.4945	18.0676	29.0251	2.35753
43	-43.5165	18.0676	33.4714	4.00734
43	-41.5385	18.0676	33.1615	4.49157
43	-39.5604	18.0676	20.4032	2.39687
43	-37.5824	18.0676	11.4425	1.52132
43	-35.6044	18.0676	9.78642	1.22507
43	-33.6264	18.0676	9.01838	0.839753
43	-31.6484	18.0676	7.56997	0.816492
43	-29.6703	18.0676	8.03992	0.841154
43	-27.6923	18.0676	10.2064	0.976208
43	-25.7143	18.0676	13.1125	0.813559
43	-23.7363	18.0676	16.4814	0.661417
43	-21.7582	18.0676	16.0814	0.843092
43	-19.7802	18.0676	10.8268	0.723979
43	-17.8022	18.0676	10.2969	0.552112
43	-15.8242	18.0676	12.2788	0.0287452
43	-13.8462	18.0676	14.7527	0.796499
43	-11.8681	18.0676	17.4778	1.13401
43	-9.89011	18.0676	25.5814	2.62958
43	-7.91209	18.0676	25.6345	2.08009
43	-5.93407	18.0676	22.3454	1.53479
43	-3.95604	18.0676	17.7673	0.0434677
43	-1.97802	18.0676	15.0458	0.713866
43	0	18.0676	13.3574	1.27711
43	1.97802	18.0676	NaN	NaN
43	3.95604	18.0676	NaN	NaN
43	5.93407	18.0676	NaN	NaN
43	7.91209	18.0676	NaN	NaN
43	9.89011	18.0676	NaN	NaN
43	11.8681	18.0676	NaN	NaN
43	13.8462	18.0676	NaN	NaN
43	15.8242	18.0676	NaN	NaN
43	17.8022	18.0676	NaN	NaN
43	19.7802	18.0676	NaN	NaN
43	21.7582	18.0676	NaN	NaN
43	23.7363	18.0676	NaN	NaN
43	25.7143	18.0676	NaN	NaN
43	27.6923	18.0676	NaN	NaN
43	29.6703	18.0676	NaN	NaN
43	31.6484	18.0676	NaN	NaN
43	33.6264	18.0676	NaN	NaN
43	35.6044	18.0676	NaN	NaN
43	37.5824	18.0676	NaN	NaN
43	39.5604	18.0676	NaN	NaN
43	41.5385	18.0676	NaN	NaN
43	43.5165	18.0676	NaN	NaN
43	45.4945	18.0676	NaN	NaN
43	47.4725	18.0676	NaN	NaN
43	49.4505	18.0676	NaN	NaN
43	51.4286	18.0676	NaN	NaN
43	53.4066	18.0676	NaN	NaN
43	55.3846	18.0676	NaN	NaN
43	57.3626	18.0676	NaN	NaN
43	59.3407	18.0676	NaN	NaN
43	61.3187	18.0676	NaN	NaN
43	63.2967	18.0676	NaN	NaN
43	65.2747	18.0676	NaN	NaN
43	67.2527	18.0676	NaN	NaN
43	69.2308	18.0676	18.9105	0.857217
43	71.2088	18.0676	19.6119	0.147168
43	73.1868	18.0676	20.6908	2.35166
43	75.1648	18.0676	20.5615	2.5253
43	77.1429	18.0676	26.1003	1.81809
43	79.1209	18.0676	18.7697	3.8521
43	81.0989	18.0676	9.48644	10.9396
43	83.0769	18.0676	5.88674	6.7841
[truncated: 308,676+ more rows]
