# Supplementary material for: Biological carbon pump estimate based on multidecadal hydrographic data
Source: Nature. 2023 Dec 6;624(7992):579–85. doi: 10.1038/s41586-023-06772-4 (PMC10733149; doi:10.1038/s41586-023-06772-4)
Supplement: Supplementary file 3 — Source Data Fig. 3 [file 41586_2023_6772_MOESM3_ESM.xlsx]

## Sheet: Fig3a
lon	lat	lDOCflux (mg C/m2/day)
1	-89.011	0
1	-87.033	0
1	-85.0549	0
1	-83.0769	0
1	-81.0989	0
1	-79.1209	0
1	-77.1429	0
1	-75.1648	0
1	-73.1868	0
1	-71.2088	0
1	-69.2308	0
1	-67.2527	0
1	-65.2747	0
1	-63.2967	3.86527
1	-61.3187	3.69363
1	-59.3407	0
1	-57.3626	0
1	-55.3846	0
1	-53.4066	4.4995
1	-51.4286	5.21536
1	-49.4505	1.57021
1	-47.4725	5.00509
1	-45.4945	5.84669
1	-43.5165	13.2307
1	-41.5385	30.4788
1	-39.5604	50.2825
1	-37.5824	55.076
1	-35.6044	44.4191
1	-33.6264	38.1195
1	-31.6484	26.3311
1	-29.6703	4.85995
1	-27.6923	0.791128
1	-25.7143	3.80302
1	-23.7363	3.79052
1	-21.7582	1.11232
1	-19.7802	1.01867
1	-17.8022	2.19828
1	-15.8242	1.24885
1	-13.8462	0.161095
1	-11.8681	0.0442109
1	-9.89011	0.00407516
1	-7.91209	-0.0250717
1	-5.93407	0.00540593
1	-3.95604	-0.00867709
1	-1.97802	-0.0523907
1	0	-0.0600649
1	1.97802	-0.0340829
1	3.95604	-0.0501504
1	5.93407	-0.128253
1	7.91209	0
1	9.89011	0
1	11.8681	0
1	13.8462	0
1	15.8242	0
1	17.8022	0
1	19.7802	0
1	21.7582	0
1	23.7363	0
1	25.7143	0
1	27.6923	0
1	29.6703	0
1	31.6484	0
1	33.6264	0
1	35.6044	0.294988
1	37.5824	0
1	39.5604	0
1	41.5385	0
1	43.5165	0
1	45.4945	0
1	47.4725	0
1	49.4505	0
1	51.4286	1.27916e-06
1	53.4066	0.00155819
1	55.3846	0.469864
1	57.3626	24.8958
1	59.3407	23.6686
1	61.3187	51.0326
1	63.2967	65.7772
1	65.2747	44.2029
1	67.2527	21.9515
1	69.2308	4.42135
1	71.2088	0
1	73.1868	0
1	75.1648	0
1	77.1429	0
1	79.1209	0
1	81.0989	5.01828
1	83.0769	0
1	85.0549	0
1	87.033	0
1	89.011	0
3	-89.011	0
3	-87.033	0
3	-85.0549	0
3	-83.0769	0
3	-81.0989	0
3	-79.1209	0
3	-77.1429	0
3	-75.1648	0
3	-73.1868	0
3	-71.2088	0
3	-69.2308	0
3	-67.2527	0
3	-65.2747	0
3	-63.2967	5.31816
3	-61.3187	3.33535
3	-59.3407	0.320242
3	-57.3626	0
3	-55.3846	0
3	-53.4066	3.60746
3	-51.4286	4.27143
3	-49.4505	2.42673
3	-47.4725	11.0243
3	-45.4945	13.7404
3	-43.5165	16.0611
3	-41.5385	32.5319
3	-39.5604	49.8679
3	-37.5824	60.0318
3	-35.6044	63.6096
3	-33.6264	43.7586
3	-31.6484	24.3833
3	-29.6703	2.24339
3	-27.6923	1.34213
3	-25.7143	4.5942
3	-23.7363	3.32871
3	-21.7582	0.689515
3	-19.7802	0.708406
3	-17.8022	0.898953
3	-15.8242	0.184932
3	-13.8462	0.0323825
3	-11.8681	-0.0187939
3	-9.89011	-0.0308014
3	-7.91209	-0.00104247
3	-5.93407	0.0258374
3	-3.95604	-0.00405582
3	-1.97802	-0.0764708
3	0	-0.0632954
3	1.97802	-0.0372564
3	3.95604	-0.0460018
3	5.93407	-0.152971
3	7.91209	0
3	9.89011	0
3	11.8681	0
3	13.8462	0
3	15.8242	0
3	17.8022	0
3	19.7802	0
3	21.7582	0
3	23.7363	0
3	25.7143	0
3	27.6923	0
3	29.6703	0
3	31.6484	0
3	33.6264	0
3	35.6044	0.0718963
3	37.5824	0
3	39.5604	0
3	41.5385	0
3	43.5165	0
3	45.4945	0
3	47.4725	0
3	49.4505	0
3	51.4286	1.46681e-06
3	53.4066	0.00143544
3	55.3846	0.415164
3	57.3626	0.254764
3	59.3407	1.06103
3	61.3187	48.8472
3	63.2967	69.1919
3	65.2747	58.1849
3	67.2527	29.1177
3	69.2308	3.89402
3	71.2088	0
3	73.1868	0
3	75.1648	0
3	77.1429	0
3	79.1209	0.289088
3	81.0989	5.16587
3	83.0769	0
3	85.0549	0
3	87.033	0
3	89.011	0
5	-89.011	0
5	-87.033	0
5	-85.0549	0
5	-83.0769	0
5	-81.0989	0
5	-79.1209	0
5	-77.1429	0
5	-75.1648	0
5	-73.1868	0
5	-71.2088	0
5	-69.2308	0
5	-67.2527	0
5	-65.2747	0.440899
5	-63.2967	4.87281
5	-61.3187	3.28898
5	-59.3407	1.72259
5	-57.3626	0
5	-55.3846	0
5	-53.4066	3.09383
5	-51.4286	3.915
5	-49.4505	2.82339
5	-47.4725	9.98783
5	-45.4945	16.5456
5	-43.5165	18.1635
5	-41.5385	28.6513
5	-39.5604	46.9239
5	-37.5824	68.0413
5	-35.6044	72.7927
5	-33.6264	49.2098
5	-31.6484	20.9341
5	-29.6703	0.727003
5	-27.6923	1.51122
5	-25.7143	3.82914
5	-23.7363	2.66464
5	-21.7582	1.62865
5	-19.7802	1.00906
5	-17.8022	0.0618544
5	-15.8242	-4.38704e-05
5	-13.8462	-0.0506672
5	-11.8681	-0.0886003
5	-9.89011	-0.0768002
5	-7.91209	-0.0320331
5	-5.93407	0.00303119
5	-3.95604	-0.0672233
5	-1.97802	-0.111588
5	0	-0.0698578
5	1.97802	-0.0269319
5	3.95604	-0.0533713
5	5.93407	0
5	7.91209	0
5	9.89011	0
5	11.8681	0
5	13.8462	0
5	15.8242	0
5	17.8022	0
5	19.7802	0
5	21.7582	0
5	23.7363	0
5	25.7143	0
5	27.6923	0
5	29.6703	0
5	31.6484	0
5	33.6264	0
5	35.6044	-0.00862808
5	37.5824	-0.0129701
5	39.5604	0.023265
5	41.5385	0
5	43.5165	0
5	45.4945	0
5	47.4725	0
5	49.4505	0
5	51.4286	0
5	53.4066	6.47576e-06
5	55.3846	0.00169451
5	57.3626	0.136857
5	59.3407	0.0186006
5	61.3187	0
5	63.2967	43.1357
5	65.2747	64.2263
5	67.2527	53.7263
5	69.2308	4.47515
5	71.2088	0
5	73.1868	0
5	75.1648	0
5	77.1429	0
5	79.1209	0
5	81.0989	4.40065
5	83.0769	0
5	85.0549	0
5	87.033	0
5	89.011	0
7	-89.011	0
7	-87.033	0
7	-85.0549	0
7	-83.0769	0
7	-81.0989	0
7	-79.1209	0
7	-77.1429	0
7	-75.1648	0
7	-73.1868	0
7	-71.2088	0
7	-69.2308	0
7	-67.2527	0.244253
7	-65.2747	0.842915
7	-63.2967	3.77263
7	-61.3187	5.01067
7	-59.3407	4.21852
7	-57.3626	0
7	-55.3846	0
7	-53.4066	2.24628
7	-51.4286	3.06404
7	-49.4505	3.32132
7	-47.4725	8.75445
7	-45.4945	17.9884
7	-43.5165	18.6316
7	-41.5385	25.6512
7	-39.5604	47.0389
7	-37.5824	72.1491
7	-35.6044	72.3365
7	-33.6264	53.094
7	-31.6484	17.735
7	-29.6703	0.260733
7	-27.6923	1.61009
7	-25.7143	2.51312
7	-23.7363	2.16598
7	-21.7582	1.06396
7	-19.7802	0.0637925
7	-17.8022	0.00697299
7	-15.8242	-0.0892203
7	-13.8462	-0.170111
7	-11.8681	-0.167578
7	-9.89011	-0.111086
7	-7.91209	-0.061066
7	-5.93407	-0.0359559
7	-3.95604	-0.184609
7	-1.97802	-0.181826
7	0	-0.109014
7	1.97802	-0.0471646
7	3.95604	-0.0702647
7	5.93407	0
7	7.91209	0
7	9.89011	0
7	11.8681	0
7	13.8462	0
7	15.8242	0
7	17.8022	0
7	19.7802	0
7	21.7582	0
7	23.7363	0
7	25.7143	0
7	27.6923	0
7	29.6703	0
7	31.6484	0
7	33.6264	0
7	35.6044	8.61108e-06
7	37.5824	-0.00923888
7	39.5604	0.0012386
7	41.5385	0
7	43.5165	0
7	45.4945	0
7	47.4725	0
7	49.4505	0
7	51.4286	0
7	53.4066	2.97895e-08
7	55.3846	8.58348e-06
7	57.3626	0.000478158
7	59.3407	0
7	61.3187	0
7	63.2967	40.4657
7	65.2747	41.8509
7	67.2527	55.4444
7	69.2308	6.81384
7	71.2088	0
7	73.1868	0
7	75.1648	0
7	77.1429	0
7	79.1209	0
7	81.0989	2.99816
7	83.0769	0
7	85.0549	0
7	87.033	0
7	89.011	0
9	-89.011	0
9	-87.033	0
9	-85.0549	0
9	-83.0769	0
9	-81.0989	0
9	-79.1209	0
9	-77.1429	0
9	-75.1648	0
9	-73.1868	0
9	-71.2088	0
9	-69.2308	0
9	-67.2527	2.58728
9	-65.2747	4.81213
9	-63.2967	4.68803
9	-61.3187	7.179
9	-59.3407	6.11888
9	-57.3626	0.819146
9	-55.3846	0
9	-53.4066	1.76825
9	-51.4286	3.91764
9	-49.4505	4.05568
9	-47.4725	10.3265
9	-45.4945	11.6853
9	-43.5165	17.8983
9	-41.5385	22.5238
9	-39.5604	39.6626
9	-37.5824	63.265
9	-35.6044	76.8085
9	-33.6264	51.807
9	-31.6484	15.1147
9	-29.6703	0.874407
9	-27.6923	1.93757
9	-25.7143	1.33891
9	-23.7363	0.434055
9	-21.7582	-0.00865227
9	-19.7802	-0.0537253
9	-17.8022	-0.172616
9	-15.8242	-0.203856
9	-13.8462	-0.162745
9	-11.8681	-0.209164
9	-9.89011	-0.153109
9	-7.91209	-0.106342
9	-5.93407	-0.176354
9	-3.95604	-0.360881
9	-1.97802	-0.257705
9	0	-0.251436
9	1.97802	-0.110696
9	3.95604	-0.121649
9	5.93407	0
9	7.91209	0
9	9.89011	0
9	11.8681	0
9	13.8462	0
9	15.8242	0
9	17.8022	0
9	19.7802	0
9	21.7582	0
9	23.7363	0
9	25.7143	0
9	27.6923	0
9	29.6703	0
9	31.6484	0
9	33.6264	0
9	35.6044	-2.91335e-05
9	37.5824	0
9	39.5604	0
9	41.5385	0
9	43.5165	0
9	45.4945	0
9	47.4725	0
9	49.4505	0
9	51.4286	0
9	53.4066	0
9	55.3846	0
9	57.3626	0
9	59.3407	0
9	61.3187	0
9	63.2967	0
9	65.2747	40.1525
9	67.2527	27.4223
9	69.2308	7.8189
9	71.2088	0.244566
9	73.1868	0
9	75.1648	0
9	77.1429	0
9	79.1209	0
9	81.0989	2.83834
9	83.0769	0
9	85.0549	0
9	87.033	0
9	89.011	0
11	-89.011	0
11	-87.033	0
11	-85.0549	0
11	-83.0769	0
11	-81.0989	0
11	-79.1209	0
11	-77.1429	0
11	-75.1648	0
11	-73.1868	0
11	-71.2088	0
11	-69.2308	0
11	-67.2527	4.65929
11	-65.2747	3.48499
11	-63.2967	4.81881
11	-61.3187	6.23014
11	-59.3407	7.14745
11	-57.3626	1.80547
11	-55.3846	0
11	-53.4066	0.935128
11	-51.4286	2.59437
11	-49.4505	1.66134
11	-47.4725	6.38229
11	-45.4945	3.20949
11	-43.5165	14.0763
11	-41.5385	16.3834
11	-39.5604	29.3818
11	-37.5824	58.396
11	-35.6044	78.5041
11	-33.6264	44.3392
11	-31.6484	5.63307
11	-29.6703	1.5049
11	-27.6923	1.78773
11	-25.7143	-0.0544023
11	-23.7363	-0.111194
11	-21.7582	-0.208064
11	-19.7802	-0.337913
11	-17.8022	-0.518298
11	-15.8242	-0.427746
11	-13.8462	-0.264974
11	-11.8681	-0.245867
11	-9.89011	-0.237425
11	-7.91209	-0.230795
11	-5.93407	-0.48849
11	-3.95604	-0.521342
11	-1.97802	0
11	0	0
11	1.97802	0
11	3.95604	0
11	5.93407	0
11	7.91209	0
11	9.89011	0
11	11.8681	0
11	13.8462	0
11	15.8242	0
11	17.8022	0
11	19.7802	0
11	21.7582	0
11	23.7363	0
11	25.7143	0
11	27.6923	0
11	29.6703	0
11	31.6484	0
11	33.6264	-0.0747665
11	35.6044	0.000874868
11	37.5824	0
11	39.5604	0
11	41.5385	0
11	43.5165	0
11	45.4945	0
11	47.4725	0
11	49.4505	0
11	51.4286	0
11	53.4066	0
11	55.3846	0
11	57.3626	0
11	59.3407	0
11	61.3187	0
11	63.2967	0
11	65.2747	0.436016
11	67.2527	20.4913
11	69.2308	11.5766
11	71.2088	4.55807
11	73.1868	0
11	75.1648	0
11	77.1429	0
11	79.1209	1.00707
11	81.0989	2.74591
11	83.0769	0
11	85.0549	0
11	87.033	0
11	89.011	0
13	-89.011	0
13	-87.033	0
13	-85.0549	0
13	-83.0769	0
13	-81.0989	0
13	-79.1209	0
13	-77.1429	0
13	-75.1648	0
13	-73.1868	0
13	-71.2088	0
13	-69.2308	0
13	-67.2527	1.21307
13	-65.2747	4.29655
13	-63.2967	2.95954
13	-61.3187	6.81071
13	-59.3407	7.67858
13	-57.3626	3.59811
13	-55.3846	0
13	-53.4066	0.323634
13	-51.4286	0.0765489
13	-49.4505	0
13	-47.4725	0.32671
13	-45.4945	2.21753
13	-43.5165	10.0951
13	-41.5385	13.7743
13	-39.5604	17.6117
13	-37.5824	50.2204
13	-35.6044	70.239
13	-33.6264	47.2163
13	-31.6484	-0.149181
13	-29.6703	0.460598
13	-27.6923	-0.0885303
13	-25.7143	-0.262744
13	-23.7363	-0.444332
13	-21.7582	-0.980768
13	-19.7802	0
13	-17.8022	0
13	-15.8242	0
13	-13.8462	0
13	-11.8681	-0.313432
13	-9.89011	-0.391953
13	-7.91209	-0.329428
13	-5.93407	0
13	-3.95604	0
13	-1.97802	0
13	0	0
13	1.97802	0
13	3.95604	0
13	5.93407	0
13	7.91209	0
13	9.89011	0
13	11.8681	0
13	13.8462	0
13	15.8242	0
13	17.8022	0
13	19.7802	0
13	21.7582	0
13	23.7363	0
13	25.7143	0
13	27.6923	0
13	29.6703	0
13	31.6484	0
13	33.6264	-0.00282325
13	35.6044	-0.00101688
13	37.5824	0.0399539
13	39.5604	0.49182
13	41.5385	0
13	43.5165	0
13	45.4945	0
13	47.4725	0
13	49.4505	0
13	51.4286	0
13	53.4066	0
13	55.3846	0
13	57.3626	0
13	59.3407	0
13	61.3187	0
13	63.2967	0
13	65.2747	0
13	67.2527	0.276014
13	69.2308	13.5427
13	71.2088	6.88435
13	73.1868	0
13	75.1648	0
13	77.1429	0
13	79.1209	0
13	81.0989	3.4154
13	83.0769	0.98372
13	85.0549	0
13	87.033	0
13	89.011	0
15	-89.011	0
15	-87.033	0
15	-85.0549	0
15	-83.0769	0
15	-81.0989	0
15	-79.1209	0
15	-77.1429	0
15	-75.1648	0
15	-73.1868	0
15	-71.2088	0
15	-69.2308	0
15	-67.2527	1.35142
15	-65.2747	1.06316
15	-63.2967	3.60717
15	-61.3187	10.585
15	-59.3407	8.99856
15	-57.3626	4.73334
15	-55.3846	0
15	-53.4066	0.577833
15	-51.4286	0.197596
15	-49.4505	0
15	-47.4725	0
15	-45.4945	0.897286
15	-43.5165	7.30661
15	-41.5385	15.6545
15	-39.5604	19.6547
15	-37.5824	62.9694
15	-35.6044	74.1245
15	-33.6264	2.79284
15	-31.6484	0.0737521
15	-29.6703	-0.198325
15	-27.6923	-0.688945
15	-25.7143	0
15	-23.7363	0
15	-21.7582	0
15	-19.7802	0
15	-17.8022	0
15	-15.8242	0
15	-13.8462	0
15	-11.8681	0
15	-9.89011	0
15	-7.91209	0
15	-5.93407	0
15	-3.95604	0
15	-1.97802	0
15	0	0
15	1.97802	0
15	3.95604	0
15	5.93407	0
15	7.91209	0
15	9.89011	0
15	11.8681	0
15	13.8462	0
15	15.8242	0
15	17.8022	0
15	19.7802	0
15	21.7582	0
15	23.7363	0
15	25.7143	0
15	27.6923	0
15	29.6703	0
15	31.6484	0
15	33.6264	0.000318578
15	35.6044	0
15	37.5824	0
15	39.5604	0
15	41.5385	0
15	43.5165	0
15	45.4945	0
15	47.4725	0
15	49.4505	0
15	51.4286	0
15	53.4066	0
15	55.3846	0
15	57.3626	0
15	59.3407	0
15	61.3187	0
15	63.2967	0
15	65.2747	0
15	67.2527	0
15	69.2308	0.199334
15	71.2088	10.4595
15	73.1868	0
15	75.1648	0
15	77.1429	0
15	79.1209	0
15	81.0989	5.11471
15	83.0769	1.50988
15	85.0549	0
15	87.033	0
15	89.011	0
17	-89.011	0
17	-87.033	0
17	-85.0549	0
17	-83.0769	0
17	-81.0989	0
17	-79.1209	0
17	-77.1429	0
17	-75.1648	0
17	-73.1868	0
17	-71.2088	0
17	-69.2308	0
17	-67.2527	0
17	-65.2747	0
17	-63.2967	2.81513
17	-61.3187	13.3337
17	-59.3407	9.86649
17	-57.3626	4.35085
17	-55.3846	0.564722
17	-53.4066	0
17	-51.4286	0
17	-49.4505	0
17	-47.4725	0
17	-45.4945	0.934193
17	-43.5165	5.37718
17	-41.5385	16.6573
17	-39.5604	13.7562
17	-37.5824	5.04864
17	-35.6044	0.535796
17	-33.6264	-0.126101
17	-31.6484	-0.244692
17	-29.6703	-1.2171
17	-27.6923	0
17	-25.7143	0
17	-23.7363	0
17	-21.7582	0
17	-19.7802	0
17	-17.8022	0
17	-15.8242	0
17	-13.8462	0
17	-11.8681	0
17	-9.89011	0
17	-7.91209	0
17	-5.93407	0
17	-3.95604	0
17	-1.97802	0
17	0	0
17	1.97802	0
17	3.95604	0
17	5.93407	0
17	7.91209	0
17	9.89011	0
17	11.8681	0
17	13.8462	0
17	15.8242	0
17	17.8022	0
17	19.7802	0
17	21.7582	0
17	23.7363	0
17	25.7143	0
17	27.6923	0
17	29.6703	0
17	31.6484	12.0564
17	33.6264	0
17	35.6044	0
17	37.5824	0.0157409
17	39.5604	0
17	41.5385	0
17	43.5165	0
17	45.4945	0
17	47.4725	0
17	49.4505	0
17	51.4286	0
17	53.4066	0
17	55.3846	0
17	57.3626	0
17	59.3407	0
17	61.3187	0
17	63.2967	0
17	65.2747	0
17	67.2527	0
17	69.2308	0.169817
17	71.2088	11.8269
17	73.1868	0.205375
17	75.1648	0.422719
17	77.1429	0
17	79.1209	0
17	81.0989	5.65378
17	83.0769	0
17	85.0549	0
17	87.033	0
17	89.011	0
19	-89.011	0
19	-87.033	0
19	-85.0549	0
19	-83.0769	0
19	-81.0989	0
19	-79.1209	0
19	-77.1429	0
19	-75.1648	0
19	-73.1868	0
19	-71.2088	0
19	-69.2308	0
19	-67.2527	0
19	-65.2747	0
19	-63.2967	2.35745
19	-61.3187	9.88547
19	-59.3407	10.3875
19	-57.3626	4.5304
19	-55.3846	1.70351
19	-53.4066	0
19	-51.4286	0
19	-49.4505	0
19	-47.4725	0
19	-45.4945	1.24258
19	-43.5165	3.1082
19	-41.5385	2.83977
19	-39.5604	0.341796
19	-37.5824	0.0279778
19	-35.6044	-0.0801957
19	-33.6264	0
19	-31.6484	0
19	-29.6703	0
19	-27.6923	0
19	-25.7143	0
19	-23.7363	0
19	-21.7582	0
19	-19.7802	0
19	-17.8022	0
19	-15.8242	0
19	-13.8462	0
19	-11.8681	0
19	-9.89011	0
19	-7.91209	0
19	-5.93407	0
19	-3.95604	0
19	-1.97802	0
19	0	0
19	1.97802	0
19	3.95604	0
19	5.93407	0
19	7.91209	0
19	9.89011	0
19	11.8681	0
19	13.8462	0
19	15.8242	0
19	17.8022	0
19	19.7802	0
19	21.7582	0
19	23.7363	0
19	25.7143	0
19	27.6923	0
19	29.6703	0
19	31.6484	0.210004
19	33.6264	1.85797
19	35.6044	0
19	37.5824	0.00823091
19	39.5604	0
19	41.5385	0
19	43.5165	0
19	45.4945	0
19	47.4725	0
19	49.4505	0
19	51.4286	0
19	53.4066	0
19	55.3846	0
19	57.3626	0
19	59.3407	0
19	61.3187	0
19	63.2967	0
19	65.2747	0
19	67.2527	0
19	69.2308	0
19	71.2088	15.3009
19	73.1868	1.15371
19	75.1648	1.94704
19	77.1429	0.805516
19	79.1209	5.96621
19	81.0989	3.88221
19	83.0769	0
19	85.0549	0
19	87.033	0
19	89.011	0
21	-89.011	0
21	-87.033	0
21	-85.0549	0
21	-83.0769	0
21	-81.0989	0
21	-79.1209	0
21	-77.1429	0
21	-75.1648	0
21	-73.1868	0
21	-71.2088	0
21	-69.2308	0
21	-67.2527	0
21	-65.2747	0
21	-63.2967	1.9558
21	-61.3187	5.70058
21	-59.3407	8.09141
21	-57.3626	4.77761
21	-55.3846	2.30272
21	-53.4066	0
21	-51.4286	0
21	-49.4505	0
21	-47.4725	0
21	-45.4945	0
21	-43.5165	3.94152
21	-41.5385	2.11981
21	-39.5604	0.265374
21	-37.5824	-0.128821
21	-35.6044	-0.118717
21	-33.6264	0
21	-31.6484	0
21	-29.6703	0
21	-27.6923	0
21	-25.7143	0
21	-23.7363	0
21	-21.7582	0
21	-19.7802	0
21	-17.8022	0
21	-15.8242	0
21	-13.8462	0
21	-11.8681	0
21	-9.89011	0
21	-7.91209	0
21	-5.93407	0
21	-3.95604	0
21	-1.97802	0
21	0	0
21	1.97802	0
21	3.95604	0
21	5.93407	0
21	7.91209	0
21	9.89011	0
21	11.8681	0
21	13.8462	0
21	15.8242	0
21	17.8022	0
21	19.7802	0
21	21.7582	0
21	23.7363	0
21	25.7143	0
21	27.6923	0
21	29.6703	0
21	31.6484	0
21	33.6264	24.9928
21	35.6044	2.65709
21	37.5824	1.02271
21	39.5604	0
21	41.5385	0
21	43.5165	0
21	45.4945	0
21	47.4725	0
21	49.4505	0
21	51.4286	0
21	53.4066	0
21	55.3846	0
21	57.3626	0
21	59.3407	0
21	61.3187	0
21	63.2967	0
21	65.2747	0
21	67.2527	0
21	69.2308	0
21	71.2088	15.5394
21	73.1868	0.610923
21	75.1648	0.698231
21	77.1429	4.28329
21	79.1209	4.11729
21	81.0989	6.2833
21	83.0769	0
21	85.0549	0
21	87.033	0
21	89.011	0
23	-89.011	0
23	-87.033	0
23	-85.0549	0
23	-83.0769	0
23	-81.0989	0
23	-79.1209	0
23	-77.1429	0
23	-75.1648	0
23	-73.1868	0
23	-71.2088	0
23	-69.2308	0.737661
23	-67.2527	0
23	-65.2747	0
23	-63.2967	0.813027
23	-61.3187	3.54147
23	-59.3407	5.05959
23	-57.3626	4.17487
23	-55.3846	4.04273
23	-53.4066	0
23	-51.4286	0
23	-49.4505	0
23	-47.4725	0.2447
23	-45.4945	3.6584
23	-43.5165	7.16111
23	-41.5385	9.72532
23	-39.5604	10.6022
23	-37.5824	10.5133
23	-35.6044	-0.0799172
23	-33.6264	0
23	-31.6484	0
23	-29.6703	0
23	-27.6923	0
23	-25.7143	0
23	-23.7363	0
23	-21.7582	0
23	-19.7802	0
23	-17.8022	0
23	-15.8242	0
23	-13.8462	0
23	-11.8681	0
23	-9.89011	0
23	-7.91209	0
23	-5.93407	0
23	-3.95604	0
23	-1.97802	0
23	0	0
23	1.97802	0
23	3.95604	0
23	5.93407	0
23	7.91209	0
23	9.89011	0
23	11.8681	0
23	13.8462	0
23	15.8242	0
23	17.8022	0
23	19.7802	0
23	21.7582	0
23	23.7363	0
23	25.7143	0
23	27.6923	0
23	29.6703	0
23	31.6484	0
23	33.6264	23.7739
23	35.6044	2.02535
23	37.5824	0
23	39.5604	0
23	41.5385	0
23	43.5165	0
23	45.4945	0
23	47.4725	0
23	49.4505	0
23	51.4286	0
23	53.4066	0
23	55.3846	0
23	57.3626	0
23	59.3407	0
23	61.3187	0
23	63.2967	0
23	65.2747	0
23	67.2527	0
23	69.2308	0
23	71.2088	11.6539
23	73.1868	0
23	75.1648	0
23	77.1429	6.19916
23	79.1209	1.94518
23	81.0989	4.51083
23	83.0769	0
23	85.0549	0
23	87.033	0
23	89.011	0
25	-89.011	0
25	-87.033	0
25	-85.0549	0
25	-83.0769	0
25	-81.0989	0
25	-79.1209	0
25	-77.1429	0
25	-75.1648	0
25	-73.1868	0
25	-71.2088	0
25	-69.2308	2.73436
25	-67.2527	0
25	-65.2747	0
25	-63.2967	0
25	-61.3187	3.69872
25	-59.3407	3.48931
25	-57.3626	1.5245
25	-55.3846	0.136127
25	-53.4066	0
25	-51.4286	0
25	-49.4505	0
25	-47.4725	0.385297
25	-45.4945	2.21969
25	-43.5165	9.29477
25	-41.5385	17.8137
25	-39.5604	60.5189
25	-37.5824	-0.106444
25	-35.6044	-0.214073
25	-33.6264	0
25	-31.6484	0
25	-29.6703	0
25	-27.6923	0
25	-25.7143	0
25	-23.7363	0
25	-21.7582	0
25	-19.7802	0
25	-17.8022	0
25	-15.8242	0
25	-13.8462	0
25	-11.8681	0
25	-9.89011	0
25	-7.91209	0
25	-5.93407	0
25	-3.95604	0
25	-1.97802	0
25	0	0
25	1.97802	0
25	3.95604	0
25	5.93407	0
25	7.91209	0
25	9.89011	0
25	11.8681	0
25	13.8462	0
25	15.8242	0
25	17.8022	0
25	19.7802	0
25	21.7582	0
25	23.7363	0
25	25.7143	0
25	27.6923	0
25	29.6703	0
25	31.6484	0
25	33.6264	0.631197
25	35.6044	2.94743
25	37.5824	27.7575
25	39.5604	0
25	41.5385	0
25	43.5165	0
25	45.4945	0
25	47.4725	0
25	49.4505	0
25	51.4286	0
25	53.4066	0
25	55.3846	0
25	57.3626	0
25	59.3407	0
25	61.3187	0
25	63.2967	0
25	65.2747	0
25	67.2527	0
25	69.2308	0
25	71.2088	13.3096
25	73.1868	0
25	75.1648	0
25	77.1429	2.25285
25	79.1209	0.701589
25	81.0989	3.39239
25	83.0769	0
25	85.0549	0
25	87.033	0
25	89.011	0
27	-89.011	0
27	-87.033	0
27	-85.0549	0
27	-83.0769	0
27	-81.0989	0
27	-79.1209	0
27	-77.1429	0
27	-75.1648	0
27	-73.1868	0
27	-71.2088	0
27	-69.2308	3.486
27	-67.2527	0
27	-65.2747	0
27	-63.2967	0
27	-61.3187	4.51986
27	-59.3407	2.96882
27	-57.3626	0.0838557
27	-55.3846	0
27	-53.4066	0
27	-51.4286	0
27	-49.4505	0
27	-47.4725	0
27	-45.4945	2.93589
27	-43.5165	9.62922
27	-41.5385	15.6379
27	-39.5604	52.0511
27	-37.5824	0.639559
27	-35.6044	-0.403542
27	-33.6264	-0.195829
27	-31.6484	0
27	-29.6703	0
27	-27.6923	0
27	-25.7143	0
27	-23.7363	0
27	-21.7582	0
27	-19.7802	0
27	-17.8022	0
27	-15.8242	0
27	-13.8462	0
27	-11.8681	0
27	-9.89011	0
27	-7.91209	0
27	-5.93407	0
27	-3.95604	0
27	-1.97802	0
27	0	0
27	1.97802	0
27	3.95604	0
27	5.93407	0
27	7.91209	0
27	9.89011	0
27	11.8681	0
27	13.8462	0
27	15.8242	0
27	17.8022	0
27	19.7802	0
27	21.7582	0
27	23.7363	0
27	25.7143	0
27	27.6923	0
27	29.6703	0
27	31.6484	0
27	33.6264	0
27	35.6044	0
27	37.5824	10.6194
27	39.5604	0
27	41.5385	0
27	43.5165	0
27	45.4945	0
27	47.4725	0
27	49.4505	0
27	51.4286	0
27	53.4066	0
27	55.3846	0
27	57.3626	0
27	59.3407	0
27	61.3187	0
27	63.2967	0
27	65.2747	0
27	67.2527	0
27	69.2308	0
27	71.2088	17.1643
27	73.1868	0
27	75.1648	0
27	77.1429	0
27	79.1209	1.08194
27	81.0989	2.36867
27	83.0769	0
27	85.0549	0
27	87.033	0
27	89.011	0
29	-89.011	0
29	-87.033	0
29	-85.0549	0
29	-83.0769	0
29	-81.0989	0
29	-79.1209	0
29	-77.1429	0
29	-75.1648	0
29	-73.1868	0
29	-71.2088	0
29	-69.2308	0.524454
29	-67.2527	0
29	-65.2747	0
29	-63.2967	0
29	-61.3187	5.32435
29	-59.3407	5.22542
29	-57.3626	1.2821
29	-55.3846	0
29	-53.4066	0
29	-51.4286	0
29	-49.4505	0
29	-47.4725	1.18117
29	-45.4945	8.55317
29	-43.5165	9.61709
29	-41.5385	13.7754
29	-39.5604	15.7288
29	-37.5824	50.0524
29	-35.6044	48.051
29	-33.6264	0.416307
29	-31.6484	0
29	-29.6703	0
29	-27.6923	0
29	-25.7143	0
29	-23.7363	0
29	-21.7582	0
29	-19.7802	0
29	-17.8022	0
29	-15.8242	0
29	-13.8462	0
29	-11.8681	0
29	-9.89011	0
29	-7.91209	0
29	-5.93407	0
29	-3.95604	0
29	-1.97802	0
29	0	0
29	1.97802	0
29	3.95604	0
29	5.93407	0
29	7.91209	0
29	9.89011	0
29	11.8681	0
29	13.8462	0
29	15.8242	0
29	17.8022	0
29	19.7802	0
29	21.7582	0
29	23.7363	0
29	25.7143	0
29	27.6923	0
29	29.6703	0
29	31.6484	0
29	33.6264	0
29	35.6044	0
29	37.5824	0
29	39.5604	0
29	41.5385	0
29	43.5165	0
29	45.4945	0
29	47.4725	0
29	49.4505	0
29	51.4286	0
29	53.4066	0
29	55.3846	0
29	57.3626	0
29	59.3407	0
29	61.3187	0
29	63.2967	0
29	65.2747	0
29	67.2527	0
29	69.2308	0
29	71.2088	15.8754
29	73.1868	0
29	75.1648	0
29	77.1429	0
29	79.1209	1.60692
29	81.0989	2.70486
29	83.0769	0
29	85.0549	0
29	87.033	0
29	89.011	0
31	-89.011	0
31	-87.033	0
31	-85.0549	0
31	-83.0769	0
31	-81.0989	0
31	-79.1209	0
31	-77.1429	0
31	-75.1648	0
31	-73.1868	0
31	-71.2088	0
31	-69.2308	0
31	-67.2527	0
31	-65.2747	0
31	-63.2967	0
31	-61.3187	3.78977
31	-59.3407	5.08481
31	-57.3626	2.66214
31	-55.3846	1.35789
31	-53.4066	0
31	-51.4286	0
31	-49.4505	0
31	-47.4725	7.03005
31	-45.4945	16.9733
31	-43.5165	12.5944
31	-41.5385	12.478
31	-39.5604	18.8446
31	-37.5824	81.7164
31	-35.6044	74.667
31	-33.6264	0.672475
31	-31.6484	-0.0646983
31	-29.6703	0
31	-27.6923	0
31	-25.7143	0
31	-23.7363	0
31	-21.7582	0
31	-19.7802	0
31	-17.8022	0
31	-15.8242	0
31	-13.8462	0
31	-11.8681	0
31	-9.89011	0
31	-7.91209	0
31	-5.93407	0
31	-3.95604	0
31	-1.97802	0
31	0	0
31	1.97802	0
31	3.95604	0
31	5.93407	0
31	7.91209	0
31	9.89011	0
31	11.8681	0
31	13.8462	0
31	15.8242	0
31	17.8022	0
31	19.7802	0
31	21.7582	0
31	23.7363	0
31	25.7143	0
31	27.6923	0
31	29.6703	0
31	31.6484	0
31	33.6264	0
31	35.6044	0.0890566
31	37.5824	0
31	39.5604	0
31	41.5385	0
31	43.5165	0
31	45.4945	0
31	47.4725	0
31	49.4505	0
31	51.4286	0
31	53.4066	0
31	55.3846	0
31	57.3626	0
31	59.3407	0
31	61.3187	0
31	63.2967	0
31	65.2747	0
31	67.2527	0
31	69.2308	0
31	71.2088	17.2424
31	73.1868	0
31	75.1648	0
31	77.1429	0
31	79.1209	2.70311
31	81.0989	2.92347
31	83.0769	0
31	85.0549	0
31	87.033	0
31	89.011	0
33	-89.011	0
33	-87.033	0
33	-85.0549	0
33	-83.0769	0
33	-81.0989	0
33	-79.1209	0
33	-77.1429	0
33	-75.1648	0
33	-73.1868	0
33	-71.2088	0
33	-69.2308	0
33	-67.2527	0.0647491
33	-65.2747	0
33	-63.2967	0
33	-61.3187	4.11485
33	-59.3407	6.00352
33	-57.3626	3.80502
33	-55.3846	2.92469
33	-53.4066	0
33	-51.4286	0
33	-49.4505	0
33	-47.4725	11.0576
33	-45.4945	20.1522
33	-43.5165	16.9411
33	-41.5385	16.0724
33	-39.5604	24.7061
33	-37.5824	82.8032
33	-35.6044	84.0157
33	-33.6264	10.7202
33	-31.6484	0.213222
33	-29.6703	0.0100163
33	-27.6923	0.0182149
33	-25.7143	0.0508124
33	-23.7363	0
33	-21.7582	0
33	-19.7802	0
33	-17.8022	0
33	-15.8242	0
33	-13.8462	0
33	-11.8681	0
33	-9.89011	0
33	-7.91209	0
33	-5.93407	0
33	-3.95604	0
33	-1.97802	0
33	0	0
33	1.97802	0
33	3.95604	0
33	5.93407	0
33	7.91209	0
33	9.89011	0
33	11.8681	0
33	13.8462	0
33	15.8242	0
33	17.8022	0
33	19.7802	0
33	21.7582	0
33	23.7363	0
33	25.7143	0
33	27.6923	0
33	29.6703	0
33	31.6484	0
33	33.6264	0.139846
33	35.6044	2.93026
33	37.5824	0
33	39.5604	0
33	41.5385	0
33	43.5165	0
33	45.4945	0
33	47.4725	0
33	49.4505	0
33	51.4286	0
33	53.4066	0
33	55.3846	0
33	57.3626	0
33	59.3407	0
33	61.3187	0
33	63.2967	0
33	65.2747	0
33	67.2527	0
33	69.2308	0
33	71.2088	16.1463
33	73.1868	0
33	75.1648	0
33	77.1429	0
33	79.1209	4.32394
33	81.0989	2.7434
33	83.0769	0
33	85.0549	0
33	87.033	0
33	89.011	0
35	-89.011	0
35	-87.033	0
35	-85.0549	0
35	-83.0769	0
35	-81.0989	0
35	-79.1209	0
35	-77.1429	0
35	-75.1648	0
35	-73.1868	0
35	-71.2088	0
35	-69.2308	0
35	-67.2527	0
35	-65.2747	0
35	-63.2967	0
35	-61.3187	3.11625
35	-59.3407	7.4693
35	-57.3626	4.0891
35	-55.3846	0.954888
35	-53.4066	0
35	-51.4286	0.440567
35	-49.4505	5.29351
35	-47.4725	12.1073
35	-45.4945	17.7265
35	-43.5165	17.086
35	-41.5385	14.7829
35	-39.5604	21.2643
35	-37.5824	73.9466
35	-35.6044	78.7314
35	-33.6264	33.5798
35	-31.6484	0.381567
35	-29.6703	0.101195
35	-27.6923	0.00325286
35	-25.7143	0.011873
35	-23.7363	0
35	-21.7582	0
35	-19.7802	0
35	-17.8022	0
35	-15.8242	0
35	-13.8462	0
35	-11.8681	0
35	-9.89011	0
35	-7.91209	0
35	-5.93407	0
35	-3.95604	0
35	-1.97802	0
35	0	0
35	1.97802	0
35	3.95604	0
35	5.93407	0
35	7.91209	0
35	9.89011	0
35	11.8681	0
35	13.8462	0
35	15.8242	0
35	17.8022	0
35	19.7802	0
35	21.7582	0
35	23.7363	0
35	25.7143	0
35	27.6923	0
35	29.6703	0
35	31.6484	0
35	33.6264	12.5662
35	35.6044	33.3591
35	37.5824	0
35	39.5604	0
35	41.5385	0
35	43.5165	0
35	45.4945	0
35	47.4725	0
35	49.4505	0
35	51.4286	0
35	53.4066	0
35	55.3846	0
35	57.3626	0
35	59.3407	0
35	61.3187	0
35	63.2967	0
35	65.2747	0
35	67.2527	0
35	69.2308	0.170516
35	71.2088	5.8733
35	73.1868	0
35	75.1648	0
35	77.1429	0
35	79.1209	4.15293
35	81.0989	2.86435
35	83.0769	0
35	85.0549	0
35	87.033	0
35	89.011	0
37	-89.011	0
37	-87.033	0
37	-85.0549	0
37	-83.0769	0
37	-81.0989	0
37	-79.1209	0
37	-77.1429	0
37	-75.1648	0
37	-73.1868	0
37	-71.2088	0
37	-69.2308	0
37	-67.2527	0
37	-65.2747	0
37	-63.2967	0
37	-61.3187	1.46859
37	-59.3407	6.5431
37	-57.3626	4.23998
37	-55.3846	0.786201
37	-53.4066	0
37	-51.4286	0
37	-49.4505	7.03675
37	-47.4725	13.1229
37	-45.4945	13.9582
37	-43.5165	11.3903
37	-41.5385	11.5151
37	-39.5604	16.0372
37	-37.5824	73.7224
37	-35.6044	83.345
37	-33.6264	66.3082
37	-31.6484	0.463936
37	-29.6703	0.205549
37	-27.6923	0.524228
37	-25.7143	0.0423603
37	-23.7363	0.0139698
37	-21.7582	-0.00226241
37	-19.7802	0.0873313
37	-17.8022	0
37	-15.8242	0
37	-13.8462	0
37	-11.8681	0
37	-9.89011	0
37	-7.91209	0
37	-5.93407	0
37	-3.95604	0
37	-1.97802	0
37	0	0
37	1.97802	0
37	3.95604	0
37	5.93407	0
37	7.91209	0
37	9.89011	0
37	11.8681	0
37	13.8462	0
37	15.8242	0
37	17.8022	0
37	19.7802	0
37	21.7582	0
37	23.7363	0
37	25.7143	0
37	27.6923	0
37	29.6703	0
37	31.6484	0
37	33.6264	0
37	35.6044	0
37	37.5824	0
37	39.5604	0
37	41.5385	0
37	43.5165	0
37	45.4945	0
37	47.4725	0
37	49.4505	0
37	51.4286	0
37	53.4066	0
37	55.3846	0
37	57.3626	0
37	59.3407	0
37	61.3187	0
37	63.2967	0
37	65.2747	0
37	67.2527	0
37	69.2308	15.9248
37	71.2088	3.43372
37	73.1868	0
37	75.1648	0
37	77.1429	0
37	79.1209	3.13418
37	81.0989	2.2839
37	83.0769	0
37	85.0549	0
37	87.033	0
37	89.011	0
39	-89.011	0
39	-87.033	0
39	-85.0549	0
39	-83.0769	0
39	-81.0989	0
39	-79.1209	0
39	-77.1429	0
39	-75.1648	0
39	-73.1868	0
39	-71.2088	0
39	-69.2308	0
39	-67.2527	0
39	-65.2747	0
39	-63.2967	0
39	-61.3187	1.05899
39	-59.3407	6.33035
39	-57.3626	3.55992
39	-55.3846	0
39	-53.4066	0
39	-51.4286	0
39	-49.4505	4.91614
39	-47.4725	12.4223
39	-45.4945	13.7378
39	-43.5165	12.9685
39	-41.5385	14.6982
39	-39.5604	31.7538
39	-37.5824	75.4626
39	-35.6044	89.0094
39	-33.6264	58.3066
39	-31.6484	0.594066
39	-29.6703	0.304368
39	-27.6923	0.772518
39	-25.7143	0.0566798
39	-23.7363	0.0185035
39	-21.7582	-0.000684248
39	-19.7802	-0.0060596
39	-17.8022	0.0516182
39	-15.8242	0
39	-13.8462	0
39	-11.8681	0
39	-9.89011	0
39	-7.91209	0
39	-5.93407	0
39	-3.95604	0
39	-1.97802	0
39	0	0
39	1.97802	0
39	3.95604	0
39	5.93407	0
39	7.91209	0
39	9.89011	0
39	11.8681	0
39	13.8462	0
39	15.8242	0
39	17.8022	0
39	19.7802	0
39	21.7582	0
39	23.7363	0
39	25.7143	0
39	27.6923	0
39	29.6703	0
39	31.6484	0
39	33.6264	0
39	35.6044	0
39	37.5824	0
39	39.5604	0
39	41.5385	0
39	43.5165	0
39	45.4945	0
39	47.4725	0
39	49.4505	0
39	51.4286	0
39	53.4066	0
39	55.3846	0
39	57.3626	0
39	59.3407	0
39	61.3187	0
39	63.2967	0
39	65.2747	0
39	67.2527	0
39	69.2308	27.4494
39	71.2088	5.14488
39	73.1868	0
39	75.1648	0
39	77.1429	0
39	79.1209	0.877425
39	81.0989	0
39	83.0769	0
39	85.0549	0
39	87.033	0
39	89.011	0
41	-89.011	0
41	-87.033	0
41	-85.0549	0
41	-83.0769	0
41	-81.0989	0
41	-79.1209	0
41	-77.1429	0
41	-75.1648	0
41	-73.1868	0
41	-71.2088	0
41	-69.2308	0
41	-67.2527	0
41	-65.2747	0
41	-63.2967	0
41	-61.3187	0
41	-59.3407	6.52021
41	-57.3626	4.29369
41	-55.3846	0.169339
41	-53.4066	0
41	-51.4286	0
41	-49.4505	4.24705
41	-47.4725	11.1922
41	-45.4945	16.0321
41	-43.5165	13.347
41	-41.5385	21.7589
41	-39.5604	45.8878
41	-37.5824	85.5134
41	-35.6044	78.5095
41	-33.6264	42.6339
41	-31.6484	0.571417
41	-29.6703	0.343578
41	-27.6923	0.15638
41	-25.7143	0.0474294
41	-23.7363	0.00786906
41	-21.7582	-0.035464
41	-19.7802	-0.0365233
41	-17.8022	0.0260747
41	-15.8242	0.090718
41	-13.8462	0.173684
41	-11.8681	0.260303
41	-9.89011	0.157291
41	-7.91209	0.132272
41	-5.93407	0.0946831
41	-3.95604	0.104359
41	-1.97802	0
41	0	0
41	1.97802	0
41	3.95604	0
41	5.93407	0
41	7.91209	0
41	9.89011	0
41	11.8681	0
41	13.8462	0
41	15.8242	0
41	17.8022	0
41	19.7802	0
41	21.7582	0
41	23.7363	0
41	25.7143	0
41	27.6923	0
41	29.6703	0
41	31.6484	0
41	33.6264	0
41	35.6044	0
41	37.5824	0
41	39.5604	0
41	41.5385	0
41	43.5165	0
41	45.4945	0
41	47.4725	0
41	49.4505	0
41	51.4286	0
41	53.4066	0
41	55.3846	0
41	57.3626	0
41	59.3407	0
41	61.3187	0
41	63.2967	0
41	65.2747	0
41	67.2527	0
41	69.2308	37.6018
41	71.2088	5.28571
41	73.1868	0
41	75.1648	0
41	77.1429	0
41	79.1209	0
41	81.0989	0
41	83.0769	0
41	85.0549	0
41	87.033	0
41	89.011	0
43	-89.011	0
43	-87.033	0
43	-85.0549	0
43	-83.0769	0
43	-81.0989	0
43	-79.1209	0
43	-77.1429	0
43	-75.1648	0
43	-73.1868	0
43	-71.2088	0
43	-69.2308	0
43	-67.2527	0
43	-65.2747	0
43	-63.2967	0
43	-61.3187	0
43	-59.3407	5.63516
43	-57.3626	4.15169
43	-55.3846	0.872704
43	-53.4066	0
43	-51.4286	0
43	-49.4505	4.65347
43	-47.4725	12.7521
43	-45.4945	14.7921
43	-43.5165	10.5808
43	-41.5385	25.1415
43	-39.5604	44.8222
43	-37.5824	78.6802
43	-35.6044	59.752
43	-33.6264	41.8061
43	-31.6484	0.515136
43	-29.6703	0.353418
43	-27.6923	0.0940144
43	-25.7143	-0.0160302
43	-23.7363	-0.027652
43	-21.7582	-0.0815432
43	-19.7802	-0.0517175
43	-17.8022	0.00761699
43	-15.8242	0.0520751
43	-13.8462	0.0614882
43	-11.8681	0.0960067
43	-9.89011	0.124942
43	-7.91209	0.112637
43	-5.93407	0.0746771
43	-3.95604	0.069053
43	-1.97802	0.0206315
43	0	0.0151345
43	1.97802	0
43	3.95604	0
43	5.93407	0
43	7.91209	0
43	9.89011	0
43	11.8681	0
43	13.8462	0
43	15.8242	0
43	17.8022	0
43	19.7802	0
43	21.7582	0
43	23.7363	0
43	25.7143	0
43	27.6923	0
43	29.6703	0
43	31.6484	0
43	33.6264	0
43	35.6044	0
43	37.5824	0
43	39.5604	0
43	41.5385	0
43	43.5165	0
43	45.4945	0
43	47.4725	0
43	49.4505	0
43	51.4286	0
43	53.4066	0
43	55.3846	0
43	57.3626	0
43	59.3407	0
43	61.3187	0
43	63.2967	0
43	65.2747	0
43	67.2527	0
43	69.2308	37.6036
43	71.2088	6.54916
43	73.1868	0
43	75.1648	0
43	77.1429	0
43	79.1209	0
43	81.0989	0
43	83.0769	0
[truncated: 14,381 more rows]

## Sheet: Fig3b
lon	lat	sDOCflux (mg C/m2/day)
1	-89.011	0
1	-87.033	0
1	-85.0549	0
1	-83.0769	0
1	-81.0989	0
1	-79.1209	0
1	-77.1429	0
1	-75.1648	0
1	-73.1868	0
1	-71.2088	1.62203
1	-69.2308	13.9305
1	-67.2527	16.3561
1	-65.2747	15.2138
1	-63.2967	12.8374
1	-61.3187	11.5709
1	-59.3407	12.0219
1	-57.3626	12.5919
1	-55.3846	11.8679
1	-53.4066	12.4125
1	-51.4286	13.6045
1	-49.4505	15.537
1	-47.4725	16.3256
1	-45.4945	16.0291
1	-43.5165	14.7402
1	-41.5385	16.2447
1	-39.5604	17.2147
1	-37.5824	15.8216
1	-35.6044	13.2981
1	-33.6264	11.3517
1	-31.6484	11.1845
1	-29.6703	11.0218
1	-27.6923	10.7703
1	-25.7143	13.5562
1	-23.7363	16.9428
1	-21.7582	20.9051
1	-19.7802	24.2239
1	-17.8022	27.3938
1	-15.8242	28.5904
1	-13.8462	17.1597
1	-11.8681	14.1546
1	-9.89011	11.4654
1	-7.91209	9.55118
1	-5.93407	8.69292
1	-3.95604	10.1559
1	-1.97802	9.44713
1	0	7.61255
1	1.97802	6.25313
1	3.95604	7.31042
1	5.93407	13.7836
1	7.91209	0
1	9.89011	0
1	11.8681	0
1	13.8462	0
1	15.8242	0
1	17.8022	0
1	19.7802	0
1	21.7582	0
1	23.7363	0
1	25.7143	0
1	27.6923	0
1	29.6703	0
1	31.6484	0
1	33.6264	1.50381
1	35.6044	6.41291
1	37.5824	0
1	39.5604	0
1	41.5385	0
1	43.5165	0
1	45.4945	0
1	47.4725	0
1	49.4505	0
1	51.4286	2.01814
1	53.4066	2.66826
1	55.3846	2.55584
1	57.3626	6.48436
1	59.3407	12.9018
1	61.3187	18.7077
1	63.2967	21.7349
1	65.2747	20.6283
1	67.2527	17.7387
1	69.2308	15.1024
1	71.2088	13.3638
1	73.1868	14.1575
1	75.1648	16.0208
1	77.1429	16.6079
1	79.1209	15.3499
1	81.0989	14.3717
1	83.0769	1.21471
1	85.0549	1.06462
1	87.033	0.980469
1	89.011	0
3	-89.011	0
3	-87.033	0
3	-85.0549	0
3	-83.0769	0
3	-81.0989	0
3	-79.1209	0
3	-77.1429	0
3	-75.1648	0
3	-73.1868	0
3	-71.2088	0
3	-69.2308	13.5133
3	-67.2527	16.0234
3	-65.2747	14.249
3	-63.2967	12.3344
3	-61.3187	10.8169
3	-59.3407	11.7094
3	-57.3626	12.4526
3	-55.3846	11.7849
3	-53.4066	12.3251
3	-51.4286	13.4491
3	-49.4505	15.524
3	-47.4725	16.1692
3	-45.4945	15.8302
3	-43.5165	14.4683
3	-41.5385	15.9071
3	-39.5604	16.3934
3	-37.5824	14.8117
3	-35.6044	11.6604
3	-33.6264	10.6701
3	-31.6484	11.8173
3	-29.6703	11.2962
3	-27.6923	12.2638
3	-25.7143	14.7789
3	-23.7363	18.4237
3	-21.7582	22.4934
3	-19.7802	25.6132
3	-17.8022	29.0055
3	-15.8242	27.108
3	-13.8462	22.7477
3	-11.8681	17.5946
3	-9.89011	11.3932
3	-7.91209	7.88246
3	-5.93407	9.96448
3	-3.95604	9.97567
3	-1.97802	9.77205
3	0	8.11529
3	1.97802	7.57456
3	3.95604	9.25175
3	5.93407	14.6834
3	7.91209	0
3	9.89011	0
3	11.8681	0
3	13.8462	0
3	15.8242	0
3	17.8022	0
3	19.7802	0
3	21.7582	0
3	23.7363	0
3	25.7143	0
3	27.6923	0
3	29.6703	0
3	31.6484	0
3	33.6264	2.10159
3	35.6044	9.82149
3	37.5824	0
3	39.5604	0
3	41.5385	0
3	43.5165	0
3	45.4945	0
3	47.4725	0
3	49.4505	0
3	51.4286	2.08273
3	53.4066	2.67096
3	55.3846	3.03786
3	57.3626	5.3281
3	59.3407	11.3997
3	61.3187	15.5726
3	63.2967	18.7839
3	65.2747	19.9673
3	67.2527	18.4425
3	69.2308	14.8376
3	71.2088	12.9416
3	73.1868	13.6766
3	75.1648	15.2333
3	77.1429	15.8057
3	79.1209	14.915
3	81.0989	13.9204
3	83.0769	1.19073
3	85.0549	1.05965
3	87.033	0.980845
3	89.011	0
5	-89.011	0
5	-87.033	0
5	-85.0549	0
5	-83.0769	0
5	-81.0989	0
5	-79.1209	0
5	-77.1429	0
5	-75.1648	0
5	-73.1868	0
5	-71.2088	0
5	-69.2308	11.8477
5	-67.2527	16.0545
5	-65.2747	14.0504
5	-63.2967	11.8283
5	-61.3187	10.5113
5	-59.3407	11.5452
5	-57.3626	12.1682
5	-55.3846	11.827
5	-53.4066	12.2963
5	-51.4286	13.0459
5	-49.4505	14.9689
5	-47.4725	16.1411
5	-45.4945	16.5272
5	-43.5165	15.1159
5	-41.5385	15.8564
5	-39.5604	16.0681
5	-37.5824	14.4478
5	-35.6044	10.8401
5	-33.6264	9.75985
5	-31.6484	12.4381
5	-29.6703	11.3205
5	-27.6923	14.0558
5	-25.7143	16.7226
5	-23.7363	20.5537
5	-21.7582	24.2043
5	-19.7802	26.8362
5	-17.8022	26.7314
5	-15.8242	29.2536
5	-13.8462	25.7284
5	-11.8681	19.6839
5	-9.89011	12.2662
5	-7.91209	10.7935
5	-5.93407	11.1376
5	-3.95604	11.9471
5	-1.97802	11.5669
5	0	10.1937
5	1.97802	9.41463
5	3.95604	11.8821
5	5.93407	0
5	7.91209	0
5	9.89011	0
5	11.8681	0
5	13.8462	0
5	15.8242	0
5	17.8022	0
5	19.7802	0
5	21.7582	0
5	23.7363	0
5	25.7143	0
5	27.6923	0
5	29.6703	0
5	31.6484	0
5	33.6264	2.65041
5	35.6044	14.8556
5	37.5824	15.3708
5	39.5604	15.2501
5	41.5385	25.2122
5	43.5165	0
5	45.4945	0
5	47.4725	0
5	49.4505	0
5	51.4286	0
5	53.4066	2.63561
5	55.3846	3.38921
5	57.3626	4.45721
5	59.3407	8.3712
5	61.3187	0
5	63.2967	15.426
5	65.2747	19.5111
5	67.2527	20.2279
5	69.2308	14.9975
5	71.2088	13.0183
5	73.1868	13.0774
5	75.1648	14.4087
5	77.1429	14.1598
5	79.1209	13.3467
5	81.0989	13.1027
5	83.0769	1.16698
5	85.0549	1.05468
5	87.033	0.981286
5	89.011	0
7	-89.011	0
7	-87.033	0
7	-85.0549	0
7	-83.0769	0
7	-81.0989	0
7	-79.1209	0
7	-77.1429	0
7	-75.1648	0
7	-73.1868	0
7	-71.2088	0
7	-69.2308	11.5562
7	-67.2527	15.8926
7	-65.2747	13.2133
7	-63.2967	11.5201
7	-61.3187	10.7288
7	-59.3407	11.3026
7	-57.3626	12.1832
7	-55.3846	12.1478
7	-53.4066	12.3298
7	-51.4286	13.0892
7	-49.4505	14.9599
7	-47.4725	15.6114
7	-45.4945	16.6435
7	-43.5165	15.9412
7	-41.5385	16.3035
7	-39.5604	16.0825
7	-37.5824	14.713
7	-35.6044	11.6359
7	-33.6264	11.0475
7	-31.6484	13.2323
7	-29.6703	12.4541
7	-27.6923	16.1506
7	-25.7143	17.9393
7	-23.7363	21.5241
7	-21.7582	24.5648
7	-19.7802	25.8374
7	-17.8022	29.7759
7	-15.8242	30.801
7	-13.8462	27.2013
7	-11.8681	19.6478
7	-9.89011	14.2185
7	-7.91209	12.152
7	-5.93407	13.1064
7	-3.95604	13.3796
7	-1.97802	13.6765
7	0	13.2523
7	1.97802	11.7292
7	3.95604	13.433
7	5.93407	0
7	7.91209	0
7	9.89011	0
7	11.8681	0
7	13.8462	0
7	15.8242	0
7	17.8022	0
7	19.7802	0
7	21.7582	0
7	23.7363	0
7	25.7143	0
7	27.6923	0
7	29.6703	0
7	31.6484	0
7	33.6264	3.20122
7	35.6044	16.7027
7	37.5824	15.0131
7	39.5604	17.3006
7	41.5385	25.1768
7	43.5165	0
7	45.4945	0
7	47.4725	0
7	49.4505	0
7	51.4286	0
7	53.4066	2.58606
7	55.3846	3.21972
7	57.3626	3.84974
7	59.3407	0
7	61.3187	0
7	63.2967	12.9436
7	65.2747	15.9698
7	67.2527	19.2745
7	69.2308	14.9293
7	71.2088	13.166
7	73.1868	12.5498
7	75.1648	13.7771
7	77.1429	14.0082
7	79.1209	12.5909
7	81.0989	12.3068
7	83.0769	4.81859
7	85.0549	1.04945
7	87.033	0.981702
7	89.011	0
9	-89.011	0
9	-87.033	0
9	-85.0549	0
9	-83.0769	0
9	-81.0989	0
9	-79.1209	0
9	-77.1429	0
9	-75.1648	0
9	-73.1868	0
9	-71.2088	0
9	-69.2308	10.4344
9	-67.2527	15.03
9	-65.2747	13.4077
9	-63.2967	11.7136
9	-61.3187	11.0099
9	-59.3407	10.7955
9	-57.3626	11.5564
9	-55.3846	12.1997
9	-53.4066	12.3442
9	-51.4286	13.36
9	-49.4505	14.7822
9	-47.4725	15.7455
9	-45.4945	15.345
9	-43.5165	15.3594
9	-41.5385	17.5538
9	-39.5604	17.9971
9	-37.5824	14.9887
9	-35.6044	11.6256
9	-33.6264	13.9274
9	-31.6484	14.7571
9	-29.6703	14.2878
9	-27.6923	17.5144
9	-25.7143	18.7993
9	-23.7363	21.3753
9	-21.7582	22.1738
9	-19.7802	25.3369
9	-17.8022	30.2874
9	-15.8242	30.5693
9	-13.8462	25.1791
9	-11.8681	21.8123
9	-9.89011	17.1305
9	-7.91209	15.5825
9	-5.93407	17.7574
9	-3.95604	18.7335
9	-1.97802	17.8896
9	0	19.6205
9	1.97802	15.4698
9	3.95604	13.8962
9	5.93407	0
9	7.91209	0
9	9.89011	0
9	11.8681	0
9	13.8462	0
9	15.8242	0
9	17.8022	0
9	19.7802	0
9	21.7582	0
9	23.7363	0
9	25.7143	0
9	27.6923	0
9	29.6703	0
9	31.6484	0
9	33.6264	4.51492
9	35.6044	23.9657
9	37.5824	17.9674
9	39.5604	23.4606
9	41.5385	0
9	43.5165	0
9	45.4945	0
9	47.4725	0
9	49.4505	0
9	51.4286	0
9	53.4066	0
9	55.3846	0
9	57.3626	0
9	59.3407	0
9	61.3187	0
9	63.2967	0
9	65.2747	13.6763
9	67.2527	15.8671
9	69.2308	14.1005
9	71.2088	13.6291
9	73.1868	12.9478
9	75.1648	13.7366
9	77.1429	13.3964
9	79.1209	12.5082
9	81.0989	11.6064
9	83.0769	4.40271
9	85.0549	1.04362
9	87.033	0.982282
9	89.011	0
11	-89.011	0
11	-87.033	0
11	-85.0549	0
11	-83.0769	0
11	-81.0989	0
11	-79.1209	0
11	-77.1429	0
11	-75.1648	0
11	-73.1868	0
11	-71.2088	0
11	-69.2308	10.7104
11	-67.2527	14.6581
11	-65.2747	13.2203
11	-63.2967	12.0326
11	-61.3187	11.0096
11	-59.3407	10.7071
11	-57.3626	10.8348
11	-55.3846	11.8609
11	-53.4066	12.2935
11	-51.4286	13.3011
11	-49.4505	14.4385
11	-47.4725	15.3785
11	-45.4945	14.8643
11	-43.5165	16.6224
11	-41.5385	18.8167
11	-39.5604	18.8509
11	-37.5824	15.9254
11	-35.6044	13.4857
11	-33.6264	16.4929
11	-31.6484	13.386
11	-29.6703	14.2918
11	-27.6923	16.6619
11	-25.7143	17.3167
11	-23.7363	21.6058
11	-21.7582	23.2192
11	-19.7802	27.9277
11	-17.8022	30.3494
11	-15.8242	31.0246
11	-13.8462	27.3323
11	-11.8681	25.0429
11	-9.89011	20.95
11	-7.91209	20.4921
11	-5.93407	23.4023
11	-3.95604	27.3392
11	-1.97802	0
11	0	0
11	1.97802	0
11	3.95604	0
11	5.93407	0
11	7.91209	0
11	9.89011	0
11	11.8681	0
11	13.8462	0
11	15.8242	0
11	17.8022	0
11	19.7802	0
11	21.7582	0
11	23.7363	0
11	25.7143	0
11	27.6923	0
11	29.6703	0
11	31.6484	0
11	33.6264	41.6923
11	35.6044	23.3523
11	37.5824	27.9942
11	39.5604	23.2064
11	41.5385	0
11	43.5165	0
11	45.4945	0
11	47.4725	0
11	49.4505	0
11	51.4286	0
11	53.4066	0
11	55.3846	0
11	57.3626	0
11	59.3407	0
11	61.3187	0
11	63.2967	0
11	65.2747	12.0648
11	67.2527	12.847
11	69.2308	13.1504
11	71.2088	14.2414
11	73.1868	13.747
11	75.1648	13.16
11	77.1429	11.7741
11	79.1209	12.7246
11	81.0989	11.0807
11	83.0769	7.78644
11	85.0549	1.0382
11	87.033	0.983277
11	89.011	0
13	-89.011	0
13	-87.033	0
13	-85.0549	0
13	-83.0769	0
13	-81.0989	0
13	-79.1209	0
13	-77.1429	0
13	-75.1648	0
13	-73.1868	0
13	-71.2088	0
13	-69.2308	9.64244
13	-67.2527	13.0433
13	-65.2747	13.4869
13	-63.2967	11.9995
13	-61.3187	11.3114
13	-59.3407	10.902
13	-57.3626	10.7499
13	-55.3846	11.8044
13	-53.4066	12.2522
13	-51.4286	12.7307
13	-49.4505	13.4337
13	-47.4725	14.8894
13	-45.4945	15.8851
13	-43.5165	18.0082
13	-41.5385	20.3525
13	-39.5604	20.331
13	-37.5824	17.0675
13	-35.6044	15.8962
13	-33.6264	13.8684
13	-31.6484	10.2791
13	-29.6703	13.2881
13	-27.6923	14.4374
13	-25.7143	20.1593
13	-23.7363	27.0469
13	-21.7582	29.4228
13	-19.7802	0
13	-17.8022	0
13	-15.8242	0
13	-13.8462	0
13	-11.8681	30.1834
13	-9.89011	26.8905
13	-7.91209	23.9413
13	-5.93407	0
13	-3.95604	0
13	-1.97802	0
13	0	0
13	1.97802	0
13	3.95604	0
13	5.93407	0
13	7.91209	0
13	9.89011	0
13	11.8681	0
13	13.8462	0
13	15.8242	0
13	17.8022	0
13	19.7802	0
13	21.7582	0
13	23.7363	0
13	25.7143	0
13	27.6923	0
13	29.6703	0
13	31.6484	0
13	33.6264	23.0251
13	35.6044	16.3966
13	37.5824	17.89
13	39.5604	13.7924
13	41.5385	0
13	43.5165	0
13	45.4945	0
13	47.4725	0
13	49.4505	0
13	51.4286	0
13	53.4066	0
13	55.3846	0
13	57.3626	0
13	59.3407	0
13	61.3187	0
13	63.2967	0
13	65.2747	0
13	67.2527	11.4038
13	69.2308	11.7127
13	71.2088	14.0401
13	73.1868	13.3734
13	75.1648	12.2175
13	77.1429	11.3743
13	79.1209	0
13	81.0989	10.8184
13	83.0769	9.78983
13	85.0549	1.03388
13	87.033	0.984833
13	89.011	0
15	-89.011	0
15	-87.033	0
15	-85.0549	0
15	-83.0769	0
15	-81.0989	0
15	-79.1209	0
15	-77.1429	0
15	-75.1648	0
15	-73.1868	0
15	-71.2088	0
15	-69.2308	9.8816
15	-67.2527	12.6547
15	-65.2747	12.9764
15	-63.2967	12.2969
15	-61.3187	11.9622
15	-59.3407	11.2439
15	-57.3626	10.9672
15	-55.3846	11.7299
15	-53.4066	12.4132
15	-51.4286	12.8237
15	-49.4505	13.0868
15	-47.4725	14.7495
15	-45.4945	16.2298
15	-43.5165	18.8718
15	-41.5385	21.2158
15	-39.5604	17.9149
15	-37.5824	12.7438
15	-35.6044	10.6652
15	-33.6264	10.0044
15	-31.6484	11.1672
15	-29.6703	18.4972
15	-27.6923	19.1917
15	-25.7143	0
15	-23.7363	0
15	-21.7582	0
15	-19.7802	0
15	-17.8022	0
15	-15.8242	0
15	-13.8462	0
15	-11.8681	0
15	-9.89011	0
15	-7.91209	0
15	-5.93407	0
15	-3.95604	0
15	-1.97802	0
15	0	0
15	1.97802	0
15	3.95604	0
15	5.93407	0
15	7.91209	0
15	9.89011	0
15	11.8681	0
15	13.8462	0
15	15.8242	0
15	17.8022	0
15	19.7802	0
15	21.7582	0
15	23.7363	0
15	25.7143	0
15	27.6923	0
15	29.6703	0
15	31.6484	0
15	33.6264	22.2127
15	35.6044	30.1228
15	37.5824	0
15	39.5604	0
15	41.5385	0
15	43.5165	0
15	45.4945	0
15	47.4725	0
15	49.4505	0
15	51.4286	0
15	53.4066	0
15	55.3846	0
15	57.3626	0
15	59.3407	0
15	61.3187	0
15	63.2967	0
15	65.2747	0
15	67.2527	0
15	69.2308	10.1611
15	71.2088	12.7725
15	73.1868	11.9511
15	75.1648	11.4594
15	77.1429	11.8228
15	79.1209	0
15	81.0989	10.5049
15	83.0769	9.88067
15	85.0549	1.03059
15	87.033	0.986351
15	89.011	0
17	-89.011	0
17	-87.033	0
17	-85.0549	0
17	-83.0769	0
17	-81.0989	0
17	-79.1209	0
17	-77.1429	0
17	-75.1648	0
17	-73.1868	0
17	-71.2088	0
17	-69.2308	11.1728
17	-67.2527	11.9985
17	-65.2747	12.2699
17	-63.2967	12.2722
17	-61.3187	12.4099
17	-59.3407	11.3765
17	-57.3626	11.0858
17	-55.3846	11.9692
17	-53.4066	12.343
17	-51.4286	12.6674
17	-49.4505	12.855
17	-47.4725	14.995
17	-45.4945	16.7332
17	-43.5165	20.0387
17	-41.5385	21.9905
17	-39.5604	15.2212
17	-37.5824	9.91022
17	-35.6044	5.86265
17	-33.6264	10.7644
17	-31.6484	23.4799
17	-29.6703	23.1063
17	-27.6923	0
17	-25.7143	0
17	-23.7363	0
17	-21.7582	0
17	-19.7802	0
17	-17.8022	0
17	-15.8242	0
17	-13.8462	0
17	-11.8681	0
17	-9.89011	0
17	-7.91209	0
17	-5.93407	0
17	-3.95604	0
17	-1.97802	0
17	0	0
17	1.97802	0
17	3.95604	0
17	5.93407	0
17	7.91209	0
17	9.89011	0
17	11.8681	0
17	13.8462	0
17	15.8242	0
17	17.8022	0
17	19.7802	0
17	21.7582	0
17	23.7363	0
17	25.7143	0
17	27.6923	0
17	29.6703	0
17	31.6484	16.4487
17	33.6264	40.6336
17	35.6044	38.5533
17	37.5824	18.9911
17	39.5604	31.2565
17	41.5385	60.2605
17	43.5165	0
17	45.4945	0
17	47.4725	0
17	49.4505	0
17	51.4286	0
17	53.4066	0
17	55.3846	0
17	57.3626	0
17	59.3407	0
17	61.3187	0
17	63.2967	0
17	65.2747	0
17	67.2527	0
17	69.2308	9.27606
17	71.2088	11.6575
17	73.1868	11.5635
17	75.1648	12.983
17	77.1429	0
17	79.1209	0
17	81.0989	10.0369
17	83.0769	9.33142
17	85.0549	1.02772
17	87.033	0.984656
17	89.011	0
19	-89.011	0
19	-87.033	0
19	-85.0549	0
19	-83.0769	0
19	-81.0989	0
19	-79.1209	0
19	-77.1429	0
19	-75.1648	0
19	-73.1868	0
19	-71.2088	0
19	-69.2308	10.6904
19	-67.2527	11.2789
19	-65.2747	11.5614
19	-63.2967	12.2133
19	-61.3187	11.9254
19	-59.3407	11.3575
19	-57.3626	11.1032
19	-55.3846	12.1213
19	-53.4066	12.2597
19	-51.4286	12.4455
19	-49.4505	13.1281
19	-47.4725	15.3118
19	-45.4945	17.2761
19	-43.5165	20.6502
19	-41.5385	22.9841
19	-39.5604	12.9505
19	-37.5824	7.40248
19	-35.6044	7.23742
19	-33.6264	0
19	-31.6484	0
19	-29.6703	0
19	-27.6923	0
19	-25.7143	0
19	-23.7363	0
19	-21.7582	0
19	-19.7802	0
19	-17.8022	0
19	-15.8242	0
19	-13.8462	0
19	-11.8681	0
19	-9.89011	0
19	-7.91209	0
19	-5.93407	0
19	-3.95604	0
19	-1.97802	0
19	0	0
19	1.97802	0
19	3.95604	0
19	5.93407	0
19	7.91209	0
19	9.89011	0
19	11.8681	0
19	13.8462	0
19	15.8242	0
19	17.8022	0
19	19.7802	0
19	21.7582	0
19	23.7363	0
19	25.7143	0
19	27.6923	0
19	29.6703	0
19	31.6484	7.32942
19	33.6264	16.813
19	35.6044	22.3139
19	37.5824	18.4509
19	39.5604	36.7851
19	41.5385	26.7413
19	43.5165	0
19	45.4945	0
19	47.4725	0
19	49.4505	0
19	51.4286	0
19	53.4066	0
19	55.3846	0
19	57.3626	0
19	59.3407	0
19	61.3187	0
19	63.2967	0
19	65.2747	0
19	67.2527	0
19	69.2308	0
19	71.2088	11.6447
19	73.1868	11.9633
19	75.1648	14.5148
19	77.1429	13.2828
19	79.1209	10.7426
19	81.0989	9.27492
19	83.0769	5.16916
19	85.0549	1.02524
19	87.033	0.98218
19	89.011	0
21	-89.011	0
21	-87.033	0
21	-85.0549	0
21	-83.0769	0
21	-81.0989	0
21	-79.1209	0
21	-77.1429	0
21	-75.1648	0
21	-73.1868	0
21	-71.2088	0
21	-69.2308	11.6689
21	-67.2527	10.9542
21	-65.2747	11.4397
21	-63.2967	12.1361
21	-61.3187	11.2868
21	-59.3407	11.1226
21	-57.3626	11.1246
21	-55.3846	12.1183
21	-53.4066	12.3607
21	-51.4286	12.385
21	-49.4505	13.7876
21	-47.4725	15.2669
21	-45.4945	16.763
21	-43.5165	21.5565
21	-41.5385	22.8255
21	-39.5604	11.2917
21	-37.5824	11.6346
21	-35.6044	6.51997
21	-33.6264	0
21	-31.6484	0
21	-29.6703	0
21	-27.6923	0
21	-25.7143	0
21	-23.7363	0
21	-21.7582	0
21	-19.7802	0
21	-17.8022	0
21	-15.8242	0
21	-13.8462	0
21	-11.8681	0
21	-9.89011	0
21	-7.91209	0
21	-5.93407	0
21	-3.95604	0
21	-1.97802	0
21	0	0
21	1.97802	0
21	3.95604	0
21	5.93407	0
21	7.91209	0
21	9.89011	0
21	11.8681	0
21	13.8462	0
21	15.8242	0
21	17.8022	0
21	19.7802	0
21	21.7582	0
21	23.7363	0
21	25.7143	0
21	27.6923	0
21	29.6703	0
21	31.6484	0
21	33.6264	9.19477
21	35.6044	11.807
21	37.5824	11.1059
21	39.5604	0
21	41.5385	0
21	43.5165	0
21	45.4945	0
21	47.4725	0
21	49.4505	0
21	51.4286	0
21	53.4066	0
21	55.3846	0
21	57.3626	0
21	59.3407	0
21	61.3187	0
21	63.2967	0
21	65.2747	0
21	67.2527	0
21	69.2308	0
21	71.2088	11.7981
21	73.1868	12.4475
21	75.1648	15.3665
21	77.1429	15.119
21	79.1209	10.3164
21	81.0989	9.27792
21	83.0769	4.71649
21	85.0549	1.02242
21	87.033	0.979998
21	89.011	0
23	-89.011	0
23	-87.033	0
23	-85.0549	0
23	-83.0769	0
23	-81.0989	0
23	-79.1209	0
23	-77.1429	0
23	-75.1648	0
23	-73.1868	0
23	-71.2088	0
23	-69.2308	11.7588
23	-67.2527	11.0912
23	-65.2747	11.7521
23	-63.2967	11.8977
23	-61.3187	10.9862
23	-59.3407	10.8485
23	-57.3626	11.0664
23	-55.3846	11.965
23	-53.4066	11.9945
23	-51.4286	11.8238
23	-49.4505	13.6602
23	-47.4725	15.5541
23	-45.4945	17.8039
23	-43.5165	22.7274
23	-41.5385	24.9903
23	-39.5604	16.5216
23	-37.5824	14.607
23	-35.6044	8.07062
23	-33.6264	0
23	-31.6484	0
23	-29.6703	0
23	-27.6923	0
23	-25.7143	0
23	-23.7363	0
23	-21.7582	0
23	-19.7802	0
23	-17.8022	0
23	-15.8242	0
23	-13.8462	0
23	-11.8681	0
23	-9.89011	0
23	-7.91209	0
23	-5.93407	0
23	-3.95604	0
23	-1.97802	0
23	0	0
23	1.97802	0
23	3.95604	0
23	5.93407	0
23	7.91209	0
23	9.89011	0
23	11.8681	0
23	13.8462	0
23	15.8242	0
23	17.8022	0
23	19.7802	0
23	21.7582	0
23	23.7363	0
23	25.7143	0
23	27.6923	0
23	29.6703	0
23	31.6484	0
23	33.6264	9.09904
23	35.6044	8.2892
23	37.5824	0
23	39.5604	0
23	41.5385	0
23	43.5165	0
23	45.4945	0
23	47.4725	0
23	49.4505	0
23	51.4286	0
23	53.4066	0
23	55.3846	0
23	57.3626	0
23	59.3407	0
23	61.3187	0
23	63.2967	0
23	65.2747	0
23	67.2527	0
23	69.2308	0
23	71.2088	11.6904
23	73.1868	12.2094
23	75.1648	15.2797
23	77.1429	15.2081
23	79.1209	9.23817
23	81.0989	8.6495
23	83.0769	1.04183
23	85.0549	1.01921
23	87.033	0.978232
23	89.011	0
25	-89.011	0
25	-87.033	0
25	-85.0549	0
25	-83.0769	0
25	-81.0989	0
25	-79.1209	0
25	-77.1429	0
25	-75.1648	0
25	-73.1868	0
25	-71.2088	0
25	-69.2308	11.9106
25	-67.2527	11.3958
25	-65.2747	11.299
25	-63.2967	11.684
25	-61.3187	11.1186
25	-59.3407	11.0123
25	-57.3626	11.5218
25	-55.3846	12.5688
25	-53.4066	12.3353
25	-51.4286	11.5489
25	-49.4505	13.8126
25	-47.4725	15.6902
25	-45.4945	17.3824
25	-43.5165	22.8503
25	-41.5385	27.1648
25	-39.5604	21.6939
25	-37.5824	11.2746
25	-35.6044	6.73717
25	-33.6264	0
25	-31.6484	0
25	-29.6703	0
25	-27.6923	0
25	-25.7143	0
25	-23.7363	0
25	-21.7582	0
25	-19.7802	0
25	-17.8022	0
25	-15.8242	0
25	-13.8462	0
25	-11.8681	0
25	-9.89011	0
25	-7.91209	0
25	-5.93407	0
25	-3.95604	0
25	-1.97802	0
25	0	0
25	1.97802	0
25	3.95604	0
25	5.93407	0
25	7.91209	0
25	9.89011	0
25	11.8681	0
25	13.8462	0
25	15.8242	0
25	17.8022	0
25	19.7802	0
25	21.7582	0
25	23.7363	0
25	25.7143	0
25	27.6923	0
25	29.6703	0
25	31.6484	0
25	33.6264	15.1744
25	35.6044	12.2948
25	37.5824	7.94879
25	39.5604	0
25	41.5385	0
25	43.5165	0
25	45.4945	0
25	47.4725	0
25	49.4505	0
25	51.4286	0
25	53.4066	0
25	55.3846	0
25	57.3626	0
25	59.3407	0
25	61.3187	0
25	63.2967	0
25	65.2747	0
25	67.2527	0
25	69.2308	0
25	71.2088	11.7726
25	73.1868	11.8134
25	75.1648	15.4011
25	77.1429	13.4361
25	79.1209	8.41645
25	81.0989	8.18948
25	83.0769	6.61329
25	85.0549	1.01648
25	87.033	0.976875
25	89.011	0
27	-89.011	0
27	-87.033	0
27	-85.0549	0
27	-83.0769	0
27	-81.0989	0
27	-79.1209	0
27	-77.1429	0
27	-75.1648	0
27	-73.1868	0
27	-71.2088	0
27	-69.2308	11.4853
27	-67.2527	11.7693
27	-65.2747	11.3036
27	-63.2967	11.6383
27	-61.3187	11.3626
27	-59.3407	11.2536
27	-57.3626	11.8715
27	-55.3846	12.4641
27	-53.4066	12.427
27	-51.4286	11.8971
27	-49.4505	13.3455
27	-47.4725	15.154
27	-45.4945	17.2275
27	-43.5165	22.234
27	-41.5385	28.2686
27	-39.5604	23.1771
27	-37.5824	8.24259
27	-35.6044	6.73483
27	-33.6264	6.65021
27	-31.6484	0
27	-29.6703	0
27	-27.6923	0
27	-25.7143	0
27	-23.7363	0
27	-21.7582	0
27	-19.7802	0
27	-17.8022	0
27	-15.8242	0
27	-13.8462	0
27	-11.8681	0
27	-9.89011	0
27	-7.91209	0
27	-5.93407	0
27	-3.95604	0
27	-1.97802	0
27	0	0
27	1.97802	0
27	3.95604	0
27	5.93407	0
27	7.91209	0
27	9.89011	0
27	11.8681	0
27	13.8462	0
27	15.8242	0
27	17.8022	0
27	19.7802	0
27	21.7582	0
27	23.7363	0
27	25.7143	0
27	27.6923	0
27	29.6703	0
27	31.6484	30.6015
27	33.6264	23.8363
27	35.6044	18.6772
27	37.5824	9.32668
27	39.5604	0
27	41.5385	0
27	43.5165	0
27	45.4945	0
27	47.4725	0
27	49.4505	0
27	51.4286	0
27	53.4066	0
27	55.3846	0
27	57.3626	0
27	59.3407	0
27	61.3187	0
27	63.2967	0
27	65.2747	0
27	67.2527	0
27	69.2308	0
27	71.2088	11.7779
27	73.1868	12.0035
27	75.1648	14.4728
27	77.1429	12.5491
27	79.1209	8.61336
27	81.0989	7.70802
27	83.0769	5.75586
27	85.0549	1.01477
27	87.033	0.975915
27	89.011	0
29	-89.011	0
29	-87.033	0
29	-85.0549	0
29	-83.0769	0
29	-81.0989	0
29	-79.1209	0
29	-77.1429	0
29	-75.1648	0
29	-73.1868	0
29	-71.2088	0
29	-69.2308	10.7593
29	-67.2527	12.6744
29	-65.2747	11.759
29	-63.2967	11.1278
29	-61.3187	11.7591
29	-59.3407	11.8347
29	-57.3626	12.2611
29	-55.3846	12.4884
29	-53.4066	12.4785
29	-51.4286	12.2056
29	-49.4505	12.7467
29	-47.4725	15.3596
29	-45.4945	17.7689
29	-43.5165	21.0318
29	-41.5385	24.4328
29	-39.5604	18.9985
29	-37.5824	8.43913
29	-35.6044	9.16349
29	-33.6264	3.26692
29	-31.6484	0
29	-29.6703	0
29	-27.6923	0
29	-25.7143	0
29	-23.7363	0
29	-21.7582	0
29	-19.7802	0
29	-17.8022	0
29	-15.8242	0
29	-13.8462	0
29	-11.8681	0
29	-9.89011	0
29	-7.91209	0
29	-5.93407	0
29	-3.95604	0
29	-1.97802	0
29	0	0
29	1.97802	0
29	3.95604	0
29	5.93407	0
29	7.91209	0
29	9.89011	0
29	11.8681	0
29	13.8462	0
29	15.8242	0
29	17.8022	0
29	19.7802	0
29	21.7582	0
29	23.7363	0
29	25.7143	0
29	27.6923	0
29	29.6703	0
29	31.6484	29.2648
29	33.6264	26.4923
29	35.6044	18.7534
29	37.5824	0
29	39.5604	0
29	41.5385	0
29	43.5165	0
29	45.4945	0
29	47.4725	0
29	49.4505	0
29	51.4286	0
29	53.4066	0
29	55.3846	0
29	57.3626	0
29	59.3407	0
29	61.3187	0
29	63.2967	0
29	65.2747	0
29	67.2527	0
29	69.2308	0
29	71.2088	11.1085
29	73.1868	12.529
29	75.1648	13.4549
29	77.1429	13.9126
29	79.1209	8.80444
29	81.0989	7.76595
29	83.0769	6.614
29	85.0549	1.01447
29	87.033	0.974801
29	89.011	0
31	-89.011	0
31	-87.033	0
31	-85.0549	0
31	-83.0769	0
31	-81.0989	0
31	-79.1209	0
31	-77.1429	0
31	-75.1648	0
31	-73.1868	0
31	-71.2088	0
31	-69.2308	10.0535
31	-67.2527	13.0548
31	-65.2747	12.1286
31	-63.2967	11.1433
31	-61.3187	11.9071
31	-59.3407	11.866
31	-57.3626	12.3746
31	-55.3846	12.566
31	-53.4066	12.1542
31	-51.4286	12.9416
31	-49.4505	13.0174
31	-47.4725	16.1379
31	-45.4945	18.4663
31	-43.5165	20.8967
31	-41.5385	23.35
31	-39.5604	17.9447
31	-37.5824	9.67388
31	-35.6044	10.2009
31	-33.6264	6.72846
31	-31.6484	4.66177
31	-29.6703	0
31	-27.6923	0
31	-25.7143	0
31	-23.7363	0
31	-21.7582	0
31	-19.7802	0
31	-17.8022	0
31	-15.8242	0
31	-13.8462	0
31	-11.8681	0
31	-9.89011	0
31	-7.91209	0
31	-5.93407	0
31	-3.95604	0
31	-1.97802	0
31	0	0
31	1.97802	0
31	3.95604	0
31	5.93407	0
31	7.91209	0
31	9.89011	0
31	11.8681	0
31	13.8462	0
31	15.8242	0
31	17.8022	0
31	19.7802	0
31	21.7582	0
31	23.7363	0
31	25.7143	0
31	27.6923	0
31	29.6703	0
31	31.6484	37.5899
31	33.6264	21.5201
31	35.6044	14.2978
31	37.5824	0
31	39.5604	0
31	41.5385	0
31	43.5165	0
31	45.4945	0
31	47.4725	0
31	49.4505	0
31	51.4286	0
31	53.4066	0
31	55.3846	0
31	57.3626	0
31	59.3407	0
31	61.3187	0
31	63.2967	0
31	65.2747	0
31	67.2527	0
31	69.2308	0
31	71.2088	11.4921
31	73.1868	13.3795
31	75.1648	13.941
31	77.1429	14.3151
31	79.1209	9.62709
31	81.0989	8.17645
31	83.0769	6.70387
31	85.0549	1.01569
31	87.033	0.973502
31	89.011	0
33	-89.011	0
33	-87.033	0
33	-85.0549	0
33	-83.0769	0
33	-81.0989	0
33	-79.1209	0
33	-77.1429	0
33	-75.1648	0
33	-73.1868	0
33	-71.2088	0
33	-69.2308	0
33	-67.2527	14.5912
33	-65.2747	13.7814
33	-63.2967	11.9287
33	-61.3187	12.2124
33	-59.3407	11.8448
33	-57.3626	12.3893
33	-55.3846	12.5475
33	-53.4066	12.5103
33	-51.4286	13.2961
33	-49.4505	13.3006
33	-47.4725	16.3069
33	-45.4945	18.8011
33	-43.5165	21.107
33	-41.5385	22.1821
33	-39.5604	17.8894
33	-37.5824	8.6998
33	-35.6044	7.23017
33	-33.6264	8.47652
33	-31.6484	4.84906
33	-29.6703	7.27482
33	-27.6923	6.52569
33	-25.7143	6.5626
33	-23.7363	0
33	-21.7582	0
33	-19.7802	0
33	-17.8022	0
33	-15.8242	0
33	-13.8462	0
33	-11.8681	0
33	-9.89011	0
33	-7.91209	0
33	-5.93407	0
33	-3.95604	0
33	-1.97802	0
33	0	0
33	1.97802	0
33	3.95604	0
33	5.93407	0
33	7.91209	0
33	9.89011	0
33	11.8681	0
33	13.8462	0
33	15.8242	0
33	17.8022	0
33	19.7802	0
33	21.7582	0
33	23.7363	0
33	25.7143	0
33	27.6923	0
33	29.6703	0
33	31.6484	29.6569
33	33.6264	14.025
33	35.6044	9.26472
33	37.5824	0
33	39.5604	0
33	41.5385	0
33	43.5165	0
33	45.4945	0
33	47.4725	0
33	49.4505	0
33	51.4286	0
33	53.4066	0
33	55.3846	0
33	57.3626	0
33	59.3407	0
33	61.3187	0
33	63.2967	0
33	65.2747	0
33	67.2527	0
33	69.2308	0
33	71.2088	11.9424
33	73.1868	14.3805
33	75.1648	13.1746
33	77.1429	14.0022
33	79.1209	10.3624
33	81.0989	8.4596
33	83.0769	6.01439
33	85.0549	1.01889
33	87.033	0.972183
33	89.011	0
35	-89.011	0
35	-87.033	0
35	-85.0549	0
35	-83.0769	0
35	-81.0989	0
35	-79.1209	0
35	-77.1429	0
35	-75.1648	0
35	-73.1868	0
35	-71.2088	0
35	-69.2308	13.7857
35	-67.2527	14.4847
35	-65.2747	13.4725
35	-63.2967	11.8478
35	-61.3187	12.1014
35	-59.3407	11.8494
35	-57.3626	12.1952
35	-55.3846	12.0093
35	-53.4066	12.2974
35	-51.4286	13.5014
35	-49.4505	14.5877
35	-47.4725	16.3728
35	-45.4945	19.0076
35	-43.5165	22.1702
35	-41.5385	22.2129
35	-39.5604	15.7703
35	-37.5824	9.33624
35	-35.6044	7.43727
35	-33.6264	6.71648
35	-31.6484	5.4219
35	-29.6703	6.61228
35	-27.6923	7.11861
35	-25.7143	7.35538
35	-23.7363	0
35	-21.7582	0
35	-19.7802	0
35	-17.8022	0
35	-15.8242	0
35	-13.8462	0
35	-11.8681	0
35	-9.89011	0
35	-7.91209	0
35	-5.93407	0
35	-3.95604	0
35	-1.97802	0
35	0	0
35	1.97802	0
35	3.95604	0
35	5.93407	0
35	7.91209	0
35	9.89011	0
35	11.8681	0
35	13.8462	0
35	15.8242	0
35	17.8022	0
35	19.7802	0
35	21.7582	0
35	23.7363	0
35	25.7143	0
35	27.6923	0
35	29.6703	0
35	31.6484	0
35	33.6264	8.48987
35	35.6044	6.58978
35	37.5824	0
35	39.5604	0
35	41.5385	0
35	43.5165	0
35	45.4945	0
35	47.4725	0
35	49.4505	0
35	51.4286	0
35	53.4066	0
35	55.3846	0
35	57.3626	0
35	59.3407	0
35	61.3187	0
35	63.2967	0
35	65.2747	0
35	67.2527	0
35	69.2308	10.1482
35	71.2088	12.0758
35	73.1868	13.7792
35	75.1648	12.5181
35	77.1429	14.4445
35	79.1209	10.4998
35	81.0989	8.89152
35	83.0769	5.35806
35	85.0549	1.024
35	87.033	0.970673
35	89.011	0
37	-89.011	0
37	-87.033	0
37	-85.0549	0
37	-83.0769	0
37	-81.0989	0
37	-79.1209	0
37	-77.1429	0
37	-75.1648	0
37	-73.1868	0
37	-71.2088	0
37	-69.2308	15.2205
37	-67.2527	15.6134
37	-65.2747	13.618
37	-63.2967	12.6926
37	-61.3187	12.0807
37	-59.3407	11.5852
37	-57.3626	12.005
37	-55.3846	11.8259
37	-53.4066	12.0936
37	-51.4286	13.1726
37	-49.4505	14.9135
37	-47.4725	16.7162
37	-45.4945	19.0441
37	-43.5165	21.8549
37	-41.5385	23.0081
37	-39.5604	17.1702
37	-37.5824	10.592
37	-35.6044	7.52501
37	-33.6264	5.89121
37	-31.6484	4.35625
37	-29.6703	6.03521
37	-27.6923	9.32695
37	-25.7143	7.64756
37	-23.7363	8.33818
37	-21.7582	5.70664
37	-19.7802	5.93407
37	-17.8022	0
37	-15.8242	0
37	-13.8462	0
37	-11.8681	0
37	-9.89011	0
37	-7.91209	0
37	-5.93407	0
37	-3.95604	0
37	-1.97802	0
37	0	0
37	1.97802	0
37	3.95604	0
37	5.93407	0
37	7.91209	0
37	9.89011	0
37	11.8681	0
37	13.8462	0
37	15.8242	0
37	17.8022	0
37	19.7802	0
37	21.7582	0
37	23.7363	0
37	25.7143	0
37	27.6923	0
37	29.6703	0
37	31.6484	0
37	33.6264	0
37	35.6044	0
37	37.5824	0
37	39.5604	0
37	41.5385	0
37	43.5165	0
37	45.4945	0
37	47.4725	0
37	49.4505	0
37	51.4286	0
37	53.4066	0
37	55.3846	0
37	57.3626	0
37	59.3407	0
37	61.3187	0
37	63.2967	0
37	65.2747	0
37	67.2527	0
37	69.2308	10.4647
37	71.2088	11.3851
37	73.1868	12.8319
37	75.1648	11.9271
37	77.1429	13.777
37	79.1209	10.5324
37	81.0989	9.13651
37	83.0769	5.64989
37	85.0549	1.02999
37	87.033	0.969449
37	89.011	0
39	-89.011	0
39	-87.033	0
39	-85.0549	0
39	-83.0769	0
39	-81.0989	0
39	-79.1209	0
39	-77.1429	0
39	-75.1648	0
39	-73.1868	0
39	-71.2088	0
39	-69.2308	14.9892
39	-67.2527	16.0443
39	-65.2747	15.2878
39	-63.2967	13.2087
39	-61.3187	12.565
39	-59.3407	11.5314
39	-57.3626	11.5903
39	-55.3846	11.384
39	-53.4066	11.8098
39	-51.4286	12.9452
39	-49.4505	14.5723
39	-47.4725	16.7979
39	-45.4945	19.0426
39	-43.5165	21.8616
39	-41.5385	23.2728
39	-39.5604	17.7814
39	-37.5824	11.472
39	-35.6044	7.34156
39	-33.6264	5.77309
39	-31.6484	3.90423
39	-29.6703	4.70643
39	-27.6923	7.77954
39	-25.7143	8.41321
39	-23.7363	9.29661
39	-21.7582	7.5538
39	-19.7802	6.17924
39	-17.8022	5.82193
39	-15.8242	0
39	-13.8462	0
39	-11.8681	0
39	-9.89011	0
39	-7.91209	0
39	-5.93407	0
39	-3.95604	0
39	-1.97802	0
39	0	0
39	1.97802	0
39	3.95604	0
39	5.93407	0
39	7.91209	0
39	9.89011	0
39	11.8681	0
39	13.8462	0
39	15.8242	0
39	17.8022	0
39	19.7802	0
39	21.7582	0
39	23.7363	0
39	25.7143	0
39	27.6923	0
39	29.6703	0
39	31.6484	0
39	33.6264	0
39	35.6044	0
39	37.5824	0
39	39.5604	0
39	41.5385	0
39	43.5165	0
39	45.4945	0
39	47.4725	0
39	49.4505	0
39	51.4286	0
39	53.4066	0
39	55.3846	0
39	57.3626	0
39	59.3407	0
39	61.3187	0
39	63.2967	0
39	65.2747	0
39	67.2527	0
39	69.2308	9.86121
39	71.2088	10.8492
39	73.1868	11.3985
39	75.1648	11.1227
39	77.1429	13.8565
39	79.1209	10.2522
39	81.0989	8.73915
39	83.0769	6.39171
39	85.0549	1.03589
39	87.033	0.96838
39	89.011	0
41	-89.011	0
41	-87.033	0
41	-85.0549	0
41	-83.0769	0
41	-81.0989	0
41	-79.1209	0
41	-77.1429	0
41	-75.1648	0
41	-73.1868	0
41	-71.2088	0
41	-69.2308	0
41	-67.2527	13.5523
41	-65.2747	16.8457
41	-63.2967	13.9337
41	-61.3187	12.9297
41	-59.3407	11.6284
41	-57.3626	11.3391
41	-55.3846	11.4102
41	-53.4066	11.6382
41	-51.4286	12.8443
41	-49.4505	14.4594
41	-47.4725	16.4372
41	-45.4945	19.0836
41	-43.5165	21.5969
41	-41.5385	22.3582
41	-39.5604	15.9323
41	-37.5824	9.38845
41	-35.6044	6.64066
41	-33.6264	5.75992
41	-31.6484	4.19221
41	-29.6703	4.69128
41	-27.6923	5.70734
41	-25.7143	8.06606
41	-23.7363	9.54712
41	-21.7582	8.12812
41	-19.7802	6.9662
41	-17.8022	6.40506
41	-15.8242	6.59046
41	-13.8462	7.21166
41	-11.8681	8.47831
41	-9.89011	7.58502
41	-7.91209	6.6393
41	-5.93407	5.98301
41	-3.95604	3.96485
41	-1.97802	0
41	0	0
41	1.97802	0
41	3.95604	0
41	5.93407	0
41	7.91209	0
41	9.89011	0
41	11.8681	0
41	13.8462	0
41	15.8242	0
41	17.8022	0
41	19.7802	0
41	21.7582	0
41	23.7363	0
41	25.7143	0
41	27.6923	0
41	29.6703	0
41	31.6484	0
41	33.6264	0
41	35.6044	0
41	37.5824	0
41	39.5604	0
41	41.5385	0
41	43.5165	0
41	45.4945	0
41	47.4725	0
41	49.4505	0
41	51.4286	0
41	53.4066	0
41	55.3846	0
41	57.3626	0
41	59.3407	0
41	61.3187	0
41	63.2967	0
41	65.2747	0
41	67.2527	0
41	69.2308	9.41988
41	71.2088	10.3934
41	73.1868	10.7868
41	75.1648	10.8349
41	77.1429	13.5696
41	79.1209	10.3322
41	81.0989	8.9865
41	83.0769	6.0591
41	85.0549	1.04177
41	87.033	0.967366
41	89.011	0
43	-89.011	0
43	-87.033	0
43	-85.0549	0
43	-83.0769	0
43	-81.0989	0
43	-79.1209	0
43	-77.1429	0
43	-75.1648	0
43	-73.1868	0
43	-71.2088	0
43	-69.2308	0
43	-67.2527	13.93
43	-65.2747	17.6311
43	-63.2967	14.4897
43	-61.3187	13.1434
43	-59.3407	11.6498
43	-57.3626	11.1189
43	-55.3846	11.4304
43	-53.4066	11.6098
43	-51.4286	12.5587
43	-49.4505	14.3356
43	-47.4725	16.3498
43	-45.4945	18.3619
43	-43.5165	21.3836
43	-41.5385	22.1387
43	-39.5604	14.3393
43	-37.5824	7.77754
43	-35.6044	6.55842
43	-33.6264	6.16614
43	-31.6484	4.84941
43	-29.6703	4.97057
43	-27.6923	6.45691
43	-25.7143	8.30227
43	-23.7363	10.0232
43	-21.7582	8.96423
43	-19.7802	6.9622
43	-17.8022	6.39921
43	-15.8242	6.96151
43	-13.8462	7.32942
43	-11.8681	9.01404
43	-9.89011	9.72768
43	-7.91209	8.68073
43	-5.93407	7.8521
43	-3.95604	5.70933
43	-1.97802	4.57981
43	0	3.79563
43	1.97802	0
43	3.95604	0
43	5.93407	0
43	7.91209	0
43	9.89011	0
43	11.8681	0
43	13.8462	0
43	15.8242	0
43	17.8022	0
43	19.7802	0
43	21.7582	0
43	23.7363	0
43	25.7143	0
43	27.6923	0
43	29.6703	0
43	31.6484	0
43	33.6264	0
43	35.6044	0
43	37.5824	0
43	39.5604	0
43	41.5385	0
43	43.5165	0
43	45.4945	0
43	47.4725	0
43	49.4505	0
43	51.4286	0
43	53.4066	0
43	55.3846	0
43	57.3626	0
43	59.3407	0
43	61.3187	0
43	63.2967	0
43	65.2747	0
43	67.2527	0
43	69.2308	9.2812
43	71.2088	10.96
43	73.1868	10.9484
43	75.1648	10.8021
43	77.1429	13.2506
43	79.1209	11.0112
43	81.0989	9.09086
43	83.0769	5.74471
[truncated: 14,381 more rows]

## Sheet: Fig3c
lon	lat	FluxRatio (unitless)
1	-89.011	NaN
1	-87.033	NaN
1	-85.0549	NaN
1	-83.0769	NaN
1	-81.0989	NaN
1	-79.1209	NaN
1	-77.1429	NaN
1	-75.1648	NaN
1	-73.1868	NaN
1	-71.2088	0.136469
1	-69.2308	0.138779
1	-67.2527	0.138019
1	-65.2747	0.130807
1	-63.2967	0.151979
1	-61.3187	0.148198
1	-59.3407	0.117874
1	-57.3626	0.121164
1	-55.3846	0.125337
1	-53.4066	0.168055
1	-51.4286	0.177114
1	-49.4505	0.152707
1	-47.4725	0.178747
1	-45.4945	0.187329
1	-43.5165	0.244202
1	-41.5385	0.334368
1	-39.5604	0.412905
1	-37.5824	0.452401
1	-35.6044	0.454891
1	-33.6264	0.457359
1	-31.6484	0.38375
1	-29.6703	0.200852
1	-27.6923	0.147108
1	-25.7143	0.166986
1	-23.7363	0.154499
1	-21.7582	0.133653
1	-19.7802	0.134041
1	-17.8022	0.141831
1	-15.8242	0.141277
1	-13.8462	0.1394
1	-11.8681	0.134491
1	-9.89011	0.128596
1	-7.91209	0.114208
1	-5.93407	0.0861972
1	-3.95604	0.0828254
1	-1.97802	0.0807569
1	0	0.0773877
1	1.97802	0.073501
1	3.95604	0.0706168
1	5.93407	0.0695137
1	7.91209	NaN
1	9.89011	NaN
1	11.8681	NaN
1	13.8462	NaN
1	15.8242	NaN
1	17.8022	NaN
1	19.7802	NaN
1	21.7582	NaN
1	23.7363	NaN
1	25.7143	NaN
1	27.6923	NaN
1	29.6703	NaN
1	31.6484	NaN
1	33.6264	0.1542
1	35.6044	0.161367
1	37.5824	NaN
1	39.5604	NaN
1	41.5385	NaN
1	43.5165	NaN
1	45.4945	NaN
1	47.4725	NaN
1	49.4505	NaN
1	51.4286	1
1	53.4066	1
1	55.3846	0.13836
1	57.3626	0.418692
1	59.3407	0.308579
1	61.3187	0.405355
1	63.2967	0.430411
1	65.2747	0.37629
1	67.2527	0.302527
1	69.2308	0.198831
1	71.2088	0.157897
1	73.1868	0.155809
1	75.1648	0.154256
1	77.1429	0.152044
1	79.1209	0.14773
1	81.0989	0.181095
1	83.0769	0.133646
1	85.0549	0.130808
1	87.033	0.128278
1	89.011	NaN
3	-89.011	NaN
3	-87.033	NaN
3	-85.0549	NaN
3	-83.0769	NaN
3	-81.0989	NaN
3	-79.1209	NaN
3	-77.1429	NaN
3	-75.1648	NaN
3	-73.1868	NaN
3	-71.2088	NaN
3	-69.2308	0.138282
3	-67.2527	0.137645
3	-65.2747	0.128966
3	-63.2967	0.16299
3	-61.3187	0.146452
3	-59.3407	0.120317
3	-57.3626	0.120462
3	-55.3846	0.124783
3	-53.4066	0.160773
3	-51.4286	0.170409
3	-49.4505	0.158832
3	-47.4725	0.216609
3	-45.4945	0.237571
3	-43.5165	0.265437
3	-41.5385	0.347202
3	-39.5604	0.421571
3	-37.5824	0.483397
3	-35.6044	0.555046
3	-33.6264	0.501858
3	-31.6484	0.369824
3	-29.6703	0.173718
3	-27.6923	0.155556
3	-25.7143	0.171451
3	-23.7363	0.150366
3	-21.7582	0.130895
3	-19.7802	0.131581
3	-17.8022	0.136764
3	-15.8242	0.137329
3	-13.8462	0.139676
3	-11.8681	0.136068
3	-9.89011	0.119379
3	-7.91209	0.0949011
3	-5.93407	0.0903332
3	-3.95604	0.0834227
3	-1.97802	0.077753
3	0	0.0705835
3	1.97802	0.0695754
3	3.95604	0.0712708
3	5.93407	0.0687528
3	7.91209	NaN
3	9.89011	NaN
3	11.8681	NaN
3	13.8462	NaN
3	15.8242	NaN
3	17.8022	NaN
3	19.7802	NaN
3	21.7582	NaN
3	23.7363	NaN
3	25.7143	NaN
3	27.6923	NaN
3	29.6703	NaN
3	31.6484	NaN
3	33.6264	0.144801
3	35.6044	0.140615
3	37.5824	NaN
3	39.5604	NaN
3	41.5385	NaN
3	43.5165	NaN
3	45.4945	NaN
3	47.4725	NaN
3	49.4505	NaN
3	51.4286	1
3	53.4066	1
3	55.3846	0.126982
3	57.3626	0.113
3	59.3407	0.138178
3	61.3187	0.42731
3	63.2967	0.460798
3	65.2747	0.424367
3	67.2527	0.332945
3	69.2308	0.194499
3	71.2088	0.157258
3	73.1868	0.155402
3	75.1648	0.153995
3	77.1429	0.151902
3	79.1209	0.149709
3	81.0989	0.181214
3	83.0769	0.131737
3	85.0549	0.13
3	87.033	0.128031
3	89.011	NaN
5	-89.011	NaN
5	-87.033	NaN
5	-85.0549	NaN
5	-83.0769	NaN
5	-81.0989	NaN
5	-79.1209	NaN
5	-77.1429	NaN
5	-75.1648	NaN
5	-73.1868	NaN
5	-71.2088	NaN
5	-69.2308	0.137743
5	-67.2527	0.137391
5	-65.2747	0.131533
5	-63.2967	0.160195
5	-61.3187	0.146721
5	-59.3407	0.131956
5	-57.3626	0.119479
5	-55.3846	0.123959
5	-53.4066	0.156151
5	-51.4286	0.167888
5	-49.4505	0.159439
5	-47.4725	0.211348
5	-45.4945	0.252302
5	-43.5165	0.274323
5	-41.5385	0.329747
5	-39.5604	0.414494
5	-37.5824	0.51477
5	-35.6044	0.598851
5	-33.6264	0.53707
5	-31.6484	0.339572
5	-29.6703	0.157103
5	-27.6923	0.157542
5	-25.7143	0.16461
5	-23.7363	0.146551
5	-21.7582	0.135906
5	-19.7802	0.134501
5	-17.8022	0.131963
5	-15.8242	0.134804
5	-13.8462	0.13699
5	-11.8681	0.132408
5	-9.89011	0.0995823
5	-7.91209	0.0926365
5	-5.93407	0.0884231
5	-3.95604	0.0862315
5	-1.97802	0.0788928
5	0	0.0722001
5	1.97802	0.0732861
5	3.95604	0.0727812
5	5.93407	NaN
5	7.91209	NaN
5	9.89011	NaN
5	11.8681	NaN
5	13.8462	NaN
5	15.8242	NaN
5	17.8022	NaN
5	19.7802	NaN
5	21.7582	NaN
5	23.7363	NaN
5	25.7143	NaN
5	27.6923	NaN
5	29.6703	NaN
5	31.6484	NaN
5	33.6264	0.131978
5	35.6044	0.119477
5	37.5824	0.119585
5	39.5604	0.12438
5	41.5385	0.151589
5	43.5165	NaN
5	45.4945	NaN
5	47.4725	NaN
5	49.4505	NaN
5	51.4286	NaN
5	53.4066	1
5	55.3846	1
5	57.3626	0.0988017
5	59.3407	0.111214
5	61.3187	NaN
5	63.2967	0.401281
5	65.2747	0.440956
5	67.2527	0.410206
5	69.2308	0.197759
5	71.2088	0.15682
5	73.1868	0.155333
5	75.1648	0.153536
5	77.1429	0.150599
5	79.1209	0.145688
5	81.0989	0.174307
5	83.0769	0.129798
5	85.0549	0.12917
5	87.033	0.127766
5	89.011	NaN
7	-89.011	NaN
7	-87.033	NaN
7	-85.0549	NaN
7	-83.0769	NaN
7	-81.0989	NaN
7	-79.1209	NaN
7	-77.1429	NaN
7	-75.1648	NaN
7	-73.1868	NaN
7	-71.2088	NaN
7	-69.2308	0.137707
7	-67.2527	0.138641
7	-65.2747	0.13373
7	-63.2967	0.150992
7	-61.3187	0.160787
7	-59.3407	0.153082
7	-57.3626	0.118397
7	-55.3846	0.122777
7	-53.4066	0.148537
7	-51.4286	0.161803
7	-49.4505	0.164981
7	-47.4725	0.204586
7	-45.4945	0.260096
7	-43.5165	0.272569
7	-41.5385	0.312116
7	-39.5604	0.415534
7	-37.5824	0.522883
7	-35.6044	0.581865
7	-33.6264	0.524559
7	-31.6484	0.30818
7	-29.6703	0.150313
7	-27.6923	0.15754
7	-25.7143	0.154233
7	-23.7363	0.144166
7	-21.7582	0.13529
7	-19.7802	0.129372
7	-17.8022	0.129393
7	-15.8242	0.130223
7	-13.8462	0.128252
7	-11.8681	0.112824
7	-9.89011	0.0941734
7	-7.91209	0.0922075
7	-5.93407	0.0889061
7	-3.95604	0.0841581
7	-1.97802	0.0781944
7	0	0.0748939
7	1.97802	0.0755557
7	3.95604	0.0722593
7	5.93407	NaN
7	7.91209	NaN
7	9.89011	NaN
7	11.8681	NaN
7	13.8462	NaN
7	15.8242	NaN
7	17.8022	NaN
7	19.7802	NaN
7	21.7582	NaN
7	23.7363	NaN
7	25.7143	NaN
7	27.6923	NaN
7	29.6703	NaN
7	31.6484	NaN
7	33.6264	0.120087
7	35.6044	0.104471
7	37.5824	0.116348
7	39.5604	0.125275
7	41.5385	0.15285
7	43.5165	NaN
7	45.4945	NaN
7	47.4725	NaN
7	49.4505	NaN
7	51.4286	NaN
7	53.4066	1
7	55.3846	1
7	57.3626	1
7	59.3407	NaN
7	61.3187	NaN
7	63.2967	0.41814
7	65.2747	0.391726
7	67.2527	0.418064
7	69.2308	0.214079
7	71.2088	0.15592
7	73.1868	0.15494
7	75.1648	0.152631
7	77.1429	0.149205
7	79.1209	0.143811
7	81.0989	0.161172
7	83.0769	0.127944
7	85.0549	0.12833
7	87.033	0.127486
7	89.011	NaN
9	-89.011	NaN
9	-87.033	NaN
9	-85.0549	NaN
9	-83.0769	NaN
9	-81.0989	NaN
9	-79.1209	NaN
9	-77.1429	NaN
9	-75.1648	NaN
9	-73.1868	NaN
9	-71.2088	NaN
9	-69.2308	0.138072
9	-67.2527	0.156686
9	-65.2747	0.165121
9	-63.2967	0.158152
9	-61.3187	0.17739
9	-59.3407	0.170507
9	-57.3626	0.124488
9	-55.3846	0.121463
9	-53.4066	0.143904
9	-51.4286	0.168165
9	-49.4505	0.170191
9	-47.4725	0.215602
9	-45.4945	0.23044
9	-43.5165	0.273526
9	-41.5385	0.288386
9	-39.5604	0.367606
9	-37.5824	0.490341
9	-35.6044	0.594025
9	-33.6264	0.472323
9	-31.6484	0.2779
9	-29.6703	0.153108
9	-27.6923	0.156741
9	-25.7143	0.143765
9	-23.7363	0.13276
9	-21.7582	0.127069
9	-19.7802	0.125055
9	-17.8022	0.122067
9	-15.8242	0.113529
9	-13.8462	0.106744
9	-11.8681	0.1089
9	-9.89011	0.102522
9	-7.91209	0.0958716
9	-5.93407	0.0894775
9	-3.95604	0.0840138
9	-1.97802	0.0772388
9	0	0.0768734
9	1.97802	0.0745048
9	3.95604	0.0674516
9	5.93407	NaN
9	7.91209	NaN
9	9.89011	NaN
9	11.8681	NaN
9	13.8462	NaN
9	15.8242	NaN
9	17.8022	NaN
9	19.7802	NaN
9	21.7582	NaN
9	23.7363	NaN
9	25.7143	NaN
9	27.6923	NaN
9	29.6703	NaN
9	31.6484	NaN
9	33.6264	0.124318
9	35.6044	0.115809
9	37.5824	0.121572
9	39.5604	0.128941
9	41.5385	NaN
9	43.5165	NaN
9	45.4945	NaN
9	47.4725	NaN
9	49.4505	NaN
9	51.4286	NaN
9	53.4066	NaN
9	55.3846	NaN
9	57.3626	NaN
9	59.3407	NaN
9	61.3187	NaN
9	63.2967	NaN
9	65.2747	0.407215
9	67.2527	0.331095
9	69.2308	0.221402
9	71.2088	0.156732
9	73.1868	0.15418
9	75.1648	0.152183
9	77.1429	0.147664
9	79.1209	0.142105
9	81.0989	0.157958
9	83.0769	0.126124
9	85.0549	0.12749
9	87.033	0.127197
9	89.011	NaN
11	-89.011	NaN
11	-87.033	NaN
11	-85.0549	NaN
11	-83.0769	NaN
11	-81.0989	NaN
11	-79.1209	NaN
11	-77.1429	NaN
11	-75.1648	NaN
11	-73.1868	NaN
11	-71.2088	NaN
11	-69.2308	0.138322
11	-67.2527	0.173333
11	-65.2747	0.157343
11	-63.2967	0.159797
11	-61.3187	0.169896
11	-59.3407	0.178496
11	-57.3626	0.132262
11	-55.3846	0.120146
11	-53.4066	0.135768
11	-51.4286	0.156682
11	-49.4505	0.152455
11	-47.4725	0.190302
11	-45.4945	0.171774
11	-43.5165	0.244963
11	-41.5385	0.25061
11	-39.5604	0.315992
11	-37.5824	0.46155
11	-35.6044	0.56712
11	-33.6264	0.415899
11	-31.6484	0.20612
11	-29.6703	0.156398
11	-27.6923	0.150958
11	-25.7143	0.128429
11	-23.7363	0.123749
11	-21.7582	0.117073
11	-19.7802	0.110906
11	-17.8022	0.106273
11	-15.8242	0.104477
11	-13.8462	0.107226
11	-11.8681	0.110034
11	-9.89011	0.104722
11	-7.91209	0.0977695
11	-5.93407	0.0930535
11	-3.95604	0.0873095
11	-1.97802	NaN
11	0	NaN
11	1.97802	NaN
11	3.95604	NaN
11	5.93407	NaN
11	7.91209	NaN
11	9.89011	NaN
11	11.8681	NaN
11	13.8462	NaN
11	15.8242	NaN
11	17.8022	NaN
11	19.7802	NaN
11	21.7582	NaN
11	23.7363	NaN
11	25.7143	NaN
11	27.6923	NaN
11	29.6703	NaN
11	31.6484	NaN
11	33.6264	0.138597
11	35.6044	0.124416
11	37.5824	0.135863
11	39.5604	0.136526
11	41.5385	NaN
11	43.5165	NaN
11	45.4945	NaN
11	47.4725	NaN
11	49.4505	NaN
11	51.4286	NaN
11	53.4066	NaN
11	55.3846	NaN
11	57.3626	NaN
11	59.3407	NaN
11	61.3187	NaN
11	63.2967	NaN
11	65.2747	0.149919
11	67.2527	0.312669
11	69.2308	0.251484
11	71.2088	0.192704
11	73.1868	0.153599
11	75.1648	0.151487
11	77.1429	0.146673
11	79.1209	0.151003
11	81.0989	0.155756
11	83.0769	0.124606
11	85.0549	0.126669
11	87.033	0.126907
11	89.011	NaN
13	-89.011	NaN
13	-87.033	NaN
13	-85.0549	NaN
13	-83.0769	NaN
13	-81.0989	NaN
13	-79.1209	NaN
13	-77.1429	NaN
13	-75.1648	NaN
13	-73.1868	NaN
13	-71.2088	NaN
13	-69.2308	0.137186
13	-67.2527	0.146807
13	-65.2747	0.162813
13	-63.2967	0.144709
13	-61.3187	0.17285
13	-59.3407	0.180324
13	-57.3626	0.146332
13	-55.3846	0.118706
13	-53.4066	0.129074
13	-51.4286	0.133554
13	-49.4505	0.137942
13	-47.4725	0.145128
13	-45.4945	0.162952
13	-43.5165	0.215287
13	-41.5385	0.23336
13	-39.5604	0.257146
13	-37.5824	0.417172
13	-35.6044	0.507877
13	-33.6264	0.445494
13	-31.6484	0.140114
13	-29.6703	0.141386
13	-27.6923	0.127578
13	-25.7143	0.1167
13	-23.7363	0.111109
13	-21.7582	0.101328
13	-19.7802	NaN
13	-17.8022	NaN
13	-15.8242	NaN
13	-13.8462	NaN
13	-11.8681	0.106994
13	-9.89011	0.101071
13	-7.91209	0.0946045
13	-5.93407	NaN
13	-3.95604	NaN
13	-1.97802	NaN
13	0	NaN
13	1.97802	NaN
13	3.95604	NaN
13	5.93407	NaN
13	7.91209	NaN
13	9.89011	NaN
13	11.8681	NaN
13	13.8462	NaN
13	15.8242	NaN
13	17.8022	NaN
13	19.7802	NaN
13	21.7582	NaN
13	23.7363	NaN
13	25.7143	NaN
13	27.6923	NaN
13	29.6703	NaN
13	31.6484	NaN
13	33.6264	0.151569
13	35.6044	0.151193
13	37.5824	0.142295
13	39.5604	0.144975
13	41.5385	NaN
13	43.5165	NaN
13	45.4945	NaN
13	47.4725	NaN
13	49.4505	NaN
13	51.4286	NaN
13	53.4066	NaN
13	55.3846	NaN
13	57.3626	NaN
13	59.3407	NaN
13	61.3187	NaN
13	63.2967	NaN
13	65.2747	NaN
13	67.2527	0.148425
13	69.2308	0.271797
13	71.2088	0.210332
13	73.1868	0.152976
13	75.1648	0.149529
13	77.1429	0.146306
13	79.1209	NaN
13	81.0989	0.160552
13	83.0769	0.134134
13	85.0549	0.125874
13	87.033	0.126622
13	89.011	NaN
15	-89.011	NaN
15	-87.033	NaN
15	-85.0549	NaN
15	-83.0769	NaN
15	-81.0989	NaN
15	-79.1209	NaN
15	-77.1429	NaN
15	-75.1648	NaN
15	-73.1868	NaN
15	-71.2088	NaN
15	-69.2308	0.136343
15	-67.2527	0.146906
15	-65.2747	0.137141
15	-63.2967	0.149046
15	-61.3187	0.196905
15	-59.3407	0.187611
15	-57.3626	0.153981
15	-55.3846	0.117917
15	-53.4066	0.130564
15	-51.4286	0.134768
15	-49.4505	0.136713
15	-47.4725	0.142201
15	-45.4945	0.152093
15	-43.5165	0.198043
15	-41.5385	0.243453
15	-39.5604	0.285335
15	-37.5824	0.519132
15	-35.6044	0.587736
15	-33.6264	0.179604
15	-31.6484	0.129775
15	-29.6703	0.124252
15	-27.6923	0.112447
15	-25.7143	NaN
15	-23.7363	NaN
15	-21.7582	NaN
15	-19.7802	NaN
15	-17.8022	NaN
15	-15.8242	NaN
15	-13.8462	NaN
15	-11.8681	NaN
15	-9.89011	NaN
15	-7.91209	NaN
15	-5.93407	NaN
15	-3.95604	NaN
15	-1.97802	NaN
15	0	NaN
15	1.97802	NaN
15	3.95604	NaN
15	5.93407	NaN
15	7.91209	NaN
15	9.89011	NaN
15	11.8681	NaN
15	13.8462	NaN
15	15.8242	NaN
15	17.8022	NaN
15	19.7802	NaN
15	21.7582	NaN
15	23.7363	NaN
15	25.7143	NaN
15	27.6923	NaN
15	29.6703	NaN
15	31.6484	NaN
15	33.6264	0.151944
15	35.6044	0.164935
15	37.5824	NaN
15	39.5604	NaN
15	41.5385	NaN
15	43.5165	NaN
15	45.4945	NaN
15	47.4725	NaN
15	49.4505	NaN
15	51.4286	NaN
15	53.4066	NaN
15	55.3846	NaN
15	57.3626	NaN
15	59.3407	NaN
15	61.3187	NaN
15	63.2967	NaN
15	65.2747	NaN
15	67.2527	NaN
15	69.2308	0.14676
15	71.2088	0.241914
15	73.1868	0.151398
15	75.1648	0.147083
15	77.1429	0.145984
15	79.1209	NaN
15	81.0989	0.175546
15	83.0769	0.138595
15	85.0549	0.125098
15	87.033	0.126326
15	89.011	NaN
17	-89.011	NaN
17	-87.033	NaN
17	-85.0549	NaN
17	-83.0769	NaN
17	-81.0989	NaN
17	-79.1209	NaN
17	-77.1429	NaN
17	-75.1648	NaN
17	-73.1868	NaN
17	-71.2088	NaN
17	-69.2308	0.13581
17	-67.2527	0.132781
17	-65.2747	0.126981
17	-63.2967	0.14198
17	-61.3187	0.211579
17	-59.3407	0.192025
17	-57.3626	0.150069
17	-55.3846	0.123023
17	-53.4066	0.125448
17	-51.4286	0.132794
17	-49.4505	0.137434
17	-47.4725	0.141556
17	-45.4945	0.152214
17	-43.5165	0.185199
17	-41.5385	0.245265
17	-39.5604	0.267598
17	-37.5824	0.206583
17	-35.6044	0.153941
17	-33.6264	0.133182
17	-31.6484	0.118623
17	-29.6703	0.106682
17	-27.6923	NaN
17	-25.7143	NaN
17	-23.7363	NaN
17	-21.7582	NaN
17	-19.7802	NaN
17	-17.8022	NaN
17	-15.8242	NaN
17	-13.8462	NaN
17	-11.8681	NaN
17	-9.89011	NaN
17	-7.91209	NaN
17	-5.93407	NaN
17	-3.95604	NaN
17	-1.97802	NaN
17	0	NaN
17	1.97802	NaN
17	3.95604	NaN
17	5.93407	NaN
17	7.91209	NaN
17	9.89011	NaN
17	11.8681	NaN
17	13.8462	NaN
17	15.8242	NaN
17	17.8022	NaN
17	19.7802	NaN
17	21.7582	NaN
17	23.7363	NaN
17	25.7143	NaN
17	27.6923	NaN
17	29.6703	NaN
17	31.6484	0.272936
17	33.6264	0.1726
17	35.6044	0.169805
17	37.5824	0.164212
17	39.5604	0.154324
17	41.5385	0.14083
17	43.5165	NaN
17	45.4945	NaN
17	47.4725	NaN
17	49.4505	NaN
17	51.4286	NaN
17	53.4066	NaN
17	55.3846	NaN
17	57.3626	NaN
17	59.3407	NaN
17	61.3187	NaN
17	63.2967	NaN
17	65.2747	NaN
17	67.2527	NaN
17	69.2308	0.145333
17	71.2088	0.256981
17	73.1868	0.152369
17	75.1648	0.14993
17	77.1429	NaN
17	79.1209	NaN
17	81.0989	0.181064
17	83.0769	0.121811
17	85.0549	0.124345
17	87.033	0.125931
17	89.011	NaN
19	-89.011	NaN
19	-87.033	NaN
19	-85.0549	NaN
19	-83.0769	NaN
19	-81.0989	NaN
19	-79.1209	NaN
19	-77.1429	NaN
19	-75.1648	NaN
19	-73.1868	NaN
19	-71.2088	NaN
19	-69.2308	0.134225
19	-67.2527	0.130982
19	-65.2747	0.12587
19	-63.2967	0.137628
19	-61.3187	0.1901
19	-59.3407	0.194386
19	-57.3626	0.152471
19	-55.3846	0.133984
19	-53.4066	0.125889
19	-51.4286	0.133058
19	-49.4505	0.137296
19	-47.4725	0.142252
19	-45.4945	0.155253
19	-43.5165	0.172244
19	-41.5385	0.173795
19	-39.5604	0.167747
19	-37.5824	0.153699
19	-35.6044	0.142719
19	-33.6264	NaN
19	-31.6484	NaN
19	-29.6703	NaN
19	-27.6923	NaN
19	-25.7143	NaN
19	-23.7363	NaN
19	-21.7582	NaN
19	-19.7802	NaN
19	-17.8022	NaN
19	-15.8242	NaN
19	-13.8462	NaN
19	-11.8681	NaN
19	-9.89011	NaN
19	-7.91209	NaN
19	-5.93407	NaN
19	-3.95604	NaN
19	-1.97802	NaN
19	0	NaN
19	1.97802	NaN
19	3.95604	NaN
19	5.93407	NaN
19	7.91209	NaN
19	9.89011	NaN
19	11.8681	NaN
19	13.8462	NaN
19	15.8242	NaN
19	17.8022	NaN
19	19.7802	NaN
19	21.7582	NaN
19	23.7363	NaN
19	25.7143	NaN
19	27.6923	NaN
19	29.6703	NaN
19	31.6484	0.179062
19	33.6264	0.190619
19	35.6044	0.172384
19	37.5824	0.169285
19	39.5604	0.15562
19	41.5385	0.137989
19	43.5165	NaN
19	45.4945	NaN
19	47.4725	NaN
19	49.4505	NaN
19	51.4286	NaN
19	53.4066	NaN
19	55.3846	NaN
19	57.3626	NaN
19	59.3407	NaN
19	61.3187	NaN
19	63.2967	NaN
19	65.2747	NaN
19	67.2527	NaN
19	69.2308	NaN
19	71.2088	0.281423
19	73.1868	0.161709
19	75.1648	0.161591
19	77.1429	0.140339
19	79.1209	0.184403
19	81.0989	0.165798
19	83.0769	0.121379
19	85.0549	0.123624
19	87.033	0.125502
19	89.011	NaN
21	-89.011	NaN
21	-87.033	NaN
21	-85.0549	NaN
21	-83.0769	NaN
21	-81.0989	NaN
21	-79.1209	NaN
21	-77.1429	NaN
21	-75.1648	NaN
21	-73.1868	NaN
21	-71.2088	NaN
21	-69.2308	0.13179
21	-67.2527	0.129128
21	-65.2747	0.124748
21	-63.2967	0.134024
21	-61.3187	0.161673
21	-59.3407	0.178772
21	-57.3626	0.155367
21	-55.3846	0.139371
21	-53.4066	0.125883
21	-51.4286	0.133142
21	-49.4505	0.137694
21	-47.4725	0.142493
21	-45.4945	0.146684
21	-43.5165	0.177244
21	-41.5385	0.171221
21	-39.5604	0.166182
21	-37.5824	0.159295
21	-35.6044	0.147468
21	-33.6264	NaN
21	-31.6484	NaN
21	-29.6703	NaN
21	-27.6923	NaN
21	-25.7143	NaN
21	-23.7363	NaN
21	-21.7582	NaN
21	-19.7802	NaN
21	-17.8022	NaN
21	-15.8242	NaN
21	-13.8462	NaN
21	-11.8681	NaN
21	-9.89011	NaN
21	-7.91209	NaN
21	-5.93407	NaN
21	-3.95604	NaN
21	-1.97802	NaN
21	0	NaN
21	1.97802	NaN
21	3.95604	NaN
21	5.93407	NaN
21	7.91209	NaN
21	9.89011	NaN
21	11.8681	NaN
21	13.8462	NaN
21	15.8242	NaN
21	17.8022	NaN
21	19.7802	NaN
21	21.7582	NaN
21	23.7363	NaN
21	25.7143	NaN
21	27.6923	NaN
21	29.6703	NaN
21	31.6484	NaN
21	33.6264	0.436883
21	35.6044	0.204323
21	37.5824	0.184293
21	39.5604	NaN
21	41.5385	NaN
21	43.5165	NaN
21	45.4945	NaN
21	47.4725	NaN
21	49.4505	NaN
21	51.4286	NaN
21	53.4066	NaN
21	55.3846	NaN
21	57.3626	NaN
21	59.3407	NaN
21	61.3187	NaN
21	63.2967	NaN
21	65.2747	NaN
21	67.2527	NaN
21	69.2308	NaN
21	71.2088	0.281731
21	73.1868	0.156845
21	75.1648	0.151963
21	77.1429	0.166853
21	79.1209	0.169384
21	81.0989	0.189209
21	83.0769	0.120625
21	85.0549	0.122934
21	87.033	0.125073
21	89.011	NaN
23	-89.011	NaN
23	-87.033	NaN
23	-85.0549	NaN
23	-83.0769	NaN
23	-81.0989	NaN
23	-79.1209	NaN
23	-77.1429	NaN
23	-75.1648	NaN
23	-73.1868	NaN
23	-71.2088	NaN
23	-69.2308	0.136823
23	-67.2527	0.127789
23	-65.2747	0.123823
23	-63.2967	0.124341
23	-61.3187	0.145505
23	-59.3407	0.156717
23	-57.3626	0.151713
23	-55.3846	0.155788
23	-53.4066	0.126625
23	-51.4286	0.133528
23	-49.4505	0.138077
23	-47.4725	0.14519
23	-45.4945	0.17272
23	-43.5165	0.193063
23	-41.5385	0.210357
23	-39.5604	0.244075
23	-37.5824	0.253468
23	-35.6044	0.155657
23	-33.6264	NaN
23	-31.6484	NaN
23	-29.6703	NaN
23	-27.6923	NaN
23	-25.7143	NaN
23	-23.7363	NaN
23	-21.7582	NaN
23	-19.7802	NaN
23	-17.8022	NaN
23	-15.8242	NaN
23	-13.8462	NaN
23	-11.8681	NaN
23	-9.89011	NaN
23	-7.91209	NaN
23	-5.93407	NaN
23	-3.95604	NaN
23	-1.97802	NaN
23	0	NaN
23	1.97802	NaN
23	3.95604	NaN
23	5.93407	NaN
23	7.91209	NaN
23	9.89011	NaN
23	11.8681	NaN
23	13.8462	NaN
23	15.8242	NaN
23	17.8022	NaN
23	19.7802	NaN
23	21.7582	NaN
23	23.7363	NaN
23	25.7143	NaN
23	27.6923	NaN
23	29.6703	NaN
23	31.6484	NaN
23	33.6264	0.426009
23	35.6044	0.205709
23	37.5824	NaN
23	39.5604	NaN
23	41.5385	NaN
23	43.5165	NaN
23	45.4945	NaN
23	47.4725	NaN
23	49.4505	NaN
23	51.4286	NaN
23	53.4066	NaN
23	55.3846	NaN
23	57.3626	NaN
23	59.3407	NaN
23	61.3187	NaN
23	63.2967	NaN
23	65.2747	NaN
23	67.2527	NaN
23	69.2308	NaN
23	71.2088	0.252144
23	73.1868	0.150807
23	75.1648	0.149183
23	77.1429	0.185017
23	79.1209	0.151031
23	81.0989	0.173886
23	83.0769	0.119967
23	85.0549	0.122278
23	87.033	0.12465
23	89.011	NaN
25	-89.011	NaN
25	-87.033	NaN
25	-85.0549	NaN
25	-83.0769	NaN
25	-81.0989	NaN
25	-79.1209	NaN
25	-77.1429	NaN
25	-75.1648	NaN
25	-73.1868	NaN
25	-71.2088	NaN
25	-69.2308	0.152589
25	-67.2527	0.126853
25	-65.2747	0.123176
25	-63.2967	0.117241
25	-61.3187	0.147392
25	-59.3407	0.145006
25	-57.3626	0.13135
25	-55.3846	0.124588
25	-53.4066	0.127564
25	-51.4286	0.134311
25	-49.4505	0.138882
25	-47.4725	0.146372
25	-45.4945	0.164307
25	-43.5165	0.206135
25	-41.5385	0.242723
25	-39.5604	0.428335
25	-37.5824	0.150777
25	-35.6044	0.147008
25	-33.6264	NaN
25	-31.6484	NaN
25	-29.6703	NaN
25	-27.6923	NaN
25	-25.7143	NaN
25	-23.7363	NaN
25	-21.7582	NaN
25	-19.7802	NaN
25	-17.8022	NaN
25	-15.8242	NaN
25	-13.8462	NaN
25	-11.8681	NaN
25	-9.89011	NaN
25	-7.91209	NaN
25	-5.93407	NaN
25	-3.95604	NaN
25	-1.97802	NaN
25	0	NaN
25	1.97802	NaN
25	3.95604	NaN
25	5.93407	NaN
25	7.91209	NaN
25	9.89011	NaN
25	11.8681	NaN
25	13.8462	NaN
25	15.8242	NaN
25	17.8022	NaN
25	19.7802	NaN
25	21.7582	NaN
25	23.7363	NaN
25	25.7143	NaN
25	27.6923	NaN
25	29.6703	NaN
25	31.6484	NaN
25	33.6264	0.170988
25	35.6044	0.201377
25	37.5824	0.475479
25	39.5604	NaN
25	41.5385	NaN
25	43.5165	NaN
25	45.4945	NaN
25	47.4725	NaN
25	49.4505	NaN
25	51.4286	NaN
25	53.4066	NaN
25	55.3846	NaN
25	57.3626	NaN
25	59.3407	NaN
25	61.3187	NaN
25	63.2967	NaN
25	65.2747	NaN
25	67.2527	NaN
25	69.2308	NaN
25	71.2088	0.262134
25	73.1868	0.15021
25	75.1648	0.150306
25	77.1429	0.16117
25	79.1209	0.137883
25	81.0989	0.162984
25	83.0769	0.119498
25	85.0549	0.121666
25	87.033	0.124232
25	89.011	NaN
27	-89.011	NaN
27	-87.033	NaN
27	-85.0549	NaN
27	-83.0769	NaN
27	-81.0989	NaN
27	-79.1209	NaN
27	-77.1429	NaN
27	-75.1648	NaN
27	-73.1868	NaN
27	-71.2088	NaN
27	-69.2308	0.158082
27	-67.2527	0.126461
27	-65.2747	0.122783
27	-63.2967	0.117303
27	-61.3187	0.154626
27	-59.3407	0.143138
27	-57.3626	0.122104
27	-55.3846	0.125683
27	-53.4066	0.129249
27	-51.4286	0.135594
27	-49.4505	0.139044
27	-47.4725	0.143803
27	-45.4945	0.171122
27	-43.5165	0.210886
27	-41.5385	0.233393
27	-39.5604	0.396326
27	-37.5824	0.182711
27	-35.6044	0.147965
27	-33.6264	0.144451
27	-31.6484	NaN
27	-29.6703	NaN
27	-27.6923	NaN
27	-25.7143	NaN
27	-23.7363	NaN
27	-21.7582	NaN
27	-19.7802	NaN
27	-17.8022	NaN
27	-15.8242	NaN
27	-13.8462	NaN
27	-11.8681	NaN
27	-9.89011	NaN
27	-7.91209	NaN
27	-5.93407	NaN
27	-3.95604	NaN
27	-1.97802	NaN
27	0	NaN
27	1.97802	NaN
27	3.95604	NaN
27	5.93407	NaN
27	7.91209	NaN
27	9.89011	NaN
27	11.8681	NaN
27	13.8462	NaN
27	15.8242	NaN
27	17.8022	NaN
27	19.7802	NaN
27	21.7582	NaN
27	23.7363	NaN
27	25.7143	NaN
27	27.6923	NaN
27	29.6703	NaN
27	31.6484	0.148006
27	33.6264	0.159561
27	35.6044	0.164426
27	37.5824	0.2982
27	39.5604	NaN
27	41.5385	NaN
27	43.5165	NaN
27	45.4945	NaN
27	47.4725	NaN
27	49.4505	NaN
27	51.4286	NaN
27	53.4066	NaN
27	55.3846	NaN
27	57.3626	NaN
27	59.3407	NaN
27	61.3187	NaN
27	63.2967	NaN
27	65.2747	NaN
27	67.2527	NaN
27	69.2308	NaN
27	71.2088	0.287476
27	73.1868	0.149349
27	75.1648	0.149589
27	77.1429	0.141683
27	79.1209	0.142359
27	81.0989	0.152284
27	83.0769	0.119211
27	85.0549	0.121087
27	87.033	0.123819
27	89.011	NaN
29	-89.011	NaN
29	-87.033	NaN
29	-85.0549	NaN
29	-83.0769	NaN
29	-81.0989	NaN
29	-79.1209	NaN
29	-77.1429	NaN
29	-75.1648	NaN
29	-73.1868	NaN
29	-71.2088	NaN
29	-69.2308	0.130796
29	-67.2527	0.127437
29	-65.2747	0.12274
29	-63.2967	0.117283
29	-61.3187	0.160985
29	-59.3407	0.163126
29	-57.3626	0.1354
29	-55.3846	0.127914
29	-53.4066	0.131252
29	-51.4286	0.134749
29	-49.4505	0.140633
29	-47.4725	0.155077
29	-45.4945	0.208895
29	-43.5165	0.214673
29	-41.5385	0.233283
29	-39.5604	0.268618
29	-37.5824	0.586969
29	-35.6044	0.554619
29	-33.6264	0.171575
29	-31.6484	NaN
29	-29.6703	NaN
29	-27.6923	NaN
29	-25.7143	NaN
29	-23.7363	NaN
29	-21.7582	NaN
29	-19.7802	NaN
29	-17.8022	NaN
29	-15.8242	NaN
29	-13.8462	NaN
29	-11.8681	NaN
29	-9.89011	NaN
29	-7.91209	NaN
29	-5.93407	NaN
29	-3.95604	NaN
29	-1.97802	NaN
29	0	NaN
29	1.97802	NaN
29	3.95604	NaN
29	5.93407	NaN
29	7.91209	NaN
29	9.89011	NaN
29	11.8681	NaN
29	13.8462	NaN
29	15.8242	NaN
29	17.8022	NaN
29	19.7802	NaN
29	21.7582	NaN
29	23.7363	NaN
29	25.7143	NaN
29	27.6923	NaN
29	29.6703	NaN
29	31.6484	0.146892
29	33.6264	0.152961
29	35.6044	0.153616
29	37.5824	NaN
29	39.5604	NaN
29	41.5385	NaN
29	43.5165	NaN
29	45.4945	NaN
29	47.4725	NaN
29	49.4505	NaN
29	51.4286	NaN
29	53.4066	NaN
29	55.3846	NaN
29	57.3626	NaN
29	59.3407	NaN
29	61.3187	NaN
29	63.2967	NaN
29	65.2747	NaN
29	67.2527	NaN
29	69.2308	NaN
29	71.2088	0.282036
29	73.1868	0.148376
29	75.1648	0.148767
29	77.1429	0.143228
29	79.1209	0.149272
29	81.0989	0.156368
29	83.0769	0.119102
29	85.0549	0.120535
29	87.033	0.123393
29	89.011	NaN
31	-89.011	NaN
31	-87.033	NaN
31	-85.0549	NaN
31	-83.0769	NaN
31	-81.0989	NaN
31	-79.1209	NaN
31	-77.1429	NaN
31	-75.1648	NaN
31	-73.1868	NaN
31	-71.2088	NaN
31	-69.2308	0.12596
31	-67.2527	0.128464
31	-65.2747	0.122971
31	-63.2967	0.117209
31	-61.3187	0.149429
31	-59.3407	0.163859
31	-57.3626	0.148774
31	-55.3846	0.140877
31	-53.4066	0.13182
31	-51.4286	0.135676
31	-49.4505	0.141344
31	-47.4725	0.196929
31	-45.4945	0.254711
31	-43.5165	0.231029
31	-41.5385	0.231439
31	-39.5604	0.294564
31	-37.5824	0.655686
31	-35.6044	0.630799
31	-33.6264	0.172713
31	-31.6484	0.14946
31	-29.6703	NaN
31	-27.6923	NaN
31	-25.7143	NaN
31	-23.7363	NaN
31	-21.7582	NaN
31	-19.7802	NaN
31	-17.8022	NaN
31	-15.8242	NaN
31	-13.8462	NaN
31	-11.8681	NaN
31	-9.89011	NaN
31	-7.91209	NaN
31	-5.93407	NaN
31	-3.95604	NaN
31	-1.97802	NaN
31	0	NaN
31	1.97802	NaN
31	3.95604	NaN
31	5.93407	NaN
31	7.91209	NaN
31	9.89011	NaN
31	11.8681	NaN
31	13.8462	NaN
31	15.8242	NaN
31	17.8022	NaN
31	19.7802	NaN
31	21.7582	NaN
31	23.7363	NaN
31	25.7143	NaN
31	27.6923	NaN
31	29.6703	NaN
31	31.6484	0.141335
31	33.6264	0.143096
31	35.6044	0.144166
31	37.5824	NaN
31	39.5604	NaN
31	41.5385	NaN
31	43.5165	NaN
31	45.4945	NaN
31	47.4725	NaN
31	49.4505	NaN
31	51.4286	NaN
31	53.4066	NaN
31	55.3846	NaN
31	57.3626	NaN
31	59.3407	NaN
31	61.3187	NaN
31	63.2967	NaN
31	65.2747	NaN
31	67.2527	NaN
31	69.2308	NaN
31	71.2088	0.285495
31	73.1868	0.147282
31	75.1648	0.148792
31	77.1429	0.144144
31	79.1209	0.161229
31	81.0989	0.15761
31	83.0769	0.119057
31	85.0549	0.12001
31	87.033	0.122956
31	89.011	NaN
33	-89.011	NaN
33	-87.033	NaN
33	-85.0549	NaN
33	-83.0769	NaN
33	-81.0989	NaN
33	-79.1209	NaN
33	-77.1429	NaN
33	-75.1648	NaN
33	-73.1868	NaN
33	-71.2088	NaN
33	-69.2308	NaN
33	-67.2527	0.131304
33	-65.2747	0.122831
33	-63.2967	0.117558
33	-61.3187	0.152013
33	-59.3407	0.171821
33	-57.3626	0.15882
33	-55.3846	0.154923
33	-53.4066	0.132848
33	-51.4286	0.135907
33	-49.4505	0.140481
33	-47.4725	0.221218
33	-45.4945	0.266957
33	-43.5165	0.250878
33	-41.5385	0.251597
33	-39.5604	0.325959
33	-37.5824	0.683547
33	-35.6044	0.721713
33	-33.6264	0.309612
33	-31.6484	0.165948
33	-29.6703	0.161339
33	-27.6923	0.159767
33	-25.7143	0.152079
33	-23.7363	NaN
33	-21.7582	NaN
33	-19.7802	NaN
33	-17.8022	NaN
33	-15.8242	NaN
33	-13.8462	NaN
33	-11.8681	NaN
33	-9.89011	NaN
33	-7.91209	NaN
33	-5.93407	NaN
33	-3.95604	NaN
33	-1.97802	NaN
33	0	NaN
33	1.97802	NaN
33	3.95604	NaN
33	5.93407	NaN
33	7.91209	NaN
33	9.89011	NaN
33	11.8681	NaN
33	13.8462	NaN
33	15.8242	NaN
33	17.8022	NaN
33	19.7802	NaN
33	21.7582	NaN
33	23.7363	NaN
33	25.7143	NaN
33	27.6923	NaN
33	29.6703	NaN
33	31.6484	0.136749
33	33.6264	0.142005
33	35.6044	0.181966
33	37.5824	NaN
33	39.5604	NaN
33	41.5385	NaN
33	43.5165	NaN
33	45.4945	NaN
33	47.4725	NaN
33	49.4505	NaN
33	51.4286	NaN
33	53.4066	NaN
33	55.3846	NaN
33	57.3626	NaN
33	59.3407	NaN
33	61.3187	NaN
33	63.2967	NaN
33	65.2747	NaN
33	67.2527	NaN
33	69.2308	NaN
33	71.2088	0.27144
33	73.1868	0.146202
33	75.1648	0.147862
33	77.1429	0.144718
33	79.1209	0.176669
33	81.0989	0.154724
33	83.0769	0.119007
33	85.0549	0.119516
33	87.033	0.122511
33	89.011	NaN
35	-89.011	NaN
35	-87.033	NaN
35	-85.0549	NaN
35	-83.0769	NaN
35	-81.0989	NaN
35	-79.1209	NaN
35	-77.1429	NaN
35	-75.1648	NaN
35	-73.1868	NaN
35	-71.2088	NaN
35	-69.2308	0.142595
35	-67.2527	0.134066
35	-65.2747	0.123521
35	-63.2967	0.118558
35	-61.3187	0.144917
35	-59.3407	0.18355
35	-57.3626	0.161633
35	-55.3846	0.138391
35	-53.4066	0.133142
35	-51.4286	0.139823
35	-49.4505	0.181038
35	-47.4725	0.225965
35	-45.4945	0.251938
35	-43.5165	0.245135
35	-41.5385	0.244139
35	-39.5604	0.323074
35	-37.5824	0.644995
35	-35.6044	0.697646
35	-33.6264	0.542508
35	-31.6484	0.169653
35	-29.6703	0.165338
35	-27.6923	0.163665
35	-25.7143	0.154545
35	-23.7363	NaN
35	-21.7582	NaN
35	-19.7802	NaN
35	-17.8022	NaN
35	-15.8242	NaN
35	-13.8462	NaN
35	-11.8681	NaN
35	-9.89011	NaN
35	-7.91209	NaN
35	-5.93407	NaN
35	-3.95604	NaN
35	-1.97802	NaN
35	0	NaN
35	1.97802	NaN
35	3.95604	NaN
35	5.93407	NaN
35	7.91209	NaN
35	9.89011	NaN
35	11.8681	NaN
35	13.8462	NaN
35	15.8242	NaN
35	17.8022	NaN
35	19.7802	NaN
35	21.7582	NaN
35	23.7363	NaN
35	25.7143	NaN
35	27.6923	NaN
35	29.6703	NaN
35	31.6484	NaN
35	33.6264	0.301159
35	35.6044	0.520058
35	37.5824	NaN
35	39.5604	NaN
35	41.5385	NaN
35	43.5165	NaN
35	45.4945	NaN
35	47.4725	NaN
35	49.4505	NaN
35	51.4286	NaN
35	53.4066	NaN
35	55.3846	NaN
35	57.3626	NaN
35	59.3407	NaN
35	61.3187	NaN
35	63.2967	NaN
35	65.2747	NaN
35	67.2527	NaN
35	69.2308	1
35	71.2088	0.189653
35	73.1868	0.145409
35	75.1648	0.14783
35	77.1429	0.144961
35	79.1209	0.175086
35	81.0989	0.154844
35	83.0769	0.118996
35	85.0549	0.119057
35	87.033	0.12206
35	89.011	NaN
37	-89.011	NaN
37	-87.033	NaN
37	-85.0549	NaN
37	-83.0769	NaN
37	-81.0989	NaN
37	-79.1209	NaN
37	-77.1429	NaN
37	-75.1648	NaN
37	-73.1868	NaN
37	-71.2088	NaN
37	-69.2308	0.143061
37	-67.2527	0.137487
37	-65.2747	0.125303
37	-63.2967	0.120074
37	-61.3187	0.131731
37	-59.3407	0.177711
37	-57.3626	0.163191
37	-55.3846	0.136802
37	-53.4066	0.133216
37	-51.4286	0.135681
37	-49.4505	0.191902
37	-47.4725	0.228816
37	-45.4945	0.230658
37	-43.5165	0.215412
37	-41.5385	0.224552
37	-39.5604	0.281934
37	-37.5824	0.617672
37	-35.6044	0.706199
37	-33.6264	0.705624
37	-31.6484	0.174151
37	-29.6703	0.165211
37	-27.6923	0.171484
37	-25.7143	0.158939
37	-23.7363	0.158705
37	-21.7582	0.15292
37	-19.7802	0.144714
37	-17.8022	NaN
37	-15.8242	NaN
37	-13.8462	NaN
37	-11.8681	NaN
37	-9.89011	NaN
37	-7.91209	NaN
37	-5.93407	NaN
37	-3.95604	NaN
37	-1.97802	NaN
37	0	NaN
37	1.97802	NaN
37	3.95604	NaN
37	5.93407	NaN
37	7.91209	NaN
37	9.89011	NaN
37	11.8681	NaN
37	13.8462	NaN
37	15.8242	NaN
37	17.8022	NaN
37	19.7802	NaN
37	21.7582	NaN
37	23.7363	NaN
37	25.7143	NaN
37	27.6923	NaN
37	29.6703	NaN
37	31.6484	NaN
37	33.6264	NaN
37	35.6044	NaN
37	37.5824	NaN
37	39.5604	NaN
37	41.5385	NaN
37	43.5165	NaN
37	45.4945	NaN
37	47.4725	NaN
37	49.4505	NaN
37	51.4286	NaN
37	53.4066	NaN
37	55.3846	NaN
37	57.3626	NaN
37	59.3407	NaN
37	61.3187	NaN
37	63.2967	NaN
37	65.2747	NaN
37	67.2527	NaN
37	69.2308	0.268936
37	71.2088	0.16894
37	73.1868	0.14492
37	75.1648	0.148056
37	77.1429	0.144767
37	79.1209	0.164832
37	81.0989	0.147893
37	83.0769	0.119062
37	85.0549	0.118644
37	87.033	0.121619
37	89.011	NaN
39	-89.011	NaN
39	-87.033	NaN
39	-85.0549	NaN
39	-83.0769	NaN
39	-81.0989	NaN
39	-79.1209	NaN
39	-77.1429	NaN
39	-75.1648	NaN
39	-73.1868	NaN
39	-71.2088	NaN
39	-69.2308	0.143182
39	-67.2527	0.137815
39	-65.2747	0.126153
39	-63.2967	0.120825
39	-61.3187	0.128147
39	-59.3407	0.176191
39	-57.3626	0.157715
39	-55.3846	0.129081
39	-53.4066	0.132931
39	-51.4286	0.135535
39	-49.4505	0.176305
39	-47.4725	0.223682
39	-45.4945	0.229276
39	-43.5165	0.223438
39	-41.5385	0.240008
39	-39.5604	0.361961
39	-37.5824	0.605523
39	-35.6044	0.723202
39	-33.6264	0.6849
39	-31.6484	0.17954
39	-29.6703	0.166964
39	-27.6923	0.176525
39	-25.7143	0.160005
39	-23.7363	0.1596
39	-21.7582	0.156515
39	-19.7802	0.146536
39	-17.8022	0.136776
39	-15.8242	NaN
39	-13.8462	NaN
39	-11.8681	NaN
39	-9.89011	NaN
39	-7.91209	NaN
39	-5.93407	NaN
39	-3.95604	NaN
39	-1.97802	NaN
39	0	NaN
39	1.97802	NaN
39	3.95604	NaN
39	5.93407	NaN
39	7.91209	NaN
39	9.89011	NaN
39	11.8681	NaN
39	13.8462	NaN
39	15.8242	NaN
39	17.8022	NaN
39	19.7802	NaN
39	21.7582	NaN
39	23.7363	NaN
39	25.7143	NaN
39	27.6923	NaN
39	29.6703	NaN
39	31.6484	NaN
39	33.6264	NaN
39	35.6044	NaN
39	37.5824	NaN
39	39.5604	NaN
39	41.5385	NaN
39	43.5165	NaN
39	45.4945	NaN
39	47.4725	NaN
39	49.4505	NaN
39	51.4286	NaN
39	53.4066	NaN
39	55.3846	NaN
39	57.3626	NaN
39	59.3407	NaN
39	61.3187	NaN
39	63.2967	NaN
39	65.2747	NaN
39	67.2527	NaN
39	69.2308	0.354434
39	71.2088	0.187874
39	73.1868	0.145408
39	75.1648	0.148219
39	77.1429	0.143071
39	79.1209	0.141338
39	81.0989	0.122095
39	83.0769	0.119185
39	85.0549	0.118293
39	87.033	0.121195
39	89.011	NaN
41	-89.011	NaN
41	-87.033	NaN
41	-85.0549	NaN
41	-83.0769	NaN
41	-81.0989	NaN
41	-79.1209	NaN
41	-77.1429	NaN
41	-75.1648	NaN
41	-73.1868	NaN
41	-71.2088	NaN
41	-69.2308	NaN
41	-67.2527	0.135667
41	-65.2747	0.126022
41	-63.2967	0.121751
41	-61.3187	0.119886
41	-59.3407	0.177391
41	-57.3626	0.16466
41	-55.3846	0.130283
41	-53.4066	0.132322
41	-51.4286	0.135176
41	-49.4505	0.170718
41	-47.4725	0.216966
41	-45.4945	0.241282
41	-43.5165	0.227268
41	-41.5385	0.27759
41	-39.5604	0.443516
41	-37.5824	0.672422
41	-35.6044	0.718269
41	-33.6264	0.621244
41	-31.6484	0.175575
41	-29.6703	0.165794
41	-27.6923	0.164651
41	-25.7143	0.158755
41	-23.7363	0.156323
41	-21.7582	0.154515
41	-19.7802	0.147554
41	-17.8022	0.140825
41	-15.8242	0.140223
41	-13.8462	0.137181
41	-11.8681	0.140446
41	-9.89011	0.0988299
41	-7.91209	0.0889448
41	-5.93407	0.093631
41	-3.95604	0.087969
41	-1.97802	NaN
41	0	NaN
41	1.97802	NaN
41	3.95604	NaN
41	5.93407	NaN
41	7.91209	NaN
41	9.89011	NaN
41	11.8681	NaN
41	13.8462	NaN
41	15.8242	NaN
41	17.8022	NaN
41	19.7802	NaN
41	21.7582	NaN
41	23.7363	NaN
41	25.7143	NaN
41	27.6923	NaN
41	29.6703	NaN
41	31.6484	NaN
41	33.6264	NaN
41	35.6044	NaN
41	37.5824	NaN
41	39.5604	NaN
41	41.5385	NaN
41	43.5165	NaN
41	45.4945	NaN
41	47.4725	NaN
41	49.4505	NaN
41	51.4286	NaN
41	53.4066	NaN
41	55.3846	NaN
41	57.3626	NaN
41	59.3407	NaN
41	61.3187	NaN
41	63.2967	NaN
41	65.2747	NaN
41	67.2527	NaN
41	69.2308	0.420197
41	71.2088	0.19207
41	73.1868	0.144294
41	75.1648	0.148739
41	77.1429	0.142152
41	79.1209	0.131388
41	81.0989	0.122259
41	83.0769	0.119358
41	85.0549	0.118009
41	87.033	0.12079
41	89.011	NaN
43	-89.011	NaN
43	-87.033	NaN
43	-85.0549	NaN
43	-83.0769	NaN
43	-81.0989	NaN
43	-79.1209	NaN
43	-77.1429	NaN
43	-75.1648	NaN
43	-73.1868	NaN
43	-71.2088	NaN
43	-69.2308	NaN
43	-67.2527	0.134725
43	-65.2747	0.127072
43	-63.2967	0.123612
43	-61.3187	0.120694
43	-59.3407	0.170345
43	-57.3626	0.164057
43	-55.3846	0.136602
43	-53.4066	0.131515
43	-51.4286	0.134719
43	-49.4505	0.174517
43	-47.4725	0.226581
43	-45.4945	0.237207
43	-43.5165	0.213684
43	-41.5385	0.294632
43	-39.5604	0.459015
43	-37.5824	0.69159
43	-35.6044	0.66419
43	-33.6264	0.600343
43	-31.6484	0.170065
43	-29.6703	0.163043
43	-27.6923	0.161165
43	-25.7143	0.157708
43	-23.7363	0.152677
43	-21.7582	0.148289
43	-19.7802	0.135815
43	-17.8022	0.132851
43	-15.8242	0.138412
43	-13.8462	0.124614
43	-11.8681	0.132986
43	-9.89011	0.0978344
43	-7.91209	0.0914617
43	-5.93407	0.0965046
43	-3.95604	0.0933753
43	-1.97802	0.091528
43	0	0.0880893
43	1.97802	NaN
43	3.95604	NaN
43	5.93407	NaN
43	7.91209	NaN
43	9.89011	NaN
43	11.8681	NaN
43	13.8462	NaN
43	15.8242	NaN
43	17.8022	NaN
43	19.7802	NaN
43	21.7582	NaN
43	23.7363	NaN
43	25.7143	NaN
43	27.6923	NaN
43	29.6703	NaN
43	31.6484	NaN
43	33.6264	NaN
43	35.6044	NaN
43	37.5824	NaN
43	39.5604	NaN
43	41.5385	NaN
43	43.5165	NaN
43	45.4945	NaN
43	47.4725	NaN
43	49.4505	NaN
43	51.4286	NaN
43	53.4066	NaN
43	55.3846	NaN
43	57.3626	NaN
43	59.3407	NaN
43	61.3187	NaN
43	63.2967	NaN
43	65.2747	NaN
43	67.2527	NaN
43	69.2308	0.422835
43	71.2088	0.202897
43	73.1868	0.144556
43	75.1648	0.148937
43	77.1429	0.141327
43	79.1209	0.131298
43	81.0989	0.122448
43	83.0769	0.119607
[truncated: 14,381 more rows]

## Sheet: Fig3d
lon	lat	DOCres (years)
1	-89.011	NaN
1	-87.033	NaN
1	-85.0549	NaN
1	-83.0769	NaN
1	-81.0989	NaN
1	-79.1209	NaN
1	-77.1429	NaN
1	-75.1648	NaN
1	-73.1868	NaN
1	-71.2088	306.589
1	-69.2308	359.511
1	-67.2527	351.786
1	-65.2747	272.081
1	-63.2967	152.129
1	-61.3187	74.3868
1	-59.3407	68.7733
1	-57.3626	66.9365
1	-55.3846	62.6384
1	-53.4066	58.9642
1	-51.4286	64.9971
1	-49.4505	68.0908
1	-47.4725	57.1035
1	-45.4945	45.9437
1	-43.5165	35.4154
1	-41.5385	30.3498
1	-39.5604	28.4257
1	-37.5824	26.4096
1	-35.6044	25.4185
1	-33.6264	23.7799
1	-31.6484	19.0058
1	-29.6703	15.9729
1	-27.6923	14.2397
1	-25.7143	13.5158
1	-23.7363	12.4607
1	-21.7582	12.0124
1	-19.7802	12.0894
1	-17.8022	12.3616
1	-15.8242	12.5575
1	-13.8462	12.5346
1	-11.8681	12.4463
1	-9.89011	12.4791
1	-7.91209	12.602
1	-5.93407	12.4105
1	-3.95604	12.8055
1	-1.97802	13.7534
1	0	14.1584
1	1.97802	13.9081
1	3.95604	12.7314
1	5.93407	12.0462
1	7.91209	NaN
1	9.89011	NaN
1	11.8681	NaN
1	13.8462	NaN
1	15.8242	NaN
1	17.8022	NaN
1	19.7802	NaN
1	21.7582	NaN
1	23.7363	NaN
1	25.7143	NaN
1	27.6923	NaN
1	29.6703	NaN
1	31.6484	NaN
1	33.6264	209.67
1	35.6044	212.423
1	37.5824	NaN
1	39.5604	NaN
1	41.5385	NaN
1	43.5165	NaN
1	45.4945	NaN
1	47.4725	NaN
1	49.4505	NaN
1	51.4286	66.007
1	53.4066	81.3979
1	55.3846	104.434
1	57.3626	120.149
1	59.3407	148.055
1	61.3187	205.445
1	63.2967	227.838
1	65.2747	271.753
1	67.2527	309.781
1	69.2308	320.518
1	71.2088	325.474
1	73.1868	414.584
1	75.1648	462.823
1	77.1429	439.287
1	79.1209	404.9
1	81.0989	350.692
1	83.0769	310.035
1	85.0549	295.766
1	87.033	273.397
1	89.011	NaN
3	-89.011	NaN
3	-87.033	NaN
3	-85.0549	NaN
3	-83.0769	NaN
3	-81.0989	NaN
3	-79.1209	NaN
3	-77.1429	NaN
3	-75.1648	NaN
3	-73.1868	NaN
3	-71.2088	NaN
3	-69.2308	349.819
3	-67.2527	343.431
3	-65.2747	249.701
3	-63.2967	135.73
3	-61.3187	69.357
3	-59.3407	69.6483
3	-57.3626	67.2106
3	-55.3846	63.8296
3	-53.4066	59.7125
3	-51.4286	65.2347
3	-49.4505	66.1528
3	-47.4725	51.5758
3	-45.4945	43.7024
3	-43.5165	36.1743
3	-41.5385	31.0901
3	-39.5604	28.6621
3	-37.5824	26.0883
3	-35.6044	25.3623
3	-33.6264	25.2677
3	-31.6484	21.2658
3	-29.6703	16.6254
3	-27.6923	15.2036
3	-25.7143	13.8275
3	-23.7363	12.6257
3	-21.7582	12.0702
3	-19.7802	12.0667
3	-17.8022	12.2892
3	-15.8242	12.446
3	-13.8462	12.4
3	-11.8681	12.2774
3	-9.89011	12.0221
3	-7.91209	11.9326
3	-5.93407	12.2641
3	-3.95604	12.4986
3	-1.97802	13.4931
3	0	14.434
3	1.97802	13.6552
3	3.95604	12.3343
3	5.93407	11.883
3	7.91209	NaN
3	9.89011	NaN
3	11.8681	NaN
3	13.8462	NaN
3	15.8242	NaN
3	17.8022	NaN
3	19.7802	NaN
3	21.7582	NaN
3	23.7363	NaN
3	25.7143	NaN
3	27.6923	NaN
3	29.6703	NaN
3	31.6484	NaN
3	33.6264	197.068
3	35.6044	200.688
3	37.5824	NaN
3	39.5604	NaN
3	41.5385	NaN
3	43.5165	NaN
3	45.4945	NaN
3	47.4725	NaN
3	49.4505	NaN
3	51.4286	65.66
3	53.4066	79.1814
3	55.3846	96.662
3	57.3626	94.6059
3	59.3407	134.671
3	61.3187	197.726
3	63.2967	204.597
3	65.2747	237.623
3	67.2527	284.729
3	69.2308	293.148
3	71.2088	294.895
3	73.1868	373.887
3	75.1648	428.932
3	77.1429	411.09
3	79.1209	378.92
3	81.0989	320.847
3	83.0769	290.453
3	85.0549	287.383
3	87.033	269.939
3	89.011	NaN
5	-89.011	NaN
5	-87.033	NaN
5	-85.0549	NaN
5	-83.0769	NaN
5	-81.0989	NaN
5	-79.1209	NaN
5	-77.1429	NaN
5	-75.1648	NaN
5	-73.1868	NaN
5	-71.2088	NaN
5	-69.2308	339.841
5	-67.2527	335.406
5	-65.2747	236.365
5	-63.2967	126.823
5	-61.3187	71.2194
5	-59.3407	69.8252
5	-57.3626	66.9446
5	-55.3846	64.1933
5	-53.4066	60.0931
5	-51.4286	63.6366
5	-49.4505	56.6751
5	-47.4725	54.3191
5	-45.4945	45.5342
5	-43.5165	36.7043
5	-41.5385	31.6656
5	-39.5604	28.6449
5	-37.5824	25.5484
5	-35.6044	24.7296
5	-33.6264	22.9271
5	-31.6484	21.446
5	-29.6703	16.9298
5	-27.6923	15.9049
5	-25.7143	14.3214
5	-23.7363	12.953
5	-21.7582	12.213
5	-19.7802	12.0567
5	-17.8022	12.1283
5	-15.8242	12.2875
5	-13.8462	12.2396
5	-11.8681	12.0953
5	-9.89011	11.7362
5	-7.91209	11.7118
5	-5.93407	11.9691
5	-3.95604	12.0851
5	-1.97802	12.8435
5	0	13.6628
5	1.97802	12.8055
5	3.95604	11.8066
5	5.93407	NaN
5	7.91209	NaN
5	9.89011	NaN
5	11.8681	NaN
5	13.8462	NaN
5	15.8242	NaN
5	17.8022	NaN
5	19.7802	NaN
5	21.7582	NaN
5	23.7363	NaN
5	25.7143	NaN
5	27.6923	NaN
5	29.6703	NaN
5	31.6484	NaN
5	33.6264	177.633
5	35.6044	176.081
5	37.5824	157.542
5	39.5604	139.57
5	41.5385	142.549
5	43.5165	NaN
5	45.4945	NaN
5	47.4725	NaN
5	49.4505	NaN
5	51.4286	NaN
5	53.4066	74.1058
5	55.3846	82.1379
5	57.3626	82.1444
5	59.3407	108.291
5	61.3187	NaN
5	63.2967	193.33
5	65.2747	211.485
5	67.2527	249.617
5	69.2308	266.845
5	71.2088	273.277
5	73.1868	341.855
5	75.1648	393.155
5	77.1429	375.304
5	79.1209	348.855
5	81.0989	291.901
5	83.0769	270.294
5	85.0549	278.536
5	87.033	266.251
5	89.011	NaN
7	-89.011	NaN
7	-87.033	NaN
7	-85.0549	NaN
7	-83.0769	NaN
7	-81.0989	NaN
7	-79.1209	NaN
7	-77.1429	NaN
7	-75.1648	NaN
7	-73.1868	NaN
7	-71.2088	NaN
7	-69.2308	334.296
7	-67.2527	324.147
7	-65.2747	220.097
7	-63.2967	117.547
7	-61.3187	73.6241
7	-59.3407	70.9551
7	-57.3626	67.341
7	-55.3846	64.5181
7	-53.4066	60.6517
7	-51.4286	65.8691
7	-49.4505	62.6357
7	-47.4725	53.8305
7	-45.4945	47.0739
7	-43.5165	38.3624
7	-41.5385	32.0356
7	-39.5604	28.5387
7	-37.5824	24.7447
7	-35.6044	24.1301
7	-33.6264	22.0256
7	-31.6484	21.303
7	-29.6703	16.6828
7	-27.6923	16.4089
7	-25.7143	14.2942
7	-23.7363	12.9848
7	-21.7582	12.2552
7	-19.7802	11.9847
7	-17.8022	11.9798
7	-15.8242	12.1124
7	-13.8462	12.0916
7	-11.8681	11.9275
7	-9.89011	11.6318
7	-7.91209	11.5226
7	-5.93407	11.7035
7	-3.95604	11.9277
7	-1.97802	12.2926
7	0	12.623
7	1.97802	11.9663
7	3.95604	11.3207
7	5.93407	NaN
7	7.91209	NaN
7	9.89011	NaN
7	11.8681	NaN
7	13.8462	NaN
7	15.8242	NaN
7	17.8022	NaN
7	19.7802	NaN
7	21.7582	NaN
7	23.7363	NaN
7	25.7143	NaN
7	27.6923	NaN
7	29.6703	NaN
7	31.6484	NaN
7	33.6264	131.304
7	35.6044	123.251
7	37.5824	128.519
7	39.5604	128.631
7	41.5385	143.07
7	43.5165	NaN
7	45.4945	NaN
7	47.4725	NaN
7	49.4505	NaN
7	51.4286	NaN
7	53.4066	70.2158
7	55.3846	74.7217
7	57.3626	75.2219
7	59.3407	NaN
7	61.3187	NaN
7	63.2967	188.272
7	65.2747	197.291
7	67.2527	221.873
7	69.2308	243.803
7	71.2088	254.475
7	73.1868	310.292
7	75.1648	355.809
7	77.1429	345.135
7	79.1209	319.281
7	81.0989	263.158
7	83.0769	251.241
7	85.0549	269.637
7	87.033	262.402
7	89.011	NaN
9	-89.011	NaN
9	-87.033	NaN
9	-85.0549	NaN
9	-83.0769	NaN
9	-81.0989	NaN
9	-79.1209	NaN
9	-77.1429	NaN
9	-75.1648	NaN
9	-73.1868	NaN
9	-71.2088	NaN
9	-69.2308	334.143
9	-67.2527	319.191
9	-65.2747	221.944
9	-63.2967	121.021
9	-61.3187	78.2489
9	-59.3407	73.4039
9	-57.3626	68.0236
9	-55.3846	64.0899
9	-53.4066	60.811
9	-51.4286	65.5637
9	-49.4505	60.0468
9	-47.4725	54.9299
9	-45.4945	47.2607
9	-43.5165	38.8761
9	-41.5385	33.0842
9	-39.5604	28.7683
9	-37.5824	23.5318
9	-35.6044	23.637
9	-33.6264	22.0548
9	-31.6484	21.5097
9	-29.6703	16.8841
9	-27.6923	16.1898
9	-25.7143	13.7693
9	-23.7363	12.7092
9	-21.7582	12.1422
9	-19.7802	11.885
9	-17.8022	11.8262
9	-15.8242	11.9117
9	-13.8462	11.9146
9	-11.8681	11.8697
9	-9.89011	11.6629
9	-7.91209	11.4767
9	-5.93407	11.533
9	-3.95604	11.6098
9	-1.97802	11.748
9	0	11.7677
9	1.97802	11.3894
9	3.95604	10.9756
9	5.93407	NaN
9	7.91209	NaN
9	9.89011	NaN
9	11.8681	NaN
9	13.8462	NaN
9	15.8242	NaN
9	17.8022	NaN
9	19.7802	NaN
9	21.7582	NaN
9	23.7363	NaN
9	25.7143	NaN
9	27.6923	NaN
9	29.6703	NaN
9	31.6484	NaN
9	33.6264	97.588
9	35.6044	97.8036
9	37.5824	109.493
9	39.5604	113.548
9	41.5385	NaN
9	43.5165	NaN
9	45.4945	NaN
9	47.4725	NaN
9	49.4505	NaN
9	51.4286	NaN
9	53.4066	NaN
9	55.3846	NaN
9	57.3626	NaN
9	59.3407	NaN
9	61.3187	NaN
9	63.2967	NaN
9	65.2747	191.894
9	67.2527	208.95
9	69.2308	224.758
9	71.2088	240.168
9	73.1868	284.818
9	75.1648	330.767
9	77.1429	323.422
9	79.1209	298.398
9	81.0989	239.896
9	83.0769	235.026
9	85.0549	260.903
9	87.033	258.432
9	89.011	NaN
11	-89.011	NaN
11	-87.033	NaN
11	-85.0549	NaN
11	-83.0769	NaN
11	-81.0989	NaN
11	-79.1209	NaN
11	-77.1429	NaN
11	-75.1648	NaN
11	-73.1868	NaN
11	-71.2088	NaN
11	-69.2308	334.148
11	-67.2527	319.55
11	-65.2747	237.412
11	-63.2967	136.855
11	-61.3187	85.0153
11	-59.3407	74.7948
11	-57.3626	67.9832
11	-55.3846	62.8148
11	-53.4066	60.5408
11	-51.4286	64.9749
11	-49.4505	61.8216
11	-47.4725	54.7272
11	-45.4945	46.481
11	-43.5165	38.676
11	-41.5385	34.3157
11	-39.5604	29.3328
11	-37.5824	22.8424
11	-35.6044	22.9476
11	-33.6264	22.6438
11	-31.6484	19.9249
11	-29.6703	16.5898
11	-27.6923	15.27
11	-25.7143	13.2558
11	-23.7363	12.5139
11	-21.7582	11.9434
11	-19.7802	11.6415
11	-17.8022	11.5532
11	-15.8242	11.592
11	-13.8462	11.5454
11	-11.8681	11.562
11	-9.89011	11.5096
11	-7.91209	11.3553
11	-5.93407	11.3302
11	-3.95604	11.2034
11	-1.97802	NaN
11	0	NaN
11	1.97802	NaN
11	3.95604	NaN
11	5.93407	NaN
11	7.91209	NaN
11	9.89011	NaN
11	11.8681	NaN
11	13.8462	NaN
11	15.8242	NaN
11	17.8022	NaN
11	19.7802	NaN
11	21.7582	NaN
11	23.7363	NaN
11	25.7143	NaN
11	27.6923	NaN
11	29.6703	NaN
11	31.6484	NaN
11	33.6264	98.0454
11	35.6044	96.4192
11	37.5824	94.7196
11	39.5604	101.758
11	41.5385	NaN
11	43.5165	NaN
11	45.4945	NaN
11	47.4725	NaN
11	49.4505	NaN
11	51.4286	NaN
11	53.4066	NaN
11	55.3846	NaN
11	57.3626	NaN
11	59.3407	NaN
11	61.3187	NaN
11	63.2967	NaN
11	65.2747	189.182
11	67.2527	200.862
11	69.2308	213.149
11	71.2088	233.717
11	73.1868	271.561
11	75.1648	312.011
11	77.1429	312.407
11	79.1209	289.852
11	81.0989	221.87
11	83.0769	220.481
11	85.0549	252.383
11	87.033	254.346
11	89.011	NaN
13	-89.011	NaN
13	-87.033	NaN
13	-85.0549	NaN
13	-83.0769	NaN
13	-81.0989	NaN
13	-79.1209	NaN
13	-77.1429	NaN
13	-75.1648	NaN
13	-73.1868	NaN
13	-71.2088	NaN
13	-69.2308	320.802
13	-67.2527	307.349
13	-65.2747	235.332
13	-63.2967	139.546
13	-61.3187	88.3999
13	-59.3407	75.6812
13	-57.3626	69.1303
13	-55.3846	62.1586
13	-53.4066	59.9008
13	-51.4286	61.3404
13	-49.4505	59.7175
13	-47.4725	55.398
13	-45.4945	47.3587
13	-43.5165	38.2417
13	-41.5385	34.6028
13	-39.5604	30.9099
13	-37.5824	21.9809
13	-35.6044	21.9292
13	-33.6264	19.8921
13	-31.6484	17.6612
13	-29.6703	15.5637
13	-27.6923	14.3816
13	-25.7143	12.8204
13	-23.7363	12.2531
13	-21.7582	11.7842
13	-19.7802	NaN
13	-17.8022	NaN
13	-15.8242	NaN
13	-13.8462	NaN
13	-11.8681	11.2054
13	-9.89011	11.2403
13	-7.91209	11.06
13	-5.93407	NaN
13	-3.95604	NaN
13	-1.97802	NaN
13	0	NaN
13	1.97802	NaN
13	3.95604	NaN
13	5.93407	NaN
13	7.91209	NaN
13	9.89011	NaN
13	11.8681	NaN
13	13.8462	NaN
13	15.8242	NaN
13	17.8022	NaN
13	19.7802	NaN
13	21.7582	NaN
13	23.7363	NaN
13	25.7143	NaN
13	27.6923	NaN
13	29.6703	NaN
13	31.6484	NaN
13	33.6264	106.278
13	35.6044	102.717
13	37.5824	92.6639
13	39.5604	96.6863
13	41.5385	NaN
13	43.5165	NaN
13	45.4945	NaN
13	47.4725	NaN
13	49.4505	NaN
13	51.4286	NaN
13	53.4066	NaN
13	55.3846	NaN
13	57.3626	NaN
13	59.3407	NaN
13	61.3187	NaN
13	63.2967	NaN
13	65.2747	NaN
13	67.2527	196.549
13	69.2308	206.48
13	71.2088	228.718
13	73.1868	262.62
13	75.1648	290.262
13	77.1429	306.71
13	79.1209	NaN
13	81.0989	206.844
13	83.0769	207.616
13	85.0549	243.924
13	87.033	250.14
13	89.011	NaN
15	-89.011	NaN
15	-87.033	NaN
15	-85.0549	NaN
15	-83.0769	NaN
15	-81.0989	NaN
15	-79.1209	NaN
15	-77.1429	NaN
15	-75.1648	NaN
15	-73.1868	NaN
15	-71.2088	NaN
15	-69.2308	310.151
15	-67.2527	294.209
15	-65.2747	231.664
15	-63.2967	141.552
15	-61.3187	91.8337
15	-59.3407	78.6744
15	-57.3626	70.675
15	-55.3846	61.3393
15	-53.4066	59.6056
15	-51.4286	63.3446
15	-49.4505	56.3579
15	-47.4725	55.0138
15	-45.4945	45.8111
15	-43.5165	39.0833
15	-41.5385	35.173
15	-39.5604	32.4019
15	-37.5824	22.6643
15	-35.6044	18.8503
15	-33.6264	18.2869
15	-31.6484	15.9671
15	-29.6703	14.7986
15	-27.6923	13.9354
15	-25.7143	NaN
15	-23.7363	NaN
15	-21.7582	NaN
15	-19.7802	NaN
15	-17.8022	NaN
15	-15.8242	NaN
15	-13.8462	NaN
15	-11.8681	NaN
15	-9.89011	NaN
15	-7.91209	NaN
15	-5.93407	NaN
15	-3.95604	NaN
15	-1.97802	NaN
15	0	NaN
15	1.97802	NaN
15	3.95604	NaN
15	5.93407	NaN
15	7.91209	NaN
15	9.89011	NaN
15	11.8681	NaN
15	13.8462	NaN
15	15.8242	NaN
15	17.8022	NaN
15	19.7802	NaN
15	21.7582	NaN
15	23.7363	NaN
15	25.7143	NaN
15	27.6923	NaN
15	29.6703	NaN
15	31.6484	NaN
15	33.6264	113.694
15	35.6044	109.66
15	37.5824	NaN
15	39.5604	NaN
15	41.5385	NaN
15	43.5165	NaN
15	45.4945	NaN
15	47.4725	NaN
15	49.4505	NaN
15	51.4286	NaN
15	53.4066	NaN
15	55.3846	NaN
15	57.3626	NaN
15	59.3407	NaN
15	61.3187	NaN
15	63.2967	NaN
15	65.2747	NaN
15	67.2527	NaN
15	69.2308	202.487
15	71.2088	219.548
15	73.1868	247.012
15	75.1648	265.77
15	77.1429	302.35
15	79.1209	NaN
15	81.0989	194.671
15	83.0769	196.193
15	85.0549	235.456
15	87.033	245.879
15	89.011	NaN
17	-89.011	NaN
17	-87.033	NaN
17	-85.0549	NaN
17	-83.0769	NaN
17	-81.0989	NaN
17	-79.1209	NaN
17	-77.1429	NaN
17	-75.1648	NaN
17	-73.1868	NaN
17	-71.2088	NaN
17	-69.2308	302.409
17	-67.2527	277.435
17	-65.2747	222.659
17	-63.2967	139.927
17	-61.3187	93.8319
17	-59.3407	81.0677
17	-57.3626	69.8231
17	-55.3846	60.2705
17	-53.4066	58.9945
17	-51.4286	62.6215
17	-49.4505	58.6054
17	-47.4725	53.2106
17	-45.4945	45.0936
17	-43.5165	39.1132
17	-41.5385	34.0696
17	-39.5604	30.8711
17	-37.5824	19.5555
17	-35.6044	17.2599
17	-33.6264	17.4323
17	-31.6484	15.6192
17	-29.6703	14.584
17	-27.6923	NaN
17	-25.7143	NaN
17	-23.7363	NaN
17	-21.7582	NaN
17	-19.7802	NaN
17	-17.8022	NaN
17	-15.8242	NaN
17	-13.8462	NaN
17	-11.8681	NaN
17	-9.89011	NaN
17	-7.91209	NaN
17	-5.93407	NaN
17	-3.95604	NaN
17	-1.97802	NaN
17	0	NaN
17	1.97802	NaN
17	3.95604	NaN
17	5.93407	NaN
17	7.91209	NaN
17	9.89011	NaN
17	11.8681	NaN
17	13.8462	NaN
17	15.8242	NaN
17	17.8022	NaN
17	19.7802	NaN
17	21.7582	NaN
17	23.7363	NaN
17	25.7143	NaN
17	27.6923	NaN
17	29.6703	NaN
17	31.6484	132.682
17	33.6264	120.609
17	35.6044	113.713
17	37.5824	110.181
17	39.5604	100.58
17	41.5385	90.5171
17	43.5165	NaN
17	45.4945	NaN
17	47.4725	NaN
17	49.4505	NaN
17	51.4286	NaN
17	53.4066	NaN
17	55.3846	NaN
17	57.3626	NaN
17	59.3407	NaN
17	61.3187	NaN
17	63.2967	NaN
17	65.2747	NaN
17	67.2527	NaN
17	69.2308	199.578
17	71.2088	209.283
17	73.1868	233.53
17	75.1648	245.928
17	77.1429	NaN
17	79.1209	NaN
17	81.0989	185.06
17	83.0769	186.089
17	85.0549	227.156
17	87.033	241.908
17	89.011	NaN
19	-89.011	NaN
19	-87.033	NaN
19	-85.0549	NaN
19	-83.0769	NaN
19	-81.0989	NaN
19	-79.1209	NaN
19	-77.1429	NaN
19	-75.1648	NaN
19	-73.1868	NaN
19	-71.2088	NaN
19	-69.2308	286.673
19	-67.2527	261.437
19	-65.2747	214.188
19	-63.2967	138.63
19	-61.3187	94.4614
19	-59.3407	78.4723
19	-57.3626	66.1146
19	-55.3846	59.3046
19	-53.4066	58.8027
19	-51.4286	63.827
19	-49.4505	58.5612
19	-47.4725	54.5118
19	-45.4945	46.5772
19	-43.5165	40.5374
19	-41.5385	34.7616
19	-39.5604	31.2539
19	-37.5824	22.6485
19	-35.6044	18.2419
19	-33.6264	NaN
19	-31.6484	NaN
19	-29.6703	NaN
19	-27.6923	NaN
19	-25.7143	NaN
19	-23.7363	NaN
19	-21.7582	NaN
19	-19.7802	NaN
19	-17.8022	NaN
19	-15.8242	NaN
19	-13.8462	NaN
19	-11.8681	NaN
19	-9.89011	NaN
19	-7.91209	NaN
19	-5.93407	NaN
19	-3.95604	NaN
19	-1.97802	NaN
19	0	NaN
19	1.97802	NaN
19	3.95604	NaN
19	5.93407	NaN
19	7.91209	NaN
19	9.89011	NaN
19	11.8681	NaN
19	13.8462	NaN
19	15.8242	NaN
19	17.8022	NaN
19	19.7802	NaN
19	21.7582	NaN
19	23.7363	NaN
19	25.7143	NaN
19	27.6923	NaN
19	29.6703	NaN
19	31.6484	130.973
19	33.6264	127.317
19	35.6044	120.358
19	37.5824	116.177
19	39.5604	102.478
19	41.5385	90.8051
19	43.5165	NaN
19	45.4945	NaN
19	47.4725	NaN
19	49.4505	NaN
19	51.4286	NaN
19	53.4066	NaN
19	55.3846	NaN
19	57.3626	NaN
19	59.3407	NaN
19	61.3187	NaN
19	63.2967	NaN
19	65.2747	NaN
19	67.2527	NaN
19	69.2308	NaN
19	71.2088	204.984
19	73.1868	229.867
19	75.1648	233.999
19	77.1429	201.942
19	79.1209	177.84
19	81.0989	177.517
19	83.0769	177.124
19	85.0549	219.232
19	87.033	238.018
19	89.011	NaN
21	-89.011	NaN
21	-87.033	NaN
21	-85.0549	NaN
21	-83.0769	NaN
21	-81.0989	NaN
21	-79.1209	NaN
21	-77.1429	NaN
21	-75.1648	NaN
21	-73.1868	NaN
21	-71.2088	NaN
21	-69.2308	265.191
21	-67.2527	244.949
21	-65.2747	206.116
21	-63.2967	139.885
21	-61.3187	98.3579
21	-59.3407	79.2709
21	-57.3626	66.9523
21	-55.3846	60.2262
21	-53.4066	58.3163
21	-51.4286	63.9278
21	-49.4505	59.5273
21	-47.4725	55.3429
21	-45.4945	47.1179
21	-43.5165	41.3472
21	-41.5385	35.0912
21	-39.5604	28.5006
21	-37.5824	25.443
21	-35.6044	20.5438
21	-33.6264	NaN
21	-31.6484	NaN
21	-29.6703	NaN
21	-27.6923	NaN
21	-25.7143	NaN
21	-23.7363	NaN
21	-21.7582	NaN
21	-19.7802	NaN
21	-17.8022	NaN
21	-15.8242	NaN
21	-13.8462	NaN
21	-11.8681	NaN
21	-9.89011	NaN
21	-7.91209	NaN
21	-5.93407	NaN
21	-3.95604	NaN
21	-1.97802	NaN
21	0	NaN
21	1.97802	NaN
21	3.95604	NaN
21	5.93407	NaN
21	7.91209	NaN
21	9.89011	NaN
21	11.8681	NaN
21	13.8462	NaN
21	15.8242	NaN
21	17.8022	NaN
21	19.7802	NaN
21	21.7582	NaN
21	23.7363	NaN
21	25.7143	NaN
21	27.6923	NaN
21	29.6703	NaN
21	31.6484	NaN
21	33.6264	124.311
21	35.6044	120.408
21	37.5824	118.145
21	39.5604	NaN
21	41.5385	NaN
21	43.5165	NaN
21	45.4945	NaN
21	47.4725	NaN
21	49.4505	NaN
21	51.4286	NaN
21	53.4066	NaN
21	55.3846	NaN
21	57.3626	NaN
21	59.3407	NaN
21	61.3187	NaN
21	63.2967	NaN
21	65.2747	NaN
21	67.2527	NaN
21	69.2308	NaN
21	71.2088	207.09
21	73.1868	233.714
21	75.1648	232.738
21	77.1429	209.243
21	79.1209	179.421
21	81.0989	171.847
21	83.0769	170.391
21	85.0549	211.827
21	87.033	234.149
21	89.011	NaN
23	-89.011	NaN
23	-87.033	NaN
23	-85.0549	NaN
23	-83.0769	NaN
23	-81.0989	NaN
23	-79.1209	NaN
23	-77.1429	NaN
23	-75.1648	NaN
23	-73.1868	NaN
23	-71.2088	NaN
23	-69.2308	246.223
23	-67.2527	231.693
23	-65.2747	199.472
23	-63.2967	141.077
23	-61.3187	101.202
23	-59.3407	81.9964
23	-57.3626	68.8539
23	-55.3846	60.5193
23	-53.4066	57.845
23	-51.4286	64.7242
23	-49.4505	59.8256
23	-47.4725	56.2481
23	-45.4945	47.8469
23	-43.5165	41.628
23	-41.5385	36.4493
23	-39.5604	29.2336
23	-37.5824	26.1588
23	-35.6044	21.9682
23	-33.6264	NaN
23	-31.6484	NaN
23	-29.6703	NaN
23	-27.6923	NaN
23	-25.7143	NaN
23	-23.7363	NaN
23	-21.7582	NaN
23	-19.7802	NaN
23	-17.8022	NaN
23	-15.8242	NaN
23	-13.8462	NaN
23	-11.8681	NaN
23	-9.89011	NaN
23	-7.91209	NaN
23	-5.93407	NaN
23	-3.95604	NaN
23	-1.97802	NaN
23	0	NaN
23	1.97802	NaN
23	3.95604	NaN
23	5.93407	NaN
23	7.91209	NaN
23	9.89011	NaN
23	11.8681	NaN
23	13.8462	NaN
23	15.8242	NaN
23	17.8022	NaN
23	19.7802	NaN
23	21.7582	NaN
23	23.7363	NaN
23	25.7143	NaN
23	27.6923	NaN
23	29.6703	NaN
23	31.6484	NaN
23	33.6264	114.64
23	35.6044	113.009
23	37.5824	NaN
23	39.5604	NaN
23	41.5385	NaN
23	43.5165	NaN
23	45.4945	NaN
23	47.4725	NaN
23	49.4505	NaN
23	51.4286	NaN
23	53.4066	NaN
23	55.3846	NaN
23	57.3626	NaN
23	59.3407	NaN
23	61.3187	NaN
23	63.2967	NaN
23	65.2747	NaN
23	67.2527	NaN
23	69.2308	NaN
23	71.2088	209.304
23	73.1868	239.311
23	75.1648	243.803
23	77.1429	226.255
23	79.1209	184.081
23	81.0989	167.405
23	83.0769	164.745
23	85.0549	204.958
23	87.033	230.304
23	89.011	NaN
25	-89.011	NaN
25	-87.033	NaN
25	-85.0549	NaN
25	-83.0769	NaN
25	-81.0989	NaN
25	-79.1209	NaN
25	-77.1429	NaN
25	-75.1648	NaN
25	-73.1868	NaN
25	-71.2088	NaN
25	-69.2308	227.083
25	-67.2527	221.141
25	-65.2747	194.61
25	-63.2967	142.286
25	-61.3187	98.2225
25	-59.3407	76.2388
25	-57.3626	65.1715
25	-55.3846	59.6759
25	-53.4066	57.586
25	-51.4286	65.2981
25	-49.4505	59.9279
25	-47.4725	54.624
25	-45.4945	48.1889
25	-43.5165	43.912
25	-41.5385	38.5467
25	-39.5604	30.8572
25	-37.5824	22.6771
25	-35.6044	20.3838
25	-33.6264	NaN
25	-31.6484	NaN
25	-29.6703	NaN
25	-27.6923	NaN
25	-25.7143	NaN
25	-23.7363	NaN
25	-21.7582	NaN
25	-19.7802	NaN
25	-17.8022	NaN
25	-15.8242	NaN
25	-13.8462	NaN
25	-11.8681	NaN
25	-9.89011	NaN
25	-7.91209	NaN
25	-5.93407	NaN
25	-3.95604	NaN
25	-1.97802	NaN
25	0	NaN
25	1.97802	NaN
25	3.95604	NaN
25	5.93407	NaN
25	7.91209	NaN
25	9.89011	NaN
25	11.8681	NaN
25	13.8462	NaN
25	15.8242	NaN
25	17.8022	NaN
25	19.7802	NaN
25	21.7582	NaN
25	23.7363	NaN
25	25.7143	NaN
25	27.6923	NaN
25	29.6703	NaN
25	31.6484	NaN
25	33.6264	104.323
25	35.6044	103.804
25	37.5824	98.4594
25	39.5604	NaN
25	41.5385	NaN
25	43.5165	NaN
25	45.4945	NaN
25	47.4725	NaN
25	49.4505	NaN
25	51.4286	NaN
25	53.4066	NaN
25	55.3846	NaN
25	57.3626	NaN
25	59.3407	NaN
25	61.3187	NaN
25	63.2967	NaN
25	65.2747	NaN
25	67.2527	NaN
25	69.2308	NaN
25	71.2088	209.018
25	73.1868	244.796
25	75.1648	262.926
25	77.1429	238.502
25	79.1209	186.397
25	81.0989	163.783
25	83.0769	159.908
25	85.0549	198.535
25	87.033	226.47
25	89.011	NaN
27	-89.011	NaN
27	-87.033	NaN
27	-85.0549	NaN
27	-83.0769	NaN
27	-81.0989	NaN
27	-79.1209	NaN
27	-77.1429	NaN
27	-75.1648	NaN
27	-73.1868	NaN
27	-71.2088	NaN
27	-69.2308	211.93
27	-67.2527	214.341
27	-65.2747	191.085
27	-63.2967	141.685
27	-61.3187	91.5433
27	-59.3407	67.6654
27	-57.3626	60.3223
27	-55.3846	57.6934
27	-53.4066	57.7957
27	-51.4286	65.8302
27	-49.4505	57.1258
27	-47.4725	53.0977
27	-45.4945	48.0696
27	-43.5165	44.5654
27	-41.5385	40.7742
27	-39.5604	33.1367
27	-37.5824	28.9635
27	-35.6044	22.8399
27	-33.6264	21.7034
27	-31.6484	NaN
27	-29.6703	NaN
27	-27.6923	NaN
27	-25.7143	NaN
27	-23.7363	NaN
27	-21.7582	NaN
27	-19.7802	NaN
27	-17.8022	NaN
27	-15.8242	NaN
27	-13.8462	NaN
27	-11.8681	NaN
27	-9.89011	NaN
27	-7.91209	NaN
27	-5.93407	NaN
27	-3.95604	NaN
27	-1.97802	NaN
27	0	NaN
27	1.97802	NaN
27	3.95604	NaN
27	5.93407	NaN
27	7.91209	NaN
27	9.89011	NaN
27	11.8681	NaN
27	13.8462	NaN
27	15.8242	NaN
27	17.8022	NaN
27	19.7802	NaN
27	21.7582	NaN
27	23.7363	NaN
27	25.7143	NaN
27	27.6923	NaN
27	29.6703	NaN
27	31.6484	77.9517
27	33.6264	93.774
27	35.6044	94.8949
27	37.5824	94.502
27	39.5604	NaN
27	41.5385	NaN
27	43.5165	NaN
27	45.4945	NaN
27	47.4725	NaN
27	49.4505	NaN
27	51.4286	NaN
27	53.4066	NaN
27	55.3846	NaN
27	57.3626	NaN
27	59.3407	NaN
27	61.3187	NaN
27	63.2967	NaN
27	65.2747	NaN
27	67.2527	NaN
27	69.2308	NaN
27	71.2088	207.335
27	73.1868	248.486
27	75.1648	276.502
27	77.1429	242.03
27	79.1209	185.041
27	81.0989	161.73
27	83.0769	155.543
27	85.0549	192.389
27	87.033	222.626
27	89.011	NaN
29	-89.011	NaN
29	-87.033	NaN
29	-85.0549	NaN
29	-83.0769	NaN
29	-81.0989	NaN
29	-79.1209	NaN
29	-77.1429	NaN
29	-75.1648	NaN
29	-73.1868	NaN
29	-71.2088	NaN
29	-69.2308	206.71
29	-67.2527	215.924
29	-65.2747	187.231
29	-63.2967	136.861
29	-61.3187	83.9678
29	-59.3407	61.5358
29	-57.3626	58.038
29	-55.3846	57.5093
29	-53.4066	59.1132
29	-51.4286	57.11
29	-49.4505	57.0645
29	-47.4725	53.3158
29	-45.4945	47.5776
29	-43.5165	44.8327
29	-41.5385	38.3907
29	-39.5604	31.9262
29	-37.5824	27.478
29	-35.6044	25.1089
29	-33.6264	22.9203
29	-31.6484	NaN
29	-29.6703	NaN
29	-27.6923	NaN
29	-25.7143	NaN
29	-23.7363	NaN
29	-21.7582	NaN
29	-19.7802	NaN
29	-17.8022	NaN
29	-15.8242	NaN
29	-13.8462	NaN
29	-11.8681	NaN
29	-9.89011	NaN
29	-7.91209	NaN
29	-5.93407	NaN
29	-3.95604	NaN
29	-1.97802	NaN
29	0	NaN
29	1.97802	NaN
29	3.95604	NaN
29	5.93407	NaN
29	7.91209	NaN
29	9.89011	NaN
29	11.8681	NaN
29	13.8462	NaN
29	15.8242	NaN
29	17.8022	NaN
29	19.7802	NaN
29	21.7582	NaN
29	23.7363	NaN
29	25.7143	NaN
29	27.6923	NaN
29	29.6703	NaN
29	31.6484	72.5851
29	33.6264	79.5452
29	35.6044	76.3956
29	37.5824	NaN
29	39.5604	NaN
29	41.5385	NaN
29	43.5165	NaN
29	45.4945	NaN
29	47.4725	NaN
29	49.4505	NaN
29	51.4286	NaN
29	53.4066	NaN
29	55.3846	NaN
29	57.3626	NaN
29	59.3407	NaN
29	61.3187	NaN
29	63.2967	NaN
29	65.2747	NaN
29	67.2527	NaN
29	69.2308	NaN
29	71.2088	204.55
29	73.1868	248.204
29	75.1648	274.215
29	77.1429	251.845
29	79.1209	186.901
29	81.0989	160.63
29	83.0769	151.387
29	85.0549	186.312
29	87.033	218.775
29	89.011	NaN
31	-89.011	NaN
31	-87.033	NaN
31	-85.0549	NaN
31	-83.0769	NaN
31	-81.0989	NaN
31	-79.1209	NaN
31	-77.1429	NaN
31	-75.1648	NaN
31	-73.1868	NaN
31	-71.2088	NaN
31	-69.2308	206.839
31	-67.2527	223.499
31	-65.2747	181.676
31	-63.2967	126.73
31	-61.3187	77.5498
31	-59.3407	59.1032
31	-57.3626	58.238
31	-55.3846	58.1499
31	-53.4066	57.7473
31	-51.4286	58.1939
31	-49.4505	56.8512
31	-47.4725	52.2156
31	-45.4945	47.0818
31	-43.5165	45.1062
31	-41.5385	39.0368
31	-39.5604	32.0724
31	-37.5824	26.2545
31	-35.6044	26.0559
31	-33.6264	23.8756
31	-31.6484	22.785
31	-29.6703	NaN
31	-27.6923	NaN
31	-25.7143	NaN
31	-23.7363	NaN
31	-21.7582	NaN
31	-19.7802	NaN
31	-17.8022	NaN
31	-15.8242	NaN
31	-13.8462	NaN
31	-11.8681	NaN
31	-9.89011	NaN
31	-7.91209	NaN
31	-5.93407	NaN
31	-3.95604	NaN
31	-1.97802	NaN
31	0	NaN
31	1.97802	NaN
31	3.95604	NaN
31	5.93407	NaN
31	7.91209	NaN
31	9.89011	NaN
31	11.8681	NaN
31	13.8462	NaN
31	15.8242	NaN
31	17.8022	NaN
31	19.7802	NaN
31	21.7582	NaN
31	23.7363	NaN
31	25.7143	NaN
31	27.6923	NaN
31	29.6703	NaN
31	31.6484	60.7333
31	33.6264	58.6043
31	35.6044	53.4684
31	37.5824	NaN
31	39.5604	NaN
31	41.5385	NaN
31	43.5165	NaN
31	45.4945	NaN
31	47.4725	NaN
31	49.4505	NaN
31	51.4286	NaN
31	53.4066	NaN
31	55.3846	NaN
31	57.3626	NaN
31	59.3407	NaN
31	61.3187	NaN
31	63.2967	NaN
31	65.2747	NaN
31	67.2527	NaN
31	69.2308	NaN
31	71.2088	201.512
31	73.1868	246.121
31	75.1648	276.561
31	77.1429	261.452
31	79.1209	190.612
31	81.0989	159.483
31	83.0769	147.342
31	85.0549	180.238
31	87.033	214.903
31	89.011	NaN
33	-89.011	NaN
33	-87.033	NaN
33	-85.0549	NaN
33	-83.0769	NaN
33	-81.0989	NaN
33	-79.1209	NaN
33	-77.1429	NaN
33	-75.1648	NaN
33	-73.1868	NaN
33	-71.2088	NaN
33	-69.2308	NaN
33	-67.2527	244.607
33	-65.2747	177.608
33	-63.2967	117.321
33	-61.3187	74.1492
33	-59.3407	59.2723
33	-57.3626	59.0252
33	-55.3846	58.4283
33	-53.4066	58.5752
33	-51.4286	57.843
33	-49.4505	57.1441
33	-47.4725	53.0093
33	-45.4945	47.8647
33	-43.5165	45.6721
33	-41.5385	39.1145
33	-39.5604	32.5711
33	-37.5824	27.156
33	-35.6044	25.6531
33	-33.6264	24.5012
33	-31.6484	23.6859
33	-29.6703	23.4175
33	-27.6923	22.7268
33	-25.7143	21.2433
33	-23.7363	NaN
33	-21.7582	NaN
33	-19.7802	NaN
33	-17.8022	NaN
33	-15.8242	NaN
33	-13.8462	NaN
33	-11.8681	NaN
33	-9.89011	NaN
33	-7.91209	NaN
33	-5.93407	NaN
33	-3.95604	NaN
33	-1.97802	NaN
33	0	NaN
33	1.97802	NaN
33	3.95604	NaN
33	5.93407	NaN
33	7.91209	NaN
33	9.89011	NaN
33	11.8681	NaN
33	13.8462	NaN
33	15.8242	NaN
33	17.8022	NaN
33	19.7802	NaN
33	21.7582	NaN
33	23.7363	NaN
33	25.7143	NaN
33	27.6923	NaN
33	29.6703	NaN
33	31.6484	51.4135
33	33.6264	45.4063
33	35.6044	42.6362
33	37.5824	NaN
33	39.5604	NaN
33	41.5385	NaN
33	43.5165	NaN
33	45.4945	NaN
33	47.4725	NaN
33	49.4505	NaN
33	51.4286	NaN
33	53.4066	NaN
33	55.3846	NaN
33	57.3626	NaN
33	59.3407	NaN
33	61.3187	NaN
33	63.2967	NaN
33	65.2747	NaN
33	67.2527	NaN
33	69.2308	NaN
33	71.2088	200.212
33	73.1868	243.382
33	75.1648	273.619
33	77.1429	269.743
33	79.1209	193.65
33	81.0989	158.005
33	83.0769	143.265
33	85.0549	174.147
33	87.033	211.02
33	89.011	NaN
35	-89.011	NaN
35	-87.033	NaN
35	-85.0549	NaN
35	-83.0769	NaN
35	-81.0989	NaN
35	-79.1209	NaN
35	-77.1429	NaN
35	-75.1648	NaN
35	-73.1868	NaN
35	-71.2088	NaN
35	-69.2308	383.738
35	-67.2527	277.148
35	-65.2747	179.459
35	-63.2967	112.381
35	-61.3187	72.2338
35	-59.3407	59.2207
35	-57.3626	59.2097
35	-55.3846	58.6767
35	-53.4066	58.3924
35	-51.4286	58.8473
35	-49.4505	57.9418
35	-47.4725	53.6316
35	-45.4945	48.844
35	-43.5165	46.3965
35	-41.5385	39.6249
35	-39.5604	32.4581
35	-37.5824	26.4792
35	-35.6044	24.2986
35	-33.6264	24.3929
35	-31.6484	23.8155
35	-29.6703	23.657
35	-27.6923	23.3488
35	-25.7143	21.7749
35	-23.7363	NaN
35	-21.7582	NaN
35	-19.7802	NaN
35	-17.8022	NaN
35	-15.8242	NaN
35	-13.8462	NaN
35	-11.8681	NaN
35	-9.89011	NaN
35	-7.91209	NaN
35	-5.93407	NaN
35	-3.95604	NaN
35	-1.97802	NaN
35	0	NaN
35	1.97802	NaN
35	3.95604	NaN
35	5.93407	NaN
35	7.91209	NaN
35	9.89011	NaN
35	11.8681	NaN
35	13.8462	NaN
35	15.8242	NaN
35	17.8022	NaN
35	19.7802	NaN
35	21.7582	NaN
35	23.7363	NaN
35	25.7143	NaN
35	27.6923	NaN
35	29.6703	NaN
35	31.6484	NaN
35	33.6264	41.0836
35	35.6044	40.8265
35	37.5824	NaN
35	39.5604	NaN
35	41.5385	NaN
35	43.5165	NaN
35	45.4945	NaN
35	47.4725	NaN
35	49.4505	NaN
35	51.4286	NaN
35	53.4066	NaN
35	55.3846	NaN
35	57.3626	NaN
35	59.3407	NaN
35	61.3187	NaN
35	63.2967	NaN
35	65.2747	NaN
35	67.2527	NaN
35	69.2308	177.33
35	71.2088	202.167
35	73.1868	241.436
35	75.1648	277.837
35	77.1429	275.796
35	79.1209	194.722
35	81.0989	156.226
35	83.0769	139.102
35	85.0549	168.073
35	87.033	207.15
35	89.011	NaN
37	-89.011	NaN
37	-87.033	NaN
37	-85.0549	NaN
37	-83.0769	NaN
37	-81.0989	NaN
37	-79.1209	NaN
37	-77.1429	NaN
37	-75.1648	NaN
37	-73.1868	NaN
37	-71.2088	NaN
37	-69.2308	389.581
37	-67.2527	308.02
37	-65.2747	191.961
37	-63.2967	113.037
37	-61.3187	70.823
37	-59.3407	59.0851
37	-57.3626	59.2562
37	-55.3846	59.0019
37	-53.4066	58.6085
37	-51.4286	58.3198
37	-49.4505	57.8846
37	-47.4725	53.6246
37	-45.4945	49.6126
37	-43.5165	46.3084
37	-41.5385	40.4417
37	-39.5604	32.5729
37	-37.5824	26.2235
37	-35.6044	23.883
37	-33.6264	23.7297
37	-31.6484	23.1422
37	-29.6703	23.1339
37	-27.6923	23.312
37	-25.7143	22.2423
37	-23.7363	21.6863
37	-21.7582	20.6198
37	-19.7802	19.0611
37	-17.8022	NaN
37	-15.8242	NaN
37	-13.8462	NaN
37	-11.8681	NaN
37	-9.89011	NaN
37	-7.91209	NaN
37	-5.93407	NaN
37	-3.95604	NaN
37	-1.97802	NaN
37	0	NaN
37	1.97802	NaN
37	3.95604	NaN
37	5.93407	NaN
37	7.91209	NaN
37	9.89011	NaN
37	11.8681	NaN
37	13.8462	NaN
37	15.8242	NaN
37	17.8022	NaN
37	19.7802	NaN
37	21.7582	NaN
37	23.7363	NaN
37	25.7143	NaN
37	27.6923	NaN
37	29.6703	NaN
37	31.6484	NaN
37	33.6264	NaN
37	35.6044	NaN
37	37.5824	NaN
37	39.5604	NaN
37	41.5385	NaN
37	43.5165	NaN
37	45.4945	NaN
37	47.4725	NaN
37	49.4505	NaN
37	51.4286	NaN
37	53.4066	NaN
37	55.3846	NaN
37	57.3626	NaN
37	59.3407	NaN
37	61.3187	NaN
37	63.2967	NaN
37	65.2747	NaN
37	67.2527	NaN
37	69.2308	180.133
37	71.2088	206.999
37	73.1868	247.518
37	75.1648	286.552
37	77.1429	277.683
37	79.1209	192.671
37	81.0989	153.866
37	83.0769	134.852
37	85.0549	162.21
37	87.033	203.32
37	89.011	NaN
39	-89.011	NaN
39	-87.033	NaN
39	-85.0549	NaN
39	-83.0769	NaN
39	-81.0989	NaN
39	-79.1209	NaN
39	-77.1429	NaN
39	-75.1648	NaN
39	-73.1868	NaN
39	-71.2088	NaN
39	-69.2308	390.587
39	-67.2527	312.342
39	-65.2747	194.955
39	-63.2967	109.769
39	-61.3187	71.3177
39	-59.3407	60.1571
39	-57.3626	58.775
39	-55.3846	59.283
39	-53.4066	58.7533
39	-51.4286	58.3958
39	-49.4505	57.3821
39	-47.4725	54.8988
39	-45.4945	50.7047
39	-43.5165	47.2005
39	-41.5385	41.4574
39	-39.5604	33.7503
39	-37.5824	26.7802
39	-35.6044	23.8763
39	-33.6264	23.3094
39	-31.6484	22.4874
39	-29.6703	22.5489
39	-27.6923	23.0156
39	-25.7143	22.3475
39	-23.7363	21.8455
39	-21.7582	21.2089
39	-19.7802	19.744
39	-17.8022	18.3136
39	-15.8242	NaN
39	-13.8462	NaN
39	-11.8681	NaN
39	-9.89011	NaN
39	-7.91209	NaN
39	-5.93407	NaN
39	-3.95604	NaN
39	-1.97802	NaN
39	0	NaN
39	1.97802	NaN
39	3.95604	NaN
39	5.93407	NaN
39	7.91209	NaN
39	9.89011	NaN
39	11.8681	NaN
39	13.8462	NaN
39	15.8242	NaN
39	17.8022	NaN
39	19.7802	NaN
39	21.7582	NaN
39	23.7363	NaN
39	25.7143	NaN
39	27.6923	NaN
39	29.6703	NaN
39	31.6484	NaN
39	33.6264	NaN
39	35.6044	NaN
39	37.5824	NaN
39	39.5604	NaN
39	41.5385	NaN
39	43.5165	NaN
39	45.4945	NaN
39	47.4725	NaN
39	49.4505	NaN
39	51.4286	NaN
39	53.4066	NaN
39	55.3846	NaN
39	57.3626	NaN
39	59.3407	NaN
39	61.3187	NaN
39	63.2967	NaN
39	65.2747	NaN
39	67.2527	NaN
39	69.2308	184.932
39	71.2088	216.398
39	73.1868	256.034
39	75.1648	293.93
39	77.1429	267.832
39	79.1209	188.099
39	81.0989	150.733
39	83.0769	130.722
39	85.0549	156.837
39	87.033	199.607
39	89.011	NaN
41	-89.011	NaN
41	-87.033	NaN
41	-85.0549	NaN
41	-83.0769	NaN
41	-81.0989	NaN
41	-79.1209	NaN
41	-77.1429	NaN
41	-75.1648	NaN
41	-73.1868	NaN
41	-71.2088	NaN
41	-69.2308	NaN
41	-67.2527	287.249
41	-65.2747	186.601
41	-63.2967	111.291
41	-61.3187	75.7601
41	-59.3407	61.7165
41	-57.3626	59.3696
41	-55.3846	59.6875
41	-53.4066	59.0355
41	-51.4286	58.246
41	-49.4505	56.7146
41	-47.4725	55.2162
41	-45.4945	51.3741
41	-43.5165	48.5221
41	-41.5385	41.3932
41	-39.5604	33.3866
41	-37.5824	26.2717
41	-35.6044	23.7571
41	-33.6264	22.9786
41	-31.6484	22.0155
41	-29.6703	21.9979
41	-27.6923	22.6756
41	-25.7143	22.1673
41	-23.7363	21.5385
41	-21.7582	21.0845
41	-19.7802	20.5225
41	-17.8022	19.5437
41	-15.8242	19.3206
41	-13.8462	18.5071
41	-11.8681	18.1037
41	-9.89011	12.152
41	-7.91209	10.8577
41	-5.93407	11.4555
41	-3.95604	10.7209
41	-1.97802	NaN
41	0	NaN
41	1.97802	NaN
41	3.95604	NaN
41	5.93407	NaN
41	7.91209	NaN
41	9.89011	NaN
41	11.8681	NaN
41	13.8462	NaN
41	15.8242	NaN
41	17.8022	NaN
41	19.7802	NaN
41	21.7582	NaN
41	23.7363	NaN
41	25.7143	NaN
41	27.6923	NaN
41	29.6703	NaN
41	31.6484	NaN
41	33.6264	NaN
41	35.6044	NaN
41	37.5824	NaN
41	39.5604	NaN
41	41.5385	NaN
41	43.5165	NaN
41	45.4945	NaN
41	47.4725	NaN
41	49.4505	NaN
41	51.4286	NaN
41	53.4066	NaN
41	55.3846	NaN
41	57.3626	NaN
41	59.3407	NaN
41	61.3187	NaN
41	63.2967	NaN
41	65.2747	NaN
41	67.2527	NaN
41	69.2308	190.169
41	71.2088	224.897
41	73.1868	259.809
41	75.1648	301.405
41	77.1429	263.492
41	79.1209	184.191
41	81.0989	147.147
41	83.0769	126.826
41	85.0549	152.009
41	87.033	196.039
41	89.011	NaN
43	-89.011	NaN
43	-87.033	NaN
43	-85.0549	NaN
43	-83.0769	NaN
43	-81.0989	NaN
43	-79.1209	NaN
43	-77.1429	NaN
43	-75.1648	NaN
43	-73.1868	NaN
43	-71.2088	NaN
43	-69.2308	NaN
43	-67.2527	270.416
43	-65.2747	191.413
43	-63.2967	126.161
43	-61.3187	82.3086
43	-59.3407	63.2272
43	-57.3626	60.6345
43	-55.3846	60.0698
43	-53.4066	59.1996
43	-51.4286	58.2796
43	-49.4505	57.6939
43	-47.4725	55.8336
43	-45.4945	52.3925
43	-43.5165	50.9416
43	-41.5385	41.8505
43	-39.5604	32.3056
43	-37.5824	24.9791
43	-35.6044	23.0336
43	-33.6264	22.5711
43	-31.6484	21.562
43	-29.6703	20.9947
43	-27.6923	22.0184
43	-25.7143	21.8957
43	-23.7363	21.1132
43	-21.7582	20.5025
43	-19.7802	20.1303
43	-17.8022	19.5266
43	-15.8242	19.1822
43	-13.8462	16.715
43	-11.8681	17.43
43	-9.89011	12.0413
43	-7.91209	11.0784
43	-5.93407	11.682
43	-3.95604	11.3129
43	-1.97802	11.2863
43	0	11.0828
43	1.97802	NaN
43	3.95604	NaN
43	5.93407	NaN
43	7.91209	NaN
43	9.89011	NaN
43	11.8681	NaN
43	13.8462	NaN
43	15.8242	NaN
43	17.8022	NaN
43	19.7802	NaN
43	21.7582	NaN
43	23.7363	NaN
43	25.7143	NaN
43	27.6923	NaN
43	29.6703	NaN
43	31.6484	NaN
43	33.6264	NaN
43	35.6044	NaN
43	37.5824	NaN
43	39.5604	NaN
43	41.5385	NaN
43	43.5165	NaN
43	45.4945	NaN
43	47.4725	NaN
43	49.4505	NaN
43	51.4286	NaN
43	53.4066	NaN
43	55.3846	NaN
43	57.3626	NaN
43	59.3407	NaN
43	61.3187	NaN
43	63.2967	NaN
43	65.2747	NaN
43	67.2527	NaN
43	69.2308	193.644
43	71.2088	235.633
43	73.1868	270.729
43	75.1648	308.902
43	77.1429	259.302
43	79.1209	181.539
43	81.0989	143.361
43	83.0769	123.182
[truncated: 14,381 more rows]
