# Supplementary material for: Biological carbon pump estimate based on multidecadal hydrographic data
Source: Nature. 2023 Dec 6;624(7992):579–85. doi: 10.1038/s41586-023-06772-4 (PMC10733149; doi:10.1038/s41586-023-06772-4)
Supplement: Supplementary file 4 — Source Data Fig. 4 [file 41586_2023_6772_MOESM4_ESM.xlsx]

## Sheet: Fig4a
lon	lat	TOCflux (mg C/m2/day)
1	-89.011	0
1	-87.033	0
1	-85.0549	0
1	-83.0769	0
1	-81.0989	0
1	-79.1209	0
1	-77.1429	0
1	-75.1648	0
1	-73.1868	0
1	-71.2088	11.8857
1	-69.2308	100.379
1	-67.2527	118.506
1	-65.2747	116.307
1	-63.2967	109.901
1	-61.3187	103.001
1	-59.3407	101.989
1	-57.3626	103.925
1	-55.3846	94.6881
1	-53.4066	100.633
1	-51.4286	106.259
1	-49.4505	112.026
1	-47.4725	119.334
1	-45.4945	116.777
1	-43.5165	114.54
1	-41.5385	139.737
1	-39.5604	163.469
1	-37.5824	156.714
1	-35.6044	126.882
1	-33.6264	108.167
1	-31.6484	97.7603
1	-29.6703	79.0718
1	-27.6923	78.5917
1	-25.7143	103.956
1	-23.7363	134.197
1	-21.7582	164.736
1	-19.7802	188.319
1	-17.8022	208.644
1	-15.8242	211.212
1	-13.8462	124.252
1	-11.8681	105.574
1	-9.89011	89.1905
1	-7.91209	83.4104
1	-5.93407	100.912
1	-3.95604	122.513
1	-1.97802	116.333
1	0	97.5928
1	1.97802	84.6117
1	3.95604	102.812
1	5.93407	196.441
1	7.91209	0
1	9.89011	0
1	11.8681	0
1	13.8462	0
1	15.8242	0
1	17.8022	0
1	19.7802	0
1	21.7582	0
1	23.7363	0
1	25.7143	0
1	27.6923	0
1	29.6703	0
1	31.6484	0
1	33.6264	9.75235
1	35.6044	41.5693
1	37.5824	0
1	39.5604	0
1	41.5385	0
1	43.5165	0
1	45.4945	0
1	47.4725	0
1	49.4505	0
1	51.4286	2.01814
1	53.4066	2.66982
1	55.3846	21.8684
1	57.3626	74.948
1	59.3407	118.512
1	61.3187	172.048
1	63.2967	203.322
1	65.2747	172.29
1	67.2527	131.196
1	69.2308	98.1928
1	71.2088	84.6363
1	73.1868	90.8647
1	75.1648	103.858
1	77.1429	109.231
1	79.1209	103.905
1	81.0989	107.071
1	83.0769	9.08903
1	85.0549	8.13877
1	87.033	7.64332
1	89.011	0
3	-89.011	0
3	-87.033	0
3	-85.0549	0
3	-83.0769	0
3	-81.0989	0
3	-79.1209	0
3	-77.1429	0
3	-75.1648	0
3	-73.1868	0
3	-71.2088	0
3	-69.2308	97.7227
3	-67.2527	116.411
3	-65.2747	110.486
3	-63.2967	108.305
3	-61.3187	96.6335
3	-59.3407	99.9825
3	-57.3626	103.374
3	-55.3846	94.4433
3	-53.4066	99.0996
3	-51.4286	103.988
3	-49.4505	113.017
3	-47.4725	125.542
3	-45.4945	124.47
3	-43.5165	115.015
3	-41.5385	139.513
3	-39.5604	157.177
3	-37.5824	154.828
3	-35.6044	135.611
3	-33.6264	108.454
3	-31.6484	97.8858
3	-29.6703	77.9401
3	-27.6923	87.4663
3	-25.7143	112.995
3	-23.7363	144.663
3	-21.7582	177.111
3	-19.7802	200.041
3	-17.8022	218.657
3	-15.8242	198.741
3	-13.8462	163.092
3	-11.8681	129.17
3	-9.89011	95.1788
3	-7.91209	83.0488
3	-5.93407	110.594
3	-3.95604	119.531
3	-1.97802	124.697
3	0	114.078
3	1.97802	108.333
3	3.95604	129.166
3	5.93407	211.344
3	7.91209	0
3	9.89011	0
3	11.8681	0
3	13.8462	0
3	15.8242	0
3	17.8022	0
3	19.7802	0
3	21.7582	0
3	23.7363	0
3	25.7143	0
3	27.6923	0
3	29.6703	0
3	31.6484	0
3	33.6264	14.5136
3	35.6044	70.3581
3	37.5824	0
3	39.5604	0
3	41.5385	0
3	43.5165	0
3	45.4945	0
3	47.4725	0
3	49.4505	0
3	51.4286	2.08273
3	53.4066	2.67239
3	55.3846	27.1929
3	57.3626	49.4058
3	59.3407	90.1783
3	61.3187	150.757
3	63.2967	190.921
3	65.2747	184.162
3	67.2527	142.847
3	69.2308	96.3068
3	71.2088	82.2953
3	73.1868	88.0076
3	75.1648	98.9205
3	77.1429	104.052
3	79.1209	101.558
3	81.0989	105.324
3	83.0769	9.0387
3	85.0549	8.15114
3	87.033	7.661
3	89.011	0
5	-89.011	0
5	-87.033	0
5	-85.0549	0
5	-83.0769	0
5	-81.0989	0
5	-79.1209	0
5	-77.1429	0
5	-75.1648	0
5	-73.1868	0
5	-71.2088	0
5	-69.2308	86.0133
5	-67.2527	116.852
5	-65.2747	110.173
5	-63.2967	104.255
5	-61.3187	94.0584
5	-59.3407	100.547
5	-57.3626	101.844
5	-55.3846	95.4106
5	-53.4066	98.5596
5	-51.4286	101.025
5	-49.4505	111.593
5	-47.4725	123.629
5	-45.4945	131.084
5	-43.5165	121.315
5	-41.5385	134.975
5	-39.5604	151.974
5	-37.5824	160.245
5	-35.6044	139.655
5	-33.6264	109.799
5	-31.6484	98.277
5	-29.6703	76.6853
5	-27.6923	98.8119
5	-25.7143	124.851
5	-23.7363	158.432
5	-21.7582	190.08
5	-19.7802	207.026
5	-17.8022	203.036
5	-15.8242	217.008
5	-13.8462	187.443
5	-11.8681	147.993
5	-9.89011	122.406
5	-7.91209	116.169
5	-5.93407	125.992
5	-3.95604	137.768
5	-1.97802	145.201
5	0	140.219
5	1.97802	128.097
5	3.95604	162.525
5	5.93407	0
5	7.91209	0
5	9.89011	0
5	11.8681	0
5	13.8462	0
5	15.8242	0
5	17.8022	0
5	19.7802	0
5	21.7582	0
5	23.7363	0
5	25.7143	0
5	27.6923	0
5	29.6703	0
5	31.6484	0
5	33.6264	20.0822
5	35.6044	124.266
5	37.5824	128.426
5	39.5604	122.796
5	41.5385	166.32
5	43.5165	0
5	45.4945	0
5	47.4725	0
5	49.4505	0
5	51.4286	0
5	53.4066	2.63561
5	55.3846	3.3909
5	57.3626	46.4979
5	59.3407	75.4386
5	61.3187	0
5	63.2967	145.937
5	65.2747	189.9
5	67.2527	180.286
5	69.2308	98.4667
5	71.2088	83.0143
5	73.1868	84.1893
5	75.1648	93.8458
5	77.1429	94.0233
5	79.1209	91.6113
5	81.0989	100.417
5	83.0769	8.99071
5	85.0549	8.16511
5	87.033	7.68035
5	89.011	0
7	-89.011	0
7	-87.033	0
7	-85.0549	0
7	-83.0769	0
7	-81.0989	0
7	-79.1209	0
7	-77.1429	0
7	-75.1648	0
7	-73.1868	0
7	-71.2088	0
7	-69.2308	83.9191
7	-67.2527	116.393
7	-65.2747	105.109
7	-63.2967	101.282
7	-61.3187	97.8903
7	-59.3407	101.391
7	-57.3626	102.901
7	-55.3846	98.9423
7	-53.4066	98.1308
7	-51.4286	99.8327
7	-49.4505	110.808
7	-47.4725	119.098
7	-45.4945	133.151
7	-43.5165	126.841
7	-41.5385	134.42
7	-39.5604	151.904
7	-37.5824	166.121
7	-35.6044	144.316
7	-33.6264	122.277
7	-31.6484	100.485
7	-29.6703	84.5891
7	-27.6923	112.737
7	-25.7143	132.608
7	-23.7363	164.325
7	-21.7582	189.436
7	-19.7802	200.207
7	-17.8022	230.174
7	-15.8242	235.84
7	-13.8462	210.767
7	-11.8681	172.66
7	-9.89011	149.803
7	-7.91209	131.127
7	-5.93407	147.014
7	-3.95604	156.788
7	-1.97802	172.579
7	0	175.492
7	1.97802	154.615
7	3.95604	184.927
7	5.93407	0
7	7.91209	0
7	9.89011	0
7	11.8681	0
7	13.8462	0
7	15.8242	0
7	17.8022	0
7	19.7802	0
7	21.7582	0
7	23.7363	0
7	25.7143	0
7	27.6923	0
7	29.6703	0
7	31.6484	0
7	33.6264	26.6575
7	35.6044	159.88
7	37.5824	128.957
7	39.5604	138.111
7	41.5385	164.716
7	43.5165	0
7	45.4945	0
7	47.4725	0
7	49.4505	0
7	51.4286	0
7	53.4066	2.58606
7	55.3846	3.21973
7	57.3626	3.85022
7	59.3407	0
7	61.3187	0
7	63.2967	127.731
7	65.2747	147.605
7	67.2527	178.726
7	69.2308	101.566
7	71.2088	84.4406
7	73.1868	80.998
7	75.1648	90.2636
7	77.1429	93.8856
7	79.1209	87.5518
7	81.0989	94.9607
7	83.0769	37.6618
7	85.0549	8.1778
7	87.033	7.70049
7	89.011	0
9	-89.011	0
9	-87.033	0
9	-85.0549	0
9	-83.0769	0
9	-81.0989	0
9	-79.1209	0
9	-77.1429	0
9	-75.1648	0
9	-73.1868	0
9	-71.2088	0
9	-69.2308	75.5718
9	-67.2527	112.437
9	-65.2747	110.342
9	-63.2967	103.708
9	-61.3187	102.536
9	-59.3407	99.2003
9	-57.3626	99.4113
9	-55.3846	100.44
9	-53.4066	98.0687
9	-51.4286	102.742
9	-49.4505	110.686
9	-47.4725	120.927
9	-45.4945	117.298
9	-43.5165	121.589
9	-41.5385	138.972
9	-39.5604	156.852
9	-37.5824	159.59
9	-35.6044	148.873
9	-33.6264	139.172
9	-31.6484	107.491
9	-29.6703	99.0294
9	-27.6923	124.102
9	-25.7143	140.077
9	-23.7363	164.276
9	-21.7582	174.434
9	-19.7802	202.176
9	-17.8022	246.706
9	-15.8242	267.469
9	-13.8462	234.359
9	-11.8681	198.375
9	-9.89011	165.597
9	-7.91209	161.426
9	-5.93407	196.486
9	-3.95604	218.685
9	-1.97802	228.277
9	0	251.961
9	1.97802	206.149
9	3.95604	204.213
9	5.93407	0
9	7.91209	0
9	9.89011	0
9	11.8681	0
9	13.8462	0
9	15.8242	0
9	17.8022	0
9	19.7802	0
9	21.7582	0
9	23.7363	0
9	25.7143	0
9	27.6923	0
9	29.6703	0
9	31.6484	0
9	33.6264	36.3176
9	35.6044	206.942
9	37.5824	147.793
9	39.5604	181.947
9	41.5385	0
9	43.5165	0
9	45.4945	0
9	47.4725	0
9	49.4505	0
9	51.4286	0
9	53.4066	0
9	55.3846	0
9	57.3626	0
9	59.3407	0
9	61.3187	0
9	63.2967	0
9	65.2747	132.188
9	67.2527	130.746
9	69.2308	99.0024
9	71.2088	88.5183
9	73.1868	83.9789
9	75.1648	90.2634
9	77.1429	90.7219
9	79.1209	88.0214
9	81.0989	91.4462
9	83.0769	34.9077
9	85.0549	8.18593
9	87.033	7.72255
9	89.011	0
11	-89.011	0
11	-87.033	0
11	-85.0549	0
11	-83.0769	0
11	-81.0989	0
11	-79.1209	0
11	-77.1429	0
11	-75.1648	0
11	-73.1868	0
11	-71.2088	0
11	-69.2308	77.4308
11	-67.2527	111.446
11	-65.2747	106.171
11	-63.2967	105.455
11	-61.3187	101.472
11	-59.3407	100.028
11	-57.3626	95.5699
11	-55.3846	98.7202
11	-53.4066	97.4359
11	-51.4286	101.451
11	-49.4505	105.604
11	-47.4725	114.349
11	-45.4945	105.218
11	-43.5165	125.32
11	-41.5385	140.457
11	-39.5604	152.639
11	-37.5824	161.026
11	-35.6044	162.205
11	-33.6264	146.266
11	-31.6484	92.2719
11	-29.6703	101.004
11	-27.6923	122.216
11	-25.7143	134.41
11	-23.7363	173.695
11	-21.7582	196.554
11	-19.7802	248.766
11	-17.8022	280.704
11	-15.8242	292.857
11	-13.8462	252.434
11	-11.8681	225.358
11	-9.89011	197.787
11	-7.91209	207.236
11	-5.93407	246.243
11	-3.95604	307.159
11	-1.97802	0
11	0	0
11	1.97802	0
11	3.95604	0
11	5.93407	0
11	7.91209	0
11	9.89011	0
11	11.8681	0
11	13.8462	0
11	15.8242	0
11	17.8022	0
11	19.7802	0
11	21.7582	0
11	23.7363	0
11	25.7143	0
11	27.6923	0
11	29.6703	0
11	31.6484	0
11	33.6264	300.277
11	35.6044	187.703
11	37.5824	206.047
11	39.5604	169.978
11	41.5385	0
11	43.5165	0
11	45.4945	0
11	47.4725	0
11	49.4505	0
11	51.4286	0
11	53.4066	0
11	55.3846	0
11	57.3626	0
11	59.3407	0
11	61.3187	0
11	63.2967	0
11	65.2747	83.3836
11	67.2527	106.625
11	69.2308	98.3243
11	71.2088	97.5561
11	73.1868	89.4992
11	75.1648	86.8725
11	77.1429	80.2749
11	79.1209	90.9362
11	81.0989	88.7712
11	83.0769	62.4885
11	85.0549	8.19618
11	87.033	7.74803
11	89.011	0
13	-89.011	0
13	-87.033	0
13	-85.0549	0
13	-83.0769	0
13	-81.0989	0
13	-79.1209	0
13	-77.1429	0
13	-75.1648	0
13	-73.1868	0
13	-71.2088	0
13	-69.2308	70.2875
13	-67.2527	97.1096
13	-65.2747	109.226
13	-63.2967	103.373
13	-61.3187	104.843
13	-59.3407	103.04
13	-57.3626	98.0511
13	-55.3846	99.442
13	-53.4066	97.4314
13	-51.4286	95.8957
13	-49.4505	97.3865
13	-47.4725	104.846
13	-45.4945	111.092
13	-43.5165	130.539
13	-41.5385	146.241
13	-39.5604	147.553
13	-37.5824	161.295
13	-35.6044	169.599
13	-33.6264	137.117
13	-31.6484	72.298
13	-29.6703	97.2426
13	-27.6923	112.471
13	-25.7143	170.494
13	-23.7363	239.427
13	-21.7582	280.693
13	-19.7802	0
13	-17.8022	0
13	-15.8242	0
13	-13.8462	0
13	-11.8681	279.175
13	-9.89011	262.177
13	-7.91209	249.586
13	-5.93407	0
13	-3.95604	0
13	-1.97802	0
13	0	0
13	1.97802	0
13	3.95604	0
13	5.93407	0
13	7.91209	0
13	9.89011	0
13	11.8681	0
13	13.8462	0
13	15.8242	0
13	17.8022	0
13	19.7802	0
13	21.7582	0
13	23.7363	0
13	25.7143	0
13	27.6923	0
13	29.6703	0
13	31.6484	0
13	33.6264	151.893
13	35.6044	108.441
13	37.5824	126.006
13	39.5604	98.5285
13	41.5385	0
13	43.5165	0
13	45.4945	0
13	47.4725	0
13	49.4505	0
13	51.4286	0
13	53.4066	0
13	55.3846	0
13	57.3626	0
13	59.3407	0
13	61.3187	0
13	63.2967	0
13	65.2747	0
13	67.2527	78.692
13	69.2308	92.9201
13	71.2088	99.483
13	73.1868	87.4213
13	75.1648	81.7065
13	77.1429	77.7431
13	79.1209	0
13	81.0989	88.6552
13	83.0769	80.3191
13	85.0549	8.21362
13	87.033	7.77774
13	89.011	0
15	-89.011	0
15	-87.033	0
15	-85.0549	0
15	-83.0769	0
15	-81.0989	0
15	-79.1209	0
15	-77.1429	0
15	-75.1648	0
15	-73.1868	0
15	-71.2088	0
15	-69.2308	72.4763
15	-67.2527	95.3408
15	-65.2747	102.373
15	-63.2967	106.706
15	-61.3187	114.508
15	-59.3407	107.896
15	-57.3626	101.964
15	-55.3846	99.4757
15	-53.4066	99.4989
15	-51.4286	96.6201
15	-49.4505	95.7251
15	-47.4725	103.723
15	-45.4945	112.609
15	-43.5165	132.185
15	-41.5385	151.447
15	-39.5604	131.668
15	-37.5824	145.846
15	-35.6044	144.265
15	-33.6264	71.2526
15	-31.6484	86.6186
15	-29.6703	147.272
15	-27.6923	164.546
15	-25.7143	0
15	-23.7363	0
15	-21.7582	0
15	-19.7802	0
15	-17.8022	0
15	-15.8242	0
15	-13.8462	0
15	-11.8681	0
15	-9.89011	0
15	-7.91209	0
15	-5.93407	0
15	-3.95604	0
15	-1.97802	0
15	0	0
15	1.97802	0
15	3.95604	0
15	5.93407	0
15	7.91209	0
15	9.89011	0
15	11.8681	0
15	13.8462	0
15	15.8242	0
15	17.8022	0
15	19.7802	0
15	21.7582	0
15	23.7363	0
15	25.7143	0
15	27.6923	0
15	29.6703	0
15	31.6484	0
15	33.6264	146.192
15	35.6044	182.634
15	37.5824	0
15	39.5604	0
15	41.5385	0
15	43.5165	0
15	45.4945	0
15	47.4725	0
15	49.4505	0
15	51.4286	0
15	53.4066	0
15	55.3846	0
15	57.3626	0
15	59.3407	0
15	61.3187	0
15	63.2967	0
15	65.2747	0
15	67.2527	0
15	69.2308	70.5948
15	71.2088	96.034
15	73.1868	78.9384
15	75.1648	77.9111
15	77.1429	80.9867
15	79.1209	0
15	81.0989	88.9773
15	83.0769	82.1859
15	85.0549	8.23827
15	87.033	7.80795
15	89.011	0
17	-89.011	0
17	-87.033	0
17	-85.0549	0
17	-83.0769	0
17	-81.0989	0
17	-79.1209	0
17	-77.1429	0
17	-75.1648	0
17	-73.1868	0
17	-71.2088	0
17	-69.2308	82.2679
17	-67.2527	90.363
17	-65.2747	96.6281
17	-63.2967	106.263
17	-61.3187	121.673
17	-59.3407	110.626
17	-57.3626	102.864
17	-55.3846	101.883
17	-53.4066	98.3917
17	-51.4286	95.3914
17	-49.4505	93.5364
17	-47.4725	105.929
17	-45.4945	116.07
17	-43.5165	137.235
17	-41.5385	157.576
17	-39.5604	108.287
17	-37.5824	72.4108
17	-35.6044	41.5641
17	-33.6264	79.8777
17	-31.6484	195.875
17	-29.6703	205.181
17	-27.6923	0
17	-25.7143	0
17	-23.7363	0
17	-21.7582	0
17	-19.7802	0
17	-17.8022	0
17	-15.8242	0
17	-13.8462	0
17	-11.8681	0
17	-9.89011	0
17	-7.91209	0
17	-5.93407	0
17	-3.95604	0
17	-1.97802	0
17	0	0
17	1.97802	0
17	3.95604	0
17	5.93407	0
17	7.91209	0
17	9.89011	0
17	11.8681	0
17	13.8462	0
17	15.8242	0
17	17.8022	0
17	19.7802	0
17	21.7582	0
17	23.7363	0
17	25.7143	0
17	27.6923	0
17	29.6703	0
17	31.6484	104.439
17	33.6264	235.421
17	35.6044	227.044
17	37.5824	115.746
17	39.5604	202.538
17	41.5385	427.896
17	43.5165	0
17	45.4945	0
17	47.4725	0
17	49.4505	0
17	51.4286	0
17	53.4066	0
17	55.3846	0
17	57.3626	0
17	59.3407	0
17	61.3187	0
17	63.2967	0
17	65.2747	0
17	67.2527	0
17	69.2308	64.9947
17	71.2088	91.3856
17	73.1868	77.2398
17	75.1648	89.413
17	77.1429	0
17	79.1209	0
17	81.0989	86.6586
17	83.0769	76.6057
17	85.0549	8.26509
17	87.033	7.81904
17	89.011	0
19	-89.011	0
19	-87.033	0
19	-85.0549	0
19	-83.0769	0
19	-81.0989	0
19	-79.1209	0
19	-77.1429	0
19	-75.1648	0
19	-73.1868	0
19	-71.2088	0
19	-69.2308	79.6454
19	-67.2527	86.1102
19	-65.2747	91.8516
19	-63.2967	105.87
19	-61.3187	114.733
19	-59.3407	111.865
19	-57.3626	102.535
19	-55.3846	103.183
19	-53.4066	97.3848
19	-51.4286	93.5339
19	-49.4505	95.619
19	-47.4725	107.639
19	-45.4945	119.281
19	-43.5165	137.935
19	-41.5385	148.588
19	-39.5604	79.2401
19	-37.5824	48.3443
19	-35.6044	50.1491
19	-33.6264	0
19	-31.6484	0
19	-29.6703	0
19	-27.6923	0
19	-25.7143	0
19	-23.7363	0
19	-21.7582	0
19	-19.7802	0
19	-17.8022	0
19	-15.8242	0
19	-13.8462	0
19	-11.8681	0
19	-9.89011	0
19	-7.91209	0
19	-5.93407	0
19	-3.95604	0
19	-1.97802	0
19	0	0
19	1.97802	0
19	3.95604	0
19	5.93407	0
19	7.91209	0
19	9.89011	0
19	11.8681	0
19	13.8462	0
19	15.8242	0
19	17.8022	0
19	19.7802	0
19	21.7582	0
19	23.7363	0
19	25.7143	0
19	27.6923	0
19	29.6703	0
19	31.6484	42.1052
19	33.6264	97.949
19	35.6044	129.443
19	37.5824	109.042
19	39.5604	236.378
19	41.5385	193.793
19	43.5165	0
19	45.4945	0
19	47.4725	0
19	49.4505	0
19	51.4286	0
19	53.4066	0
19	55.3846	0
19	57.3626	0
19	59.3407	0
19	61.3187	0
19	63.2967	0
19	65.2747	0
19	67.2527	0
19	69.2308	0
19	71.2088	95.7475
19	73.1868	81.1147
19	75.1648	101.873
19	77.1429	100.388
19	79.1209	90.6103
19	81.0989	79.3563
19	83.0769	42.5869
19	85.0549	8.29321
19	87.033	7.82603
19	89.011	0
21	-89.011	0
21	-87.033	0
21	-85.0549	0
21	-83.0769	0
21	-81.0989	0
21	-79.1209	0
21	-77.1429	0
21	-75.1648	0
21	-73.1868	0
21	-71.2088	0
21	-69.2308	88.5422
21	-67.2527	84.8319
21	-65.2747	91.7023
21	-63.2967	105.145
21	-61.3187	105.072
21	-59.3407	107.478
21	-57.3626	102.353
21	-55.3846	103.472
21	-53.4066	98.1918
21	-51.4286	93.0209
21	-49.4505	100.132
21	-47.4725	107.141
21	-45.4945	114.279
21	-43.5165	143.858
21	-41.5385	145.691
21	-39.5604	69.5447
21	-37.5824	72.2292
21	-35.6044	43.4079
21	-33.6264	0
21	-31.6484	0
21	-29.6703	0
21	-27.6923	0
21	-25.7143	0
21	-23.7363	0
21	-21.7582	0
21	-19.7802	0
21	-17.8022	0
21	-15.8242	0
21	-13.8462	0
21	-11.8681	0
21	-9.89011	0
21	-7.91209	0
21	-5.93407	0
21	-3.95604	0
21	-1.97802	0
21	0	0
21	1.97802	0
21	3.95604	0
21	5.93407	0
21	7.91209	0
21	9.89011	0
21	11.8681	0
21	13.8462	0
21	15.8242	0
21	17.8022	0
21	19.7802	0
21	21.7582	0
21	23.7363	0
21	25.7143	0
21	27.6923	0
21	29.6703	0
21	31.6484	0
21	33.6264	78.2534
21	35.6044	70.7906
21	37.5824	65.8113
21	39.5604	0
21	41.5385	0
21	43.5165	0
21	45.4945	0
21	47.4725	0
21	49.4505	0
21	51.4286	0
21	53.4066	0
21	55.3846	0
21	57.3626	0
21	59.3407	0
21	61.3187	0
21	63.2967	0
21	65.2747	0
21	67.2527	0
21	69.2308	0
21	71.2088	97.0341
21	73.1868	83.2566
21	75.1648	105.715
21	77.1429	116.284
21	79.1209	85.2126
21	81.0989	82.2435
21	83.0769	39.1003
21	85.0549	8.31679
21	87.033	7.83539
21	89.011	0
23	-89.011	0
23	-87.033	0
23	-85.0549	0
23	-83.0769	0
23	-81.0989	0
23	-79.1209	0
23	-77.1429	0
23	-75.1648	0
23	-73.1868	0
23	-71.2088	0
23	-69.2308	91.333
23	-67.2527	86.7933
23	-65.2747	94.9105
23	-63.2967	102.224
23	-61.3187	99.8429
23	-59.3407	101.509
23	-57.3626	100.461
23	-55.3846	102.754
23	-53.4066	94.7251
23	-51.4286	88.549
23	-49.4505	98.9317
23	-47.4725	108.814
23	-45.4945	124.26
23	-43.5165	154.812
23	-41.5385	165.032
23	-39.5604	111.129
23	-37.5824	99.106
23	-35.6044	51.3354
23	-33.6264	0
23	-31.6484	0
23	-29.6703	0
23	-27.6923	0
23	-25.7143	0
23	-23.7363	0
23	-21.7582	0
23	-19.7802	0
23	-17.8022	0
23	-15.8242	0
23	-13.8462	0
23	-11.8681	0
23	-9.89011	0
23	-7.91209	0
23	-5.93407	0
23	-3.95604	0
23	-1.97802	0
23	0	0
23	1.97802	0
23	3.95604	0
23	5.93407	0
23	7.91209	0
23	9.89011	0
23	11.8681	0
23	13.8462	0
23	15.8242	0
23	17.8022	0
23	19.7802	0
23	21.7582	0
23	23.7363	0
23	25.7143	0
23	27.6923	0
23	29.6703	0
23	31.6484	0
23	33.6264	77.1651
23	35.6044	50.1415
23	37.5824	0
23	39.5604	0
23	41.5385	0
23	43.5165	0
23	45.4945	0
23	47.4725	0
23	49.4505	0
23	51.4286	0
23	53.4066	0
23	55.3846	0
23	57.3626	0
23	59.3407	0
23	61.3187	0
23	63.2967	0
23	65.2747	0
23	67.2527	0
23	69.2308	0
23	71.2088	92.5831
23	73.1868	80.9603
23	75.1648	102.422
23	77.1429	115.704
23	79.1209	74.0468
23	81.0989	75.6835
23	83.0769	8.6843
23	85.0549	8.33513
23	87.033	7.84784
23	89.011	0
25	-89.011	0
25	-87.033	0
25	-85.0549	0
25	-83.0769	0
25	-81.0989	0
25	-79.1209	0
25	-77.1429	0
25	-75.1648	0
25	-73.1868	0
25	-71.2088	0
25	-69.2308	95.977
25	-67.2527	89.8343
25	-65.2747	91.7305
25	-63.2967	99.6584
25	-61.3187	100.531
25	-59.3407	100.007
25	-57.3626	99.3252
25	-55.3846	101.975
25	-53.4066	96.6985
25	-51.4286	85.9859
25	-49.4505	99.4557
25	-47.4725	109.826
25	-45.4945	119.301
25	-43.5165	155.942
25	-41.5385	185.308
25	-39.5604	191.936
25	-37.5824	74.0708
25	-35.6044	44.3725
25	-33.6264	0
25	-31.6484	0
25	-29.6703	0
25	-27.6923	0
25	-25.7143	0
25	-23.7363	0
25	-21.7582	0
25	-19.7802	0
25	-17.8022	0
25	-15.8242	0
25	-13.8462	0
25	-11.8681	0
25	-9.89011	0
25	-7.91209	0
25	-5.93407	0
25	-3.95604	0
25	-1.97802	0
25	0	0
25	1.97802	0
25	3.95604	0
25	5.93407	0
25	7.91209	0
25	9.89011	0
25	11.8681	0
25	13.8462	0
25	15.8242	0
25	17.8022	0
25	19.7802	0
25	21.7582	0
25	23.7363	0
25	25.7143	0
25	27.6923	0
25	29.6703	0
25	31.6484	0
25	33.6264	92.437
25	35.6044	75.6901
25	37.5824	75.0953
25	39.5604	0
25	41.5385	0
25	43.5165	0
25	45.4945	0
25	47.4725	0
25	49.4505	0
25	51.4286	0
25	53.4066	0
25	55.3846	0
25	57.3626	0
25	59.3407	0
25	61.3187	0
25	63.2967	0
25	65.2747	0
25	67.2527	0
25	69.2308	0
25	71.2088	95.6847
25	73.1868	78.6461
25	75.1648	102.465
25	77.1429	97.3445
25	79.1209	66.129
25	81.0989	71.0615
25	83.0769	55.3424
25	85.0549	8.35464
25	87.033	7.86331
25	89.011	0
27	-89.011	0
27	-87.033	0
27	-85.0549	0
27	-83.0769	0
27	-81.0989	0
27	-79.1209	0
27	-77.1429	0
27	-75.1648	0
27	-73.1868	0
27	-71.2088	0
27	-69.2308	94.7059
27	-67.2527	93.0667
27	-65.2747	92.0618
27	-63.2967	99.2159
27	-61.3187	102.715
27	-59.3407	99.3619
27	-57.3626	97.9113
27	-55.3846	99.1704
27	-53.4066	96.1473
27	-51.4286	87.7409
27	-49.4505	95.9801
27	-47.4725	105.38
27	-45.4945	117.831
27	-43.5165	151.092
27	-41.5385	188.122
27	-39.5604	189.814
27	-37.5824	48.6132
27	-35.6044	42.7891
27	-33.6264	44.682
27	-31.6484	0
27	-29.6703	0
27	-27.6923	0
27	-25.7143	0
27	-23.7363	0
27	-21.7582	0
27	-19.7802	0
27	-17.8022	0
27	-15.8242	0
27	-13.8462	0
27	-11.8681	0
27	-9.89011	0
27	-7.91209	0
27	-5.93407	0
27	-3.95604	0
27	-1.97802	0
27	0	0
27	1.97802	0
27	3.95604	0
27	5.93407	0
27	7.91209	0
27	9.89011	0
27	11.8681	0
27	13.8462	0
27	15.8242	0
27	17.8022	0
27	19.7802	0
27	21.7582	0
27	23.7363	0
27	25.7143	0
27	27.6923	0
27	29.6703	0
27	31.6484	206.758
27	33.6264	149.387
27	35.6044	113.59
27	37.5824	66.8884
27	39.5604	0
27	41.5385	0
27	43.5165	0
27	45.4945	0
27	47.4725	0
27	49.4505	0
27	51.4286	0
27	53.4066	0
27	55.3846	0
27	57.3626	0
27	59.3407	0
27	61.3187	0
27	63.2967	0
27	65.2747	0
27	67.2527	0
27	69.2308	0
27	71.2088	100.677
27	73.1868	80.3724
27	75.1648	96.7506
27	77.1429	88.5716
27	79.1209	68.1044
27	81.0989	66.1704
27	83.0769	48.2831
27	85.0549	8.3805
27	87.033	7.8818
27	89.011	0
29	-89.011	0
29	-87.033	0
29	-85.0549	0
29	-83.0769	0
29	-81.0989	0
29	-79.1209	0
29	-77.1429	0
29	-75.1648	0
29	-73.1868	0
29	-71.2088	0
29	-69.2308	86.2701
29	-67.2527	99.4558
29	-65.2747	95.8043
29	-63.2967	94.8796
29	-61.3187	106.118
29	-59.3407	104.582
29	-57.3626	100.023
29	-55.3846	97.6315
29	-53.4066	95.073
29	-51.4286	90.5799
29	-49.4505	90.6381
29	-47.4725	106.662
29	-45.4945	126.006
29	-43.5165	142.77
29	-41.5385	163.785
29	-39.5604	129.282
29	-37.5824	99.6501
29	-35.6044	103.16
29	-33.6264	21.4671
29	-31.6484	0
29	-29.6703	0
29	-27.6923	0
29	-25.7143	0
29	-23.7363	0
29	-21.7582	0
29	-19.7802	0
29	-17.8022	0
29	-15.8242	0
29	-13.8462	0
29	-11.8681	0
29	-9.89011	0
29	-7.91209	0
29	-5.93407	0
29	-3.95604	0
29	-1.97802	0
29	0	0
29	1.97802	0
29	3.95604	0
29	5.93407	0
29	7.91209	0
29	9.89011	0
29	11.8681	0
29	13.8462	0
29	15.8242	0
29	17.8022	0
29	19.7802	0
29	21.7582	0
29	23.7363	0
29	25.7143	0
29	27.6923	0
29	29.6703	0
29	31.6484	199.226
29	33.6264	173.196
29	35.6044	122.08
29	37.5824	0
29	39.5604	0
29	41.5385	0
29	43.5165	0
29	45.4945	0
29	47.4725	0
29	49.4505	0
29	51.4286	0
29	53.4066	0
29	55.3846	0
29	57.3626	0
29	59.3407	0
29	61.3187	0
29	63.2967	0
29	65.2747	0
29	67.2527	0
29	69.2308	0
29	71.2088	95.6756
29	73.1868	84.4411
29	75.1648	90.4429
29	77.1429	97.1355
29	79.1209	69.7474
29	81.0989	66.9627
29	83.0769	55.532
29	85.0549	8.41637
29	87.033	7.89994
29	89.011	0
31	-89.011	0
31	-87.033	0
31	-85.0549	0
31	-83.0769	0
31	-81.0989	0
31	-79.1209	0
31	-77.1429	0
31	-75.1648	0
31	-73.1868	0
31	-71.2088	0
31	-69.2308	79.8155
31	-67.2527	101.622
31	-65.2747	98.6292
31	-63.2967	95.0715
31	-61.3187	105.045
31	-59.3407	103.447
31	-57.3626	101.071
31	-55.3846	98.8372
31	-53.4066	92.2031
31	-51.4286	95.3855
31	-49.4505	92.0972
31	-47.4725	117.646
31	-45.4945	139.137
31	-43.5165	144.965
31	-41.5385	154.805
31	-39.5604	124.894
31	-37.5824	139.381
31	-35.6044	134.54
31	-33.6264	42.8511
31	-31.6484	30.7579
31	-29.6703	0
31	-27.6923	0
31	-25.7143	0
31	-23.7363	0
31	-21.7582	0
31	-19.7802	0
31	-17.8022	0
31	-15.8242	0
31	-13.8462	0
31	-11.8681	0
31	-9.89011	0
31	-7.91209	0
31	-5.93407	0
31	-3.95604	0
31	-1.97802	0
31	0	0
31	1.97802	0
31	3.95604	0
31	5.93407	0
31	7.91209	0
31	9.89011	0
31	11.8681	0
31	13.8462	0
31	15.8242	0
31	17.8022	0
31	19.7802	0
31	21.7582	0
31	23.7363	0
31	25.7143	0
31	27.6923	0
31	29.6703	0
31	31.6484	265.963
31	33.6264	150.389
31	35.6044	99.7935
31	37.5824	0
31	39.5604	0
31	41.5385	0
31	43.5165	0
31	45.4945	0
31	47.4725	0
31	49.4505	0
31	51.4286	0
31	53.4066	0
31	55.3846	0
31	57.3626	0
31	59.3407	0
31	61.3187	0
31	63.2967	0
31	65.2747	0
31	67.2527	0
31	69.2308	0
31	71.2088	100.648
31	73.1868	90.8432
31	75.1648	93.6943
31	77.1429	99.3112
31	79.1209	76.4761
31	81.0989	70.4266
31	83.0769	56.3082
31	85.0549	8.46339
31	87.033	7.91746
31	89.011	0
33	-89.011	0
33	-87.033	0
33	-85.0549	0
33	-83.0769	0
33	-81.0989	0
33	-79.1209	0
33	-77.1429	0
33	-75.1648	0
33	-73.1868	0
33	-71.2088	0
33	-69.2308	0
33	-67.2527	111.618
33	-65.2747	112.197
33	-63.2967	101.47
33	-61.3187	107.407
33	-59.3407	103.877
33	-57.3626	101.967
33	-55.3846	99.8704
33	-53.4066	94.1698
33	-51.4286	97.8326
33	-49.4505	94.6786
33	-47.4725	123.699
33	-45.4945	145.916
33	-43.5165	151.66
33	-41.5385	152.047
33	-39.5604	130.678
33	-37.5824	133.865
33	-35.6044	126.43
33	-33.6264	62.0025
33	-31.6484	30.5052
33	-29.6703	45.1524
33	-27.6923	40.9592
33	-25.7143	43.4867
33	-23.7363	0
33	-21.7582	0
33	-19.7802	0
33	-17.8022	0
33	-15.8242	0
33	-13.8462	0
33	-11.8681	0
33	-9.89011	0
33	-7.91209	0
33	-5.93407	0
33	-3.95604	0
33	-1.97802	0
33	0	0
33	1.97802	0
33	3.95604	0
33	5.93407	0
33	7.91209	0
33	9.89011	0
33	11.8681	0
33	13.8462	0
33	15.8242	0
33	17.8022	0
33	19.7802	0
33	21.7582	0
33	23.7363	0
33	25.7143	0
33	27.6923	0
33	29.6703	0
33	31.6484	216.87
33	33.6264	99.749
33	35.6044	67.0179
33	37.5824	0
33	39.5604	0
33	41.5385	0
33	43.5165	0
33	45.4945	0
33	47.4725	0
33	49.4505	0
33	51.4286	0
33	53.4066	0
33	55.3846	0
33	57.3626	0
33	59.3407	0
33	61.3187	0
33	63.2967	0
33	65.2747	0
33	67.2527	0
33	69.2308	0
33	71.2088	103.48
33	73.1868	98.3605
33	75.1648	89.1009
33	77.1429	96.7548
33	79.1209	83.1292
33	81.0989	72.4064
33	83.0769	50.5381
33	85.0549	8.52513
33	87.033	7.93547
33	89.011	0
35	-89.011	0
35	-87.033	0
35	-85.0549	0
35	-83.0769	0
35	-81.0989	0
35	-79.1209	0
35	-77.1429	0
35	-75.1648	0
35	-73.1868	0
35	-71.2088	0
35	-69.2308	96.6774
35	-67.2527	108.042
35	-65.2747	109.07
35	-63.2967	99.9321
35	-61.3187	105.009
35	-59.3407	105.25
35	-57.3626	100.749
35	-55.3846	93.6783
35	-53.4066	92.3635
35	-51.4286	99.7116
35	-49.4505	109.818
35	-47.4725	126.038
35	-45.4945	145.806
35	-43.5165	160.141
35	-41.5385	151.536
35	-39.5604	114.632
35	-37.5824	129.122
35	-35.6044	123.513
35	-33.6264	74.2777
35	-31.6484	34.2078
35	-29.6703	40.6045
35	-27.6923	43.5149
35	-25.7143	47.6705
35	-23.7363	0
35	-21.7582	0
35	-19.7802	0
35	-17.8022	0
35	-15.8242	0
35	-13.8462	0
35	-11.8681	0
35	-9.89011	0
35	-7.91209	0
35	-5.93407	0
35	-3.95604	0
35	-1.97802	0
35	0	0
35	1.97802	0
35	3.95604	0
35	5.93407	0
35	7.91209	0
35	9.89011	0
35	11.8681	0
35	13.8462	0
35	15.8242	0
35	17.8022	0
35	19.7802	0
35	21.7582	0
35	23.7363	0
35	25.7143	0
35	27.6923	0
35	29.6703	0
35	31.6484	0
35	33.6264	69.9167
35	35.6044	76.8162
35	37.5824	0
35	39.5604	0
35	41.5385	0
35	43.5165	0
35	45.4945	0
35	47.4725	0
35	49.4505	0
35	51.4286	0
35	53.4066	0
35	55.3846	0
35	57.3626	0
35	59.3407	0
35	61.3187	0
35	63.2967	0
35	65.2747	0
35	67.2527	0
35	69.2308	10.3188
35	71.2088	94.6418
35	73.1868	94.7614
35	75.1648	84.6792
35	77.1429	99.6442
35	79.1209	83.6891
35	81.0989	75.9207
35	83.0769	45.0273
35	85.0549	8.6009
35	87.033	7.95243
35	89.011	0
37	-89.011	0
37	-87.033	0
37	-85.0549	0
37	-83.0769	0
37	-81.0989	0
37	-79.1209	0
37	-77.1429	0
37	-75.1648	0
37	-73.1868	0
37	-71.2088	0
37	-69.2308	106.392
37	-67.2527	113.562
37	-65.2747	108.681
37	-63.2967	105.707
37	-61.3187	102.856
37	-59.3407	102.01
37	-57.3626	99.5455
37	-55.3846	92.1924
37	-53.4066	90.782
37	-51.4286	97.085
37	-49.4505	114.383
37	-47.4725	130.407
37	-45.4945	143.079
37	-43.5165	154.333
37	-41.5385	153.743
37	-39.5604	117.784
37	-37.5824	136.504
37	-35.6044	128.675
37	-33.6264	102.32
37	-31.6484	27.6781
37	-29.6703	37.7744
37	-27.6923	57.4468
37	-25.7143	48.3829
37	-23.7363	52.6269
37	-21.7582	37.303
37	-19.7802	41.6089
37	-17.8022	0
37	-15.8242	0
37	-13.8462	0
37	-11.8681	0
37	-9.89011	0
37	-7.91209	0
37	-5.93407	0
37	-3.95604	0
37	-1.97802	0
37	0	0
37	1.97802	0
37	3.95604	0
37	5.93407	0
37	7.91209	0
37	9.89011	0
37	11.8681	0
37	13.8462	0
37	15.8242	0
37	17.8022	0
37	19.7802	0
37	21.7582	0
37	23.7363	0
37	25.7143	0
37	27.6923	0
37	29.6703	0
37	31.6484	0
37	33.6264	0
37	35.6044	0
37	37.5824	0
37	39.5604	0
37	41.5385	0
37	43.5165	0
37	45.4945	0
37	47.4725	0
37	49.4505	0
37	51.4286	0
37	53.4066	0
37	55.3846	0
37	57.3626	0
37	59.3407	0
37	61.3187	0
37	63.2967	0
37	65.2747	0
37	67.2527	0
37	69.2308	98.1256
37	71.2088	87.7166
37	73.1868	88.5447
37	75.1648	80.5576
37	77.1429	95.1662
37	79.1209	82.9122
37	81.0989	77.2205
37	83.0769	47.4534
37	85.0549	8.68128
37	87.033	7.97121
37	89.011	0
39	-89.011	0
39	-87.033	0
39	-85.0549	0
39	-83.0769	0
39	-81.0989	0
39	-79.1209	0
39	-77.1429	0
39	-75.1648	0
39	-73.1868	0
39	-71.2088	0
39	-69.2308	104.686
39	-67.2527	116.419
39	-65.2747	121.185
39	-63.2967	109.321
39	-61.3187	106.316
39	-59.3407	101.377
39	-57.3626	96.0606
39	-55.3846	88.1932
39	-53.4066	88.8415
39	-51.4286	95.5117
39	-49.4505	110.538
39	-47.4725	130.633
39	-45.4945	142.974
39	-43.5165	155.883
39	-41.5385	158.207
39	-39.5604	136.853
39	-37.5824	143.569
39	-35.6044	133.228
39	-33.6264	93.5607
39	-31.6484	25.0545
39	-29.6703	30.0113
39	-27.6923	48.4468
39	-25.7143	52.9352
39	-23.7363	58.3654
39	-21.7582	48.258
39	-19.7802	42.1275
39	-17.8022	42.9429
39	-15.8242	0
39	-13.8462	0
39	-11.8681	0
39	-9.89011	0
39	-7.91209	0
39	-5.93407	0
39	-3.95604	0
39	-1.97802	0
39	0	0
39	1.97802	0
39	3.95604	0
39	5.93407	0
39	7.91209	0
39	9.89011	0
39	11.8681	0
39	13.8462	0
39	15.8242	0
39	17.8022	0
39	19.7802	0
39	21.7582	0
39	23.7363	0
39	25.7143	0
39	27.6923	0
39	29.6703	0
39	31.6484	0
39	33.6264	0
39	35.6044	0
39	37.5824	0
39	39.5604	0
39	41.5385	0
39	43.5165	0
39	45.4945	0
39	47.4725	0
39	49.4505	0
39	51.4286	0
39	53.4066	0
39	55.3846	0
39	57.3626	0
39	59.3407	0
39	61.3187	0
39	63.2967	0
39	65.2747	0
39	67.2527	0
39	69.2308	105.268
39	71.2088	85.1322
39	73.1868	78.3894
39	75.1648	75.0419
39	77.1429	96.8502
39	79.1209	78.7446
39	81.0989	71.5766
39	83.0769	53.6285
39	85.0549	8.75697
39	87.033	7.99027
39	89.011	0
41	-89.011	0
41	-87.033	0
41	-85.0549	0
41	-83.0769	0
41	-81.0989	0
41	-79.1209	0
41	-77.1429	0
41	-75.1648	0
41	-73.1868	0
41	-71.2088	0
41	-69.2308	0
41	-67.2527	99.8941
41	-65.2747	133.673
41	-63.2967	114.444
41	-61.3187	107.849
41	-59.3407	102.309
41	-57.3626	94.9395
41	-55.3846	88.88
41	-53.4066	87.9538
41	-51.4286	95.019
41	-49.4505	109.575
41	-47.4725	127.345
41	-45.4945	145.538
41	-43.5165	153.757
41	-41.5385	158.929
41	-39.5604	139.387
41	-37.5824	141.134
41	-35.6044	118.549
41	-33.6264	77.8983
41	-31.6484	27.1316
41	-29.6703	30.3682
41	-27.6923	35.613
41	-25.7143	51.1068
41	-23.7363	61.1236
41	-21.7582	52.3747
41	-19.7802	46.9636
41	-17.8022	45.6676
41	-15.8242	47.6468
41	-13.8462	53.8363
41	-11.8681	62.2203
41	-9.89011	78.3398
41	-7.91209	76.1323
41	-5.93407	64.9111
41	-3.95604	46.2574
41	-1.97802	0
41	0	0
41	1.97802	0
41	3.95604	0
41	5.93407	0
41	7.91209	0
41	9.89011	0
41	11.8681	0
41	13.8462	0
41	15.8242	0
41	17.8022	0
41	19.7802	0
41	21.7582	0
41	23.7363	0
41	25.7143	0
41	27.6923	0
41	29.6703	0
41	31.6484	0
41	33.6264	0
41	35.6044	0
41	37.5824	0
41	39.5604	0
41	41.5385	0
41	43.5165	0
41	45.4945	0
41	47.4725	0
41	49.4505	0
41	51.4286	0
41	53.4066	0
41	55.3846	0
41	57.3626	0
41	59.3407	0
41	61.3187	0
41	63.2967	0
41	65.2747	0
41	67.2527	0
41	69.2308	111.904
41	71.2088	81.6322
41	73.1868	74.7559
41	75.1648	72.8449
41	77.1429	95.458
41	79.1209	78.6389
41	81.0989	73.5041
41	83.0769	50.7643
41	85.0549	8.82784
41	87.033	8.00868
41	89.011	0
43	-89.011	0
43	-87.033	0
43	-85.0549	0
43	-83.0769	0
43	-81.0989	0
43	-79.1209	0
43	-77.1429	0
43	-75.1648	0
43	-73.1868	0
43	-71.2088	0
43	-69.2308	0
43	-67.2527	103.396
43	-65.2747	138.749
43	-63.2967	117.22
43	-61.3187	108.899
43	-59.3407	101.47
43	-57.3626	93.081
43	-55.3846	90.0659
43	-53.4066	88.2775
43	-51.4286	93.2213
43	-49.4505	108.809
43	-47.4725	128.439
43	-45.4945	139.768
43	-43.5165	149.587
43	-41.5385	160.472
43	-39.5604	128.888
43	-37.5824	125.013
43	-35.6044	99.8366
43	-33.6264	79.9081
43	-31.6484	31.5441
43	-29.6703	32.6539
43	-27.6923	40.6473
43	-25.7143	52.5416
43	-23.7363	65.4683
43	-21.7582	59.9013
43	-19.7802	50.8817
43	-17.8022	48.2256
43	-15.8242	50.672
43	-13.8462	59.3102
43	-11.8681	68.5038
43	-9.89011	100.707
43	-7.91209	96.1426
43	-5.93407	82.1389
43	-3.95604	61.8835
43	-1.97802	50.2627
43	0	43.2602
43	1.97802	0
43	3.95604	0
43	5.93407	0
43	7.91209	0
43	9.89011	0
43	11.8681	0
43	13.8462	0
43	15.8242	0
43	17.8022	0
43	19.7802	0
43	21.7582	0
43	23.7363	0
43	25.7143	0
43	27.6923	0
43	29.6703	0
43	31.6484	0
43	33.6264	0
43	35.6044	0
43	37.5824	0
43	39.5604	0
43	41.5385	0
43	43.5165	0
43	45.4945	0
43	47.4725	0
43	49.4505	0
43	51.4286	0
43	53.4066	0
43	55.3846	0
43	57.3626	0
43	59.3407	0
43	61.3187	0
43	63.2967	0
43	65.2747	0
43	67.2527	0
43	69.2308	110.882
43	71.2088	86.2958
43	73.1868	75.7378
43	75.1648	72.5278
43	77.1429	93.7578
43	79.1209	83.8643
43	81.0989	74.2428
43	83.0769	48.0299
[truncated: 14,381 more rows]

## Sheet: Fig4b c
		fTOCmld-CbPM-12hrs	fTOCmld-CbPM-24hrs	fTOCmld-CAFE-12hrs	fTOCmld-CAFE-24hrs
lon	lat	TOC flux1 (mg C/m2/day)	TOC flux1 (mg C/m2/day)	TOC flux1 (mg C/m2/day)	TOC flux1 (mg C/m2/day)
1	-89.011	0	0	0	0
1	-87.033	0	0	0	0		The observational TOC flux data at maximum mixed layer detph are available at Quay, P., Emerson, S. & Palevsky, H. Regional Pattern of the Ocean's Biological Pump Based on Geochemical Observations. Geophysical Research Letters 47 (2020). https://doi.org:10.1029/2020gl088098
1	-85.0549	0	0	0	0
1	-83.0769	0	0	0	0
1	-81.0989	0	0	0	0
1	-79.1209	0	0	0	0
1	-77.1429	0	0	0	0
1	-75.1648	0	0	0	0
1	-73.1868	0	0	0	0
1	-71.2088	7.66474	8.3417	0.415236	0.495547
1	-69.2308	64.6844	65.2914	70.3664	75.047
1	-67.2527	91.6032	92.138	115.777	121.618
1	-65.2747	96.1188	96.817	75.9327	80.1007
1	-63.2967	85.6944	86.2094	98.3807	104.688
1	-61.3187	77.8323	78.542	80.4515	85.9407
1	-59.3407	74.209	74.9989	51.7223	55.8095
1	-57.3626	71.1976	71.8441	42.6821	45.8912
1	-55.3846	59.1196	59.7708	32.4669	34.6824
1	-53.4066	55.9972	56.4978	51.6439	54.6372
1	-51.4286	55.9809	56.505	68.6094	75.6778
1	-49.4505	55.8879	55.7631	83.9717	90.7252
1	-47.4725	52.8289	53.0055	70.5524	75.0745
1	-45.4945	43.9874	44.3063	55.9141	60.7022
1	-43.5165	34.3184	34.3437	44.0617	44.8195
1	-41.5385	38.1294	38.067	50.8063	50.9851
1	-39.5604	38.4029	38.2721	50.9521	50.4182
1	-37.5824	33.9689	33.8483	39.5988	38.743
1	-35.6044	27.6653	27.5767	31.2801	30.342
1	-33.6264	24.4136	24.2766	27.489	26.375
1	-31.6484	25.0173	24.8938	26.0288	24.7798
1	-29.6703	27.3536	27.4991	23.8021	22.7644
1	-27.6923	31.0389	31.5103	24.5521	23.6833
1	-25.7143	42.0128	43.1003	32.3846	31.8931
1	-23.7363	53.3925	54.6419	40.9501	40.1842
1	-21.7582	65.1184	66.3008	49.024	47.8013
1	-19.7802	79.2763	80.548	62.4497	61.6062
1	-17.8022	110.623	112.19	96.9032	98.2818
1	-15.8242	148.672	150.047	140.389	144.647
1	-13.8462	114.309	116.407	103.472	103.128
1	-11.8681	100.228	101.525	97.819	96.7879
1	-9.89011	89.1905	90.1351	94.7637	94.1216
1	-7.91209	83.4104	84.2397	90.4608	90.691
1	-5.93407	100.912	101.657	94.8117	96.8717
1	-3.95604	122.513	122.606	102.175	105.5
1	-1.97802	116.333	115.685	91.6797	94.6685
1	0	97.5928	97.1397	86.8292	89.2816
1	1.97802	84.6117	84.5659	79.2725	81.3635
1	3.95604	102.812	102.79	81.6752	84.1991
1	5.93407	196.441	196.453	127.236	133.867
1	7.91209	0	0	0	0
1	9.89011	0	0	0	0
1	11.8681	0	0	0	0
1	13.8462	0	0	0	0
1	15.8242	0	0	0	0
1	17.8022	0	0	0	0
1	19.7802	0	0	0	0
1	21.7582	0	0	0	0
1	23.7363	0	0	0	0
1	25.7143	0	0	0	0
1	27.6923	0	0	0	0
1	29.6703	0	0	0	0
1	31.6484	0	0	0	0
1	33.6264	9.75235	10.1837	0.0754164	0.0698709
1	35.6044	41.5693	40.8329	0.0679713	0.0622434
1	37.5824	0	0	0	0
1	39.5604	0	0	0	0
1	41.5385	0	0	0	0
1	43.5165	0	0	0	0
1	45.4945	0	0	0	0
1	47.4725	0	0	0	0
1	49.4505	0	0	0	0
1	51.4286	2.01814	1.96893	3.2486	2.96208
1	53.4066	2.66982	2.62185	4.12901	3.78207
1	55.3846	21.8684	22.447	30.2293	29.0087
1	57.3626	74.948	87.785	81.2476	95.6159
1	59.3407	106.031	109.671	111.566	119.65
1	61.3187	85.215	86.9845	90.7795	94.5444
1	63.2967	40.6778	40.5695	41.9468	43.4245
1	65.2747	32.5244	32.3599	34.5353	35.6505
1	67.2527	24.0708	24.0072	23.2873	23.8914
1	69.2308	20.586	20.5986	26.3497	27.4445
1	71.2088	17.9996	17.9908	24.6078	25.6039
1	73.1868	37.65	37.4347	88.4766	90.1298
1	75.1648	99.3909	98.9123	184.07	185.409
1	77.1429	109.231	108.532	192.111	194.122
1	79.1209	103.905	103.353	206.366	209.359
1	81.0989	104.713	104.265	0.632934	0.673023
1	83.0769	8.32185	8.84302	0.442923	0.470386
1	85.0549	7.39542	7.82126	0.425595	0.456197
1	87.033	7.13412	7.54181	0.445096	0.46916
1	89.011	0	0	0	0
3	-89.011	0	0	0	0
3	-87.033	0	0	0	0
3	-85.0549	0	0	0	0
3	-83.0769	0	0	0	0
3	-81.0989	0	0	0	0
3	-79.1209	0	0	0	0
3	-77.1429	0	0	0	0
3	-75.1648	0	0	0	0
3	-73.1868	0	0	0	0
3	-71.2088	0	0	0	0
3	-69.2308	62.513	63.1507	70.4532	75.2306
3	-67.2527	89.8478	90.41	62.8118	66.5716
3	-65.2747	90.1922	90.9781	93.1581	98.6077
3	-63.2967	83.2032	83.9236	84.6275	90.254
3	-61.3187	71.7783	72.5094	82.7196	88.3687
3	-59.3407	72.6371	73.2915	52.8003	56.9675
3	-57.3626	71.3631	72.0405	41.2617	44.5874
3	-55.3846	58.8681	59.5329	34.1954	36.4702
3	-53.4066	55.4683	55.9756	62.4938	66.3379
3	-51.4286	54.2922	54.7945	64.7984	71.9856
3	-49.4505	55.5224	55.576	79.8681	86.5216
3	-47.4725	52.948	53.8083	64.5472	70.2541
3	-45.4945	42.9884	42.9071	49.7421	51.2652
3	-43.5165	33.4492	33.4741	43.1574	43.7987
3	-41.5385	36.7852	36.7384	49.0591	49.1799
3	-39.5604	39.2032	39.1028	51.7266	51.1666
3	-37.5824	35.9702	35.8659	43.4669	42.6008
3	-35.6044	26.0279	25.9853	31.4074	30.5138
3	-33.6264	23.8372	23.9453	28.3483	27.6628
3	-31.6484	27.3453	27.2082	27.6642	26.495
3	-29.6703	29.0807	29.2268	24.5214	23.7033
3	-27.6923	36.0172	36.53	27.5106	27.0753
3	-25.7143	47.4553	48.6899	35.8174	36.2307
3	-23.7363	59.7971	60.9889	44.9173	45.102
3	-21.7582	72.7092	73.8411	52.6614	52.2012
3	-19.7802	93.8278	95.0783	72.2818	72.7525
3	-17.8022	130.117	131.234	113.889	116.73
3	-15.8242	144.195	145.05	133.637	138.18
3	-13.8462	140.083	141.12	130.835	133.865
3	-11.8681	126.905	127.947	122.528	124.184
3	-9.89011	95.1788	96.209	97.7865	97.9013
3	-7.91209	83.0488	83.9299	87.1939	87.6751
3	-5.93407	110.594	111.034	95.2372	97.399
3	-3.95604	119.531	119.551	93.289	95.9517
3	-1.97802	124.697	124.017	94.1367	97.6144
3	0	114.078	113.543	101.335	105.371
3	1.97802	108.333	108.245	106.274	110.492
3	3.95604	129.166	129.436	108.958	113.335
3	5.93407	211.344	211.16	134.259	141.216
3	7.91209	0	0	0	0
3	9.89011	0	0	0	0
3	11.8681	0	0	0	0
3	13.8462	0	0	0	0
3	15.8242	0	0	0	0
3	17.8022	0	0	0	0
3	19.7802	0	0	0	0
3	21.7582	0	0	0	0
3	23.7363	0	0	0	0
3	25.7143	0	0	0	0
3	27.6923	0	0	0	0
3	29.6703	0	0	0	0
3	31.6484	0	0	0	0
3	33.6264	14.506	15.2706	0.0864505	0.0797371
3	35.6044	66.2604	65.4544	0.0679424	0.0616132
3	37.5824	0	0	0	0
3	39.5604	0	0	0	0
3	41.5385	0	0	0	0
3	43.5165	0	0	0	0
3	45.4945	0	0	0	0
3	47.4725	0	0	0	0
3	49.4505	0	0	0	0
3	51.4286	2.08273	2.03313	3.66675	3.35618
3	53.4066	2.67239	2.64086	3.93071	3.61924
3	55.3846	27.1929	27.8125	33.6402	32.5957
3	57.3626	49.4058	50.0897	50.4295	50.8306
3	59.3407	90.1783	91.5077	76.2361	80.025
3	61.3187	106.028	112.607	102.23	110.001
3	63.2967	47.2613	46.9662	46.7128	47.9528
3	65.2747	37.9425	37.9312	37.1142	38.3945
3	67.2527	27.1463	27.5324	26.9146	28.6391
3	69.2308	19.5947	19.6132	26.4484	27.5558
3	71.2088	14.9609	14.9832	17.5641	17.8849
3	73.1868	20.2758	20.1811	29.2113	30.1134
3	75.1648	70.1705	69.8289	119.404	122.696
3	77.1429	104.052	103.62	172.353	176.027
3	79.1209	101.558	101.203	195.059	199.457
3	81.0989	105.324	105.358	0.538774	0.584157
3	83.0769	8.40022	8.93977	0.436778	0.463896
3	85.0549	7.41616	7.84739	0.414828	0.443915
3	87.033	7.16774	7.57875	0.445296	0.470348
3	89.011	0	0	0	0
5	-89.011	0	0	0	0
5	-87.033	0	0	0	0
5	-85.0549	0	0	0	0
5	-83.0769	0	0	0	0
5	-81.0989	0	0	0	0
5	-79.1209	0	0	0	0
5	-77.1429	0	0	0	0
5	-75.1648	0	0	0	0
5	-73.1868	0	0	0	0
5	-71.2088	0	0	0	0
5	-69.2308	54.1978	54.9831	65.4626	70.5174
5	-67.2527	89.0135	89.5229	61.8438	66.1818
5	-65.2747	87.4778	87.9241	72.9149	77.7727
5	-63.2967	79.2317	79.9503	93.1176	99.3105
5	-61.3187	68.1535	68.8929	58.2502	62.5494
5	-59.3407	71.3916	71.9827	52.6989	56.7834
5	-57.3626	69.7196	70.426	42.8851	46.3354
5	-55.3846	60.3332	61.0124	47.2793	50.4978
5	-53.4066	55.1999	55.7087	60.6227	64.3588
5	-51.4286	51.9498	52.2899	53.6108	56.3418
5	-49.4505	53.1968	53.3033	61.6122	65.5168
5	-47.4725	50.5403	50.8835	54.2772	58.3272
5	-45.4945	44.0974	43.9797	49.7672	51.3713
5	-43.5165	34.5454	34.5283	42.9251	43.5604
5	-41.5385	35.8641	35.8055	47.3144	47.3115
5	-39.5604	45.8374	45.712	58.0431	57.517
5	-37.5824	34.6235	34.5788	43.2179	42.3567
5	-35.6044	25.7761	25.7561	32.1258	31.2565
5	-33.6264	22.5038	22.3367	26.9197	25.829
5	-31.6484	30.8393	30.6381	31.2691	30.1543
5	-29.6703	31.3939	31.6236	25.9311	25.4088
5	-27.6923	41.885	42.355	32.473	32.4982
5	-25.7143	55.5698	56.7352	42.3226	43.4327
5	-23.7363	70.0257	71.064	53.1328	54.532
5	-21.7582	85.4227	86.5585	63.7619	64.647
5	-19.7802	110.086	111.407	82.8241	84.0314
5	-17.8022	134.572	135.691	103.612	106.098
5	-15.8242	169.004	168.965	159.947	167.982
5	-13.8462	163.153	163.259	159.608	166.654
5	-11.8681	147.993	148.571	142.357	146.731
5	-9.89011	122.406	123.161	118.884	122.227
5	-7.91209	116.169	116.656	108.782	112.085
5	-5.93407	125.992	126.074	103.974	107.387
5	-3.95604	137.768	137.373	104.752	108.786
5	-1.97802	145.201	144.498	105.737	110.704
5	0	140.219	139.978	114.164	119.872
5	1.97802	128.097	128.29	116.203	121.639
5	3.95604	162.525	162.777	119.283	124.514
5	5.93407	0	0	0	0
5	7.91209	0	0	0	0
5	9.89011	0	0	0	0
5	11.8681	0	0	0	0
5	13.8462	0	0	0	0
5	15.8242	0	0	0	0
5	17.8022	0	0	0	0
5	19.7802	0	0	0	0
5	21.7582	0	0	0	0
5	23.7363	0	0	0	0
5	25.7143	0	0	0	0
5	27.6923	0	0	0	0
5	29.6703	0	0	0	0
5	31.6484	0	0	0	0
5	33.6264	17.7231	18.7905	0.0864819	0.0793876
5	35.6044	101.86	101.409	0.057448	0.0518515
5	37.5824	95.4762	95.6504	81.5651	82.8621
5	39.5604	110.204	110.536	107.1	109.929
5	41.5385	123.839	123.498	144.896	147.594
5	43.5165	0	0	0	0
5	45.4945	0	0	0	0
5	47.4725	0	0	0	0
5	49.4505	0	0	0	0
5	51.4286	0	0	0	0
5	53.4066	2.63561	2.62421	4.11272	3.8376
5	55.3846	3.3909	3.41171	3.76399	3.57782
5	57.3626	46.4979	47.2319	47.2252	47.3307
5	59.3407	75.4386	76.0827	66.1136	67.9435
5	61.3187	0	0	0	0
5	63.2967	38.6841	38.5962	34.0938	34.6144
5	65.2747	36.3917	36.3296	34.5247	35.4336
5	67.2527	32.9469	33.7896	27.8668	29.665
5	69.2308	19.4774	19.5364	25.5384	27.2502
5	71.2088	NaN	NaN	NaN	NaN
5	73.1868	NaN	NaN	NaN	NaN
5	75.1648	28.2751	28.0913	31.1603	33.5985
5	77.1429	94.0233	94.005	147.041	151.127
5	79.1209	91.6113	91.6555	170.151	176.337
5	81.0989	100.417	100.28	0.456418	0.497814
5	83.0769	8.51509	9.07541	0.427732	0.462177
5	85.0549	7.46672	7.90573	0.41077	0.441715
5	87.033	7.20324	7.61761	0.445397	0.471279
5	89.011	0	0	0	0
7	-89.011	0	0	0	0
7	-87.033	0	0	0	0
7	-85.0549	0	0	0	0
7	-83.0769	0	0	0	0
7	-81.0989	0	0	0	0
7	-79.1209	0	0	0	0
7	-77.1429	0	0	0	0
7	-75.1648	0	0	0	0
7	-73.1868	0	0	0	0
7	-71.2088	0	0	0	0
7	-69.2308	51.8568	52.6343	62.3628	68.0788
7	-67.2527	86.9959	87.3344	66.4233	71.0366
7	-65.2747	82.0137	82.5369	68.1154	72.846
7	-63.2967	76.2762	76.8933	90.6702	96.7757
7	-61.3187	69.5311	70.4055	53.9244	58.076
7	-59.3407	68.5974	69.3897	50.7601	54.4689
7	-57.3626	68.6989	69.3659	42.0791	45.3612
7	-55.3846	63.5372	64.196	45.5007	48.8443
7	-53.4066	55.4558	55.9647	60.8116	64.6426
7	-51.4286	51.1518	51.5268	55.4508	59.562
7	-49.4505	52.5604	52.715	62.8482	67.3078
7	-47.4725	47.4184	47.4321	49.235	51.4743
7	-45.4945	42.6413	42.5492	47.9049	49.4621
7	-43.5165	35.7165	35.655	44.5939	45.2954
7	-41.5385	40.1682	40.0691	52.5391	52.6123
7	-39.5604	45.872	45.7406	58.4457	57.847
7	-37.5824	33.4285	33.4238	41.8256	40.9345
7	-35.6044	29.6338	29.5856	36.9576	35.9524
7	-33.6264	26.9327	26.7295	31.3608	30.136
7	-31.6484	36.2423	36.4817	37.041	36.7862
7	-29.6703	35.4331	35.5843	29.2025	28.8164
7	-27.6923	50.3179	50.7078	40.2757	41.0046
7	-25.7143	63.5836	64.4334	51.4433	53.3253
7	-23.7363	80.7539	81.6161	66.189	68.8898
7	-21.7582	96.8891	97.7365	77.4552	79.3353
7	-19.7802	126.806	127.713	92.66	94.3618
7	-17.8022	183.634	183.308	165.625	174.742
7	-15.8242	219.904	218.302	225.769	241.966
7	-13.8462	210.767	209.5	206.245	219.707
7	-11.8681	172.66	172.472	161.371	169.604
7	-9.89011	149.803	150.105	135.464	141.735
7	-7.91209	131.127	131.408	111.858	116.343
7	-5.93407	147.014	146.703	114.765	119.829
7	-3.95604	156.788	155.868	125.944	132.05
7	-1.97802	172.579	171.798	120.79	127.391
7	0	175.492	175.338	122.671	129.411
7	1.97802	154.615	154.849	110.242	115.519
7	3.95604	184.927	185.519	118.403	123.42
7	5.93407	0	0	0	0
7	7.91209	0	0	0	0
7	9.89011	0	0	0	0
7	11.8681	0	0	0	0
7	13.8462	0	0	0	0
7	15.8242	0	0	0	0
7	17.8022	0	0	0	0
7	19.7802	0	0	0	0
7	21.7582	0	0	0	0
7	23.7363	0	0	0	0
7	25.7143	0	0	0	0
7	27.6923	0	0	0	0
7	29.6703	0	0	0	0
7	31.6484	0	0	0	0
7	33.6264	21.3494	22.7024	0.094048	0.086513
7	35.6044	118.931	118.563	0.0684127	0.0621767
7	37.5824	85.9784	86.1926	85.0372	86.9878
7	39.5604	108.643	108.9	102.382	105.43
7	41.5385	102.101	101.787	104.738	107.26
7	43.5165	0	0	0	0
7	45.4945	0	0	0	0
7	47.4725	0	0	0	0
7	49.4505	0	0	0	0
7	51.4286	0	0	0	0
7	53.4066	2.58606	2.57697	4.00855	3.74754
7	55.3846	3.21973	3.22945	4.50312	4.29425
7	57.3626	3.85022	3.88721	4.0415	3.91338
7	59.3407	0	0	0	0
7	61.3187	0	0	0	0
7	63.2967	36.5241	36.6457	27.8556	28.0788
7	65.2747	36.7817	36.6772	32.0176	32.4933
7	67.2527	29.2214	29.2622	23.9634	24.5482
7	69.2308	19.5814	19.602	21.0132	21.6557
7	71.2088	NaN	NaN	NaN	NaN
7	73.1868	NaN	NaN	NaN	NaN
7	75.1648	NaN	NaN	NaN	NaN
7	77.1429	51.4956	51.3161	49.6126	52.5187
7	79.1209	87.5518	87.7713	150.523	158.401
7	81.0989	94.9607	94.8898	0.376061	0.415351
7	83.0769	35.9204	36.4181	0.391354	0.431809
7	85.0549	7.56293	8.01273	0.411998	0.445343
7	87.033	7.23366	7.65089	0.445389	0.471687
7	89.011	0	0	0	0
9	-89.011	0	0	0	0
9	-87.033	0	0	0	0
9	-85.0549	0	0	0	0
9	-83.0769	0	0	0	0
9	-81.0989	0	0	0	0
9	-79.1209	0	0	0	0
9	-77.1429	0	0	0	0
9	-75.1648	0	0	0	0
9	-73.1868	0	0	0	0
9	-71.2088	0	0	0	0
9	-69.2308	46.1417	46.9895	67.0967	73.4923
9	-67.2527	82.0483	82.2584	61.7881	66.3102
9	-65.2747	84.0879	84.7523	69.2221	74.0261
9	-63.2967	76.8278	77.5541	87.0299	92.9934
9	-61.3187	70.1684	71.2212	57.0256	61.3358
9	-59.3407	63.5179	64.4511	45.8834	49.1366
9	-57.3626	63.9286	64.4438	36.7533	39.4594
9	-55.3846	64.4533	65.1008	55.0105	59.0642
9	-53.4066	55.2821	55.7994	60.532	64.4427
9	-51.4286	51.2542	51.6871	58.7172	64.7881
9	-49.4505	50.9379	51.2366	66.2058	72.6902
9	-47.4725	46.5902	47.1944	52.5543	57.4578
9	-45.4945	37.2449	37.4106	46.3888	48.5331
9	-43.5165	33.6025	33.6141	42.1978	42.7498
9	-41.5385	44.8915	44.7734	58.2987	58.5128
9	-39.5604	44.4726	44.2593	56.3711	55.6006
9	-37.5824	33.7049	33.5623	41.4353	40.2761
9	-35.6044	35.4867	35.8502	46.0435	45.6517
9	-33.6264	37.9114	37.8304	41.9385	41.112
9	-31.6484	42.3725	42.9442	42.0333	42.6887
9	-29.6703	43.8974	43.9962	36.3377	36.5025
9	-27.6923	62.3295	62.7534	53.123	55.2645
9	-25.7143	78.8495	79.3176	67.1283	70.2567
9	-23.7363	93.4996	93.6833	79.1071	82.5642
9	-21.7582	106.258	106.46	89.4371	92.9298
9	-19.7802	160.65	160.187	149.717	158.034
9	-17.8022	246.706	244.146	284.16	308.498
9	-15.8242	267.469	263.708	335.18	367.236
9	-13.8462	234.359	232.145	253.077	274.659
9	-11.8681	198.375	197.547	186.946	199.544
9	-9.89011	165.597	165.662	136.312	143.209
9	-7.91209	161.426	161.264	120.322	125.991
9	-5.93407	196.486	195.252	168.11	177.866
9	-3.95604	218.685	216.283	179.17	190.731
9	-1.97802	228.277	226.029	150.113	159.849
9	0	251.961	250.437	172.279	183.53
9	1.97802	206.149	206.062	124.996	131.494
9	3.95604	204.213	204.626	157.082	164.238
9	5.93407	0	0	0	0
9	7.91209	0	0	0	0
9	9.89011	0	0	0	0
9	11.8681	0	0	0	0
9	13.8462	0	0	0	0
9	15.8242	0	0	0	0
9	17.8022	0	0	0	0
9	19.7802	0	0	0	0
9	21.7582	0	0	0	0
9	23.7363	0	0	0	0
9	25.7143	0	0	0	0
9	27.6923	0	0	0	0
9	29.6703	0	0	0	0
9	31.6484	0	0	0	0
9	33.6264	27.086	28.8021	0.105795	0.0978346
9	35.6044	148.694	147.848	0.0952807	0.0875615
9	37.5824	99.8588	100.059	124.455	129.356
9	39.5604	105.558	105.5	92.0565	94.4601
9	41.5385	0	0	0	0
9	43.5165	0	0	0	0
9	45.4945	0	0	0	0
9	47.4725	0	0	0	0
9	49.4505	0	0	0	0
9	51.4286	0	0	0	0
9	53.4066	0	0	0	0
9	55.3846	0	0	0	0
9	57.3626	0	0	0	0
9	59.3407	0	0	0	0
9	61.3187	0	0	0	0
9	63.2967	0	0	0	0
9	65.2747	37.6952	37.7777	29.7873	30.1145
9	67.2527	26.813	26.8655	24.2504	24.7024
9	69.2308	17.7371	17.7689	18.6246	18.9221
9	71.2088	14.3105	14.3113	15.2539	15.4548
9	73.1868	NaN	NaN	NaN	NaN
9	75.1648	NaN	NaN	NaN	NaN
9	77.1429	26.5857	26.4752	25.4102	26.1938
9	79.1209	88.0214	88.2387	145.092	151.701
9	81.0989	91.4462	91.3456	0.328636	0.352156
9	83.0769	33.6226	34.2031	0.329896	0.350126
9	85.0549	7.62453	8.0822	0.412511	0.447235
9	87.033	7.2646	7.68451	0.446548	0.472726
9	89.011	0	0	0	0
11	-89.011	0	0	0	0
11	-87.033	0	0	0	0
11	-85.0549	0	0	0	0
11	-83.0769	0	0	0	0
11	-81.0989	0	0	0	0
11	-79.1209	0	0	0	0
11	-77.1429	0	0	0	0
11	-75.1648	0	0	0	0
11	-73.1868	0	0	0	0
11	-71.2088	0	0	0	0
11	-69.2308	48.55	49.3952	71.5848	78.2092
11	-67.2527	78.5327	78.9623	66.5403	70.9509
11	-65.2747	79.2392	79.7972	62.9222	67.3071
11	-63.2967	76.4334	77.1412	88.9692	94.938
11	-61.3187	67.5474	68.4718	54.1827	58.2051
11	-59.3407	61.1476	62.0833	45.7556	48.9669
11	-57.3626	59.0426	59.6566	42.1725	45.1367
11	-55.3846	61.8536	62.5147	49.6754	53.1032
11	-53.4066	55.3875	55.9171	61.301	65.3111
11	-51.4286	50.843	51.1759	56.6245	61.0143
11	-49.4505	46.6154	46.7258	61.1845	67.0903
11	-47.4725	42.4184	42.857	53.2169	58.4673
11	-45.4945	34.5905	34.7527	47.1669	50.9579
11	-43.5165	36.0928	36.1373	46.5653	47.5644
11	-41.5385	47.0095	46.824	61.5288	61.625
11	-39.5604	42.2461	42.0183	53.342	52.3914
11	-37.5824	42.5494	42.2999	52.046	50.7749
11	-35.6044	51.8843	53.1071	66.4309	66.7575
11	-33.6264	59.974	61.8494	70.5182	73.1713
11	-31.6484	43.458	44.3187	41.3162	42.948
11	-29.6703	54.3784	54.8014	44.7796	46.4743
11	-27.6923	78.1175	78.6632	73.5884	78.2515
11	-25.7143	93.6861	93.3227	83.3547	87.7817
11	-23.7363	119.203	118.32	115.835	123.803
11	-21.7582	156.888	155.13	176.872	192.392
11	-19.7802	248.766	244.387	332.895	368.369
11	-17.8022	280.704	275.409	374.564	414.888
11	-15.8242	292.857	287.507	384.038	425.189
11	-13.8462	252.434	249.162	275.989	302.129
11	-11.8681	225.358	223.722	196.657	211.913
11	-9.89011	197.787	197.322	154.559	163.824
11	-7.91209	207.236	206.224	148.144	157.06
11	-5.93407	246.243	244.003	246.765	263.978
11	-3.95604	307.159	302.201	292.063	317.688
11	-1.97802	0	0	0	0
11	0	0	0	0	0
11	1.97802	0	0	0	0
11	3.95604	0	0	0	0
11	5.93407	0	0	0	0
11	7.91209	0	0	0	0
11	9.89011	0	0	0	0
11	11.8681	0	0	0	0
11	13.8462	0	0	0	0
11	15.8242	0	0	0	0
11	17.8022	0	0	0	0
11	19.7802	0	0	0	0
11	21.7582	0	0	0	0
11	23.7363	0	0	0	0
11	25.7143	0	0	0	0
11	27.6923	0	0	0	0
11	29.6703	0	0	0	0
11	31.6484	0	0	0	0
11	33.6264	208.468	207.089	189.299	199.973
11	35.6044	134.617	134.894	195.706	206.117
11	37.5824	182.658	182.565	169.649	177.604
11	39.5604	80.0594	79.972	70.4716	71.1922
11	41.5385	0	0	0	0
11	43.5165	0	0	0	0
11	45.4945	0	0	0	0
11	47.4725	0	0	0	0
11	49.4505	0	0	0	0
11	51.4286	0	0	0	0
11	53.4066	0	0	0	0
11	55.3846	0	0	0	0
11	57.3626	0	0	0	0
11	59.3407	0	0	0	0
11	61.3187	0	0	0	0
11	63.2967	0	0	0	0
11	65.2747	34.7249	34.9182	26.748	26.9325
11	67.2527	38.4312	38.5675	31.6205	32.0228
11	69.2308	15.3172	15.3589	15.5874	15.5816
11	71.2088	14.6407	14.626	15.7186	15.8473
11	73.1868	NaN	NaN	NaN	NaN
11	75.1648	NaN	NaN	NaN	NaN
11	77.1429	20.1354	20.1459	24.593	25.1356
11	79.1209	90.9362	91.0306	145.153	153.077
11	81.0989	88.7712	88.77	0.309697	0.338615
11	83.0769	60.4729	60.2851	0.317247	0.337172
11	85.0549	7.67305	8.13709	0.414883	0.449984
11	87.033	7.30529	7.72837	0.449349	0.47549
11	89.011	0	0	0	0
13	-89.011	0	0	0	0
13	-87.033	0	0	0	0
13	-85.0549	0	0	0	0
13	-83.0769	0	0	0	0
13	-81.0989	0	0	0	0
13	-79.1209	0	0	0	0
13	-77.1429	0	0	0	0
13	-75.1648	0	0	0	0
13	-73.1868	0	0	0	0
13	-71.2088	0	0	0	0
13	-69.2308	45.9224	46.8883	59.0232	64.0171
13	-67.2527	66.9281	67.4532	57.7849	61.4191
13	-65.2747	79.7407	80.3461	57.1786	61.1922
13	-63.2967	73.7257	74.2523	81.6367	87.1191
13	-61.3187	68.1005	69.0041	52.6661	56.5359
13	-59.3407	60.3995	61.2371	41.329	44.1657
13	-57.3626	57.5882	58.2587	32.6822	34.879
13	-55.3846	60.3788	61.0052	44.3092	47.1397
13	-53.4066	55.7809	56.3208	63.3335	67.5294
13	-51.4286	49.995	50.3805	61.6972	65.2193
13	-49.4505	41.8171	42.0182	52.8014	56.3276
13	-47.4725	38.4163	38.4457	46.0751	49.8685
13	-45.4945	36.6941	36.714	48.7205	51.168
13	-43.5165	39.6836	39.5502	52.4908	53.1722
13	-41.5385	49.3231	49.1051	62.4498	62.3503
13	-39.5604	48.9978	48.798	57.5442	56.3465
13	-37.5824	69.7707	70.6637	88.14	88.1147
13	-35.6044	68.9204	71.3039	86.2299	88.3868
13	-33.6264	68.8626	73.3452	78.5153	84.8426
13	-31.6484	43.3171	42.9314	38.4801	39.369
13	-29.6703	66.7249	66.835	54.4147	57.2606
13	-27.6923	93.2514	92.7842	87.3328	93.0181
13	-25.7143	139.056	136.579	165.712	180.606
13	-23.7363	221.073	215.617	295.332	329.143
13	-21.7582	280.693	272.841	380.379	427.852
13	-19.7802	0	0	0	0
13	-17.8022	0	0	0	0
13	-15.8242	0	0	0	0
13	-13.8462	0	0	0	0
13	-11.8681	279.175	275.771	243.408	265.141
13	-9.89011	262.177	259.752	206.11	222.126
13	-7.91209	249.586	247.522	200.191	215.231
13	-5.93407	0	0	0	0
13	-3.95604	0	0	0	0
13	-1.97802	0	0	0	0
13	0	0	0	0	0
13	1.97802	0	0	0	0
13	3.95604	0	0	0	0
13	5.93407	0	0	0	0
13	7.91209	0	0	0	0
13	9.89011	0	0	0	0
13	11.8681	0	0	0	0
13	13.8462	0	0	0	0
13	15.8242	0	0	0	0
13	17.8022	0	0	0	0
13	19.7802	0	0	0	0
13	21.7582	0	0	0	0
13	23.7363	0	0	0	0
13	25.7143	0	0	0	0
13	27.6923	0	0	0	0
13	29.6703	0	0	0	0
13	31.6484	0	0	0	0
13	33.6264	92.6283	93.2139	90.9349	93.3644
13	35.6044	68.3719	68.7552	80.2559	81.5796
13	37.5824	94.6071	94.8339	95.2224	96.9187
13	39.5604	38.0427	38.0332	39.9577	38.972
13	41.5385	0	0	0	0
13	43.5165	0	0	0	0
13	45.4945	0	0	0	0
13	47.4725	0	0	0	0
13	49.4505	0	0	0	0
13	51.4286	0	0	0	0
13	53.4066	0	0	0	0
13	55.3846	0	0	0	0
13	57.3626	0	0	0	0
13	59.3407	0	0	0	0
13	61.3187	0	0	0	0
13	63.2967	0	0	0	0
13	65.2747	0	0	0	0
13	67.2527	22.2631	22.3739	19.2508	19.225
13	69.2308	13.5028	13.5664	13.6553	13.545
13	71.2088	13.2424	13.2321	14.1142	14.0906
13	73.1868	NaN	NaN	NaN	NaN
13	75.1648	NaN	NaN	NaN	NaN
13	77.1429	32.5501	32.6588	38.8978	40.1428
13	79.1209	0	0	0	0
13	81.0989	88.6552	88.7797	0.295895	0.330199
13	83.0769	77.7528	77.0999	0.306789	0.33032
13	85.0549	7.71648	8.18587	0.419365	0.454072
13	87.033	7.35224	7.77877	0.453521	0.480452
13	89.011	0	0	0	0
15	-89.011	0	0	0	0
15	-87.033	0	0	0	0
15	-85.0549	0	0	0	0
15	-83.0769	0	0	0	0
15	-81.0989	0	0	0	0
15	-79.1209	0	0	0	0
15	-77.1429	0	0	0	0
15	-75.1648	0	0	0	0
15	-73.1868	0	0	0	0
15	-71.2088	0	0	0	0
15	-69.2308	47.3793	48.3203	61.122	66.3604
15	-67.2527	64.0919	64.6469	50.9212	54.1765
15	-65.2747	74.7093	75.2532	64.2965	68.7457
15	-63.2967	74.0863	74.6314	56.3658	60.2869
15	-61.3187	69.441	70.3923	51.7368	55.4534
15	-59.3407	59.6224	60.3374	62.0935	66.448
15	-57.3626	56.0393	56.6528	31.8385	33.8111
15	-55.3846	57.6939	58.2859	39.7163	42.2052
15	-53.4066	55.9367	56.4484	71.0779	75.9893
15	-51.4286	49.8108	50.1838	62.743	66.4014
15	-49.4505	40.165	40.3836	45.252	47.323
15	-47.4725	38.167	38.2203	42.8713	45.5394
15	-45.4945	37.8198	37.7804	50.2558	51.824
15	-43.5165	42.8362	42.6786	59.3889	60.1404
15	-41.5385	51.3106	51.0216	66.9642	66.5982
15	-39.5604	49.7073	49.5435	53.9332	52.6778
15	-37.5824	68.0644	71.0665	87.5045	91.6305
15	-35.6044	69.2369	73.205	85.5719	90.9242
15	-33.6264	46.267	47.006	51.2301	56.2232
15	-31.6484	63.9026	63.2287	59.1472	63.2094
15	-29.6703	133.877	131.609	142.763	155.794
15	-27.6923	146.382	143.362	160.667	175.662
15	-25.7143	0	0	0	0
15	-23.7363	0	0	0	0
15	-21.7582	0	0	0	0
15	-19.7802	0	0	0	0
15	-17.8022	0	0	0	0
15	-15.8242	0	0	0	0
15	-13.8462	0	0	0	0
15	-11.8681	0	0	0	0
15	-9.89011	0	0	0	0
15	-7.91209	0	0	0	0
15	-5.93407	0	0	0	0
15	-3.95604	0	0	0	0
15	-1.97802	0	0	0	0
15	0	0	0	0	0
15	1.97802	0	0	0	0
15	3.95604	0	0	0	0
15	5.93407	0	0	0	0
15	7.91209	0	0	0	0
15	9.89011	0	0	0	0
15	11.8681	0	0	0	0
15	13.8462	0	0	0	0
15	15.8242	0	0	0	0
15	17.8022	0	0	0	0
15	19.7802	0	0	0	0
15	21.7582	0	0	0	0
15	23.7363	0	0	0	0
15	25.7143	0	0	0	0
15	27.6923	0	0	0	0
15	29.6703	0	0	0	0
15	31.6484	0	0	0	0
15	33.6264	69.6791	69.8686	65.2217	65.4813
15	35.6044	94.3761	94.4001	84.5052	85.8043
15	37.5824	0	0	0	0
15	39.5604	0	0	0	0
15	41.5385	0	0	0	0
15	43.5165	0	0	0	0
15	45.4945	0	0	0	0
15	47.4725	0	0	0	0
15	49.4505	0	0	0	0
15	51.4286	0	0	0	0
15	53.4066	0	0	0	0
15	55.3846	0	0	0	0
15	57.3626	0	0	0	0
15	59.3407	0	0	0	0
15	61.3187	0	0	0	0
15	63.2967	0	0	0	0
15	65.2747	0	0	0	0
15	67.2527	0	0	0	0
15	69.2308	14.3612	14.4648	13.4318	13.3005
15	71.2088	NaN	NaN	NaN	NaN
15	73.1868	15.4016	15.4467	14.984	15.0391
15	75.1648	18.7211	18.7763	17.6158	17.8181
15	77.1429	33.4953	33.5652	43.6101	45.0275
15	79.1209	0	0	0	0
15	81.0989	88.9773	89.2087	0.306743	0.336465
15	83.0769	80.1278	79.4631	0.316678	0.337772
15	85.0549	7.75397	8.22758	0.428035	0.460638
15	87.033	7.38555	7.81437	0.458144	0.486431
15	89.011	0	0	0	0
17	-89.011	0	0	0	0
17	-87.033	0	0	0	0
17	-85.0549	0	0	0	0
17	-83.0769	0	0	0	0
17	-81.0989	0	0	0	0
17	-79.1209	0	0	0	0
17	-77.1429	0	0	0	0
17	-75.1648	0	0	0	0
17	-73.1868	0	0	0	0
17	-71.2088	0	0	0	0
17	-69.2308	52.6985	53.4977	56.3222	62.0118
17	-67.2527	61.0841	61.8626	41.7571	44.4557
17	-65.2747	70.2321	71.0377	49.283	52.7606
17	-63.2967	72.3312	72.8081	58.1321	62.1818
17	-61.3187	68.613	69.4509	73.0542	78.3965
17	-59.3407	57.6407	58.2066	53.8049	57.48
17	-57.3626	54.5299	55.0948	29.6797	31.4244
17	-55.3846	56.2176	56.7425	43.0853	45.9049
17	-53.4066	54.1126	54.6083	65.9395	70.3846
17	-51.4286	48.1895	48.5715	59.5925	62.9997
17	-49.4505	39.1678	39.4244	46.1483	48.2963
17	-47.4725	39.3257	39.3685	43.4828	45.1615
17	-45.4945	39.3393	39.2754	52.3731	53.8127
17	-43.5165	47.1012	46.8824	68.3358	69.3472
17	-41.5385	54.4596	54.0723	70.4197	70.1155
17	-39.5604	46.0307	46.709	51.4182	51.9037
17	-37.5824	43.6798	45.4375	54.4539	59.7408
17	-35.6044	25.7602	25.6083	31.0001	32.8552
17	-33.6264	61.6091	60.186	75.6569	81.7942
17	-31.6484	171.314	166.416	220.212	244.289
17	-29.6703	185.167	179.504	240.312	267.357
17	-27.6923	0	0	0	0
17	-25.7143	0	0	0	0
17	-23.7363	0	0	0	0
17	-21.7582	0	0	0	0
17	-19.7802	0	0	0	0
17	-17.8022	0	0	0	0
17	-15.8242	0	0	0	0
17	-13.8462	0	0	0	0
17	-11.8681	0	0	0	0
17	-9.89011	0	0	0	0
17	-7.91209	0	0	0	0
17	-5.93407	0	0	0	0
17	-3.95604	0	0	0	0
17	-1.97802	0	0	0	0
17	0	0	0	0	0
17	1.97802	0	0	0	0
17	3.95604	0	0	0	0
17	5.93407	0	0	0	0
17	7.91209	0	0	0	0
17	9.89011	0	0	0	0
17	11.8681	0	0	0	0
17	13.8462	0	0	0	0
17	15.8242	0	0	0	0
17	17.8022	0	0	0	0
17	19.7802	0	0	0	0
17	21.7582	0	0	0	0
17	23.7363	0	0	0	0
17	25.7143	0	0	0	0
17	27.6923	0	0	0	0
17	29.6703	0	0	0	0
17	31.6484	56.576	57.9197	66.7117	65.2739
17	33.6264	113.71	113.619	91.6805	92.5335
17	35.6044	107.376	107.507	90.4405	91.6806
17	37.5824	50.1969	50.3362	57.9898	56.6262
17	39.5604	79.2284	79.6724	80.9435	80.2107
17	41.5385	172.767	173.748	138.377	142.36
17	43.5165	0	0	0	0
17	45.4945	0	0	0	0
17	47.4725	0	0	0	0
17	49.4505	0	0	0	0
17	51.4286	0	0	0	0
17	53.4066	0	0	0	0
17	55.3846	0	0	0	0
17	57.3626	0	0	0	0
17	59.3407	0	0	0	0
17	61.3187	0	0	0	0
17	63.2967	0	0	0	0
17	65.2747	0	0	0	0
17	67.2527	0	0	0	0
17	69.2308	18.1712	18.3353	15.0337	14.897
17	71.2088	21.0783	21.136	21.894	21.9532
17	73.1868	23.2615	23.3521	23.3465	23.6062
17	75.1648	57.0792	57.1754	66.295	70.202
17	77.1429	0	0	0	0
17	79.1209	0	0	0	0
17	81.0989	86.6586	86.8057	0.322557	0.345675
17	83.0769	74.7352	74.0495	0.333393	0.350442
17	85.0549	7.81012	8.28862	0.435643	0.466886
17	87.033	7.38536	7.8134	0.452986	0.480809
17	89.011	0	0	0	0
19	-89.011	0	0	0	0
19	-87.033	0	0	0	0
19	-85.0549	0	0	0	0
19	-83.0769	0	0	0	0
19	-81.0989	0	0	0	0
19	-79.1209	0	0	0	0
19	-77.1429	0	0	0	0
19	-75.1648	0	0	0	0
19	-73.1868	0	0	0	0
19	-71.2088	0	0	0	0
19	-69.2308	47.6935	48.4586	44.0363	47.2505
19	-67.2527	58.6484	59.5105	36.9902	39.429
19	-65.2747	66.3249	67.2126	38.927	41.7301
19	-63.2967	69.948	70.3909	50.5867	54.1324
19	-61.3187	62.4793	63.0806	40.7974	43.5611
19	-59.3407	56.0461	56.5462	35.2016	37.3422
19	-57.3626	52.9365	53.4836	29.4517	31.1499
19	-55.3846	54.5746	55.0682	44.6815	47.5704
19	-53.4066	51.8268	52.3153	65.0981	69.426
19	-51.4286	46.9312	47.3448	59.6682	63.0671
19	-49.4505	40.4112	40.6568	48.7307	51.0239
19	-47.4725	40.3057	40.336	44.3201	45.9607
19	-45.4945	41.7372	41.6526	54.2471	55.7831
19	-43.5165	48.1041	47.8654	71.7809	72.9301
19	-41.5385	56.5444	56.1097	73.8839	73.8058
19	-39.5604	42.3595	42.1803	44.5089	44.5727
19	-37.5824	32.582	32.298	38.4964	39.4992
19	-35.6044	34.0883	33.2829	41.2446	43.1921
19	-33.6264	0	0	0	0
19	-31.6484	0	0	0	0
19	-29.6703	0	0	0	0
19	-27.6923	0	0	0	0
19	-25.7143	0	0	0	0
19	-23.7363	0	0	0	0
19	-21.7582	0	0	0	0
19	-19.7802	0	0	0	0
19	-17.8022	0	0	0	0
19	-15.8242	0	0	0	0
19	-13.8462	0	0	0	0
19	-11.8681	0	0	0	0
19	-9.89011	0	0	0	0
19	-7.91209	0	0	0	0
19	-5.93407	0	0	0	0
19	-3.95604	0	0	0	0
19	-1.97802	0	0	0	0
19	0	0	0	0	0
19	1.97802	0	0	0	0
19	3.95604	0	0	0	0
19	5.93407	0	0	0	0
19	7.91209	0	0	0	0
19	9.89011	0	0	0	0
19	11.8681	0	0	0	0
19	13.8462	0	0	0	0
19	15.8242	0	0	0	0
19	17.8022	0	0	0	0
19	19.7802	0	0	0	0
19	21.7582	0	0	0	0
19	23.7363	0	0	0	0
19	25.7143	0	0	0	0
19	27.6923	0	0	0	0
19	29.6703	0	0	0	0
19	31.6484	20.3795	19.9362	32.6255	30.3553
19	33.6264	46.5112	46.2782	56.4084	54.1483
19	35.6044	60.6595	60.6813	63.9454	62.7088
19	37.5824	42.4161	42.3994	50.7614	48.7228
19	39.5604	75.4039	75.6186	70.1111	69.3459
19	41.5385	77.5337	78.2577	74.4037	74.8999
19	43.5165	0	0	0	0
19	45.4945	0	0	0	0
19	47.4725	0	0	0	0
19	49.4505	0	0	0	0
19	51.4286	0	0	0	0
19	53.4066	0	0	0	0
19	55.3846	0	0	0	0
19	57.3626	0	0	0	0
19	59.3407	0	0	0	0
19	61.3187	0	0	0	0
19	63.2967	0	0	0	0
19	65.2747	0	0	0	0
19	67.2527	0	0	0	0
19	69.2308	0	0	0	0
19	71.2088	38.8495	39.0011	36.3941	37.0083
19	73.1868	30.125	30.2254	31.251	31.8012
19	75.1648	101.873	102.239	135.945	145.608
19	77.1429	100.388	100.75	141.946	148.878
19	79.1209	90.6103	91.1515	93.3855	97.309
19	81.0989	79.3563	79.4154	0.3266	0.348065
19	83.0769	41.7981	42.2929	0.358344	0.387251
19	85.0549	7.86621	8.34935	0.426386	0.461785
19	87.033	7.38351	7.81033	0.444594	0.473444
19	89.011	0	0	0	0
21	-89.011	0	0	0	0
21	-87.033	0	0	0	0
21	-85.0549	0	0	0	0
21	-83.0769	0	0	0	0
21	-81.0989	0	0	0	0
21	-79.1209	0	0	0	0
21	-77.1429	0	0	0	0
21	-75.1648	0	0	0	0
21	-73.1868	0	0	0	0
21	-71.2088	0	0	0	0
21	-69.2308	53.3404	54.013	35.8004	38.0793
21	-67.2527	58.319	59.2256	33.9887	36.3236
21	-65.2747	65.6344	66.5245	36.7305	39.3833
21	-63.2967	67.5608	67.9915	48.4463	51.8306
21	-61.3187	56.5026	57.0442	55.9733	59.9322
21	-59.3407	52.4407	52.9284	27.1426	28.6464
21	-57.3626	50.5365	51.0491	27.5827	29.1099
21	-55.3846	52.5984	53.0637	45.1375	48.0119
21	-53.4066	50.5467	51.0005	58.9203	62.7247
21	-51.4286	45.7007	46.113	57.6133	60.8744
21	-49.4505	42.0218	42.2139	48.3229	50.5998
21	-47.4725	40.7668	40.8178	44.4794	46.1781
21	-45.4945	40.8951	40.8607	53.9167	55.4467
21	-43.5165	48.8668	48.5604	70.881	72.034
21	-41.5385	55.09	54.6967	69.7414	69.7223
21	-39.5604	40.4643	40.6224	39.637	39.7328
21	-37.5824	51.6441	50.7289	58.5585	60.1693
21	-35.6044	32.5312	31.5918	43.1304	44.6127
21	-33.6264	0	0	0	0
21	-31.6484	0	0	0	0
21	-29.6703	0	0	0	0
21	-27.6923	0	0	0	0
21	-25.7143	0	0	0	0
21	-23.7363	0	0	0	0
21	-21.7582	0	0	0	0
21	-19.7802	0	0	0	0
21	-17.8022	0	0	0	0
21	-15.8242	0	0	0	0
21	-13.8462	0	0	0	0
21	-11.8681	0	0	0	0
21	-9.89011	0	0	0	0
21	-7.91209	0	0	0	0
21	-5.93407	0	0	0	0
21	-3.95604	0	0	0	0
21	-1.97802	0	0	0	0
21	0	0	0	0	0
21	1.97802	0	0	0	0
21	3.95604	0	0	0	0
21	5.93407	0	0	0	0
21	7.91209	0	0	0	0
21	9.89011	0	0	0	0
21	11.8681	0	0	0	0
21	13.8462	0	0	0	0
21	15.8242	0	0	0	0
21	17.8022	0	0	0	0
21	19.7802	0	0	0	0
21	21.7582	0	0	0	0
21	23.7363	0	0	0	0
21	25.7143	0	0	0	0
21	27.6923	0	0	0	0
21	29.6703	0	0	0	0
21	31.6484	0	0	0	0
21	33.6264	29.4552	29.7731	45.7349	43.4245
21	35.6044	33.5889	33.4864	47.4089	44.9921
21	37.5824	29.0594	28.6752	42.6242	39.64
21	39.5604	0	0	0	0
21	41.5385	0	0	0	0
21	43.5165	0	0	0	0
21	45.4945	0	0	0	0
21	47.4725	0	0	0	0
21	49.4505	0	0	0	0
21	51.4286	0	0	0	0
21	53.4066	0	0	0	0
21	55.3846	0	0	0	0
21	57.3626	0	0	0	0
21	59.3407	0	0	0	0
21	61.3187	0	0	0	0
21	63.2967	0	0	0	0
21	65.2747	0	0	0	0
21	67.2527	0	0	0	0
21	69.2308	0	0	0	0
21	71.2088	39.781	39.9318	38.5001	39.1951
21	73.1868	27.7536	27.8115	29.8692	30.5576
21	75.1648	105.715	105.681	151.706	157.91
21	77.1429	116.284	116.592	130.327	136.134
21	79.1209	85.2126	85.8021	89.8434	94.2485
21	81.0989	82.2435	82.4193	0.329065	0.349665
21	83.0769	38.4796	39.0468	0.341487	0.360616
21	85.0549	7.89307	8.37863	0.396654	0.438937
21	87.033	7.40798	7.83527	0.440925	0.471001
21	89.011	0	0	0	0
23	-89.011	0	0	0	0
23	-87.033	0	0	0	0
23	-85.0549	0	0	0	0
23	-83.0769	0	0	0	0
23	-81.0989	0	0	0	0
23	-79.1209	0	0	0	0
23	-77.1429	0	0	0	0
23	-75.1648	0	0	0	0
23	-73.1868	0	0	0	0
23	-71.2088	0	0	0	0
23	-69.2308	54.6326	55.2917	42.3572	45.2199
23	-67.2527	59.8978	60.7982	31.486	33.7194
23	-65.2747	67.3849	68.2254	31.1686	33.4833
23	-63.2967	64.2735	64.7736	36.8226	39.3339
23	-61.3187	53.3407	53.8975	24.3456	25.7087
23	-59.3407	48.1594	48.6392	19.178	20.1163
23	-57.3626	47.2114	47.6931	33.3102	35.2278
23	-55.3846	49.5356	50.0048	35.0081	37.0664
23	-53.4066	47.4636	47.9439	50.7374	53.8562
23	-51.4286	41.7419	42.1928	54.7726	58.023
23	-49.4505	40.5246	40.7315	46.476	48.6449
23	-47.4725	40.8215	40.8463	44.7468	46.8283
23	-45.4945	41.6697	41.5549	53.0266	54.4726
23	-43.5165	50.2214	49.8359	70.3594	71.5518
23	-41.5385	59.642	59.1167	74.2656	74.4238
23	-39.5604	61.6013	64.6491	68.3972	73.3638
23	-37.5824	81.3181	87.0789	84.2212	94.7743
23	-35.6044	41.7339	40.8533	55.8078	57.6916
23	-33.6264	0	0	0	0
23	-31.6484	0	0	0	0
23	-29.6703	0	0	0	0
23	-27.6923	0	0	0	0
23	-25.7143	0	0	0	0
23	-23.7363	0	0	0	0
23	-21.7582	0	0	0	0
23	-19.7802	0	0	0	0
23	-17.8022	0	0	0	0
23	-15.8242	0	0	0	0
23	-13.8462	0	0	0	0
23	-11.8681	0	0	0	0
23	-9.89011	0	0	0	0
23	-7.91209	0	0	0	0
23	-5.93407	0	0	0	0
23	-3.95604	0	0	0	0
23	-1.97802	0	0	0	0
23	0	0	0	0	0
23	1.97802	0	0	0	0
23	3.95604	0	0	0	0
23	5.93407	0	0	0	0
23	7.91209	0	0	0	0
23	9.89011	0	0	0	0
23	11.8681	0	0	0	0
23	13.8462	0	0	0	0
23	15.8242	0	0	0	0
23	17.8022	0	0	0	0
23	19.7802	0	0	0	0
23	21.7582	0	0	0	0
23	23.7363	0	0	0	0
23	25.7143	0	0	0	0
23	27.6923	0	0	0	0
23	29.6703	0	0	0	0
23	31.6484	0	0	0	0
23	33.6264	32.2642	33.3122	48.7691	47.5311
23	35.6044	24.6589	24.5172	40.9108	38.6319
23	37.5824	0	0	0	0
23	39.5604	0	0	0	0
23	41.5385	0	0	0	0
23	43.5165	0	0	0	0
23	45.4945	0	0	0	0
23	47.4725	0	0	0	0
23	49.4505	0	0	0	0
23	51.4286	0	0	0	0
23	53.4066	0	0	0	0
23	55.3846	0	0	0	0
23	57.3626	0	0	0	0
23	59.3407	0	0	0	0
23	61.3187	0	0	0	0
23	63.2967	0	0	0	0
23	65.2747	0	0	0	0
23	67.2527	0	0	0	0
23	69.2308	0	0	0	0
23	71.2088	32.5985	32.7212	35.7606	36.3195
23	73.1868	27.984	28.0629	31.7843	32.7572
23	75.1648	88.368	88.4046	126.753	132.335
23	77.1429	115.704	116.057	137.069	142.693
23	79.1209	74.0468	74.6549	86.4803	91.5301
23	81.0989	75.6835	75.8748	0.318182	0.343287
23	83.0769	8.54767	9.14781	0.333774	0.351619
23	85.0549	7.91721	8.40471	0.381438	0.425321
23	87.033	7.46217	7.89186	0.443553	0.474018
23	89.011	0	0	0	0
25	-89.011	0	0	0	0
25	-87.033	0	0	0	0
25	-85.0549	0	0	0	0
25	-83.0769	0	0	0	0
25	-81.0989	0	0	0	0
25	-79.1209	0	0	0	0
25	-77.1429	0	0	0	0
25	-75.1648	0	0	0	0
25	-73.1868	0	0	0	0
25	-71.2088	0	0	0	0
25	-69.2308	55.8081	56.4345	46.9319	50.2376
25	-67.2527	61.9459	62.8146	40.3766	43.2365
25	-65.2747	64.7014	65.5964	30.8422	33.1316
25	-63.2967	61.5968	62.2031	32.8341	35.0439
25	-61.3187	52.6639	53.1929	40.2124	42.7821
25	-59.3407	46.5169	46.9613	34.226	36.2218
25	-57.3626	45.7329	46.1452	36.5202	38.7151
25	-55.3846	48.7009	49.0587	50.3778	54.8178
25	-53.4066	46.5183	46.9243	48.9242	52.6854
25	-51.4286	39.2631	39.7067	59.3816	65.5757
25	-49.4505	39.4767	39.6569	45.7819	48.3855
25	-47.4725	39.9043	39.914	42.8799	44.6629
25	-45.4945	38.7948	38.7183	48.6624	49.8716
25	-43.5165	49.1303	48.7679	69.3492	70.5221
25	-41.5385	65.2882	64.7535	77.0827	77.169
25	-39.5604	81.8105	83.7835	95.1326	98.0591
25	-37.5824	65.4785	65.1583	63.5195	64.6491
25	-35.6044	39.2226	38.2128	51.2585	52.825
25	-33.6264	0	0	0	0
25	-31.6484	0	0	0	0
25	-29.6703	0	0	0	0
25	-27.6923	0	0	0	0
25	-25.7143	0	0	0	0
25	-23.7363	0	0	0	0
25	-21.7582	0	0	0	0
25	-19.7802	0	0	0	0
25	-17.8022	0	0	0	0
25	-15.8242	0	0	0	0
25	-13.8462	0	0	0	0
25	-11.8681	0	0	0	0
25	-9.89011	0	0	0	0
25	-7.91209	0	0	0	0
25	-5.93407	0	0	0	0
25	-3.95604	0	0	0	0
25	-1.97802	0	0	0	0
25	0	0	0	0	0
25	1.97802	0	0	0	0
25	3.95604	0	0	0	0
25	5.93407	0	0	0	0
25	7.91209	0	0	0	0
25	9.89011	0	0	0	0
25	11.8681	0	0	0	0
25	13.8462	0	0	0	0
25	15.8242	0	0	0	0
25	17.8022	0	0	0	0
25	19.7802	0	0	0	0
25	21.7582	0	0	0	0
25	23.7363	0	0	0	0
25	25.7143	0	0	0	0
25	27.6923	0	0	0	0
25	29.6703	0	0	0	0
25	31.6484	0	0	0	0
25	33.6264	52.3316	52.2611	62.5781	61.6772
25	35.6044	39.7923	40.1477	51.4722	50.629
25	37.5824	51.5158	56.302	73.0153	76.645
25	39.5604	0	0	0	0
25	41.5385	0	0	0	0
25	43.5165	0	0	0	0
25	45.4945	0	0	0	0
25	47.4725	0	0	0	0
25	49.4505	0	0	0	0
25	51.4286	0	0	0	0
25	53.4066	0	0	0	0
25	55.3846	0	0	0	0
25	57.3626	0	0	0	0
25	59.3407	0	0	0	0
25	61.3187	0	0	0	0
25	63.2967	0	0	0	0
25	65.2747	0	0	0	0
25	67.2527	0	0	0	0
25	69.2308	0	0	0	0
25	71.2088	32.443	32.5262	36.8394	37.3421
25	73.1868	28.1756	28.2859	35.6571	36.6488
25	75.1648	73.8183	73.7869	105.05	109.481
25	77.1429	97.3445	97.6902	138.798	143.827
25	79.1209	66.129	66.6886	71.1155	75.5923
25	81.0989	71.0615	71.4498	0.287179	0.323484
25	83.0769	54.6165	54.707	0.330877	0.34974
25	85.0549	8.01	8.50393	0.420338	0.459389
25	87.033	7.49167	7.92207	0.450405	0.478781
25	89.011	0	0	0	0
27	-89.011	0	0	0	0
27	-87.033	0	0	0	0
27	-85.0549	0	0	0	0
27	-83.0769	0	0	0	0
27	-81.0989	0	0	0	0
27	-79.1209	0	0	0	0
27	-77.1429	0	0	0	0
27	-75.1648	0	0	0	0
27	-73.1868	0	0	0	0
27	-71.2088	0	0	0	0
27	-69.2308	53.3611	53.9919	48.8528	52.2657
27	-67.2527	63.3028	64.112	52.7676	56.1267
27	-65.2747	64.4944	65.3878	30.8229	33.009
27	-63.2967	60.7228	61.332	30.2535	32.2708
27	-61.3187	52.6606	53.1539	29.5676	31.2961
27	-59.3407	45.5667	45.986	28.9837	30.5717
27	-57.3626	44.2123	44.5774	39.4959	41.9856
27	-55.3846	44.805	45.1365	42.9233	45.9527
27	-53.4066	44.082	44.4323	55.3504	61.2456
27	-51.4286	38.6849	39.0779	64.4239	70.2176
27	-49.4505	37.3605	37.5716	44.1825	46.128
27	-47.4725	37.5494	37.6026	41.0107	42.3504
27	-45.4945	36.7717	36.7088	47.0364	48.0861
27	-43.5165	46.9978	46.6664	67.2148	68.2714
27	-41.5385	67.2522	66.5528	86.6038	87.2379
27	-39.5604	72.7536	73.2198	80.0245	81.5898
27	-37.5824	41.5819	41.8812	49.4216	51.4584
27	-35.6044	42.0844	40.5896	48.9789	49.6987
27	-33.6264	44.682	43.4255	57.9754	59.6074
27	-31.6484	0	0	0	0
27	-29.6703	0	0	0	0
27	-27.6923	0	0	0	0
27	-25.7143	0	0	0	0
27	-23.7363	0	0	0	0
27	-21.7582	0	0	0	0
27	-19.7802	0	0	0	0
27	-17.8022	0	0	0	0
27	-15.8242	0	0	0	0
27	-13.8462	0	0	0	0
27	-11.8681	0	0	0	0
27	-9.89011	0	0	0	0
27	-7.91209	0	0	0	0
27	-5.93407	0	0	0	0
27	-3.95604	0	0	0	0
27	-1.97802	0	0	0	0
27	0	0	0	0	0
27	1.97802	0	0	0	0
27	3.95604	0	0	0	0
27	5.93407	0	0	0	0
27	7.91209	0	0	0	0
27	9.89011	0	0	0	0
27	11.8681	0	0	0	0
27	13.8462	0	0	0	0
27	15.8242	0	0	0	0
27	17.8022	0	0	0	0
27	19.7802	0	0	0	0
27	21.7582	0	0	0	0
27	23.7363	0	0	0	0
27	25.7143	0	0	0	0
27	27.6923	0	0	0	0
27	29.6703	0	0	0	0
27	31.6484	201.04	200.247	161.87	168.767
27	33.6264	115.249	114.884	111.64	113.984
27	35.6044	65.1921	64.7055	73.0657	73.0889
27	37.5824	38.8538	41.6939	49.8516	51.2251
27	39.5604	0	0	0	0
27	41.5385	0	0	0	0
27	43.5165	0	0	0	0
27	45.4945	0	0	0	0
27	47.4725	0	0	0	0
27	49.4505	0	0	0	0
27	51.4286	0	0	0	0
27	53.4066	0	0	0	0
27	55.3846	0	0	0	0
27	57.3626	0	0	0	0
27	59.3407	0	0	0	0
27	61.3187	0	0	0	0
27	63.2967	0	0	0	0
27	65.2747	0	0	0	0
27	67.2527	0	0	0	0
27	69.2308	0	0	0	0
27	71.2088	33.9465	34.0032	37.2877	37.7731
27	73.1868	30.5682	30.6701	39.4414	40.4484
27	75.1648	55.3739	55.3961	56.5241	59.1164
27	77.1429	77.987	78.5054	121.029	125.394
27	79.1209	64.8862	65.3505	74.4787	78.1838
27	81.0989	66.1704	66.5194	0.281946	0.319488
27	83.0769	47.6496	47.9482	0.334447	0.351822
27	85.0549	8.04524	8.541	0.445391	0.477447
27	87.033	7.50963	7.93991	0.455439	0.482149
27	89.011	0	0	0	0
29	-89.011	0	0	0	0
29	-87.033	0	0	0	0
29	-85.0549	0	0	0	0
29	-83.0769	0	0	0	0
29	-81.0989	0	0	0	0
29	-79.1209	0	0	0	0
29	-77.1429	0	0	0	0
29	-75.1648	0	0	0	0
29	-73.1868	0	0	0	0
29	-71.2088	0	0	0	0
29	-69.2308	52.8138	53.5202	44.9151	47.8072
29	-67.2527	65.4802	66.1523	47.2825	51.3941
29	-65.2747	66.2879	67.1214	30.5904	32.6476
29	-63.2967	57.8534	58.533	25.9537	27.6465
29	-61.3187	53.5206	53.9647	31.2642	33.1177
29	-59.3407	46.6449	47.0083	27.3706	28.8204
29	-57.3626	43.9681	44.2936	38.9272	41.3464
29	-55.3846	42.1817	42.4815	38.532	41.3552
29	-53.4066	40.8563	41.1562	46.4429	50.9439
29	-51.4286	37.6886	37.9971	52.6335	57.8948
29	-49.4505	35.1053	35.3557	41.3468	43.0393
29	-47.4725	36.6361	36.666	40.5237	41.7515
29	-45.4945	37.0928	36.9832	47.0734	48.0278
29	-43.5165	44.6822	44.409	63.8897	64.8387
29	-41.5385	57.6786	57.1625	71.4883	71.9112
29	-39.5604	52.5961	52.4411	53.9098	54.6481
29	-37.5824	75.5184	91.1095	87.8098	105.705
29	-35.6044	103.16	119.955	117.847	138.428
29	-33.6264	21.4671	21.9883	30.0427	30.2346
29	-31.6484	0	0	0	0
29	-29.6703	0	0	0	0
29	-27.6923	0	0	0	0
29	-25.7143	0	0	0	0
29	-23.7363	0	0	0	0
29	-21.7582	0	0	0	0
29	-19.7802	0	0	0	0
29	-17.8022	0	0	0	0
29	-15.8242	0	0	0	0
29	-13.8462	0	0	0	0
29	-11.8681	0	0	0	0
29	-9.89011	0	0	0	0
29	-7.91209	0	0	0	0
29	-5.93407	0	0	0	0
29	-3.95604	0	0	0	0
29	-1.97802	0	0	0	0
29	0	0	0	0	0
29	1.97802	0	0	0	0
29	3.95604	0	0	0	0
29	5.93407	0	0	0	0
29	7.91209	0	0	0	0
29	9.89011	0	0	0	0
29	11.8681	0	0	0	0
29	13.8462	0	0	0	0
29	15.8242	0	0	0	0
29	17.8022	0	0	0	0
29	19.7802	0	0	0	0
29	21.7582	0	0	0	0
29	23.7363	0	0	0	0
29	25.7143	0	0	0	0
29	27.6923	0	0	0	0
29	29.6703	0	0	0	0
29	31.6484	199.226	198.864	163.425	170.834
29	33.6264	173.196	172.467	151.818	158.038
29	35.6044	80.0569	79.4921	85.2289	86.1934
29	37.5824	0	0	0	0
29	39.5604	0	0	0	0
29	41.5385	0	0	0	0
29	43.5165	0	0	0	0
29	45.4945	0	0	0	0
29	47.4725	0	0	0	0
29	49.4505	0	0	0	0
29	51.4286	0	0	0	0
29	53.4066	0	0	0	0
29	55.3846	0	0	0	0
29	57.3626	0	0	0	0
29	59.3407	0	0	0	0
29	61.3187	0	0	0	0
29	63.2967	0	0	0	0
29	65.2747	0	0	0	0
29	67.2527	0	0	0	0
29	69.2308	0	0	0	0
29	71.2088	34.2062	34.3117	40.4093	41.0017
29	73.1868	33.0194	33.0827	44.8143	46.0169
29	75.1648	44.2432	44.3336	46.3941	48.2131
29	77.1429	83.6396	83.976	123.258	128.262
29	79.1209	64.0782	64.459	74.2481	77.2234
29	81.0989	66.9627	67.2628	0.290165	0.324621
29	83.0769	54.9655	55.0333	0.344982	0.365652
29	85.0549	8.07848	8.57514	0.451884	0.481577
29	87.033	7.51047	7.93925	0.454132	0.480711
29	89.011	0	0	0	0
31	-89.011	0	0	0	0
31	-87.033	0	0	0	0
31	-85.0549	0	0	0	0
31	-83.0769	0	0	0	0
31	-81.0989	0	0	0	0
31	-79.1209	0	0	0	0
31	-77.1429	0	0	0	0
31	-75.1648	0	0	0	0
31	-73.1868	0	0	0	0
31	-71.2088	0	0	0	0
31	-69.2308	49.3568	50.1799	45.26	48.2917
31	-67.2527	64.8016	65.4123	48.2027	52.9425
31	-65.2747	67.6955	68.4891	30.5365	33.0908
31	-63.2967	58.0211	58.7097	40.3134	43.0245
31	-61.3187	53.2914	53.7205	29.1786	30.8864
31	-59.3407	45.6359	45.9961	29.8646	31.4757
31	-57.3626	43.4791	43.7993	35.6988	37.8778
31	-55.3846	41.1322	41.4014	38.1055	41.2229
31	-53.4066	37.4067	37.6968	40.2307	42.4982
31	-51.4286	37.8635	38.0807	42.6225	44.5542
31	-49.4505	35.7512	35.9708	39.7135	41.2194
31	-47.4725	38.3943	38.3556	41.4068	42.6482
31	-45.4945	39.4798	39.3078	49.4154	50.4678
31	-43.5165	45.9434	45.6291	65.1735	66.2224
31	-41.5385	54.5322	54.0721	65.8895	66.2583
31	-39.5604	49.34	49.2701	50.9877	51.7534
31	-37.5824	85.6508	91.3435	104.144	110.886
31	-35.6044	134.54	141.682	162.918	172.253
31	-33.6264	42.8511	42.815	48.3681	49.8072
31	-31.6484	30.7579	30.4099	35.9219	34.9608
31	-29.6703	0	0	0	0
31	-27.6923	0	0	0	0
31	-25.7143	0	0	0	0
31	-23.7363	0	0	0	0
31	-21.7582	0	0	0	0
31	-19.7802	0	0	0	0
31	-17.8022	0	0	0	0
31	-15.8242	0	0	0	0
31	-13.8462	0	0	0	0
31	-11.8681	0	0	0	0
31	-9.89011	0	0	0	0
31	-7.91209	0	0	0	0
31	-5.93407	0	0	0	0
31	-3.95604	0	0	0	0
31	-1.97802	0	0	0	0
31	0	0	0	0	0
31	1.97802	0	0	0	0
31	3.95604	0	0	0	0
31	5.93407	0	0	0	0
31	7.91209	0	0	0	0
31	9.89011	0	0	0	0
31	11.8681	0	0	0	0
31	13.8462	0	0	0	0
31	15.8242	0	0	0	0
31	17.8022	0	0	0	0
31	19.7802	0	0	0	0
31	21.7582	0	0	0	0
31	23.7363	0	0	0	0
31	25.7143	0	0	0	0
31	27.6923	0	0	0	0
31	29.6703	0	0	0	0
31	31.6484	265.963	263.973	206.144	217.277
31	33.6264	150.389	149.826	131.858	136.608
31	35.6044	56.0388	55.6861	58.2904	58.4049
31	37.5824	0	0	0	0
31	39.5604	0	0	0	0
31	41.5385	0	0	0	0
31	43.5165	0	0	0	0
31	45.4945	0	0	0	0
31	47.4725	0	0	0	0
31	49.4505	0	0	0	0
31	51.4286	0	0	0	0
31	53.4066	0	0	0	0
31	55.3846	0	0	0	0
31	57.3626	0	0	0	0
31	59.3407	0	0	0	0
31	61.3187	0	0	0	0
31	63.2967	0	0	0	0
31	65.2747	0	0	0	0
31	67.2527	0	0	0	0
31	69.2308	0	0	0	0
31	71.2088	39.7565	39.8345	42.5055	43.2296
31	73.1868	37.2147	37.2396	53.8405	55.7801
31	75.1648	49.9879	50.0592	62.01	66.9499
31	77.1429	87.0042	87.2774	129.012	132.538
31	79.1209	68.225	68.4887	75.1921	77.9275
31	81.0989	70.4266	70.6268	0.297015	0.32989
31	83.0769	55.804	55.8438	0.356858	0.384862
31	85.0549	8.13963	8.63841	0.45489	0.483934
31	87.033	7.50693	7.93368	0.452304	0.478672
31	89.011	0	0	0	0
33	-89.011	0	0	0	0
33	-87.033	0	0	0	0
33	-85.0549	0	0	0	0
33	-83.0769	0	0	0	0
33	-81.0989	0	0	0	0
33	-79.1209	0	0	0	0
33	-77.1429	0	0	0	0
33	-75.1648	0	0	0	0
33	-73.1868	0	0	0	0
33	-71.2088	0	0	0	0
33	-69.2308	0	0	0	0
33	-67.2527	69.2476	69.6671	51.364	56.7754
33	-65.2747	75.9993	76.5511	36.5348	39.5612
33	-63.2967	62.6294	63.2392	39.2446	41.8562
33	-61.3187	54.2192	54.6156	28.0569	29.6949
33	-59.3407	44.7577	45.11	27.5652	29.0137
33	-57.3626	42.8052	43.1656	36.9116	39.6707
33	-55.3846	40.318	40.6375	38.6569	41.977
33	-53.4066	37.0957	37.3333	39.3505	42.0857
33	-51.4286	37.9644	38.1387	41.6753	43.7362
33	-49.4505	36.5838	36.7729	40.9205	42.5676
33	-47.4725	40.6766	40.628	42.7605	44.1416
33	-45.4945	42.7921	42.5972	51.5304	52.7727
33	-43.5165	49.8857	49.5196	68.9107	70.3033
33	-41.5385	52.9424	52.5325	66.8378	67.3362
33	-39.5604	50.9776	51.174	57.2514	58.6505
33	-37.5824	69.2148	73.3141	88.8468	93.9557
33	-35.6044	105.498	110.34	137.771	143.599
33	-33.6264	62.0025	69.6131	72.8235	84.1341
33	-31.6484	30.5052	30.9305	33.6853	33.4095
33	-29.6703	45.1524	44.7406	48.4758	48.7698
33	-27.6923	40.9592	40.5384	45.1883	45.1338
33	-25.7143	43.4867	43.1102	47.4359	47.6117
33	-23.7363	0	0	0	0
33	-21.7582	0	0	0	0
33	-19.7802	0	0	0	0
33	-17.8022	0	0	0	0
33	-15.8242	0	0	0	0
33	-13.8462	0	0	0	0
33	-11.8681	0	0	0	0
33	-9.89011	0	0	0	0
33	-7.91209	0	0	0	0
33	-5.93407	0	0	0	0
33	-3.95604	0	0	0	0
33	-1.97802	0	0	0	0
33	0	0	0	0	0
33	1.97802	0	0	0	0
33	3.95604	0	0	0	0
33	5.93407	0	0	0	0
33	7.91209	0	0	0	0
33	9.89011	0	0	0	0
33	11.8681	0	0	0	0
33	13.8462	0	0	0	0
33	15.8242	0	0	0	0
33	17.8022	0	0	0	0
33	19.7802	0	0	0	0
33	21.7582	0	0	0	0
33	23.7363	0	0	0	0
33	25.7143	0	0	0	0
33	27.6923	0	0	0	0
33	29.6703	0	0	0	0
33	31.6484	215.871	214.48	192.314	201.248
33	33.6264	78.9834	78.7055	78.7918	79.8755
33	35.6044	38.9885	39.8275	46.4754	46.7499
33	37.5824	0	0	0	0
33	39.5604	0	0	0	0
33	41.5385	0	0	0	0
33	43.5165	0	0	0	0
33	45.4945	0	0	0	0
33	47.4725	0	0	0	0
33	49.4505	0	0	0	0
33	51.4286	0	0	0	0
33	53.4066	0	0	0	0
33	55.3846	0	0	0	0
33	57.3626	0	0	0	0
33	59.3407	0	0	0	0
33	61.3187	0	0	0	0
33	63.2967	0	0	0	0
33	65.2747	0	0	0	0
33	67.2527	0	0	0	0
33	69.2308	0	0	0	0
33	71.2088	61.97	62.667	83.0571	86.5705
33	73.1868	49.0496	49.0122	67.1356	70.1684
33	75.1648	57.3918	57.6149	78.114	80.7073
33	77.1429	85.4287	85.7616	136.316	141.102
33	79.1209	74.6929	74.8817	78.0707	80.7929
33	81.0989	72.4064	72.487	0.305602	0.335905
33	83.0769	50.2685	50.4952	0.354089	0.380461
33	85.0549	8.25221	8.75611	0.457177	0.487144
33	87.033	7.55162	7.97932	0.454819	0.481165
33	89.011	0	0	0	0
35	-89.011	0	0	0	0
35	-87.033	0	0	0	0
35	-85.0549	0	0	0	0
35	-83.0769	0	0	0	0
35	-81.0989	0	0	0	0
35	-79.1209	0	0	0	0
35	-77.1429	0	0	0	0
35	-75.1648	0	0	0	0
35	-73.1868	0	0	0	0
35	-71.2088	0	0	0	0
35	-69.2308	60.0894	60.7682	0.113371	0.158212
35	-67.2527	65.3655	65.8519	37.2546	41.4397
35	-65.2747	72.243	72.8412	47.2849	51.1089
35	-63.2967	62.4534	63.1048	37.2698	39.6964
35	-61.3187	53.4703	53.8841	29.4044	31.1547
35	-59.3407	44.1925	44.533	31.2593	32.9594
35	-57.3626	41.5786	41.9619	36.9282	39.7991
35	-55.3846	37.2755	37.5221	39.7593	43.6015
35	-53.4066	34.6734	34.9029	38.8838	42.4833
35	-51.4286	37.429	37.5594	41.6717	44.8252
35	-49.4505	40.2613	40.3946	43.2347	45.5516
35	-47.4725	41.9274	41.8967	45.5554	47.2391
35	-45.4945	45.3418	45.1416	53.104	54.5443
35	-43.5165	56.3445	55.8854	74.8095	76.5863
35	-41.5385	54.8088	54.3433	68.7168	69.4719
35	-39.5604	46.5308	47.1109	52.126	54.0293
35	-37.5824	60.0436	63.6555	77.2644	82.2279
35	-35.6044	93.4246	98.3006	122.441	128.399
35	-33.6264	70.2264	86.3365	85.7886	105.768
35	-31.6484	34.2078	34.4381	39.9138	40.1435
35	-29.6703	40.6045	40.3736	44.7203	44.5532
35	-27.6923	43.5149	43.1193	47.8958	47.7781
35	-25.7143	47.6705	47.2396	53.0113	53.03
35	-23.7363	0	0	0	0
35	-21.7582	0	0	0	0
35	-19.7802	0	0	0	0
35	-17.8022	0	0	0	0
35	-15.8242	0	0	0	0
35	-13.8462	0	0	0	0
35	-11.8681	0	0	0	0
35	-9.89011	0	0	0	0
35	-7.91209	0	0	0	0
35	-5.93407	0	0	0	0
35	-3.95604	0	0	0	0
35	-1.97802	0	0	0	0
35	0	0	0	0	0
35	1.97802	0	0	0	0
35	3.95604	0	0	0	0
35	5.93407	0	0	0	0
35	7.91209	0	0	0	0
35	9.89011	0	0	0	0
35	11.8681	0	0	0	0
35	13.8462	0	0	0	0
35	15.8242	0	0	0	0
35	17.8022	0	0	0	0
35	19.7802	0	0	0	0
35	21.7582	0	0	0	0
35	23.7363	0	0	0	0
35	25.7143	0	0	0	0
35	27.6923	0	0	0	0
35	29.6703	0	0	0	0
35	31.6484	0	0	0	0
35	33.6264	44.9169	49.1002	56.4963	58.6928
35	35.6044	39.072	42.2667	52.0801	53.9684
35	37.5824	0	0	0	0
35	39.5604	0	0	0	0
35	41.5385	0	0	0	0
35	43.5165	0	0	0	0
35	45.4945	0	0	0	0
35	47.4725	0	0	0	0
35	49.4505	0	0	0	0
35	51.4286	0	0	0	0
35	53.4066	0	0	0	0
35	55.3846	0	0	0	0
35	57.3626	0	0	0	0
35	59.3407	0	0	0	0
35	61.3187	0	0	0	0
35	63.2967	0	0	0	0
35	65.2747	0	0	0	0
35	67.2527	0	0	0	0
35	69.2308	9.29758	9.45771	9.11526	9.42736
35	71.2088	76.6807	77.0641	123.329	129.178
35	73.1868	63.8945	63.9651	101.924	105.802
35	75.1648	64.5085	64.8974	101.429	105.449
35	77.1429	87.616	87.8498	133.091	138.526
35	79.1209	75.3099	75.4329	77.6495	80.1965
35	81.0989	75.9207	75.8783	0.314284	0.341418
35	83.0769	44.981	45.3702	0.350872	0.374842
35	85.0549	8.32367	8.82948	0.450591	0.482855
35	87.033	7.56834	7.995	0.45263	0.479573
35	89.011	0	0	0	0
37	-89.011	0	0	0	0
37	-87.033	0	0	0	0
37	-85.0549	0	0	0	0
37	-83.0769	0	0	0	0
37	-81.0989	0	0	0	0
37	-79.1209	0	0	0	0
37	-77.1429	0	0	0	0
37	-75.1648	0	0	0	0
37	-73.1868	0	0	0	0
37	-71.2088	0	0	0	0
37	-69.2308	65.2691	65.7781	44.0682	48.4394
37	-67.2527	68.0225	68.4054	49.5206	54.6324
37	-65.2747	71.0355	71.6343	28.9659	31.9704
37	-63.2967	66.3991	66.9707	40.2213	43.1686
37	-61.3187	53.1658	53.5864	26.1144	27.6485
37	-59.3407	42.8383	43.1985	37.31	39.4611
37	-57.3626	40.3166	40.6719	36.866	39.4039
37	-55.3846	36.1036	36.3587	37.8824	41.2577
37	-53.4066	33.327	33.5629	37.4055	40.8637
37	-51.4286	36.0225	36.1794	42.8581	46.8185
37	-49.4505	40.6697	40.9127	43.1005	46.1438
37	-47.4725	43.4353	43.325	46.584	48.2322
37	-45.4945	48.1519	47.9283	57.2982	58.983
37	-43.5165	57.8183	57.3797	76.7612	78.7037
37	-41.5385	58.2124	57.6987	76.4336	77.491
37	-39.5604	49.5905	49.8426	54.5691	56.2517
37	-37.5824	58.228	61.2077	70.249	74.3217
37	-35.6044	87.2609	95.8195	117.837	129.014
37	-33.6264	77.9776	88.8063	99.0883	112.431
37	-31.6484	22.0775	22.1622	27.7377	27.5404
37	-29.6703	29.4082	29.2095	33.9467	33.4046
37	-27.6923	51.455	51.2378	55.0399	55.6422
37	-25.7143	48.3829	48.1055	51.1559	50.7482
37	-23.7363	52.6269	52.0761	55.2492	55.4407
37	-21.7582	35.523	35.0493	40.8788	39.9435
37	-19.7802	41.6089	41.1766	47.0839	46.5355
37	-17.8022	0	0	0	0
37	-15.8242	0	0	0	0
37	-13.8462	0	0	0	0
37	-11.8681	0	0	0	0
37	-9.89011	0	0	0	0
37	-7.91209	0	0	0	0
37	-5.93407	0	0	0	0
37	-3.95604	0	0	0	0
37	-1.97802	0	0	0	0
37	0	0	0	0	0
37	1.97802	0	0	0	0
37	3.95604	0	0	0	0
37	5.93407	0	0	0	0
37	7.91209	0	0	0	0
37	9.89011	0	0	0	0
37	11.8681	0	0	0	0
37	13.8462	0	0	0	0
37	15.8242	0	0	0	0
37	17.8022	0	0	0	0
37	19.7802	0	0	0	0
37	21.7582	0	0	0	0
37	23.7363	0	0	0	0
37	25.7143	0	0	0	0
37	27.6923	0	0	0	0
37	29.6703	0	0	0	0
37	31.6484	0	0	0	0
37	33.6264	0	0	0	0
37	35.6044	0	0	0	0
37	37.5824	0	0	0	0
37	39.5604	0	0	0	0
37	41.5385	0	0	0	0
37	43.5165	0	0	0	0
37	45.4945	0	0	0	0
37	47.4725	0	0	0	0
37	49.4505	0	0	0	0
37	51.4286	0	0	0	0
37	53.4066	0	0	0	0
37	55.3846	0	0	0	0
37	57.3626	0	0	0	0
37	59.3407	0	0	0	0
37	61.3187	0	0	0	0
37	63.2967	0	0	0	0
37	65.2747	0	0	0	0
37	67.2527	0	0	0	0
37	69.2308	98.1256	99.5525	142.526	147.538
37	71.2088	87.7166	88.147	152.407	157.243
37	73.1868	76.2069	76.5242	131.92	135.668
37	75.1648	66.1119	66.6332	103.504	108.023
37	77.1429	83.1869	83.5565	134.97	140.158
37	79.1209	74.2658	74.3285	84.6867	87.294
37	81.0989	77.2205	77.0474	0.327192	0.349325
37	83.0769	47.4534	47.7801	0.356839	0.384753
37	85.0549	8.40835	8.91687	0.430985	0.469468
37	87.033	7.58612	8.01187	0.44611	0.475524
37	89.011	0	0	0	0
39	-89.011	0	0	0	0
39	-87.033	0	0	0	0
39	-85.0549	0	0	0	0
39	-83.0769	0	0	0	0
39	-81.0989	0	0	0	0
39	-79.1209	0	0	0	0
39	-77.1429	0	0	0	0
39	-75.1648	0	0	0	0
39	-73.1868	0	0	0	0
39	-71.2088	0	0	0	0
39	-69.2308	63.4319	63.9585	0.0979471	0.140324
39	-67.2527	68.6501	68.9718	35.247	39.2041
39	-65.2747	79.3095	79.6777	44.8387	48.9662
39	-63.2967	68.7793	69.3055	41.6246	45.3041
39	-61.3187	55.2684	55.6411	27.027	28.6852
39	-59.3407	42.424	42.7846	31.9998	33.7879
39	-57.3626	38.7853	39.1162	36.0394	38.0553
39	-55.3846	34.9104	35.2266	36.7118	39.2305
39	-53.4066	32.5181	32.7746	35.7629	38.6468
39	-51.4286	35.2145	35.3889	40.7269	43.7495
39	-49.4505	40.0527	40.155	42.0335	44.2733
39	-47.4725	45.0077	44.887	51.1545	53.0872
39	-45.4945	48.9983	48.7669	59.8156	61.6462
39	-43.5165	58.6905	58.2444	77.3795	79.4136
39	-41.5385	60.5403	59.991	78.333	79.5335
39	-39.5604	49.0912	48.8025	53.1061	53.6876
39	-37.5824	56.5569	59.5207	70.5857	74.9466
39	-35.6044	81.4626	88.3446	118.02	127.555
39	-33.6264	67.0582	77.9274	85.282	98.7751
39	-31.6484	18.2641	18.4502	23.1483	22.9499
39	-29.6703	18.7493	18.6479	22.8709	22.0095
39	-27.6923	29.3011	29.3147	32.7147	32.211
39	-25.7143	46.1219	45.8718	48.4332	47.747
39	-23.7363	49.792	49.245	52.4872	51.9951
39	-21.7582	40.4671	39.869	45.9301	44.7656
39	-19.7802	32.5676	32.1228	37.7765	36.2244
39	-17.8022	31.1276	30.7716	35.8852	34.3674
39	-15.8242	0	0	0	0
39	-13.8462	0	0	0	0
39	-11.8681	0	0	0	0
39	-9.89011	0	0	0	0
39	-7.91209	0	0	0	0
39	-5.93407	0	0	0	0
39	-3.95604	0	0	0	0
39	-1.97802	0	0	0	0
39	0	0	0	0	0
39	1.97802	0	0	0	0
39	3.95604	0	0	0	0
39	5.93407	0	0	0	0
39	7.91209	0	0	0	0
39	9.89011	0	0	0	0
39	11.8681	0	0	0	0
39	13.8462	0	0	0	0
39	15.8242	0	0	0	0
39	17.8022	0	0	0	0
39	19.7802	0	0	0	0
39	21.7582	0	0	0	0
39	23.7363	0	0	0	0
39	25.7143	0	0	0	0
39	27.6923	0	0	0	0
39	29.6703	0	0	0	0
39	31.6484	0	0	0	0
39	33.6264	0	0	0	0
39	35.6044	0	0	0	0
39	37.5824	0	0	0	0
39	39.5604	0	0	0	0
39	41.5385	0	0	0	0
39	43.5165	0	0	0	0
39	45.4945	0	0	0	0
39	47.4725	0	0	0	0
39	49.4505	0	0	0	0
39	51.4286	0	0	0	0
39	53.4066	0	0	0	0
39	55.3846	0	0	0	0
39	57.3626	0	0	0	0
39	59.3407	0	0	0	0
39	61.3187	0	0	0	0
39	63.2967	0	0	0	0
39	65.2747	0	0	0	0
39	67.2527	0	0	0	0
39	69.2308	105.268	107.373	131.863	135.988
39	71.2088	85.1322	85.544	149.567	154.793
39	73.1868	78.3894	79.0759	153.059	159.899
39	75.1648	64.9249	65.6074	113.015	115.843
39	77.1429	84.1921	84.4973	135.34	139.274
39	79.1209	70.4261	70.4862	77.3677	79.6969
39	81.0989	71.5766	71.4346	0.332225	0.352554
39	83.0769	53.6285	53.7761	0.364332	0.397294
39	85.0549	8.49581	9.00761	0.412602	0.455411
39	87.033	7.60351	8.02842	0.441122	0.472378
39	89.011	0	0	0	0
41	-89.011	0	0	0	0
41	-87.033	0	0	0	0
41	-85.0549	0	0	0	0
41	-83.0769	0	0	0	0
41	-81.0989	0	0	0	0
41	-79.1209	0	0	0	0
41	-77.1429	0	0	0	0
41	-75.1648	0	0	0	0
41	-73.1868	0	0	0	0
41	-71.2088	0	0	0	0
41	-69.2308	0	0	0	0
41	-67.2527	57.0739	57.6456	32.7749	35.8977
41	-65.2747	86.6605	86.7561	51.1011	55.0903
41	-63.2967	72.4012	72.8527	41.0664	44.8716
41	-61.3187	57.0219	57.3712	28.3128	30.1209
41	-59.3407	42.8269	43.1817	28.097	29.6294
41	-57.3626	37.8963	38.249	28.9643	30.4459
41	-55.3846	35.452	35.7698	37.37	40.151
41	-53.4066	32.4902	32.7648	38.4407	42.411
41	-51.4286	35.2196	35.4077	39.9757	42.9556
41	-49.4505	39.9775	40.0298	42.0694	43.8402
41	-47.4725	44.645	44.5562	50.0946	52.0053
41	-45.4945	49.422	49.1936	56.2148	57.9057
41	-43.5165	56.6569	56.3098	68.8492	70.5038
41	-41.5385	58.0982	57.5685	73.0148	74.1083
41	-39.5604	41.1868	40.8242	47.6522	48.3568
41	-37.5824	48.9617	51.4287	66.1831	69.9812
41	-35.6044	70.6849	77.5682	106.451	116.793
41	-33.6264	58.385	70.6974	73.4632	89.1036
41	-31.6484	19.4831	19.6471	23.7835	23.7066
41	-29.6703	18.9938	18.9503	23.0359	22.2102
41	-27.6923	21.2578	21.178	24.7697	23.6249
41	-25.7143	34.4355	34.1986	36.9622	36.1087
41	-23.7363	39.4581	39.0334	41.9743	41.0642
41	-21.7582	38.5437	37.9592	43.7743	42.1966
41	-19.7802	37.6287	37.0994	43.9461	41.6784
41	-17.8022	31.8343	31.5843	36.7572	34.4325
41	-15.8242	33.7997	33.7625	39.0645	36.4892
41	-13.8462	38.0031	38.2774	40.3745	37.8191
41	-11.8681	43.8977	44.4615	43.9557	41.4849
41	-9.89011	53.0666	53.9646	48.7725	46.4587
41	-7.91209	48.8707	49.6365	44.7102	42.7621
41	-5.93407	44.4988	45.1989	43.5692	41.2502
41	-3.95604	31.1689	31.3073	36.4534	33.8719
41	-1.97802	0	0	0	0
41	0	0	0	0	0
41	1.97802	0	0	0	0
41	3.95604	0	0	0	0
41	5.93407	0	0	0	0
41	7.91209	0	0	0	0
41	9.89011	0	0	0	0
41	11.8681	0	0	0	0
41	13.8462	0	0	0	0
41	15.8242	0	0	0	0
41	17.8022	0	0	0	0
41	19.7802	0	0	0	0
41	21.7582	0	0	0	0
41	23.7363	0	0	0	0
41	25.7143	0	0	0	0
41	27.6923	0	0	0	0
41	29.6703	0	0	0	0
41	31.6484	0	0	0	0
41	33.6264	0	0	0	0
41	35.6044	0	0	0	0
41	37.5824	0	0	0	0
41	39.5604	0	0	0	0
41	41.5385	0	0	0	0
41	43.5165	0	0	0	0
41	45.4945	0	0	0	0
41	47.4725	0	0	0	0
41	49.4505	0	0	0	0
41	51.4286	0	0	0	0
41	53.4066	0	0	0	0
41	55.3846	0	0	0	0
41	57.3626	0	0	0	0
41	59.3407	0	0	0	0
41	61.3187	0	0	0	0
41	63.2967	0	0	0	0
41	65.2747	0	0	0	0
41	67.2527	0	0	0	0
41	69.2308	111.904	116.164	126.7	132.595
41	71.2088	81.6322	82.0798	140.487	145.339
41	73.1868	74.7559	75.5317	162.249	166.828
41	75.1648	65.1535	65.9082	131.401	135.817
41	77.1429	81.9676	82.2948	134.712	137.694
41	79.1209	69.5858	69.749	74.2044	76.4545
41	81.0989	73.5041	73.3459	0.331893	0.352469
41	83.0769	50.7643	51.0234	0.371169	0.408668
41	85.0549	8.58329	9.09913	0.41592	0.458519
41	87.033	7.62062	8.04476	0.441464	0.4726
41	89.011	0	0	0	0
43	-89.011	0	0	0	0
43	-87.033	0	0	0	0
43	-85.0549	0	0	0	0
43	-83.0769	0	0	0	0
43	-81.0989	0	0	0	0
43	-79.1209	0	0	0	0
43	-77.1429	0	0	0	0
43	-75.1648	0	0	0	0
43	-73.1868	0	0	0	0
43	-71.2088	0	0	0	0
43	-69.2308	0	0	0	0
43	-67.2527	57.0031	57.4909	40.315	44.0701
43	-65.2747	88.0914	88.0526	59.8423	63.9445
43	-63.2967	75.5493	75.96	40.834	44.4819
43	-61.3187	58.8319	59.1879	27.0469	28.7829
43	-59.3407	43.2519	43.617	23.6437	24.8832
43	-57.3626	36.7678	37.1387	26.8976	28.2511
43	-55.3846	35.6717	35.9695	35.6793	38.7318
43	-53.4066	33.0865	33.3644	40.3442	44.7149
43	-51.4286	34.9941	35.2048	42.5394	46.7028
43	-49.4505	40.021	40.0938	43.2845	45.1722
43	-47.4725	44.3582	44.2696	49.5761	51.4678
43	-45.4945	48.1075	47.9641	54.6505	56.3111
43	-43.5165	55.6639	55.3785	67.0968	68.7511
43	-41.5385	54.5536	54.0653	67.1595	68.104
43	-39.5604	36.6271	36.4106	43.2998	44.1123
43	-37.5824	40.4701	42.7766	57.0546	60.8164
43	-35.6044	55.0825	58.5893	80.3832	85.6398
43	-33.6264	58.0074	70.0839	69.682	84.3808
43	-31.6484	21.9714	22.0159	25.8441	25.8482
43	-29.6703	20.8589	20.7937	24.8143	24.1601
43	-27.6923	26.7451	26.5177	31.4399	30.4628
43	-25.7143	34.2049	33.8681	37.5325	36.752
43	-23.7363	43.9329	43.508	46.1162	45.6108
43	-21.7582	42.8427	42.1832	46.6221	45.5341
43	-19.7802	37.4414	36.8912	43.1267	41.0531
43	-17.8022	38.2238	37.9585	44.3113	41.6737
43	-15.8242	34.2738	34.3428	37.1532	34.6212
43	-13.8462	38.7102	39.1451	38.1473	35.6258
43	-11.8681	46.1715	46.7429	44.2905	41.9889
43	-9.89011	65.1134	66.0143	56.4488	54.8978
43	-7.91209	58.589	59.2965	52.1579	50.938
43	-5.93407	57.4094	58.2337	53.1373	51.4773
43	-3.95604	55.2806	55.889	58.4198	56.2856
43	-1.97802	43.8999	44.2206	51.4188	48.7723
43	0	37.8032	37.5449	47.5468	45.4478
43	1.97802	0	0	0	0
43	3.95604	0	0	0	0
43	5.93407	0	0	0	0
43	7.91209	0	0	0	0
43	9.89011	0	0	0	0
43	11.8681	0	0	0	0
43	13.8462	0	0	0	0
43	15.8242	0	0	0	0
43	17.8022	0	0	0	0
43	19.7802	0	0	0	0
43	21.7582	0	0	0	0
43	23.7363	0	0	0	0
43	25.7143	0	0	0	0
43	27.6923	0	0	0	0
43	29.6703	0	0	0	0
43	31.6484	0	0	0	0
43	33.6264	0	0	0	0
43	35.6044	0	0	0	0
43	37.5824	0	0	0	0
43	39.5604	0	0	0	0
43	41.5385	0	0	0	0
43	43.5165	0	0	0	0
43	45.4945	0	0	0	0
43	47.4725	0	0	0	0
43	49.4505	0	0	0	0
43	51.4286	0	0	0	0
43	53.4066	0	0	0	0
43	55.3846	0	0	0	0
43	57.3626	0	0	0	0
43	59.3407	0	0	0	0
43	61.3187	0	0	0	0
43	63.2967	0	0	0	0
43	65.2747	0	0	0	0
43	67.2527	0	0	0	0
43	69.2308	110.882	118.319	127.005	136.376
43	71.2088	86.2958	86.7518	129.912	133.949
43	73.1868	75.7378	76.4698	156.628	160.151
43	75.1648	66.4627	67.2342	144.776	148.826
43	77.1429	80.0606	80.4112	128.489	131.12
43	79.1209	73.4987	73.5461	70.4392	72.5411
43	81.0989	74.2428	74.1163	0.335396	0.354414
[truncated: 14,382 more rows]
