# Supplementary material for: Biological carbon pump estimate based on multidecadal hydrographic data
Source: Nature. 2023 Dec 6;624(7992):579–85. doi: 10.1038/s41586-023-06772-4 (PMC10733149; doi:10.1038/s41586-023-06772-4)
Supplement: Supplementary file 5 — Source Data Fig. 5 [file 41586_2023_6772_MOESM5_ESM.xlsx]

## Sheet: Fig5a
time	mean total NPP	std total NPP	mean NPP to POC	std NPP to POC	mean NPP to lDOC	std NPP to lDOC	mean NPP to rDOC	std NPP to rDOC	mean NPP to sDOC	std NPP to sDOC
0.000114155	57.7576	2.35104	24.7212	0.294547	30.4294	1.99502	0.0618893	0.000962672	2.54507	0.0630134
0.000228311	56.3687	2.54374	24.2755	0.390358	29.5152	2.10521	0.0618036	0.000952138	2.51627	0.0660245
0.000342466	55.0692	2.82014	23.8616	0.525573	28.6569	2.26147	0.0617237	0.000943006	2.48906	0.0705645
0.000456621	53.8484	3.13282	23.4749	0.664074	27.8485	2.44094	0.0616485	0.000934964	2.46326	0.0759541
0.000570776	52.6977	3.45471	23.112	0.796377	27.0854	2.62897	0.0615775	0.000927793	2.43873	0.0817368
0.000684932	51.6104	3.7714	22.7699	0.920121	26.3636	2.81676	0.0615102	0.000921319	2.41534	0.0876249
0.000799087	50.5806	4.07556	22.4466	1.035	25.6796	2.99921	0.0614462	0.000915407	2.39301	0.0934437
0.000913242	49.6035	4.36364	22.1401	1.14133	25.0304	3.1735	0.0613852	0.00090995	2.37164	0.0990896
0.0010274	48.6748	4.63416	21.8489	1.23967	24.4134	3.33815	0.0613268	0.000904864	2.35117	0.104503
0.00114155	47.7909	4.88677	21.5717	1.33058	23.8264	3.4925	0.061271	0.00090008	2.33153	0.109653
0.00125571	46.9483	5.12173	21.3074	1.41463	23.2671	3.6364	0.0612174	0.000895543	2.31266	0.114524
0.00136986	46.1443	5.33963	21.0549	1.49234	22.7337	3.76997	0.061166	0.000891207	2.29452	0.119112
0.00148402	45.3762	5.54124	20.8134	1.5642	22.2246	3.89351	0.0611166	0.000887034	2.27705	0.123421
0.00159817	44.6415	5.7274	20.5821	1.63066	21.7381	4.00742	0.0610689	0.000882994	2.26022	0.127456
0.00171233	43.9381	5.89898	20.3603	1.6921	21.2728	4.11217	0.061023	0.000879062	2.24399	0.131228
0.00182648	43.2641	6.05684	20.1474	1.74891	20.8274	4.20822	0.0609788	0.000875216	2.22832	0.134746
0.00194064	42.6177	6.20182	19.9427	1.80141	20.4008	4.29605	0.060936	0.000871439	2.21319	0.138022
0.00205479	41.9971	6.33472	19.7458	1.84991	19.9918	4.37614	0.0608947	0.000867716	2.19856	0.141069
0.00216895	41.4009	6.45629	19.5563	1.8947	19.5994	4.44895	0.0608547	0.000864036	2.18441	0.143897
0.00228311	40.8277	6.56726	19.3735	1.93602	19.2227	4.51493	0.0608159	0.000860389	2.17071	0.146519
0.00239726	40.2762	6.66831	19.1973	1.97411	18.8607	4.57448	0.0607784	0.000856767	2.15744	0.148945
0.00251142	39.7452	6.76006	19.0272	2.00919	18.5127	4.62802	0.0607421	0.000853164	2.14457	0.151186
0.00262557	39.2335	6.84312	18.8628	2.04146	18.178	4.67592	0.0607068	0.000849574	2.13209	0.153252
0.00273973	38.7402	6.91804	18.7039	2.0711	17.8557	4.71854	0.0606725	0.000845993	2.11998	0.155153
0.00285388	38.2643	6.98535	18.5501	2.09829	17.5453	4.75622	0.0606393	0.000842418	2.10823	0.156899
0.00296804	37.8048	7.04553	18.4012	2.12318	17.2461	4.78927	0.0606069	0.000838847	2.0968	0.158498
0.00308219	37.3609	7.09905	18.257	2.14592	16.9576	4.818	0.0605755	0.000835277	2.0857	0.159959
0.00319635	36.9319	7.14634	18.1172	2.16665	16.6793	4.84268	0.0605449	0.000831708	2.0749	0.16129
0.0033105	36.5171	7.1878	17.9817	2.18549	16.4105	4.86359	0.0605151	0.000828138	2.06439	0.162497
0.00342466	36.1157	7.2238	17.8501	2.20257	16.1509	4.88096	0.0604861	0.000824567	2.05416	0.163589
0.00353881	35.727	7.25471	17.7223	2.21799	15.9001	4.89503	0.0604579	0.000820995	2.0442	0.164572
0.00365297	35.3506	7.28085	17.5981	2.23186	15.6575	4.90603	0.0604303	0.000817421	2.0345	0.165453
0.00376712	34.9858	7.30253	17.4775	2.24427	15.4228	4.91415	0.0604035	0.000813847	2.02504	0.166236
0.00388128	34.632	7.32005	17.3601	2.25532	15.1957	4.9196	0.0603773	0.000810272	2.01581	0.166929
0.00399543	34.2889	7.33368	17.2459	2.26509	14.9758	4.92254	0.0603517	0.000806697	2.00681	0.167536
0.00410959	33.9558	7.34367	17.1347	2.27366	14.7627	4.92317	0.0603267	0.000803123	1.99803	0.168062
0.00422374	33.6325	7.35028	17.0265	2.2811	14.5563	4.92163	0.0603023	0.00079955	1.98946	0.168512
0.0043379	33.3184	7.35372	16.921	2.28748	14.356	4.91807	0.0602785	0.00079598	1.98109	0.16889
0.00445205	33.0131	7.35421	16.8181	2.29287	14.1618	4.91265	0.0602552	0.000792413	1.97291	0.169202
0.00456621	32.7163	7.35195	16.7178	2.29732	13.9733	4.90548	0.0602324	0.000788851	1.96491	0.16945
0.00468037	32.4276	7.34712	16.62	2.30091	13.7903	4.8967	0.0602101	0.000785293	1.9571	0.169638
0.00479452	32.1468	7.33991	16.5245	2.30367	13.6126	4.88643	0.0601883	0.000781742	1.94946	0.16977
0.00490868	31.8734	7.33048	16.4313	2.30566	13.4399	4.87478	0.060167	0.000778197	1.94198	0.169849
0.00502283	31.6071	7.31897	16.3403	2.30693	13.272	4.86184	0.0601461	0.00077466	1.93466	0.169879
0.00513699	31.3477	7.30555	16.2513	2.30753	13.1088	4.84772	0.0601256	0.000771133	1.9275	0.169863
0.00525114	31.095	7.29035	16.1644	2.30749	12.95	4.83251	0.0601056	0.000767615	1.92049	0.169802
0.0053653	30.8486	7.27349	16.0794	2.30685	12.7955	4.81629	0.0600859	0.000764107	1.91363	0.1697
0.00547945	30.6083	7.2551	15.9962	2.30566	12.6451	4.79915	0.0600667	0.000760611	1.9069	0.16956
0.00559361	30.3739	7.23529	15.9149	2.30395	12.4987	4.78117	0.0600478	0.000757128	1.90031	0.169384
0.00570776	30.1452	7.21417	15.8353	2.30174	12.356	4.7624	0.0600293	0.000753657	1.89385	0.169173
0.00582192	29.9219	7.19184	15.7574	2.29908	12.217	4.74292	0.0600111	0.0007502	1.88752	0.16893
0.00593607	29.7038	7.16839	15.6811	2.29598	12.0814	4.7228	0.0599933	0.000746758	1.8813	0.168658
0.00605023	29.4909	7.14392	15.6064	2.29248	11.9493	4.70209	0.0599758	0.000743331	1.87521	0.168357
0.00616438	29.2828	7.1185	15.5332	2.28861	11.8204	4.68084	0.0599587	0.00073992	1.86923	0.16803
0.00627854	29.0794	7.09221	15.4614	2.28439	11.6947	4.65912	0.0599418	0.000736526	1.86337	0.167678
0.00639269	28.8805	7.06513	15.3911	2.27983	11.5719	4.63696	0.0599253	0.000733148	1.85761	0.167303
0.00650685	28.6861	7.03733	15.3221	2.27497	11.4521	4.61441	0.0599091	0.000729788	1.85196	0.166907
0.006621	28.4959	7.00887	15.2544	2.26982	11.3351	4.59152	0.0598931	0.000726446	1.84641	0.16649
0.00673516	28.3097	6.97981	15.1881	2.26441	11.2208	4.56832	0.0598774	0.000723123	1.84096	0.166055
0.00684932	28.1276	6.95021	15.123	2.25874	11.1091	4.54485	0.059862	0.000719819	1.8356	0.165602
0.00696347	27.9493	6.92012	15.0591	2.25285	11	4.52115	0.0598469	0.000716534	1.83034	0.165132
0.00707763	27.7746	6.88959	14.9963	2.24673	10.8933	4.49725	0.059832	0.000713269	1.82517	0.164648
0.00719178	27.6036	6.85867	14.9347	2.24042	10.789	4.47318	0.0598173	0.000710024	1.82009	0.164148
0.00730594	27.436	6.82741	14.8742	2.23392	10.6869	4.44897	0.0598029	0.0007068	1.81509	0.163636
0.00742009	27.2718	6.79584	14.8148	2.22724	10.587	4.42465	0.0597888	0.000703596	1.81018	0.163112
0.00753425	27.1109	6.764	14.7564	2.2204	10.4893	4.40023	0.0597748	0.000700414	1.80535	0.162575
0.0076484	26.9531	6.73193	14.6991	2.21342	10.3937	4.37575	0.0597611	0.000697253	1.80059	0.162029
0.00776256	26.7984	6.69966	14.6427	2.2063	10.3001	4.35122	0.0597476	0.000694113	1.79592	0.161472
0.00787671	26.6466	6.66723	14.5872	2.19905	10.2084	4.32667	0.0597343	0.000690995	1.79132	0.160907
0.00799087	26.4978	6.63466	14.5327	2.19168	10.1185	4.30211	0.0597213	0.000687899	1.78679	0.160333
0.00810502	26.3517	6.60199	14.4791	2.18421	10.0305	4.27756	0.0597084	0.000684825	1.78234	0.159752
0.00821918	26.2084	6.56923	14.4264	2.17664	9.94432	4.25304	0.0596957	0.000681773	1.77795	0.159163
0.00833333	26.0677	6.53641	14.3745	2.16898	9.8598	4.22856	0.0596832	0.000678743	1.77364	0.158568
0.00844749	25.9295	6.50356	14.3235	2.16123	9.77695	4.20414	0.0596709	0.000675736	1.76939	0.157968
0.00856164	25.7939	6.47069	14.2733	2.15341	9.69571	4.17978	0.0596588	0.000672752	1.7652	0.157361
0.0086758	25.6606	6.43783	14.2239	2.14553	9.61604	4.15551	0.0596469	0.000669789	1.76108	0.15675
0.00878995	25.5298	6.40499	14.1752	2.13758	9.53789	4.13133	0.0596351	0.00066685	1.75702	0.156135
0.00890411	25.4012	6.3722	14.1273	2.12957	9.46122	4.10725	0.0596236	0.000663932	1.75302	0.155516
0.00901826	25.2748	6.33945	14.0802	2.12152	9.38598	4.08329	0.0596121	0.000661038	1.74907	0.154893
0.00913242	25.1507	6.30678	14.0337	2.11343	9.31214	4.05944	0.0596009	0.000658166	1.74519	0.154267
0.00924658	25.0286	6.27419	13.988	2.10529	9.23966	4.03572	0.0595898	0.000655317	1.74136	0.153639
0.00936073	24.9086	6.2417	13.9429	2.09713	9.1685	4.01214	0.0595789	0.00065249	1.73759	0.153008
0.00947489	24.7906	6.20932	13.8985	2.08893	9.09862	3.9887	0.0595681	0.000649685	1.73387	0.152375
0.00958904	24.6745	6.17706	13.8548	2.08071	9.02999	3.96541	0.0595574	0.000646904	1.7302	0.151741
0.0097032	24.5604	6.14493	13.8117	2.07247	8.96257	3.94228	0.059547	0.000644144	1.72659	0.151105
0.00981735	24.4481	6.11293	13.7692	2.06422	8.89635	3.9193	0.0595366	0.000641407	1.72302	0.150468
0.00993151	24.3377	6.08109	13.7274	2.05595	8.83127	3.89649	0.0595264	0.000638693	1.71951	0.14983
0.0100457	24.229	6.04939	13.6861	2.04767	8.76731	3.87384	0.0595163	0.000636	1.71604	0.149191
0.0101598	24.122	6.01786	13.6454	2.03939	8.70446	3.85136	0.0595064	0.00063333	1.71262	0.148552
0.010274	24.0167	5.9865	13.6053	2.0311	8.64266	3.82906	0.0594966	0.000630682	1.70925	0.147913
0.0103881	23.913	5.95532	13.5657	2.02281	8.58191	3.80694	0.0594869	0.000628055	1.70592	0.147274
0.0105023	23.811	5.92431	13.5267	2.01453	8.52217	3.78499	0.0594774	0.000625451	1.70263	0.146636
0.0106164	23.7105	5.89349	13.4882	2.00625	8.46342	3.76323	0.059468	0.000622868	1.69939	0.145997
0.0107306	23.6115	5.86286	13.4503	1.99798	8.40563	3.74166	0.0594587	0.000620307	1.6962	0.14536
0.0108447	23.5141	5.83243	13.4128	1.98971	8.34879	3.72026	0.0594495	0.000617767	1.69304	0.144723
0.0109589	23.4181	5.80219	13.3759	1.98146	8.29286	3.69906	0.0594404	0.000615249	1.68992	0.144087
0.0110731	23.3235	5.77216	13.3394	1.97322	8.23783	3.67804	0.0594315	0.000612752	1.68685	0.143452
0.0111872	23.2303	5.74232	13.3034	1.965	8.18367	3.65722	0.0594227	0.000610276	1.68381	0.142819
0.0113014	23.1385	5.7127	13.2679	1.9568	8.13037	3.63658	0.0594139	0.000607821	1.68082	0.142186
0.0114155	23.048	5.68328	13.2329	1.94861	8.07791	3.61613	0.0594053	0.000605387	1.67786	0.141556
0.0141553	21.1948	5.04117	12.5043	1.76104	7.01517	3.18017	0.0592253	0.000552665	1.6161	0.127113
0.016895	19.8342	4.51506	11.9532	1.59318	6.25285	2.83924	0.0590877	0.000509795	1.56906	0.114208
0.0196347	18.7928	4.08802	11.5221	1.44698	5.67974	2.5738	0.0589793	0.00047489	1.53205	0.103
0.0223744	17.9723	3.73907	11.1768	1.32047	5.23435	2.36461	0.0588919	0.000446345	1.50225	0.0933454
0.0251142	17.3105	3.45127	10.8949	1.21114	4.87903	2.19726	0.0588201	0.000422896	1.47778	0.0850481
0.0278539	16.7667	3.21173	10.6612	1.11663	4.58936	2.0614	0.0587603	0.000403552	1.45737	0.0779179
0.0305936	16.3123	3.01061	10.4647	1.03483	4.34883	1.94952	0.0587097	0.00038753	1.44011	0.0717852
0.0333333	15.9275	2.84034	10.2976	0.963912	4.1459	1.85613	0.0586665	0.000374205	1.42534	0.0665025
0.0360731	15.5973	2.69501	10.1538	0.902304	3.97232	1.77715	0.0586291	0.000363076	1.41255	0.0619436
0.0388128	15.3111	2.57	10.0291	0.848668	3.82199	1.70954	0.0585965	0.000353739	1.40138	0.058001
0.0415525	15.0603	2.46163	9.91982	0.801855	3.69039	1.65097	0.0585678	0.00034587	1.39153	0.0545831
0.0442922	14.8387	2.36699	9.82334	0.760889	3.57405	1.59969	0.0585423	0.000339203	1.38277	0.0516123
0.047032	14.6413	2.28373	9.73752	0.724936	3.47028	1.55434	0.0585195	0.000333526	1.37494	0.0490228
0.0497717	14.464	2.20998	9.66065	0.693284	3.37701	1.51386	0.0584989	0.000328664	1.36787	0.0467587
0.0525114	14.3038	2.1442	9.59134	0.665328	3.29255	1.47742	0.0584803	0.000324478	1.36147	0.0447728
0.0552511	14.1582	2.08517	9.52848	0.640551	3.21559	1.44436	0.0584634	0.000320853	1.35562	0.0430249
0.0579909	14.0249	2.03187	9.47115	0.618512	3.14503	1.41416	0.0584478	0.000317694	1.35026	0.0414809
0.0607306	13.9023	1.98346	9.41858	0.598836	3.08	1.3864	0.0584335	0.000314926	1.34532	0.0401119
0.0634703	13.7891	1.93926	9.37014	0.5812	3.01978	1.36072	0.0584202	0.000312485	1.34075	0.0388934
0.06621	13.6839	1.8987	9.3253	0.565333	2.96375	1.33686	0.0584078	0.000310321	1.33649	0.0378047
0.0689498	13.5859	1.86129	9.28361	0.550999	2.91141	1.31458	0.0583963	0.00030839	1.33252	0.0368279
0.0716895	13.4942	1.82664	9.2447	0.537999	2.86234	1.29368	0.0583854	0.000306658	1.3288	0.0359482
0.0744292	13.4081	1.7944	9.20824	0.526162	2.81617	1.27401	0.0583753	0.000305095	1.3253	0.0351526
0.0771689	13.3269	1.7643	9.17396	0.515341	2.7726	1.25542	0.0583656	0.000303677	1.32199	0.0344302
0.0799087	13.2502	1.73609	9.14163	0.50541	2.73135	1.23781	0.0583565	0.000302384	1.31887	0.0337718
0.0826484	13.1775	1.70957	9.11102	0.496262	2.69221	1.22107	0.0583478	0.000301198	1.3159	0.0331694
0.0853881	13.1084	1.68454	9.08197	0.487802	2.65496	1.20511	0.0583395	0.000300106	1.31308	0.032616
0.0881279	13.0425	1.66086	9.05433	0.479952	2.61944	1.18986	0.0583316	0.000299096	1.31039	0.0321059
0.0908676	12.9796	1.6384	9.02796	0.472641	2.5855	1.17527	0.058324	0.000298156	1.30782	0.031634
0.0936073	12.9194	1.61703	9.00273	0.46581	2.553	1.16127	0.0583167	0.000297279	1.30535	0.031196
0.096347	12.8617	1.59666	8.97855	0.459406	2.52182	1.1478	0.0583097	0.000296457	1.30298	0.030788
0.0990868	12.8062	1.5772	8.95532	0.453384	2.49186	1.13484	0.0583029	0.000295683	1.30071	0.0304068
0.101826	12.7528	1.55856	8.93296	0.447705	2.46302	1.12234	0.0582964	0.000294953	1.29851	0.0300496
0.104566	12.7013	1.54068	8.91141	0.442334	2.43522	1.11027	0.05829	0.000294261	1.2964	0.0297139
0.107306	12.6516	1.5235	8.89058	0.437241	2.40839	1.09858	0.0582839	0.000293604	1.29435	0.0293975
0.110046	12.6035	1.50696	8.87044	0.432399	2.38245	1.08727	0.0582779	0.000292978	1.29237	0.0290986
0.112785	12.557	1.49101	8.85092	0.427785	2.35735	1.0763	0.0582721	0.000292379	1.29045	0.0288155
0.115525	12.5119	1.47561	8.83198	0.423378	2.33303	1.06565	0.0582665	0.000291806	1.28858	0.0285467
0.118265	12.468	1.46072	8.81357	0.41916	2.30945	1.0553	0.058261	0.000291256	1.28677	0.0282909
0.121005	12.4255	1.44631	8.79567	0.415115	2.28655	1.04524	0.0582556	0.000290727	1.285	0.028047
0.123744	12.3841	1.43233	8.77822	0.411228	2.26429	1.03543	0.0582503	0.000290216	1.28329	0.027814
0.126484	12.3437	1.41877	8.76122	0.407486	2.24264	1.02588	0.0582451	0.000289723	1.28161	0.0275909
0.129224	12.3044	1.40559	8.74462	0.403879	2.22156	1.01656	0.0582401	0.000289246	1.27998	0.027377
0.131963	12.266	1.39278	8.7284	0.400395	2.20102	1.00747	0.0582352	0.000288784	1.27838	0.0271716
0.134703	12.2286	1.38031	8.71254	0.397026	2.18099	0.998583	0.0582303	0.000288336	1.27682	0.026974
0.137443	12.192	1.36816	8.69701	0.393763	2.16144	0.989898	0.0582255	0.0002879	1.27529	0.0267835
0.140183	12.1562	1.35631	8.6818	0.390598	2.14235	0.981404	0.0582208	0.000287476	1.27379	0.0265998
0.142922	12.1211	1.34474	8.66689	0.387526	2.12369	0.973091	0.0582162	0.000287063	1.27233	0.0264224
0.145662	12.0868	1.33345	8.65226	0.384539	2.10545	0.964949	0.0582117	0.000286661	1.27089	0.0262507
0.148402	12.0532	1.32241	8.6379	0.381633	2.0876	0.956971	0.0582072	0.000286267	1.26948	0.0260845
0.151142	12.0202	1.31161	8.62379	0.378802	2.07013	0.94915	0.0582028	0.000285883	1.26809	0.0259233
0.153881	11.9879	1.30105	8.60992	0.376042	2.05301	0.941478	0.0581985	0.000285508	1.26673	0.0257669
0.156621	11.9561	1.2907	8.59627	0.373347	2.03624	0.933949	0.0581942	0.00028514	1.26539	0.0256149
0.159361	11.9249	1.28057	8.58285	0.370716	2.01979	0.926557	0.05819	0.00028478	1.26407	0.0254672
0.1621	11.8942	1.27063	8.56963	0.368144	2.00365	0.919297	0.0581859	0.000284428	1.26278	0.0253234
0.16484	11.8641	1.26088	8.55661	0.365627	1.98782	0.912163	0.0581817	0.000284082	1.2615	0.0251833
0.16758	11.8345	1.25132	8.54378	0.363163	1.97227	0.905149	0.0581777	0.000283742	1.26024	0.0250468
0.17032	11.8053	1.24193	8.53113	0.36075	1.95699	0.898252	0.0581737	0.000283409	1.25901	0.0249136
0.173059	11.7766	1.2327	8.51865	0.358383	1.94198	0.891468	0.0581697	0.000283081	1.25778	0.0247835
0.175799	11.7483	1.22364	8.50634	0.356063	1.92723	0.884791	0.0581657	0.00028276	1.25658	0.0246565
0.178539	11.7205	1.21473	8.49418	0.353785	1.91272	0.878217	0.0581619	0.000282443	1.25539	0.0245324
0.181279	11.693	1.20597	8.48218	0.351548	1.89845	0.871745	0.058158	0.000282132	1.25422	0.0244109
0.184018	11.6659	1.19734	8.47032	0.349351	1.8844	0.865369	0.0581542	0.000281826	1.25306	0.0242921
0.186758	11.6393	1.18886	8.45861	0.347191	1.87058	0.859087	0.0581504	0.000281524	1.25192	0.0241757
0.189498	11.6129	1.1805	8.44703	0.345067	1.85696	0.852895	0.0581467	0.000281227	1.25079	0.0240617
0.192237	11.5869	1.17228	8.43558	0.342977	1.84355	0.84679	0.058143	0.000280935	1.24968	0.0239499
0.194977	11.5613	1.16417	8.42426	0.340921	1.83034	0.840771	0.0581393	0.000280646	1.24857	0.0238404
0.197717	11.536	1.15619	8.41306	0.338896	1.81732	0.834834	0.0581357	0.000280362	1.24748	0.0237329
0.200457	11.511	1.14831	8.40197	0.336901	1.80449	0.828976	0.0581321	0.000280082	1.2464	0.0236274
0.203196	11.4863	1.14055	8.391	0.334936	1.79183	0.823195	0.0581285	0.000279805	1.24534	0.0235238
0.205936	11.4619	1.1329	8.38015	0.332999	1.77935	0.81749	0.0581249	0.000279533	1.24428	0.0234221
0.208676	11.4378	1.12535	8.36939	0.331089	1.76704	0.811857	0.0581214	0.000279264	1.24324	0.0233221
0.211416	11.414	1.1179	8.35875	0.329206	1.75489	0.806296	0.0581179	0.000278998	1.2422	0.0232238
0.214155	11.3904	1.11054	8.3482	0.327347	1.7429	0.800803	0.0581144	0.000278736	1.24118	0.0231272
0.216895	11.3671	1.10328	8.33775	0.325514	1.73106	0.795377	0.058111	0.000278477	1.24016	0.0230322
0.219635	11.344	1.09612	8.32739	0.323704	1.71938	0.790016	0.0581076	0.000278222	1.23916	0.0229387
0.222374	11.3212	1.08904	8.31713	0.321917	1.70784	0.784719	0.0581042	0.000277969	1.23816	0.0228468
0.225114	11.2987	1.08205	8.30696	0.320152	1.69644	0.779484	0.0581008	0.00027772	1.23718	0.0227562
0.227854	11.2764	1.07514	8.29687	0.318409	1.68519	0.77431	0.0580974	0.000277474	1.2362	0.022667
0.230594	11.2543	1.06832	8.28687	0.316687	1.67406	0.769194	0.0580941	0.00027723	1.23523	0.0225792
0.233333	11.2324	1.06157	8.27695	0.314985	1.66307	0.764136	0.0580908	0.000276989	1.23427	0.0224927
0.236073	11.2107	1.05491	8.26711	0.313303	1.65221	0.759133	0.0580875	0.000276751	1.23332	0.0224075
0.238813	11.1893	1.04832	8.25735	0.31164	1.64147	0.754186	0.0580842	0.000276516	1.23238	0.0223235
0.241553	11.168	1.0418	8.24767	0.309996	1.63086	0.749293	0.058081	0.000276284	1.23144	0.0222406
0.244292	11.147	1.03536	8.23806	0.30837	1.62036	0.744452	0.0580778	0.000276054	1.23051	0.022159
0.247032	11.1262	1.02898	8.22852	0.306762	1.60999	0.739662	0.0580746	0.000275826	1.22959	0.0220785
0.249772	11.1055	1.02268	8.21906	0.305171	1.59972	0.734922	0.0580714	0.000275601	1.22867	0.021999
0.252511	11.0851	1.01644	8.20966	0.303597	1.58957	0.730232	0.0580682	0.000275379	1.22777	0.0219207
0.255251	11.0648	1.01027	8.20034	0.302039	1.57952	0.725589	0.0580651	0.000275158	1.22687	0.0218434
0.257991	11.0447	1.00417	8.19108	0.300498	1.56959	0.720994	0.0580619	0.000274941	1.22597	0.0217671
0.260731	11.0248	0.998125	8.18188	0.298972	1.55976	0.716445	0.0580588	0.000274725	1.22509	0.0216918
0.26347	11.005	0.992144	8.17275	0.297462	1.55003	0.711942	0.0580557	0.000274512	1.2242	0.0216174
0.26621	10.9855	0.986224	8.16369	0.295966	1.5404	0.707483	0.0580526	0.0002743	1.22333	0.021544
0.26895	10.9661	0.980364	8.15468	0.294485	1.53087	0.703067	0.0580495	0.000274091	1.22246	0.0214715
0.271689	10.9468	0.974562	8.14574	0.293019	1.52143	0.698694	0.0580465	0.000273884	1.2216	0.0213999
0.274429	10.9277	0.968817	8.13685	0.291566	1.51209	0.694364	0.0580434	0.00027368	1.22074	0.0213292
0.277169	10.9088	0.963128	8.12802	0.290128	1.50284	0.690074	0.0580404	0.000273477	1.21989	0.0212594
0.279909	10.89	0.957494	8.11925	0.288703	1.49369	0.685825	0.0580374	0.000273276	1.21904	0.0211903
0.282648	10.8714	0.951913	8.11054	0.287291	1.48462	0.681616	0.0580344	0.000273077	1.2182	0.0211221
0.285388	10.8529	0.946386	8.10188	0.285892	1.47564	0.677446	0.0580314	0.00027288	1.21737	0.0210547
0.312785	10.6756	0.893777	8.01804	0.272552	1.39027	0.637725	0.0580023	0.000271009	1.20929	0.0204206
0.340183	10.5107	0.845622	7.93883	0.260292	1.31228	0.601327	0.0579744	0.000269302	1.20165	0.0198515
0.36758	10.3566	0.801313	7.86363	0.248959	1.24067	0.567817	0.0579474	0.000267737	1.19439	0.0193368
0.394977	10.212	0.760386	7.79198	0.23844	1.17467	0.536858	0.0579214	0.000266297	1.18745	0.0188684
0.422374	10.0758	0.722467	7.72349	0.228644	1.11363	0.508176	0.0578961	0.000264968	1.18079	0.0184399
0.449772	9.9472	0.687252	7.65788	0.219498	1.05706	0.481545	0.0578715	0.000263737	1.17439	0.0180461
0.477169	9.82546	0.654483	7.59489	0.210941	1.00451	0.456771	0.0578476	0.000262596	1.16821	0.0176829
0.504566	9.70998	0.623938	7.53431	0.20292	0.955616	0.43369	0.0578242	0.000261535	1.16223	0.0173466
0.531963	9.60023	0.595424	7.47595	0.195391	0.910046	0.412155	0.0578013	0.000260547	1.15643	0.0170341
0.559361	9.49576	0.568772	7.41965	0.188313	0.86752	0.392042	0.0577788	0.000259624	1.1508	0.0167428
0.586758	9.39615	0.54383	7.36528	0.181651	0.827785	0.373236	0.0577568	0.000258762	1.14533	0.0164704
0.614155	9.30104	0.520464	7.3127	0.175372	0.790616	0.355637	0.0577352	0.000257953	1.13999	0.0162149
0.641553	9.21012	0.498551	7.2618	0.169446	0.755813	0.339154	0.057714	0.000257194	1.13479	0.0159745
0.66895	9.12307	0.477981	7.21248	0.163848	0.723192	0.323705	0.0576931	0.000256481	1.12971	0.0157479
0.696347	9.03965	0.458651	7.16465	0.158553	0.692585	0.309212	0.0576725	0.000255809	1.12474	0.0155335
0.723744	8.95959	0.440467	7.11823	0.153537	0.66384	0.295606	0.0576522	0.000255175	1.11987	0.0153303
0.751142	8.88268	0.423344	7.07313	0.148781	0.636815	0.282822	0.0576322	0.000254576	1.11511	0.0151371
0.778539	8.80872	0.407202	7.02929	0.144265	0.611381	0.270799	0.0576125	0.000254009	1.11044	0.0149532
0.805936	8.7375	0.391969	6.98663	0.139972	0.587418	0.259481	0.057593	0.000253472	1.10585	0.0147776
0.833333	8.66886	0.377578	6.94511	0.135886	0.564819	0.248819	0.0575737	0.000252962	1.10135	0.0146096
0.860731	8.60263	0.36397	6.90467	0.131994	0.543485	0.238766	0.0575547	0.000252477	1.09693	0.0144486
0.888128	8.53869	0.351089	6.86525	0.128282	0.523328	0.229279	0.0575358	0.000252016	1.09258	0.014294
0.915525	8.47689	0.338888	6.8268	0.124739	0.504266	0.220321	0.0575172	0.000251577	1.0883	0.0141454
0.942922	8.41711	0.327321	6.7893	0.121355	0.486227	0.211857	0.0574988	0.000251157	1.08409	0.0140023
0.97032	8.35926	0.316349	6.75268	0.11812	0.469148	0.203854	0.0574805	0.000250757	1.07994	0.0138642
0.997717	8.30322	0.305935	6.71693	0.115026	0.452968	0.196286	0.0574624	0.000250374	1.07586	0.0137309
1.02511	8.24891	0.296046	6.682	0.112065	0.437634	0.189126	0.0574445	0.000250008	1.07183	0.0136021
1.05251	8.19625	0.286652	6.64786	0.10923	0.423097	0.182349	0.0574267	0.000249658	1.06786	0.0134773
1.07991	8.14515	0.277724	6.61448	0.106514	0.409312	0.175934	0.0574091	0.000249322	1.06395	0.0133565
1.10731	8.09555	0.269237	6.58184	0.10391	0.396236	0.169859	0.0573917	0.000249	1.06008	0.0132393
1.1347	8.04737	0.261165	6.54989	0.101414	0.383831	0.164106	0.0573743	0.000248691	1.05627	0.0131256
1.1621	8.00055	0.253487	6.51863	0.0990199	0.372058	0.158657	0.0573572	0.000248394	1.05251	0.0130151
1.1895	7.95503	0.24618	6.48802	0.0967222	0.360884	0.153494	0.0573401	0.000248109	1.04879	0.0129076
1.21689	7.91075	0.239224	6.45804	0.0945164	0.350275	0.148601	0.0573232	0.000247835	1.04512	0.012803
1.24429	7.86766	0.232601	6.42866	0.0923979	0.340201	0.143963	0.0573064	0.000247571	1.04149	0.0127012
1.27169	7.8257	0.226292	6.39987	0.0903625	0.330633	0.139567	0.0572897	0.000247316	1.0379	0.0126019
1.29909	7.78482	0.22028	6.37165	0.0884064	0.321544	0.135399	0.0572732	0.000247071	1.03436	0.0125051
1.32648	7.74499	0.21455	6.34397	0.0865256	0.312908	0.131446	0.0572567	0.000246835	1.03085	0.0124106
1.35388	7.70615	0.209087	6.31682	0.0847168	0.304701	0.127696	0.0572404	0.000246606	1.02739	0.0123183
1.38128	7.66826	0.203877	6.29018	0.0829765	0.296899	0.124139	0.0572242	0.000246386	1.02396	0.0122281
1.40868	7.6313	0.198906	6.26404	0.0813016	0.289482	0.120764	0.0572081	0.000246172	1.02057	0.0121399
1.43607	7.5952	0.194162	6.23837	0.0796892	0.282428	0.117561	0.0571921	0.000245966	1.01721	0.0120536
1.46347	7.55996	0.189634	6.21317	0.0781365	0.275719	0.114521	0.0571761	0.000245767	1.01389	0.011969
1.49087	7.52552	0.185309	6.18842	0.0766407	0.269335	0.111634	0.0571603	0.000245573	1.0106	0.0118862
1.51826	7.49186	0.181177	6.16411	0.0751994	0.263261	0.108892	0.0571446	0.000245386	1.00735	0.0118051
1.54566	7.45894	0.177228	6.14021	0.0738101	0.257478	0.106288	0.057129	0.000245204	1.00412	0.0117255
1.57306	7.42674	0.173453	6.11673	0.0724706	0.251972	0.103814	0.0571134	0.000245027	1.00093	0.0116474
1.60046	7.39524	0.169843	6.09364	0.0711787	0.246727	0.101462	0.057098	0.000244856	0.997768	0.0115707
1.62785	7.36439	0.166388	6.07094	0.0699324	0.241729	0.0992255	0.0570826	0.000244689	0.994635	0.0114954
1.65525	7.33418	0.163081	6.04862	0.0687297	0.236966	0.0970984	0.0570674	0.000244527	0.991532	0.0114214
1.68265	7.30459	0.159914	6.02666	0.0675686	0.232422	0.0950743	0.0570522	0.000244369	0.988456	0.0113486
1.71005	7.27558	0.156879	6.00505	0.0664476	0.228088	0.0931473	0.057037	0.000244215	0.985407	0.011277
1.73744	7.24714	0.153969	5.98379	0.0653648	0.223951	0.0913119	0.057022	0.000244065	0.982385	0.0112065
1.76484	7.21925	0.151178	5.96286	0.0643186	0.219999	0.0895629	0.057007	0.000243919	0.979389	0.0111372
1.79224	7.19188	0.1485	5.94225	0.0633076	0.216223	0.0878952	0.0569921	0.000243776	0.976418	0.0110688
1.81963	7.16502	0.145928	5.92196	0.0623303	0.212613	0.0863042	0.0569773	0.000243636	0.973472	0.0110014
1.84703	7.13864	0.143457	5.90197	0.0613853	0.209159	0.0847853	0.0569626	0.0002435	0.97055	0.010935
1.87443	7.11274	0.141082	5.88229	0.0604712	0.205852	0.0833345	0.0569479	0.000243366	0.967652	0.0108695
1.90183	7.08728	0.138797	5.86289	0.0595869	0.202684	0.0819477	0.0569333	0.000243236	0.964776	0.0108049
1.92922	7.06226	0.136598	5.84377	0.0587311	0.199648	0.0806212	0.0569188	0.000243108	0.961924	0.0107411
1.95662	7.03766	0.13448	5.82493	0.0579027	0.196735	0.0793515	0.0569043	0.000242982	0.959093	0.0106781
1.98402	7.01347	0.132438	5.80636	0.0571005	0.193939	0.0781353	0.0568899	0.000242859	0.956284	0.0106159
2.01142	6.98967	0.13047	5.78805	0.0563236	0.191253	0.0769695	0.0568756	0.000242738	0.953496	0.0105544
2.03881	6.96625	0.128572	5.76998	0.055571	0.188671	0.0758512	0.0568613	0.000242619	0.950729	0.0104937
2.06621	6.94319	0.126739	5.75217	0.0548417	0.186187	0.0747776	0.0568471	0.000242502	0.947981	0.0104336
2.09361	6.92048	0.124968	5.7346	0.0541348	0.183796	0.0737461	0.0568329	0.000242387	0.945254	0.0103742
2.121	6.89812	0.123257	5.71726	0.0534495	0.181492	0.0727544	0.0568188	0.000242274	0.942547	0.0103155
2.1484	6.87609	0.121601	5.70015	0.0527848	0.179271	0.0718001	0.0568047	0.000242163	0.939858	0.0102573
2.1758	6.85437	0.12	5.68326	0.0521401	0.177128	0.0708811	0.0567908	0.000242054	0.937189	0.0101998
2.2032	6.83297	0.118449	5.6666	0.0515145	0.175059	0.0699955	0.0567768	0.000241946	0.934537	0.0101428
2.23059	6.81187	0.116946	5.65014	0.0509073	0.173059	0.0691412	0.0567629	0.000241839	0.931904	0.0100865
2.25799	6.79105	0.11549	5.63389	0.0503178	0.171125	0.0683166	0.0567491	0.000241734	0.929289	0.0100306
2.28539	6.77052	0.114077	5.61785	0.0497454	0.169253	0.06752	0.0567354	0.000241631	0.926691	0.00997531
2.31279	6.75027	0.112705	5.602	0.0491894	0.16744	0.0667499	0.0567216	0.000241528	0.92411	0.00992051
2.34018	6.73028	0.111374	5.58634	0.0486492	0.165683	0.0660047	0.056708	0.000241427	0.921547	0.0098662
2.36758	6.71055	0.11008	5.57088	0.0481241	0.163979	0.0652832	0.0566944	0.000241327	0.918999	0.00981237
2.39498	6.69107	0.108822	5.55559	0.0476137	0.162325	0.064584	0.0566808	0.000241228	0.916468	0.00975901
2.42237	6.67183	0.107599	5.54049	0.0471174	0.160718	0.063906	0.0566673	0.000241131	0.913954	0.00970611
2.44977	6.65283	0.106409	5.52557	0.0466346	0.159156	0.0632481	0.0566538	0.000241034	0.911455	0.00965364
2.47717	6.63406	0.10525	5.51081	0.0461649	0.157637	0.0626091	0.0566404	0.000240938	0.908971	0.0096016
2.50457	6.61552	0.104121	5.49623	0.0457078	0.156159	0.0619882	0.056627	0.000240844	0.906503	0.00954998
2.53196	6.59719	0.103021	5.48181	0.0452628	0.154719	0.0613845	0.0566137	0.00024075	0.90405	0.00949877
2.55936	6.57908	0.101948	5.46755	0.0448294	0.153316	0.0607969	0.0566004	0.000240657	0.901612	0.00944795
2.58676	6.56117	0.100901	5.45345	0.0444073	0.151948	0.0602249	0.0565872	0.000240565	0.899189	0.00939752
2.61416	6.54347	0.0998799	5.4395	0.0439961	0.150614	0.0596675	0.056574	0.000240474	0.89678	0.00934746
2.64155	6.52596	0.0988827	5.42571	0.0435954	0.149311	0.0591241	0.0565608	0.000240384	0.894385	0.00929776
2.66895	6.50865	0.0979086	5.41206	0.0432047	0.148038	0.0585941	0.0565477	0.000240294	0.892004	0.00924843
2.69635	6.49152	0.0969568	5.39856	0.0428238	0.146794	0.0580767	0.0565347	0.000240205	0.889637	0.00919944
2.72374	6.47458	0.0960263	5.38519	0.0424522	0.145578	0.0575715	0.0565217	0.000240117	0.887284	0.00915079
2.75114	6.45781	0.0951163	5.37197	0.0420897	0.144389	0.0570779	0.0565087	0.00024003	0.884944	0.00910247
2.77854	6.44122	0.094226	5.35889	0.041736	0.143224	0.0565953	0.0564957	0.000239943	0.882617	0.00905448
2.80594	6.42481	0.0933546	5.34594	0.0413907	0.142084	0.0561232	0.0564829	0.000239857	0.880304	0.0090068
2.83333	6.40855	0.0925015	5.33311	0.0410536	0.140967	0.0556613	0.05647	0.000239771	0.878003	0.00895943
2.86073	6.39247	0.0916659	5.32042	0.0407243	0.139872	0.055209	0.0564572	0.000239686	0.875715	0.00891237
2.88813	6.37654	0.0908472	5.30786	0.0404027	0.138798	0.054766	0.0564444	0.000239602	0.87344	0.00886561
2.91553	6.36077	0.0900448	5.29541	0.0400884	0.137745	0.0543318	0.0564317	0.000239518	0.871177	0.00881913
2.94292	6.34515	0.089258	5.28309	0.0397812	0.136711	0.0539062	0.056419	0.000239435	0.868926	0.00877295
2.97032	6.32968	0.0884865	5.27089	0.0394809	0.135696	0.0534888	0.0564063	0.000239352	0.866688	0.00872704
2.99772	6.31435	0.0877296	5.2588	0.0391873	0.1347	0.0530792	0.0563937	0.00023927	0.864461	0.0086814
3.02511	6.29917	0.0869868	5.24683	0.0389001	0.133721	0.0526772	0.0563811	0.000239188	0.862247	0.00863604
3.10845	6.25385	0.0848087	5.21109	0.0380637	0.130842	0.0514977	0.0563431	0.000238942	0.855582	0.00849966
3.19178	6.20976	0.0827453	5.17633	0.0372796	0.128105	0.0503785	0.0563054	0.000238701	0.849022	0.00836562
3.27511	6.16683	0.0807859	5.14251	0.036543	0.125494	0.0493138	0.056268	0.000238464	0.842564	0.00823381
3.35845	6.125	0.0789215	5.10956	0.0358496	0.122998	0.0482984	0.0562309	0.00023823	0.836204	0.00810413
3.44178	6.0842	0.077144	5.07746	0.0351956	0.120609	0.047328	0.0561942	0.000238	0.82994	0.00797652
3.52511	6.0444	0.0754467	5.04615	0.0345777	0.118317	0.046399	0.0561577	0.000237773	0.823769	0.0078509
3.60845	6.00553	0.0738234	5.01561	0.0339928	0.116115	0.0455082	0.0561215	0.000237549	0.817688	0.00772722
3.69178	5.96756	0.0722689	4.98578	0.0334382	0.113997	0.044653	0.0560856	0.000237328	0.811694	0.00760543
3.77511	5.93044	0.0707785	4.95665	0.0329116	0.111958	0.0438309	0.05605	0.000237111	0.805787	0.00748548
3.85845	5.89414	0.0693479	4.92817	0.0324109	0.109994	0.04304	0.0560147	0.000236896	0.799963	0.00736732
3.94178	5.85862	0.0679734	4.90032	0.0319341	0.108099	0.0422784	0.0559796	0.000236683	0.794221	0.00725093
4.02511	5.82385	0.0666516	4.87308	0.0314794	0.10627	0.0415444	0.0559448	0.000236473	0.788559	0.00713627
4.10845	5.7898	0.0653796	4.84641	0.0310455	0.104505	0.0408367	0.0559102	0.000236266	0.782975	0.00702331
4.19178	5.75643	0.0641544	4.82029	0.0306308	0.102798	0.0401537	0.0558759	0.000236061	0.777468	0.00691201
4.27511	5.72373	0.0629737	4.79471	0.0302341	0.101149	0.0394943	0.0558419	0.000235859	0.772035	0.00680235
4.35845	5.69167	0.0618349	4.76963	0.0298542	0.0995528	0.0388573	0.0558081	0.000235659	0.766676	0.0066943
4.44178	5.66022	0.0607358	4.74505	0.0294901	0.0980081	0.0382415	0.0557745	0.000235461	0.761388	0.00658782
4.52511	5.62936	0.0596746	4.72094	0.0291408	0.0965122	0.0376459	0.0557412	0.000235265	0.756171	0.00648289
4.60845	5.59908	0.0586491	4.69728	0.0288053	0.0950627	0.0370695	0.055708	0.000235072	0.751023	0.00637949
4.69178	5.56934	0.0576577	4.67407	0.0284829	0.0936574	0.0365115	0.0556752	0.00023488	0.745943	0.00627758
4.77511	5.54014	0.0566987	4.65127	0.0281727	0.0922944	0.0359709	0.0556425	0.00023469	0.740929	0.00617714
4.85845	5.51145	0.0557703	4.62888	0.0278741	0.0909717	0.035447	0.0556101	0.000234502	0.73598	0.00607814
4.94178	5.48325	0.0548713	4.60689	0.0275863	0.0896874	0.0349389	0.0555778	0.000234317	0.731094	0.00598057
5.02511	5.45554	0.0540001	4.58528	0.0273088	0.0884399	0.0344459	0.0555458	0.000234132	0.726272	0.00588438
5.10845	5.4283	0.0531553	4.56404	0.027041	0.0872275	0.0339675	0.055514	0.00023395	0.721511	0.00578957
5.19178	5.4015	0.0523358	4.54316	0.0267823	0.0860487	0.0335028	0.0554824	0.000233769	0.716811	0.0056961
5.27511	5.37515	0.0515404	4.52263	0.0265322	0.084902	0.0330513	0.055451	0.00023359	0.71217	0.00560396
5.35845	5.34922	0.0507678	4.50243	0.0262903	0.0837861	0.0326125	0.0554198	0.000233413	0.707588	0.00551312
5.44178	5.3237	0.0500172	4.48255	0.0260561	0.0826997	0.0321858	0.0553888	0.000233237	0.703063	0.00542356
5.52511	5.29859	0.0492874	4.463	0.0258292	0.0816416	0.0317706	0.055358	0.000233063	0.698594	0.00533526
5.60845	5.27387	0.0485775	4.44375	0.0256093	0.0806105	0.0313665	0.0553274	0.00023289	0.694181	0.00524821
5.69178	5.24952	0.0478866	4.4248	0.0253961	0.0796054	0.0309731	0.055297	0.000232719	0.689823	0.00516238
5.77511	5.22555	0.047214	4.40614	0.0251891	0.0786252	0.0305898	0.0552668	0.000232549	0.685518	0.00507777
5.85845	5.20193	0.0465588	4.38776	0.0249882	0.0776691	0.0302163	0.0552367	0.00023238	0.681266	0.00499435
5.94178	5.17867	0.0459202	4.36966	0.024793	0.0767359	0.0298521	0.0552069	0.000232213	0.677066	0.0049121
6.02511	5.15575	0.0452977	4.35183	0.0246033	0.0758249	0.029497	0.0551772	0.000232047	0.672918	0.00483103
6.10845	5.13316	0.0446906	4.33426	0.024419	0.0749353	0.0291505	0.0551477	0.000231883	0.668819	0.00475111
6.19178	5.11089	0.0440982	4.31694	0.0242397	0.0740662	0.0288123	0.0551183	0.00023172	0.66477	0.00467233
6.27511	5.08894	0.04352	4.29987	0.0240652	0.0732169	0.0284821	0.0550892	0.000231558	0.66077	0.00459469
6.35845	5.06731	0.0429554	4.28304	0.0238955	0.0723866	0.0281597	0.0550602	0.000231397	0.656819	0.00451818
6.44178	5.04597	0.0424039	4.26645	0.0237303	0.0715748	0.0278446	0.0550313	0.000231237	0.652914	0.00444278
6.52511	5.02493	0.0418651	4.25009	0.0235694	0.0707808	0.0275368	0.0550027	0.000231079	0.649056	0.00436849
6.60845	5.00417	0.0413386	4.23395	0.0234128	0.070004	0.0272358	0.0549742	0.000230921	0.645244	0.00429531
6.69178	4.9837	0.0408237	4.21803	0.0232602	0.0692438	0.0269414	0.0549459	0.000230765	0.641478	0.00422323
6.77511	4.9635	0.0403203	4.20233	0.0231115	0.0684996	0.0266535	0.0549177	0.00023061	0.637756	0.00415225
6.85845	4.94357	0.0398279	4.18684	0.0229666	0.0677709	0.0263718	0.0548897	0.000230456	0.634077	0.00408236
6.94178	4.92391	0.039346	4.17155	0.0228254	0.0670572	0.0260961	0.0548618	0.000230303	0.630443	0.00401356
7.02511	4.9045	0.0388745	4.15646	0.0226877	0.0663581	0.0258261	0.0548341	0.000230151	0.626851	0.00394585
7.10845	4.88535	0.038413	4.14157	0.0225534	0.0656731	0.0255618	0.0548066	0.000230001	0.623301	0.00387923
7.19178	4.86644	0.037961	4.12686	0.0224224	0.0650017	0.0253028	0.0547792	0.000229851	0.619792	0.0038137
7.27511	4.84777	0.0375185	4.11235	0.0222947	0.0643435	0.0250491	0.0547519	0.000229702	0.616325	0.00374925
7.35845	4.82934	0.037085	4.09802	0.02217	0.0636981	0.0248005	0.0547248	0.000229554	0.612898	0.00368589
7.44178	4.81114	0.0366604	4.08386	0.0220484	0.0630652	0.0245568	0.0546978	0.000229407	0.60951	0.00362362
7.52511	4.79316	0.0362443	4.06989	0.0219297	0.0624443	0.0243178	0.054671	0.000229262	0.606162	0.00356244
7.60845	4.77541	0.0358366	4.05608	0.0218138	0.0618352	0.0240834	0.0546444	0.000229117	0.602853	0.00350235
7.69178	4.75788	0.0354369	4.04244	0.0217006	0.0612375	0.0238535	0.0546178	0.000228973	0.599581	0.00344335
7.77511	4.74056	0.0350452	4.02897	0.0215902	0.0606508	0.023628	0.0545914	0.00022883	0.596347	0.00338544
7.85845	4.72345	0.0346611	4.01566	0.0214823	0.0600749	0.0234066	0.0545652	0.000228688	0.59315	0.00332862
7.94178	4.70655	0.0342845	4.00251	0.0213769	0.0595094	0.0231893	0.0545391	0.000228546	0.58999	0.0032729
8.02511	4.68984	0.0339152	3.98951	0.021274	0.0589541	0.0229761	0.0545131	0.000228406	0.586866	0.00321828
8.10845	4.67334	0.0335531	3.97666	0.0211735	0.0584088	0.0227666	0.0544872	0.000228267	0.583777	0.00316476
8.19178	4.65703	0.0331979	3.96397	0.0210752	0.057873	0.022561	0.0544615	0.000228128	0.580723	0.00311233
8.27511	4.64091	0.0328494	3.95142	0.0209793	0.0573467	0.022359	0.0544359	0.000227991	0.577704	0.00306101
8.35845	4.62497	0.0325076	3.93901	0.0208855	0.0568296	0.0221605	0.0544105	0.000227854	0.574718	0.00301079
8.44178	4.60922	0.0321723	3.92675	0.0207938	0.0563213	0.0219655	0.0543851	0.000227718	0.571767	0.00296168
8.52511	4.59365	0.0318433	3.91462	0.0207042	0.0558218	0.0217739	0.0543599	0.000227583	0.568848	0.00291367
8.60845	4.57826	0.0315205	3.90263	0.0206167	0.0553308	0.0215855	0.0543349	0.000227448	0.565962	0.00286678
8.69178	4.56304	0.0312037	3.89077	0.020531	0.054848	0.0214004	0.0543099	0.000227315	0.563108	0.00282099
8.77511	4.54799	0.0308929	3.87905	0.0204473	0.0543734	0.0212183	0.0542851	0.000227182	0.560286	0.00277631
8.85845	4.53311	0.0305878	3.86745	0.0203654	0.0539066	0.0210393	0.0542603	0.00022705	0.557495	0.00273275
8.94178	4.51839	0.0302884	3.85598	0.0202854	0.0534475	0.0208633	0.0542357	0.000226919	0.554735	0.0026903
9.02511	4.50384	0.0299946	3.84463	0.0202071	0.052996	0.0206901	0.0542113	0.000226789	0.552005	0.00264897
9.10845	4.48944	0.0297062	3.8334	0.0201305	0.0525518	0.0205198	0.0541869	0.000226659	0.549305	0.00260876
9.19178	4.4752	0.0294231	3.82229	0.0200555	0.0521148	0.0203523	0.0541626	0.000226531	0.546634	0.00256966
9.27511	4.46112	0.0291452	3.8113	0.0199822	0.0516848	0.0201874	0.0541385	0.000226402	0.543992	0.00253169
9.35845	4.44718	0.0288724	3.80042	0.0199104	0.0512617	0.0200251	0.0541145	0.000226275	0.54138	0.00249483
9.44178	4.43339	0.0286047	3.78966	0.0198402	0.0508453	0.0198655	0.0540906	0.000226149	0.538795	0.00245909
9.52511	4.41975	0.0283418	3.77901	0.0197714	0.0504354	0.0197083	0.0540668	0.000226023	0.536238	0.00242448
9.60845	4.40625	0.0280837	3.76847	0.0197041	0.050032	0.0195536	0.0540431	0.000225898	0.533708	0.00239098
9.69178	4.39289	0.0278304	3.75803	0.0196382	0.0496349	0.0194013	0.0540195	0.000225773	0.531206	0.00235861
9.77511	4.37967	0.0275816	3.7477	0.0195737	0.0492439	0.0192513	0.053996	0.000225649	0.52873	0.00232736
9.85845	4.36659	0.0273374	3.73748	0.0195105	0.0488589	0.0191037	0.0539726	0.000225526	0.52628	0.00229723
9.94178	4.35364	0.0270976	3.72735	0.0194486	0.0484799	0.0189583	0.0539494	0.000225404	0.523856	0.00226821
10.0251	4.34082	0.0268621	3.71733	0.0193879	0.0481066	0.0188151	0.0539262	0.000225282	0.521458	0.00224032
10.1084	4.32813	0.0266309	3.7074	0.0193285	0.0477389	0.018674	0.0539031	0.000225161	0.519084	0.00221354
10.1918	4.31557	0.0264039	3.69757	0.0192702	0.0473768	0.0185351	0.0538802	0.000225041	0.516736	0.00218787
10.2751	4.30313	0.026181	3.68784	0.0192131	0.0470201	0.0183982	0.0538573	0.000224921	0.514412	0.00216331
10.3584	4.29081	0.0259621	3.6782	0.0191571	0.0466687	0.0182633	0.0538346	0.000224802	0.512112	0.00213985
10.4418	4.27862	0.0257471	3.66865	0.0191022	0.0463226	0.0181305	0.0538119	0.000224684	0.509835	0.00211749
10.5251	4.26655	0.0255359	3.65919	0.0190484	0.0459815	0.0179995	0.0537893	0.000224566	0.507582	0.00209623
10.6084	4.25459	0.0253286	3.64983	0.0189956	0.0456454	0.0178705	0.0537668	0.000224449	0.505353	0.00207605
10.6918	4.24275	0.025125	3.64054	0.0189438	0.0453143	0.0177434	0.0537445	0.000224332	0.503146	0.00205696
10.7751	4.23102	0.024925	3.63135	0.018893	0.044988	0.0176181	0.0537222	0.000224216	0.500961	0.00203893
10.8584	4.21941	0.0247285	3.62224	0.0188431	0.0446664	0.0174946	0.0537	0.000224101	0.498798	0.00202197
10.9418	4.2079	0.0245356	3.61322	0.0187942	0.0443494	0.0173729	0.0536779	0.000223986	0.496658	0.00200606
11.0251	4.1965	0.0243461	3.60427	0.0187461	0.044037	0.0172529	0.0536559	0.000223872	0.494539	0.0019912
11.1084	4.18521	0.02416	3.59541	0.0186989	0.0437291	0.0171346	0.053634	0.000223758	0.492441	0.00197736
11.1918	4.17403	0.0239772	3.58663	0.0186526	0.0434255	0.0170179	0.0536121	0.000223645	0.490364	0.00196453
11.2751	4.16295	0.0237976	3.57793	0.0186071	0.0431263	0.016903	0.0535904	0.000223533	0.488308	0.00195271
11.3584	4.15197	0.0236212	3.5693	0.0185624	0.0428312	0.0167896	0.0535687	0.000223421	0.486272	0.00194188
12.3584	4.02756	0.0217269	3.47135	0.0180809	0.0395853	0.0155419	0.0533153	0.000222119	0.463314	0.00188194
13.3584	3.91559	0.0201939	3.38283	0.0176829	0.0368253	0.0144804	0.053073	0.000220888	0.442863	0.00192484
14.3584	3.81427	0.0189494	3.3024	0.0173471	0.0344565	0.0135692	0.0528407	0.000219719	0.424571	0.00203066
15.3584	3.72213	0.0179362	3.22897	0.0170587	0.032404	0.0127797	0.0526174	0.000218604	0.408141	0.00216764
16.3584	3.63795	0.0171088	3.16162	0.0168067	0.0306095	0.0120895	0.0524022	0.000217539	0.393318	0.00231547
17.3584	3.56068	0.016431	3.09958	0.0165831	0.0290285	0.0114816	0.0521943	0.000216516	0.379878	0.00246289
18.3584	3.48942	0.0158735	3.04217	0.0163819	0.0276261	0.0109425	0.0519929	0.000215533	0.367632	0.00260437
19.3584	3.42339	0.0154129	2.9888	0.016199	0.0263744	0.0104616	0.0517975	0.000214585	0.356419	0.0027376
20.3584	3.36197	0.0150308	2.939	0.0160311	0.0252509	0.0100299	0.0516075	0.000213668	0.346103	0.00286195
21.3584	3.30459	0.0147126	2.89236	0.015876	0.0242371	0.00964046	0.0514225	0.00021278	0.336573	0.00297753
22.3584	3.25081	0.0144467	2.84851	0.0157319	0.023318	0.00928729	0.0512422	0.000211918	0.327736	0.00308478
23.3584	3.20023	0.014224	2.80717	0.0155974	0.0224811	0.00896562	0.0510661	0.000211081	0.319514	0.0031842
24.3584	3.15254	0.0140372	2.76809	0.0154713	0.0217164	0.00867148	0.0508939	0.000210265	0.311842	0.0032763
25.3584	3.10746	0.0138801	2.73105	0.0153526	0.0210152	0.00840157	0.0507255	0.000209471	0.304665	0.00336153
26.3584	3.06474	0.0137476	2.69587	0.0152405	0.0203703	0.00815311	0.0505605	0.000208696	0.297936	0.0034403
27.3584	3.02418	0.0136357	2.66239	0.015134	0.0197756	0.00792375	0.0503988	0.000207939	0.291614	0.003513
28.3584	2.98559	0.0135407	2.63046	0.0150325	0.0192259	0.00771148	0.0502402	0.000207199	0.285663	0.00357999
29.3584	2.94882	0.0134596	2.59996	0.0149353	0.0187165	0.00751459	0.0500845	0.000206475	0.280051	0.00364163
30.3584	2.91371	0.0133898	2.57079	0.0148419	0.0182434	0.00733156	0.0499314	0.000205766	0.274749	0.00369826
31.3584	2.88014	0.0133293	2.54282	0.0147518	0.0178033	0.00716107	0.049781	0.00020507	0.269733	0.00375025
32.3584	2.848	0.0132763	2.51599	0.0146646	0.0173929	0.00700197	0.049633	0.000204389	0.264978	0.00379791
33.3584	2.81717	0.0132292	2.49021	0.0145798	0.0170096	0.0068532	0.0494874	0.000203719	0.260465	0.00384158
34.3584	2.78757	0.013187	2.4654	0.0144973	0.0166509	0.00671385	0.0493439	0.000203062	0.256175	0.00388156
35.3584	2.75911	0.0131485	2.4415	0.0144168	0.0163146	0.00658308	0.0492025	0.000202416	0.252089	0.00391815
36.3584	2.7317	0.013113	2.41845	0.014338	0.0159987	0.00646016	0.0490632	0.00020178	0.248194	0.00395162
37.3584	2.70529	0.0130799	2.39618	0.0142609	0.0157015	0.00634441	0.0489257	0.000201155	0.244475	0.00398221
38.3584	2.67979	0.0130485	2.37466	0.0141852	0.0154214	0.00623524	0.0487901	0.000200539	0.240919	0.00401017
39.3584	2.65516	0.0130186	2.35384	0.0141108	0.015157	0.00613211	0.0486562	0.000199933	0.237515	0.00403571
40.3584	2.63134	0.0129896	2.33366	0.0140377	0.0149071	0.00603454	0.048524	0.000199335	0.234252	0.00405902
41.3584	2.60828	0.0129614	2.3141	0.0139658	0.0146705	0.00594209	0.0483933	0.000198746	0.23112	0.00408029
42.3584	2.58594	0.0129338	2.29512	0.013895	0.0144461	0.00585436	0.0482642	0.000198164	0.228111	0.00409967
43.3584	2.56426	0.0129065	2.27668	0.0138252	0.014233	0.005771	0.0481366	0.00019759	0.225216	0.00411733
44.3584	2.54322	0.0128795	2.25875	0.0137564	0.0140304	0.00569169	0.0480104	0.000197024	0.222429	0.00413339
45.3584	2.52278	0.0128527	2.24132	0.0136885	0.0138376	0.00561613	0.0478856	0.000196464	0.219742	0.00414799
46.3584	2.5029	0.0128259	2.22434	0.0136216	0.0136537	0.00554405	0.0477621	0.000195912	0.21715	0.00416123
47.3584	2.48356	0.0127992	2.2078	0.0135556	0.0134783	0.00547522	0.0476398	0.000195366	0.214647	0.00417321
48.3584	2.46473	0.0127724	2.19167	0.0134904	0.0133106	0.00540941	0.0475188	0.000194826	0.212227	0.00418404
49.3584	2.44638	0.0127456	2.17595	0.0134261	0.0131503	0.00534641	0.0473989	0.000194292	0.209886	0.00419379
50.3584	2.42849	0.0127187	2.16059	0.0133626	0.0129967	0.00528605	0.0472802	0.000193764	0.20762	0.00420255
51.3584	2.41103	0.0126917	2.14559	0.0132998	0.0128496	0.00522815	0.0471627	0.000193242	0.205423	0.00421037
52.3584	2.39399	0.0126647	2.13094	0.0132379	0.0127083	0.00517256	0.0470462	0.000192725	0.203294	0.00421734
53.3584	2.37734	0.0126375	2.11661	0.0131767	0.0125727	0.00511913	0.0469307	0.000192213	0.201227	0.0042235
54.3584	2.36107	0.0126103	2.10259	0.0131163	0.0124423	0.00506773	0.0468163	0.000191707	0.199221	0.00422891
55.3584	2.34516	0.012583	2.08887	0.0130566	0.0123168	0.00501823	0.0467028	0.000191205	0.197271	0.00423362
56.3584	2.3296	0.0125556	2.07544	0.0129976	0.0121959	0.00497053	0.0465903	0.000190709	0.195375	0.00423767
57.3584	2.31436	0.0125281	2.06227	0.0129393	0.0120794	0.00492452	0.0464788	0.000190217	0.193531	0.00424111
58.3584	2.29945	0.0125005	2.04938	0.0128816	0.011967	0.0048801	0.0463681	0.000189729	0.191736	0.00424397
59.3584	2.28483	0.0124728	2.03673	0.0128247	0.0118584	0.00483718	0.0462583	0.000189246	0.189988	0.00424628
60.3584	2.27051	0.0124451	2.02432	0.0127684	0.0117535	0.00479567	0.0461494	0.000188768	0.188285	0.00424808
61.3584	2.25647	0.0124173	2.01215	0.0127128	0.0116521	0.00475551	0.0460414	0.000188293	0.186624	0.0042494
62.3584	2.2427	0.0123895	2.00021	0.0126577	0.0115539	0.00471662	0.0459341	0.000187823	0.185004	0.00425026
63.3584	2.22919	0.0123616	1.98848	0.0126033	0.0114587	0.00467892	0.0458277	0.000187356	0.183424	0.0042507
64.3584	2.21592	0.0123337	1.97695	0.0125495	0.0113666	0.00464236	0.045722	0.000186894	0.181881	0.00425072
65.3584	2.2029	0.0123058	1.96563	0.0124963	0.0112771	0.00460688	0.0456171	0.000186435	0.180374	0.00425036
66.3584	2.19011	0.0122778	1.95451	0.0124437	0.0111903	0.00457243	0.045513	0.00018598	0.178901	0.00424963
67.3584	2.17754	0.0122498	1.94357	0.0123916	0.011106	0.00453894	0.0454096	0.000185528	0.177462	0.00424856
68.3584	2.16519	0.0122218	1.93281	0.0123401	0.011024	0.00450638	0.0453069	0.00018508	0.176054	0.00424715
69.3584	2.15305	0.0121937	1.92222	0.0122891	0.0109443	0.00447469	0.0452049	0.000184636	0.174678	0.00424544
70.3584	2.14111	0.0121657	1.91181	0.0122387	0.0108668	0.00444384	0.0451036	0.000184195	0.17333	0.00424342
71.3584	2.12936	0.0121376	1.90156	0.0121888	0.0107912	0.00441378	0.0450029	0.000183757	0.172011	0.00424112
72.3584	2.11781	0.0121096	1.89147	0.0121394	0.0107176	0.00438448	0.044903	0.000183322	0.17072	0.00423856
73.3584	2.10643	0.0120815	1.88153	0.0120905	0.0106459	0.0043559	0.0448036	0.000182891	0.169455	0.00423573
74.3584	2.09524	0.0120535	1.87174	0.0120421	0.0105759	0.00432801	0.0447049	0.000182462	0.168215	0.00423266
75.3584	2.08421	0.0120254	1.8621	0.0119942	0.0105076	0.00430078	0.0446069	0.000182037	0.167	0.00422936
76.3584	2.07336	0.0119974	1.8526	0.0119468	0.0104408	0.00427417	0.0445094	0.000181615	0.165808	0.00422583
77.3584	2.06266	0.0119694	1.84323	0.0118998	0.0103756	0.00424816	0.0444126	0.000181195	0.164639	0.00422209
78.3584	2.05212	0.0119414	1.834	0.0118533	0.0103119	0.00422273	0.0443163	0.000180779	0.163492	0.00421814
79.3584	2.04173	0.0119134	1.82489	0.0118072	0.0102495	0.00419784	0.0442206	0.000180365	0.162367	0.004214
80.3584	2.03149	0.0118854	1.81592	0.0117615	0.0101885	0.00417347	0.0441255	0.000179954	0.161262	0.00420967
81.3584	2.0214	0.0118575	1.80706	0.0117163	0.0101288	0.00414961	0.0440309	0.000179546	0.160177	0.00420517
82.3584	2.01144	0.0118295	1.79832	0.0116715	0.0100703	0.00412622	0.0439369	0.00017914	0.159112	0.0042005
83.3584	2.00162	0.0118016	1.7897	0.0116271	0.0100129	0.00410329	0.0438434	0.000178737	0.158065	0.00419566
84.3584	1.99193	0.0117738	1.78119	0.0115831	0.00995665	0.0040808	0.0437505	0.000178336	0.157036	0.00419067
85.3584	1.98237	0.0117459	1.77279	0.0115395	0.00990148	0.00405874	0.0436581	0.000177938	0.156025	0.00418553
86.3584	1.97294	0.0117181	1.76449	0.0114963	0.00984733	0.00403708	0.0435661	0.000177543	0.155031	0.00418024
87.3584	1.96362	0.0116903	1.7563	0.0114534	0.00979417	0.0040158	0.0434748	0.00017715	0.154053	0.00417482
88.3584	1.95443	0.0116625	1.74821	0.0114109	0.00974195	0.0039949	0.0433839	0.000176759	0.153091	0.00416927
89.3584	1.94535	0.0116348	1.74023	0.0113688	0.00969064	0.00397436	0.0432935	0.000176371	0.152145	0.0041636
90.3584	1.93639	0.011607	1.73233	0.0113271	0.0096402	0.00395416	0.0432035	0.000175985	0.151214	0.0041578
91.3584	1.92754	0.0115794	1.72453	0.0112857	0.00959059	0.00393429	0.0431141	0.000175601	0.150297	0.00415189
92.3584	1.91879	0.0115517	1.71683	0.0112446	0.00954179	0.00391474	0.0430251	0.00017522	0.149395	0.00414588
93.3584	1.91015	0.0115241	1.70921	0.0112039	0.00949376	0.00389549	0.0429366	0.000174841	0.148506	0.00413975
94.3584	1.90161	0.0114965	1.70168	0.0111635	0.00944647	0.00387653	0.0428486	0.000174464	0.147631	0.00413353
95.3584	1.89317	0.0114689	1.69424	0.0111234	0.00939989	0.00385786	0.042761	0.000174089	0.146768	0.00412721
96.3584	1.88483	0.0114414	1.68689	0.0110836	0.009354	0.00383946	0.0426738	0.000173716	0.145919	0.0041208
97.3584	1.87659	0.0114139	1.67961	0.0110441	0.00930878	0.00382133	0.0425871	0.000173346	0.145081	0.00411431
98.3584	1.86844	0.0113864	1.67241	0.011005	0.00926419	0.00380344	0.0425009	0.000172977	0.144256	0.00410773
99.3584	1.86038	0.011359	1.6653	0.0109661	0.00922021	0.0037858	0.042415	0.000172611	0.143442	0.00410107
100.358	1.85241	0.0113316	1.65826	0.0109276	0.00917683	0.00376839	0.0423296	0.000172246	0.14264	0.00409434
101.358	1.84452	0.0113042	1.6513	0.0108893	0.00913402	0.00375121	0.0422446	0.000171884	0.141849	0.00408753
102.358	1.83673	0.0112768	1.64441	0.0108513	0.00909177	0.00373425	0.04216	0.000171523	0.141068	0.00408065
103.358	1.82901	0.0112495	1.63759	0.0108135	0.00905004	0.0037175	0.0420758	0.000171164	0.140298	0.00407371
104.358	1.82138	0.0112223	1.63084	0.0107761	0.00900883	0.00370096	0.0419921	0.000170808	0.139539	0.00406671
105.358	1.81383	0.011195	1.62417	0.0107389	0.00896811	0.00368461	0.0419087	0.000170453	0.138789	0.00405964
106.358	1.80636	0.0111678	1.61756	0.010702	0.00892788	0.00366845	0.0418257	0.0001701	0.138049	0.00405252
107.358	1.79897	0.0111406	1.61102	0.0106653	0.00888811	0.00365248	0.0417431	0.000169748	0.137319	0.00404535
108.358	1.79165	0.0111135	1.60454	0.0106289	0.00884879	0.00363668	0.0416609	0.000169399	0.136598	0.00403812
109.358	1.7844	0.0110863	1.59813	0.0105927	0.00880991	0.00362106	0.041579	0.000169051	0.135885	0.00403085
110.358	1.77723	0.0110593	1.59178	0.0105568	0.00877145	0.00360561	0.0414976	0.000168706	0.135182	0.00402353
111.358	1.77013	0.0110322	1.58549	0.0105211	0.00873339	0.00359032	0.0414165	0.000168362	0.134488	0.00401616
115.358	1.74241	0.0109243	1.56094	0.0103806	0.00858497	0.00353065	0.0410958	0.000167002	0.131791	0.00398633
119.358	1.71573	0.010817	1.53729	0.0102436	0.00844219	0.00347324	0.0407807	0.000165669	0.129217	0.00395597
123.358	1.69002	0.0107102	1.51449	0.0101099	0.00830446	0.00341783	0.040471	0.000164361	0.126757	0.0039252
127.358	1.66522	0.0106039	1.49248	0.00997923	0.00817127	0.00336423	0.0401665	0.000163078	0.124402	0.00389415
131.358	1.64127	0.0104982	1.47122	0.00985148	0.00804222	0.00331227	0.0398671	0.000161817	0.122142	0.00386288
135.358	1.61811	0.010393	1.45065	0.00972646	0.00791695	0.00326182	0.0395725	0.000160579	0.119972	0.0038315
139.358	1.5957	0.0102885	1.43074	0.00960403	0.00779517	0.00321276	0.0392825	0.000159363	0.117885	0.00380007
143.358	1.574	0.0101846	1.41145	0.00948407	0.00767663	0.00316499	0.038997	0.000158167	0.115875	0.00376866
147.358	1.55296	0.0100814	1.39275	0.00936645	0.00756112	0.00311842	0.0387159	0.000156991	0.113937	0.00373731
151.358	1.53256	0.00997882	1.3746	0.00925108	0.00744846	0.00307299	0.038439	0.000155835	0.112066	0.00370607
155.358	1.51275	0.00987699	1.35698	0.00913787	0.00733851	0.00302864	0.0381663	0.000154697	0.110259	0.00367499
159.358	1.49351	0.00977591	1.33987	0.00902673	0.00723114	0.00298531	0.0378974	0.000153577	0.108512	0.0036441
163.358	1.4748	0.00967562	1.32322	0.0089176	0.00712622	0.00294297	0.0376325	0.000152475	0.106822	0.00361343
167.358	1.45662	0.00957614	1.30704	0.0088104	0.00702366	0.00290156	0.0373712	0.00015139	0.105184	0.00358301
171.358	1.43892	0.0094775	1.29128	0.00870507	0.00692338	0.00286107	0.0371136	0.000150321	0.103597	0.00355286
175.358	1.42168	0.00937973	1.27594	0.00860157	0.00682529	0.00282145	0.0368595	0.000149268	0.102058	0.003523
179.358	1.4049	0.00928285	1.261	0.00849985	0.00672933	0.00278268	0.0366089	0.000148231	0.100564	0.00349344
183.358	1.38854	0.0091869	1.24643	0.00839985	0.00663543	0.00274473	0.0363616	0.000147209	0.0991135	0.0034642
187.358	1.37259	0.0090919	1.23222	0.00830154	0.00654353	0.00270758	0.0361175	0.000146201	0.0977041	0.00343528
191.358	1.35703	0.00899786	1.21836	0.00820487	0.00645358	0.00267121	0.0358766	0.000145207	0.0963339	0.0034067
195.358	1.34184	0.00890481	1.20483	0.00810982	0.00636552	0.0026356	0.0356388	0.000144228	0.0950012	0.00337846
199.358	1.32701	0.00881277	1.19162	0.00801635	0.00627932	0.00260073	0.035404	0.000143261	0.0937043	0.00335057
203.358	1.31253	0.00872174	1.17872	0.00792442	0.00619491	0.00256659	0.0351722	0.000142308	0.0924418	0.00332302
207.358	1.29838	0.00863175	1.16611	0.00783402	0.00611226	0.00253315	0.0349432	0.000141368	0.091212	0.00329583
211.358	1.28455	0.00854281	1.15379	0.00774509	0.00603132	0.00250039	0.034717	0.00014044	0.0900138	0.00326899
215.358	1.27103	0.00845492	1.14174	0.00765763	0.00595205	0.00246831	0.0344935	0.000139524	0.0888458	0.00324251
219.358	1.2578	0.00836809	1.12995	0.0075716	0.00587442	0.00243688	0.0342727	0.00013862	0.0877067	0.00321638
223.358	1.24486	0.00828232	1.11841	0.00748698	0.00579838	0.00240609	0.0340545	0.000137727	0.0865956	0.0031906
227.358	1.23219	0.00819763	1.10712	0.00740375	0.0057239	0.00237593	0.0338388	0.000136846	0.0855113	0.00316517
231.358	1.21979	0.00811402	1.09606	0.00732186	0.00565094	0.00234638	0.0336257	0.000135975	0.0844528	0.00314008
235.358	1.20764	0.00803148	1.08523	0.00724132	0.00557946	0.00231743	0.0334149	0.000135116	0.0834191	0.00311534
239.358	1.19574	0.00795001	1.07462	0.00716208	0.00550942	0.00228906	0.0332065	0.000134266	0.0824094	0.00309093
243.358	1.18408	0.00786962	1.06422	0.00708413	0.0054408	0.00226126	0.0330005	0.000133427	0.0814228	0.00306687
247.358	1.17265	0.0077903	1.05402	0.00700744	0.00537356	0.00223401	0.0327967	0.000132598	0.0804584	0.00304313
251.358	1.16145	0.00771205	1.04403	0.006932	0.00530766	0.00220731	0.0325952	0.000131779	0.0795156	0.00301972
255.358	1.15046	0.00763486	1.03422	0.00685778	0.00524308	0.00218113	0.0323958	0.000130969	0.0785935	0.00299663
259.358	1.13967	0.00755872	1.0246	0.00678475	0.00517977	0.00215547	0.0321986	0.000130169	0.0776915	0.00297387
263.358	1.1291	0.00748363	1.01517	0.00671291	0.00511772	0.00213032	0.0320034	0.000129377	0.0768089	0.00295141
267.358	1.11871	0.00740959	1.0059	0.00664222	0.00505689	0.00210566	0.0318103	0.000128595	0.075945	0.00292926
271.358	1.10852	0.00733657	0.996805	0.00657266	0.00499724	0.00208147	0.0316192	0.000127821	0.0750993	0.00290741
275.358	1.09851	0.00726458	0.987873	0.00650422	0.00493876	0.00205776	0.0314301	0.000127056	0.0742712	0.00288587
279.358	1.08868	0.0071936	0.979099	0.00643688	0.00488141	0.0020345	0.0312429	0.000126299	0.07346	0.00286461
283.358	1.07903	0.00712362	0.97048	0.00637061	0.00482517	0.00201169	0.0310576	0.00012555	0.0726653	0.00284364
287.358	1.06954	0.00705464	0.962009	0.0063054	0.00477	0.00198932	0.0308741	0.00012481	0.0718866	0.00282296
291.358	1.06022	0.00698663	0.953685	0.00624122	0.00471589	0.00196737	0.0306925	0.000124077	0.0711234	0.00280255
295.358	1.05105	0.0069196	0.945501	0.00617805	0.0046628	0.00194583	0.0305126	0.000123352	0.0703752	0.00278242
299.358	1.04204	0.00685352	0.937454	0.00611589	0.00461071	0.0019247	0.0303345	0.000122634	0.0696415	0.00276255
303.358	1.03318	0.00678839	0.92954	0.0060547	0.0045596	0.00190396	0.0301581	0.000121924	0.068922	0.00274294
307.358	1.02447	0.00672419	0.921756	0.00599448	0.00450944	0.0018836	0.0299834	0.000121221	0.0682162	0.0027236
311.358	1.01589	0.00666091	0.914098	0.00593519	0.00446021	0.00186363	0.0298103	0.000120525	0.0675237	0.0027045
315.358	1.00746	0.00659853	0.906562	0.00587683	0.00441189	0.00184401	0.0296389	0.000119836	0.0668441	0.00268565
319.358	0.999157	0.00653706	0.899146	0.00581938	0.00436445	0.00182476	0.029469	0.000119154	0.0661771	0.00266705
323.358	0.990987	0.00647646	0.891846	0.00576281	0.00431787	0.00180585	0.0293007	0.000118479	0.0655223	0.00264869
327.358	0.982944	0.00641673	0.884658	0.00570712	0.00427214	0.00178728	0.029134	0.00011781	0.0648794	0.00263056
331.358	0.975025	0.00635785	0.877581	0.00565228	0.00422723	0.00176905	0.0289688	0.000117148	0.0642481	0.00261265
335.358	0.967227	0.00629982	0.870611	0.00559828	0.00418313	0.00175114	0.028805	0.000116492	0.0636279	0.00259498
339.358	0.959547	0.00624262	0.863745	0.00554511	0.0041398	0.00173354	0.0286428	0.000115842	0.0630187	0.00257753
343.358	0.951981	0.00618623	0.856982	0.00549274	0.00409724	0.00171626	0.0284819	0.000115199	0.0624202	0.00256029
347.358	0.944527	0.00613064	0.850318	0.00544116	0.00405543	0.00169927	0.0283225	0.000114561	0.061832	0.00254326
351.358	0.937183	0.00607585	0.84375	0.00539035	0.00401435	0.00168258	0.0281644	0.000113929	0.0612539	0.00252645
355.358	0.929944	0.00602183	0.837277	0.00534031	0.00397397	0.00166618	0.0280078	0.000113304	0.0606856	0.00250984
359.358	0.92281	0.00596857	0.830896	0.00529101	0.0039343	0.00165006	0.0278524	0.000112683	0.0601268	0.00249343
363.358	0.915777	0.00591607	0.824606	0.00524244	0.0038953	0.00163421	0.0276984	0.000112069	0.0595774	0.00247722
367.358	0.908842	0.0058643	0.818403	0.00519459	0.00385696	0.00161863	0.0275457	0.00011146	0.0590371	0.0024612
371.358	0.902005	0.00581326	0.812285	0.00514744	0.00381927	0.00160331	0.0273943	0.000110856	0.0585056	0.00244537
375.358	0.895261	0.00576293	0.806252	0.00510097	0.00378222	0.00158824	0.0272441	0.000110258	0.0579828	0.00242972
379.358	0.88861	0.00571331	0.8003	0.00505519	0.00374578	0.00157343	0.0270952	0.000109665	0.0574684	0.00241426
383.358	0.882048	0.00566437	0.794429	0.00501006	0.00370994	0.00155886	0.0269474	0.000109077	0.0569623	0.00239898
387.358	0.875575	0.00561611	0.788635	0.00496558	0.0036747	0.00154452	0.0268009	0.000108494	0.0564641	0.00238387
391.358	0.869187	0.00556852	0.782918	0.00492174	0.00364003	0.00153042	0.0266556	0.000107916	0.0559738	0.00236894
395.358	0.862884	0.00552158	0.777275	0.00487852	0.00360593	0.00151655	0.0265114	0.000107343	0.0554911	0.00235418
399.358	0.856663	0.00547528	0.771706	0.00483591	0.00357238	0.0015029	0.0263684	0.000106775	0.0550159	0.00233958
403.358	0.850522	0.00542961	0.766208	0.0047939	0.00353936	0.00148946	0.0262265	0.000106212	0.054548	0.00232514
407.358	0.844459	0.00538456	0.760779	0.00475248	0.00350687	0.00147624	0.0260858	0.000105653	0.0540871	0.00231087
411.358	0.838474	0.00534012	0.755419	0.00471164	0.0034749	0.00146322	0.0259461	0.000105099	0.0536333	0.00229675
415.358	0.832563	0.00529627	0.750126	0.00467136	0.00344343	0.00145041	0.0258075	0.00010455	0.0531862	0.00228279
419.358	0.826727	0.00525301	0.744899	0.00463163	0.00341245	0.0014378	0.02567	0.000104004	0.0527458	0.00226898
423.358	0.820962	0.00521033	0.739735	0.00459244	0.00338196	0.00142538	0.0255335	0.000103464	0.0523118	0.00225532
427.358	0.815268	0.00516822	0.734634	0.00455379	0.00335194	0.00141315	0.0253981	0.000102928	0.0518842	0.0022418
431.358	0.809643	0.00512666	0.729595	0.00451566	0.00332237	0.0014011	0.0252636	0.000102395	0.0514628	0.00222843
435.358	0.804086	0.00508565	0.724615	0.00447804	0.00329326	0.00138924	0.0251302	0.000101868	0.0510475	0.0022152
439.358	0.798595	0.00504517	0.719695	0.00444092	0.00326459	0.00137756	0.0249978	0.000101344	0.0506381	0.00220211
443.358	0.79317	0.00500522	0.714832	0.0044043	0.00323636	0.00136605	0.0248664	0.000100824	0.0502345	0.00218915
447.358	0.787807	0.00496579	0.710026	0.00436815	0.00320854	0.00135471	0.0247359	0.000100309	0.0498365	0.00217633
451.358	0.782507	0.00492686	0.705276	0.00433249	0.00318114	0.00134354	0.0246064	9.97972e-05	0.0494442	0.00216364
455.358	0.777269	0.00488843	0.70058	0.00429728	0.00315415	0.00133253	0.0244778	9.92896e-05	0.0490573	0.00215108
459.358	0.77209	0.00485049	0.695937	0.00426253	0.00312755	0.00132168	0.0243502	9.87857e-05	0.0486757	0.00213864
463.358	0.76697	0.00481304	0.691346	0.00422823	0.00310134	0.00131098	0.0242235	9.82857e-05	0.0482993	0.00212633
467.358	0.761908	0.00477605	0.686807	0.00419436	0.00307551	0.00130044	0.0240976	9.77895e-05	0.047928	0.00211414
471.358	0.756902	0.00473953	0.682318	0.00416093	0.00305006	0.00129005	0.0239727	9.72969e-05	0.0475617	0.00210207
475.358	0.751952	0.00470347	0.677878	0.00412792	0.00302497	0.00127981	0.0238486	9.6808e-05	0.0472003	0.00209012
479.358	0.747056	0.00466785	0.673487	0.00409532	0.00300024	0.00126971	0.0237255	9.63227e-05	0.0468437	0.00207829
483.358	0.742214	0.00463267	0.669143	0.00406313	0.00297585	0.00125975	0.0236031	9.5841e-05	0.0464918	0.00206657
487.358	0.737424	0.00459792	0.664846	0.00403134	0.00295182	0.00124993	0.0234816	9.53628e-05	0.0461445	0.00205496
491.358	0.732685	0.00456359	0.660594	0.00399993	0.00292811	0.00124024	0.023361	9.4888e-05	0.0458017	0.00204346
495.358	0.727997	0.00452969	0.656388	0.00396892	0.00290474	0.00123069	0.0232412	9.44167e-05	0.0454633	0.00203208
499.358	0.723359	0.00449619	0.652226	0.00393828	0.00288169	0.00122126	0.0231222	9.39487e-05	0.0451293	0.0020208
503.358	0.718769	0.00446309	0.648106	0.00390801	0.00285896	0.00121197	0.023004	9.3484e-05	0.0447995	0.00200962
507.358	0.714227	0.00443039	0.64403	0.0038781	0.00283654	0.0012028	0.0228866	9.30227e-05	0.0444739	0.00199855
511.358	0.709732	0.00439807	0.639995	0.00384855	0.00281442	0.00119375	0.02277	9.25645e-05	0.0441524	0.00198757
611.358	0.609876	0.00369307	0.550275	0.00320427	0.00234078	0.000999363	0.0200779	8.20265e-05	0.0371823	0.00174065
711.358	0.530023	0.00315082	0.478385	0.00270898	0.00199029	0.000854341	0.0177641	7.30184e-05	0.0318833	0.00153773
811.358	0.464041	0.00271811	0.418892	0.00231421	0.00171899	0.000741051	0.015748	6.51932e-05	0.0276817	0.00136564
911.358	0.408257	0.00236277	0.36854	0.00199117	0.00150096	0.000649169	0.0139758	5.83191e-05	0.0242398	0.00121634
1011.36	0.360323	0.00206464	0.325246	0.00172179	0.00132026	0.000572381	0.0124091	5.22341e-05	0.0213473	0.00108481
1111.36	0.318663	0.00181055	0.287608	0.0014941	0.00116682	0.000506725	0.0110196	4.68197e-05	0.0188692	0.000967814
1211.36	0.282174	0.00159154	0.254639	0.00129976	0.00103417	0.000449658	0.00978492	4.19858e-05	0.0167164	0.000863212
1311.36	0.250047	0.00140128	0.225614	0.00113271	0.000918075	0.00039951	0.00868688	3.76613e-05	0.0148282	0.000769474
1411.36	0.221666	0.00123507	0.199979	0.000988402	0.000815644	0.000355135	0.00771014	3.37875e-05	0.0131619	0.000685427
1511.36	0.196543	0.00108935	0.177291	0.00086329	0.000724827	0.000315712	0.00684141	3.03149e-05	0.0116857	0.000610108
1611.36	0.174274	0.000961296	0.157186	0.000754545	0.000644091	0.000280616	0.00606901	2.72007e-05	0.0103751	0.000542679
1711.36	0.154524	0.000848585	0.139359	0.000659857	0.000572223	0.000249344	0.00538252	2.44075e-05	0.0092102	0.000482389
1811.36	0.137001	0.000749288	0.123546	0.000577306	0.000508222	0.000221478	0.00477267	2.1902e-05	0.00817442	0.00042855
1911.36	0.121453	0.00066176	0.109517	0.000505272	0.000451231	0.000196653	0.00423112	1.96544e-05	0.00725342	0.000380531
2011.36	0.107658	0.000584581	0.0970723	0.000442379	0.000400503	0.00017455	0.00375041	1.76382e-05	0.00643466	0.000337748
2111.36	0.0954195	0.000516515	0.0860332	0.000387441	0.000355369	0.000154882	0.00332385	1.58295e-05	0.00570703	0.000299668
2211.36	0.0845638	0.000456477	0.0762425	0.000339438	0.000315236	0.000137391	0.00294546	1.4207e-05	0.00506063	0.000265802
2311.36	0.0749362	0.000403517	0.0675602	0.000297484	0.000279567	0.000121844	0.0026099	1.27513e-05	0.00448662	0.000235704
2411.36	0.0663993	0.000356795	0.059862	0.000260809	0.000247882	0.000108034	0.00231237	1.14453e-05	0.00397707	0.000208972
2511.36	0.0588307	0.000315571	0.0530374	0.000228742	0.000219748	9.57714e-05	0.00204862	1.02735e-05	0.0035249	0.00018524
2611.36	0.0521214	0.000279194	0.046988	0.000200701	0.000194777	8.48875e-05	0.00181484	9.22206e-06	0.00312376	0.00016418
2711.36	0.0461748	0.000247089	0.0416266	0.000176173	0.000172621	7.52307e-05	0.00160767	8.2785e-06	0.002768	0.000145498
2811.36	0.0409048	0.000218748	0.0368752	0.000154716	0.000152968	6.66651e-05	0.0014241	7.43171e-06	0.00245253	0.00012893
2911.36	0.0362348	0.000193724	0.0326649	0.000135939	0.00013554	5.90694e-05	0.00126144	6.67168e-06	0.00217287	0.00011424
3011.36	0.0320969	0.000171623	0.0289345	0.000119504	0.000120089	5.23351e-05	0.00111733	5.98947e-06	0.00192497	0.000101218
3111.36	0.0284307	0.000152099	0.0256293	0.000105114	0.000106392	4.63657e-05	0.000989665	5.37708e-06	0.00170528	8.96761e-05
3211.36	0.0251826	0.000134845	0.0227012	9.25111e-05	9.42523e-05	4.1075e-05	0.000876569	4.82731e-06	0.00151059	7.94471e-05
3311.36	0.0223052	0.000119593	0.0201073	8.14686e-05	8.34941e-05	3.63864e-05	0.000776387	4.33373e-06	0.00133808	7.03827e-05
3411.36	0.0197562	0.000106105	0.0178094	7.17896e-05	7.3961e-05	3.22318e-05	0.000687645	3.89057e-06	0.00118524	6.2351e-05
3511.36	0.0174983	9.4174e-05	0.0157739	6.3302e-05	6.55144e-05	2.85508e-05	0.000609041	3.49266e-06	0.00104983	5.52347e-05
3611.36	0.0154983	8.36156e-05	0.0139709	5.58557e-05	5.80309e-05	2.52895e-05	0.000539417	3.13538e-06	0.000929867	4.89299e-05
3711.36	0.0137267	7.42684e-05	0.0123739	4.93194e-05	5.14012e-05	2.24003e-05	0.00047775	2.81455e-06	0.000823602	4.33443e-05
3811.36	0.0121575	6.59903e-05	0.0109594	4.35788e-05	4.55281e-05	1.98409e-05	0.000423129	2.52646e-06	0.00072947	3.8396e-05
3911.36	0.0107676	5.86561e-05	0.00970646	3.85341e-05	4.03254e-05	1.75736e-05	0.000374752	2.26776e-06	0.00064609	3.40124e-05
4011.36	0.0095366	5.21555e-05	0.00859674	3.40982e-05	3.57169e-05	1.55652e-05	0.000331905	2.03545e-06	0.000572235	3.01292e-05
4111.36	0.00844627	4.63915e-05	0.00761386	3.0195e-05	3.16347e-05	1.37863e-05	0.000293955	1.82685e-06	0.000506818	2.66892e-05
4211.36	0.00748057	4.12785e-05	0.00674333	2.67582e-05	2.80189e-05	1.22105e-05	0.000260344	1.63953e-06	0.000448877	2.3642e-05
4311.36	0.00662526	3.67412e-05	0.00597231	2.37299e-05	2.48162e-05	1.08148e-05	0.000230576	1.47133e-06	0.000397557	2.09426e-05
4411.36	0.00586773	3.27131e-05	0.00528943	2.10597e-05	2.19794e-05	9.57861e-06	0.000204211	1.32029e-06	0.000352103	1.85515e-05
4511.36	0.0051968	2.91358e-05	0.00468463	1.87033e-05	1.94669e-05	8.48367e-06	0.000180861	1.18468e-06	0.000311845	1.64334e-05
4611.36	0.00460258	2.59575e-05	0.00414897	1.66223e-05	1.72414e-05	7.51386e-06	0.00016018	1.06293e-06	0.00027619	1.45572e-05
4711.36	0.0040763	2.31326e-05	0.00367455	1.47831e-05	1.52704e-05	6.65489e-06	0.000141864	9.53615e-07	0.00024461	1.28952e-05
4811.36	0.00361019	2.06209e-05	0.00325438	1.31563e-05	1.35246e-05	5.89411e-06	0.000125642	8.55477e-07	0.000216641	1.1423e-05
4911.36	0.00319738	1.83869e-05	0.00288225	1.17162e-05	1.19784e-05	5.22029e-06	0.000111275	7.67379e-07	0.000191869	1.01189e-05
5011.36	0.00283176	1.6399e-05	0.00255267	1.04404e-05	1.0609e-05	4.62349e-06	9.85508e-05	6.88297e-07	0.00016993	8.96369e-06
5111.36	0.00250796	1.46297e-05	0.00226078	9.30917e-06	9.39608e-06	4.09491e-06	8.72816e-05	6.17313e-07	0.000150499	7.94041e-06
5211.36	0.00222117	1.30543e-05	0.00200226	8.30538e-06	8.32184e-06	3.62676e-06	7.7301e-05	5.53604e-07	0.00013329	7.03397e-06
5311.36	0.00196719	1.16512e-05	0.0017733	7.41398e-06	7.37041e-06	3.21213e-06	6.84617e-05	4.96427e-07	0.000118048	6.23103e-06
5411.36	0.00174224	1.0401e-05	0.00157053	6.62176e-06	6.52774e-06	2.8449e-06	6.06331e-05	4.45117e-07	0.00010455	5.51977e-06
5511.36	0.00154301	9.28686e-06	0.00139094	5.91718e-06	5.78142e-06	2.51965e-06	5.36997e-05	3.99075e-07	9.25946e-05	4.88971e-06
5611.36	0.00136657	8.2936e-06	0.00123188	5.29008e-06	5.12042e-06	2.23159e-06	4.75591e-05	3.57764e-07	8.20065e-05	4.3316e-06
5711.36	0.0012103	7.40786e-06	0.00109102	4.73155e-06	4.535e-06	1.97646e-06	4.21207e-05	3.207e-07	7.26291e-05	3.8372e-06
5811.36	0.0010719	6.61782e-06	0.000966259	4.23375e-06	4.0165e-06	1.75049e-06	3.73042e-05	2.87451e-07	6.4324e-05	3.39924e-06
5911.36	0.000949331	5.91294e-06	0.000855767	3.78979e-06	3.55728e-06	1.55036e-06	3.30384e-05	2.57626e-07	5.69685e-05	3.01129e-06
6011.36	0.000840774	5.2839e-06	0.000757909	3.39361e-06	3.15057e-06	1.37311e-06	2.92605e-05	2.30874e-07	5.04542e-05	2.66762e-06
6111.36	0.000744631	4.72241e-06	0.000671241	3.03985e-06	2.79036e-06	1.21613e-06	2.59145e-05	2.06882e-07	4.46847e-05	2.36319e-06
6211.36	0.000659482	4.2211e-06	0.000594484	2.72379e-06	2.47133e-06	1.07709e-06	2.29512e-05	1.85366e-07	3.9575e-05	2.0935e-06
6311.36	0.000584069	3.77345e-06	0.000526504	2.44127e-06	2.18877e-06	9.53946e-07	2.03267e-05	1.66073e-07	3.50496e-05	1.8546e-06
6411.36	0.000517281	3.37362e-06	0.000466298	2.18861e-06	1.93852e-06	8.44883e-07	1.80023e-05	1.48774e-07	3.10416e-05	1.64297e-06
6511.36	0.000458129	3.01644e-06	0.000412976	1.96254e-06	1.71689e-06	7.48289e-07	1.59437e-05	1.33265e-07	2.7492e-05	1.4555e-06
6611.36	0.000405741	2.69732e-06	0.000365752	1.76018e-06	1.52059e-06	6.62738e-07	1.41206e-05	1.19363e-07	2.43483e-05	1.28942e-06
6711.36	0.000359344	2.41214e-06	0.000323928	1.57898e-06	1.34673e-06	5.86968e-07	1.25059e-05	1.06901e-07	2.1564e-05	1.1423e-06
6811.36	0.000318253	2.15727e-06	0.000286886	1.41665e-06	1.19276e-06	5.19861e-07	1.10758e-05	9.57316e-08	1.90982e-05	1.01197e-06
6911.36	0.00028186	1.92945e-06	0.000254081	1.27119e-06	1.05639e-06	4.60426e-07	9.80927e-06	8.57217e-08	1.69143e-05	8.96511e-07
7011.36	0.000249629	1.72579e-06	0.000225026	1.14081e-06	9.35605e-07	4.07786e-07	8.68758e-06	7.67518e-08	1.49801e-05	7.9423e-07
7111.36	0.000221084	1.5437e-06	0.000199294	1.0239e-06	8.28634e-07	3.61165e-07	7.69414e-06	6.87145e-08	1.32671e-05	7.03622e-07
7211.36	0.000195803	1.38089e-06	0.000176505	9.19052e-07	7.33894e-07	3.19873e-07	6.81431e-06	6.15135e-08	1.175e-05	6.23353e-07
7311.36	0.000173413	1.23528e-06	0.000156321	8.24998e-07	6.49985e-07	2.83303e-07	6.03509e-06	5.50624e-08	1.04064e-05	5.52243e-07
7411.36	0.000153583	1.10507e-06	0.000138446	7.40611e-07	5.7567e-07	2.50913e-07	5.34497e-06	4.92837e-08	9.21642e-06	4.89247e-07
7511.36	0.00013602	9.88605e-07	0.000122614	6.64883e-07	5.09852e-07	2.22227e-07	4.73377e-06	4.41077e-08	8.16251e-06	4.3344e-07
7611.36	0.000120466	8.84434e-07	0.000108593	5.96916e-07	4.51558e-07	1.9682e-07	4.19246e-06	3.9472e-08	7.22912e-06	3.84e-07
7711.36	0.000106691	7.91249e-07	9.61753e-05	5.35905e-07	3.9993e-07	1.74318e-07	3.71305e-06	3.53206e-08	6.40247e-06	3.402e-07
7811.36	9.44906e-05	7.07891e-07	8.51776e-05	4.81134e-07	3.54205e-07	1.54388e-07	3.28846e-06	3.16032e-08	5.67034e-06	3.01398e-07
7911.36	8.36855e-05	6.33315e-07	7.54374e-05	4.31958e-07	3.13707e-07	1.36737e-07	2.91242e-06	2.82747e-08	5.02193e-06	2.67023e-07
8011.36	7.4116e-05	5.66599e-07	6.68111e-05	3.87805e-07	2.7784e-07	1.21105e-07	2.57938e-06	2.52948e-08	4.44767e-06	2.36569e-07
8111.36	6.56407e-05	5.06906e-07	5.91711e-05	3.48155e-07	2.46074e-07	1.07259e-07	2.28443e-06	2.26271e-08	3.93907e-06	2.0959e-07
8211.36	5.81346e-05	4.53502e-07	5.24049e-05	3.12552e-07	2.17939e-07	9.49962e-08	2.0232e-06	2.02391e-08	3.48864e-06	1.85688e-07
8311.36	5.14869e-05	4.05717e-07	4.64123e-05	2.80578e-07	1.93021e-07	8.41354e-08	1.79185e-06	1.81018e-08	3.08971e-06	1.64512e-07
8411.36	4.55993e-05	3.62965e-07	4.1105e-05	2.51865e-07	1.70953e-07	7.45165e-08	1.58695e-06	1.61889e-08	2.7364e-06	1.45752e-07
8511.36	4.0385e-05	3.2471e-07	3.64046e-05	2.26078e-07	1.51407e-07	6.59971e-08	1.40548e-06	1.4477e-08	2.42349e-06	1.29132e-07
8611.36	3.57669e-05	2.90483e-07	3.22417e-05	2.02921e-07	1.34096e-07	5.84518e-08	1.24476e-06	1.29452e-08	2.14636e-06	1.14408e-07
8711.36	3.16769e-05	2.59856e-07	2.85548e-05	1.82124e-07	1.18764e-07	5.17691e-08	1.10242e-06	1.15746e-08	1.90092e-06	1.01363e-07
8811.36	2.80546e-05	2.32455e-07	2.52895e-05	1.6345e-07	1.05186e-07	4.58505e-08	9.7636e-07	1.03484e-08	1.68355e-06	8.98054e-08
8911.36	2.48466e-05	2.07934e-07	2.23977e-05	1.46679e-07	9.31594e-08	4.06085e-08	8.64713e-07	9.25134e-09	1.49104e-06	7.95662e-08
9011.36	2.20053e-05	1.85998e-07	1.98365e-05	1.31621e-07	8.25082e-08	3.59659e-08	7.65832e-07	8.27002e-09	1.32053e-06	7.04948e-08
9111.36	1.9489e-05	1.66367e-07	1.75681e-05	1.18098e-07	7.30747e-08	3.1854e-08	6.78259e-07	7.39225e-09	1.16953e-06	6.24579e-08
9211.36	1.72604e-05	1.48807e-07	1.55592e-05	1.05958e-07	6.47198e-08	2.82122e-08	6.00699e-07	6.60719e-09	1.03579e-06	5.53374e-08
9311.36	1.52867e-05	1.33092e-07	1.378e-05	9.50565e-08	5.73202e-08	2.49867e-08	5.32009e-07	5.90508e-09	9.1735e-07	4.9029e-08
9411.36	1.35386e-05	1.19035e-07	1.22042e-05	8.52715e-08	5.07666e-08	2.21301e-08	4.71173e-07	5.27722e-09	8.12451e-07	4.34398e-08
9511.36	1.19905e-05	1.06456e-07	1.08087e-05	7.64855e-08	4.49622e-08	1.96e-08	4.17294e-07	4.7158e-09	7.19546e-07	3.8488e-08
9611.36	1.06194e-05	9.52054e-08	9.57269e-06	6.86008e-08	3.98216e-08	1.73592e-08	3.69576e-07	4.21381e-09	6.37266e-07	3.41008e-08
9711.36	9.40502e-06	8.51372e-08	8.47804e-06	6.15215e-08	3.52686e-08	1.53746e-08	3.27315e-07	3.76501e-09	5.64394e-07	3.02138e-08
9811.36	8.32955e-06	7.61336e-08	7.50857e-06	5.51699e-08	3.12362e-08	1.36169e-08	2.89886e-07	3.36379e-09	4.99855e-07	2.677e-08
9911.36	7.37705e-06	6.80761e-08	6.64996e-06	4.94676e-08	2.76649e-08	1.206e-08	2.56738e-07	3.00513e-09	4.42696e-07	2.37188e-08
10011.4	6.53348e-06	6.08718e-08	5.88953e-06	4.43528e-08	2.45019e-08	1.06813e-08	2.2738e-07	2.68454e-09	3.92074e-07	2.10155e-08
10111.4	5.78637e-06	5.44242e-08	5.21605e-06	3.97611e-08	2.17005e-08	9.4601e-09	2.01379e-07	2.398e-09	3.4724e-07	1.86204e-08
10211.4	5.1247e-06	4.86606e-08	4.61959e-06	3.56436e-08	1.92194e-08	8.37859e-09	1.78351e-07	2.14191e-09	3.07533e-07	1.64983e-08
10311.4	4.53868e-06	4.35021e-08	4.09134e-06	3.19474e-08	1.7022e-08	7.42066e-09	1.57956e-07	1.91304e-09	2.72366e-07	1.46181e-08
10411.4	4.01968e-06	3.88918e-08	3.62349e-06	2.86341e-08	1.50758e-08	6.57231e-09	1.39894e-07	1.70853e-09	2.41221e-07	1.29522e-08
10511.4	3.56003e-06	3.47652e-08	3.20914e-06	2.56598e-08	1.33521e-08	5.82089e-09	1.23897e-07	1.52579e-09	2.13637e-07	1.14762e-08

## Sheet: Fig5b
time	mean total NPP	std total NPP	mean NPP to POC	std NPP to POC	mean NPP to lDOC	std NPP to lDOC	mean NPP to rDOC	std NPP to rDOC	mean NPP to sDOC	std NPP to sDOC
0.000114155	0	0	0	0	0	0	0	0	0	0
0.000228311	0.00651406	0.000277393	0.00279661	3.7854e-05	0.00342149	0.000232966	7.0601e-06	1.09277e-07	0.000288889	7.33213e-06
0.000342466	0.0128747	0.000579131	0.00554416	8.8309e-05	0.00674182	0.000479698	1.41107e-05	2.17404e-07	0.000574581	1.50491e-05
0.000456621	0.0190914	0.0009112	0.00824602	0.000153947	0.00996701	0.000743473	2.11525e-05	3.24502e-07	0.000857248	2.32636e-05
0.000570776	0.0251728	0.00127656	0.0109051	0.000234949	0.0131025	0.00102611	2.8186e-05	4.30668e-07	0.00113704	3.20453e-05
0.000684932	0.0311265	0.00167617	0.0135239	0.000330633	0.0161533	0.00132838	3.52115e-05	5.35982e-07	0.0014141	4.14316e-05
0.000799087	0.0369593	0.00210971	0.0161048	0.000440055	0.0191238	0.00165035	4.22296e-05	6.40509e-07	0.00168855	5.14369e-05
0.000913242	0.0426776	0.00257609	0.0186497	0.000562227	0.0220182	0.00199162	4.92405e-05	7.44304e-07	0.00196051	6.20597e-05
0.0010274	0.0482871	0.00307381	0.0211604	0.000696194	0.0248403	0.00235146	5.62446e-05	8.47412e-07	0.00223007	7.32874e-05
0.00114155	0.0537931	0.00360112	0.0236388	0.000841061	0.0275937	0.00272899	6.32422e-05	9.49871e-07	0.00249735	8.51003e-05
0.00125571	0.0592006	0.00415619	0.0260862	0.000995995	0.0302817	0.0031232	7.02336e-05	1.05171e-06	0.00276243	9.74742e-05
0.00136986	0.0645141	0.00473716	0.0285042	0.00116023	0.0329073	0.00353304	7.72189e-05	1.15297e-06	0.00302539	0.000110382
0.00148402	0.0697379	0.00534222	0.0308939	0.00133306	0.0354734	0.00395746	8.41985e-05	1.25366e-06	0.00328633	0.000123797
0.00159817	0.0748759	0.0059696	0.0332567	0.00151383	0.0379827	0.00439541	9.11726e-05	1.3538e-06	0.00354531	0.000137689
0.00171233	0.0799318	0.00661763	0.0355936	0.00170193	0.0404377	0.00484588	9.81413e-05	1.45342e-06	0.0038024	0.000152029
0.00182648	0.0849091	0.0072847	0.0379056	0.00189682	0.0428407	0.00530788	0.000105105	1.55252e-06	0.00405766	0.000166791
0.00194064	0.089811	0.00796931	0.0401939	0.00209797	0.0451939	0.00578047	0.000112063	1.65113e-06	0.00431118	0.000181947
0.00205479	0.0946406	0.00867003	0.0424592	0.00230491	0.0474994	0.00626278	0.000119017	1.74925e-06	0.00456299	0.000197471
0.00216895	0.0994008	0.00938552	0.0447025	0.00251719	0.0497592	0.00675394	0.000125966	1.84689e-06	0.00481316	0.000213338
0.00228311	0.104094	0.0101145	0.0469245	0.0027344	0.051975	0.00725317	0.000132911	1.94406e-06	0.00506174	0.000229524
0.00239726	0.108723	0.0108559	0.049126	0.00295616	0.0541487	0.00775971	0.000139851	2.04076e-06	0.00530878	0.000246006
0.00251142	0.113291	0.0116085	0.0513078	0.00318212	0.0562819	0.00827286	0.000146788	2.13701e-06	0.00555433	0.000262762
0.00262557	0.117799	0.0123713	0.0534705	0.00341192	0.0583761	0.00879195	0.00015372	2.23281e-06	0.00579843	0.000279773
0.00273973	0.122249	0.0131433	0.0556147	0.00364528	0.0604329	0.00931636	0.000160648	2.32817e-06	0.00604113	0.000297018
0.00285388	0.126645	0.0139236	0.0577411	0.00388189	0.0624535	0.0098455	0.000167572	2.42308e-06	0.00628246	0.000314479
0.00296804	0.130986	0.0147114	0.0598502	0.00412148	0.0644393	0.0103788	0.000174492	2.51756e-06	0.00652248	0.00033214
0.00308219	0.135277	0.015506	0.0619425	0.0043638	0.0663915	0.0109158	0.000181409	2.6116e-06	0.0067612	0.000349982
0.00319635	0.139517	0.0163064	0.0640187	0.00460862	0.0683115	0.011456	0.000188322	2.70522e-06	0.00699868	0.000367992
0.0033105	0.143709	0.0171121	0.0660791	0.0048557	0.0702001	0.011999	0.000195232	2.7984e-06	0.00723494	0.000386154
0.00342466	0.147855	0.0179224	0.0681243	0.00510485	0.0720587	0.0125443	0.000202139	2.89116e-06	0.00747002	0.000404455
0.00353881	0.151956	0.0187367	0.0701547	0.00535587	0.0738881	0.0130915	0.000209042	2.9835e-06	0.00770394	0.000422881
0.00365297	0.156013	0.0195544	0.0721707	0.00560857	0.0756893	0.0136402	0.000215942	3.07542e-06	0.00793675	0.00044142
0.00376712	0.160027	0.0203751	0.0741727	0.00586278	0.0774633	0.0141902	0.000222839	3.16692e-06	0.00816845	0.00046006
0.00388128	0.164001	0.0211981	0.0761612	0.00611834	0.0792109	0.0147411	0.000229733	3.25801e-06	0.0083991	0.000478792
0.00399543	0.167935	0.022023	0.0781364	0.0063751	0.080933	0.0152926	0.000236623	3.34868e-06	0.0086287	0.000497604
0.00410959	0.17183	0.0228495	0.0800988	0.00663293	0.0826305	0.0158444	0.000243512	3.43894e-06	0.00885728	0.000516486
0.00422374	0.175688	0.023677	0.0820486	0.00689168	0.0843039	0.0163963	0.000250397	3.52879e-06	0.00908488	0.00053543
0.0043379	0.179509	0.0245052	0.0839863	0.00715123	0.0859542	0.016948	0.000257279	3.61823e-06	0.00931151	0.000554428
0.00445205	0.183295	0.0253339	0.085912	0.00741146	0.0875819	0.0174993	0.000264159	3.70726e-06	0.0095372	0.000573469
0.00456621	0.187047	0.0261625	0.0878262	0.00767227	0.0891878	0.01805	0.000271036	3.79589e-06	0.00976196	0.000592548
0.00468037	0.190765	0.0269909	0.089729	0.00793355	0.0907725	0.0185999	0.000277911	3.88412e-06	0.00998582	0.000611658
0.00479452	0.194451	0.0278187	0.0916208	0.00819521	0.0923365	0.0191488	0.000284783	3.97195e-06	0.0102088	0.00063079
0.00490868	0.198105	0.0286457	0.0935018	0.00845714	0.0938806	0.0196966	0.000291652	4.05937e-06	0.0104309	0.000649939
0.00502283	0.201728	0.0294716	0.0953724	0.00871928	0.0954053	0.020243	0.00029852	4.1464e-06	0.0106522	0.000669099
0.00513699	0.205322	0.0302962	0.0972326	0.00898154	0.096911	0.020788	0.000305384	4.23304e-06	0.0108726	0.000688264
0.00525114	0.208886	0.0311193	0.0990828	0.00924384	0.0983984	0.0213315	0.000312247	4.31928e-06	0.0110923	0.000707429
0.0053653	0.212421	0.0319406	0.100923	0.00950611	0.0998679	0.0218732	0.000319107	4.40513e-06	0.0113111	0.000726589
0.00547945	0.215929	0.0327601	0.102754	0.00976829	0.10132	0.0224131	0.000325965	4.49059e-06	0.0115292	0.000745739
0.00559361	0.21941	0.0335774	0.104575	0.0100303	0.102755	0.022951	0.000332821	4.57566e-06	0.0117465	0.000764875
0.00570776	0.222864	0.0343926	0.106388	0.0102921	0.104174	0.023487	0.000339675	4.66035e-06	0.011963	0.000783993
0.00582192	0.226293	0.0352053	0.108191	0.0105537	0.105576	0.0240208	0.000346526	4.74465e-06	0.0121789	0.000803088
0.00593607	0.229696	0.0360156	0.109985	0.0108149	0.106963	0.0245525	0.000353376	4.82857e-06	0.012394	0.000822157
0.00605023	0.233075	0.0368231	0.111771	0.0110757	0.108335	0.0250819	0.000360223	4.91212e-06	0.0126084	0.000841197
0.00616438	0.236429	0.037628	0.113549	0.0113362	0.109692	0.025609	0.000367069	4.99528e-06	0.0128221	0.000860204
0.00627854	0.23976	0.0384299	0.115318	0.0115962	0.111034	0.0261336	0.000373913	5.07807e-06	0.0130352	0.000879176
0.00639269	0.243069	0.0392289	0.117079	0.0118557	0.112362	0.0266559	0.000380754	5.16049e-06	0.0132475	0.000898109
0.00650685	0.246354	0.0400249	0.118832	0.0121146	0.113676	0.0271756	0.000387594	5.24254e-06	0.0134593	0.000917001
0.006621	0.249618	0.0408177	0.120577	0.0123731	0.114977	0.0276929	0.000394432	5.32421e-06	0.0136704	0.00093585
0.00673516	0.252861	0.0416072	0.122314	0.0126309	0.116264	0.0282075	0.000401268	5.40553e-06	0.0138808	0.000954653
0.00684932	0.256082	0.0423936	0.124045	0.0128881	0.117539	0.0287195	0.000408103	5.48648e-06	0.0140907	0.000973407
0.00696347	0.259283	0.0431765	0.125767	0.0131446	0.118801	0.0292289	0.000414936	5.56706e-06	0.0142999	0.000992111
0.00707763	0.262463	0.0439561	0.127483	0.0134004	0.12005	0.0297357	0.000421767	5.64729e-06	0.0145086	0.00101076
0.00719178	0.265624	0.0447323	0.129191	0.0136556	0.121288	0.0302397	0.000428596	5.72717e-06	0.0147166	0.00102936
0.00730594	0.268766	0.0455049	0.130893	0.01391	0.122513	0.030741	0.000435424	5.80668e-06	0.0149241	0.00104791
0.00742009	0.271888	0.046274	0.132587	0.0141637	0.123728	0.0312396	0.00044225	5.88585e-06	0.0151311	0.00106639
0.00753425	0.274992	0.0470396	0.134275	0.0144166	0.124931	0.0317355	0.000449074	5.96467e-06	0.0153374	0.00108482
0.0076484	0.278078	0.0478015	0.135956	0.0146687	0.126123	0.0322286	0.000455897	6.04314e-06	0.0155432	0.00110319
0.00776256	0.281146	0.0485599	0.137631	0.0149201	0.127304	0.032719	0.000462718	6.12126e-06	0.0157485	0.00112149
0.00787671	0.284197	0.0493146	0.139299	0.0151706	0.128474	0.0332065	0.000469538	6.19905e-06	0.0159533	0.00113974
0.00799087	0.28723	0.0500656	0.140961	0.0154203	0.129635	0.0336914	0.000476356	6.27649e-06	0.0161575	0.00115792
0.00810502	0.290246	0.050813	0.142617	0.0156691	0.130785	0.0341734	0.000483173	6.3536e-06	0.0163612	0.00117604
0.00821918	0.293246	0.0515566	0.144267	0.0159171	0.131925	0.0346527	0.000489988	6.43037e-06	0.0165644	0.00119409
0.00833333	0.29623	0.0522966	0.145911	0.0161642	0.133055	0.0351292	0.000496802	6.50681e-06	0.0167671	0.00121208
0.00844749	0.299198	0.0530329	0.147549	0.0164105	0.134176	0.0356029	0.000503614	6.58292e-06	0.0169694	0.00123
0.00856164	0.30215	0.0537654	0.149181	0.0166558	0.135287	0.0360739	0.000510425	6.65871e-06	0.0171711	0.00124785
0.0086758	0.305087	0.0544942	0.150808	0.0169003	0.13639	0.0365421	0.000517235	6.73417e-06	0.0173724	0.00126563
0.00878995	0.308009	0.0552194	0.152429	0.0171439	0.137483	0.0370076	0.000524044	6.80931e-06	0.0175732	0.00128335
0.00890411	0.310916	0.0559408	0.154044	0.0173865	0.138567	0.0374704	0.000530851	6.88412e-06	0.0177735	0.001301
0.00901826	0.313809	0.0566585	0.155654	0.0176283	0.139643	0.0379304	0.000537656	6.95863e-06	0.0179734	0.00131857
0.00913242	0.316687	0.0573725	0.157259	0.0178691	0.14071	0.0383878	0.000544461	7.03281e-06	0.0181729	0.00133608
0.00924658	0.319551	0.0580828	0.158858	0.018109	0.141769	0.0388424	0.000551264	7.10669e-06	0.0183719	0.00135352
0.00936073	0.322401	0.0587894	0.160453	0.0183479	0.14282	0.0392943	0.000558066	7.18025e-06	0.0185704	0.00137089
0.00947489	0.325238	0.0594923	0.162042	0.018586	0.143863	0.0397436	0.000564866	7.25351e-06	0.0187686	0.00138818
0.00958904	0.328061	0.0601916	0.163626	0.0188231	0.144897	0.0401902	0.000571666	7.32646e-06	0.0189663	0.00140541
0.0097032	0.330871	0.0608872	0.165205	0.0190593	0.145924	0.0406342	0.000578464	7.39911e-06	0.0191636	0.00142256
0.00981735	0.333669	0.0615792	0.166779	0.0192945	0.146944	0.0410756	0.000585261	7.47147e-06	0.0193605	0.00143964
0.00993151	0.336453	0.0622676	0.168349	0.0195288	0.147956	0.0415143	0.000592057	7.54352e-06	0.019557	0.00145665
0.0100457	0.339225	0.0629523	0.169913	0.0197621	0.14896	0.0419505	0.000598851	7.61528e-06	0.0197531	0.00147359
0.0101598	0.341985	0.0636335	0.171473	0.0199945	0.149957	0.0423841	0.000605645	7.68674e-06	0.0199488	0.00149046
0.010274	0.344733	0.0643111	0.173029	0.0202259	0.150947	0.0428152	0.000612437	7.75792e-06	0.0201441	0.00150725
0.0103881	0.347469	0.0649851	0.17458	0.0204565	0.151931	0.0432437	0.000619229	7.82881e-06	0.020339	0.00152398
0.0105023	0.350192	0.0656557	0.176126	0.020686	0.152907	0.0436697	0.000626019	7.89941e-06	0.0205336	0.00154063
0.0106164	0.352905	0.0663227	0.177668	0.0209146	0.153876	0.0440933	0.000632808	7.96973e-06	0.0207278	0.00155721
0.0107306	0.355606	0.0669862	0.179206	0.0211423	0.154839	0.0445143	0.000639596	8.03977e-06	0.0209216	0.00157371
0.0108447	0.358296	0.0676462	0.180739	0.021369	0.155795	0.0449329	0.000646383	8.10953e-06	0.021115	0.00159015
0.0109589	0.360975	0.0683028	0.182268	0.0215948	0.156745	0.0453491	0.000653169	8.17902e-06	0.0213081	0.00160651
0.0110731	0.363642	0.068956	0.183793	0.0218197	0.157689	0.0457629	0.000659954	8.24823e-06	0.0215009	0.00162281
0.0111872	0.3663	0.0696058	0.185313	0.0220436	0.158626	0.0461743	0.000666738	8.31717e-06	0.0216933	0.00163903
0.0113014	0.368946	0.0702521	0.18683	0.0222665	0.159557	0.0465833	0.000673521	8.38584e-06	0.0218853	0.00165518
0.0114155	0.371582	0.0708952	0.188343	0.0224886	0.160482	0.04699	0.000680303	8.45424e-06	0.022077	0.00167125
0.0141553	0.432189	0.0854099	0.223599	0.0275493	0.181158	0.0561228	0.00084281	1.00238e-05	0.0265893	0.00203672
0.016895	0.488393	0.0983238	0.257102	0.0321231	0.199333	0.0641834	0.00100488	1.14673e-05	0.0309525	0.00236507
0.0196347	0.541307	0.109929	0.28926	0.0362669	0.215679	0.0714031	0.00116662	1.28079e-05	0.0352006	0.00266069
0.0223744	0.59167	0.120466	0.320355	0.0400373	0.23063	0.0779616	0.00132809	1.40638e-05	0.0393572	0.00292797
0.0251142	0.640003	0.130125	0.35059	0.0434845	0.244484	0.0839935	0.00148933	1.52495e-05	0.0434394	0.00317084
0.0278539	0.686684	0.139054	0.380119	0.0466521	0.257454	0.0896002	0.0016504	1.63767e-05	0.0474602	0.00339266
0.0305936	0.731997	0.147372	0.409058	0.049577	0.269698	0.0948592	0.00181132	1.74549e-05	0.0514293	0.00359632
0.0333333	0.776161	0.155172	0.4375	0.052291	0.281335	0.0998303	0.00197211	1.84917e-05	0.0553546	0.00378427
0.0360731	0.819346	0.162532	0.465515	0.0548211	0.292456	0.10456	0.00213279	1.94934e-05	0.0592421	0.00395856
0.0388128	0.861686	0.169513	0.493163	0.0571904	0.303133	0.109086	0.00229337	2.04653e-05	0.0630968	0.00412097
0.0415525	0.903291	0.176168	0.52049	0.0594187	0.313424	0.113437	0.00245387	2.14117e-05	0.0669227	0.004273
0.0442922	0.944249	0.182538	0.547536	0.061523	0.323375	0.117638	0.0026143	2.23362e-05	0.0707231	0.00441594
0.047032	0.984632	0.188658	0.574331	0.0635178	0.333025	0.121708	0.00277466	2.32419e-05	0.0745008	0.00455087
0.0497717	1.0245	0.19456	0.600904	0.0654157	0.342405	0.125661	0.00293495	2.41313e-05	0.0782581	0.00467874
0.0525114	1.06391	0.200266	0.627277	0.0672276	0.351541	0.129513	0.0030952	2.50066e-05	0.0819969	0.00480037
0.0552511	1.1029	0.2058	0.653468	0.0689629	0.360457	0.133273	0.0032554	2.58696e-05	0.085719	0.00491646
0.0579909	1.14151	0.211177	0.679495	0.0706299	0.36917	0.136951	0.00341555	2.67219e-05	0.0894257	0.00502761
0.0607306	1.17976	0.216415	0.705372	0.0722356	0.377697	0.140555	0.00357566	2.75648e-05	0.0931182	0.00513436
0.0634703	1.2177	0.221526	0.73111	0.0737862	0.386053	0.14409	0.00373573	2.83994e-05	0.0967978	0.00523716
0.06621	1.25533	0.226522	0.75672	0.0752873	0.39425	0.147563	0.00389577	2.92268e-05	0.100465	0.00533641
0.0689498	1.29269	0.231412	0.782211	0.0767436	0.402298	0.150977	0.00405578	3.00477e-05	0.104121	0.00543247
0.0716895	1.32978	0.236205	0.807593	0.0781592	0.410207	0.154339	0.00421575	3.0863e-05	0.107767	0.00552564
0.0744292	1.36664	0.240909	0.832871	0.079538	0.417986	0.15765	0.0043757	3.16732e-05	0.111403	0.00561621
0.0771689	1.40326	0.245531	0.858052	0.0808832	0.425642	0.160915	0.00453562	3.24789e-05	0.115029	0.0057044
0.0799087	1.43967	0.250075	0.883142	0.0821976	0.433181	0.164135	0.00469551	3.32805e-05	0.118647	0.00579043
0.0826484	1.47587	0.254548	0.908145	0.083484	0.440611	0.167314	0.00485538	3.40785e-05	0.122256	0.0058745
0.0853881	1.51188	0.258954	0.933067	0.0847444	0.447936	0.170453	0.00501523	3.48732e-05	0.125857	0.00595676
0.0881279	1.5477	0.263297	0.957911	0.085981	0.455161	0.173555	0.00517505	3.56649e-05	0.129451	0.00603737
0.0908676	1.58335	0.267581	0.982682	0.0871956	0.462291	0.176621	0.00533485	3.6454e-05	0.133038	0.00611646
0.0936073	1.61882	0.271809	1.00738	0.0883897	0.46933	0.179653	0.00549463	3.72406e-05	0.136618	0.00619414
0.096347	1.65414	0.275983	1.03201	0.0895649	0.476282	0.182652	0.0056544	3.8025e-05	0.140191	0.00627054
0.0990868	1.6893	0.280107	1.05658	0.0907225	0.48315	0.185619	0.00581414	3.88073e-05	0.143757	0.00634573
0.101826	1.72431	0.284184	1.08108	0.0918636	0.489937	0.188556	0.00597386	3.95878e-05	0.147318	0.00641981
0.104566	1.75918	0.288214	1.10553	0.0929893	0.496647	0.191464	0.00613357	4.03665e-05	0.150872	0.00649286
0.107306	1.79391	0.292201	1.12992	0.0941004	0.503282	0.194343	0.00629326	4.11436e-05	0.154421	0.00656495
0.110046	1.82851	0.296145	1.15425	0.095198	0.509845	0.197195	0.00645294	4.19192e-05	0.157965	0.00663613
0.112785	1.86297	0.300049	1.17852	0.0962828	0.516338	0.20002	0.00661259	4.26935e-05	0.161503	0.00670647
0.115525	1.89732	0.303914	1.20274	0.0973554	0.522763	0.20282	0.00677223	4.34664e-05	0.165036	0.00677602
0.118265	1.93153	0.307742	1.22692	0.0984165	0.529123	0.205594	0.00693186	4.42381e-05	0.168564	0.00684483
0.121005	1.96564	0.311533	1.25104	0.0994667	0.535419	0.208344	0.00709147	4.50087e-05	0.172087	0.00691294
0.123744	1.99962	0.31529	1.27511	0.100507	0.541653	0.21107	0.00725107	4.57781e-05	0.175605	0.00698039
0.126484	2.03349	0.319013	1.29914	0.101536	0.547827	0.213773	0.00741065	4.65466e-05	0.179119	0.00704722
0.129224	2.06726	0.322702	1.32312	0.102557	0.553942	0.216453	0.00757022	4.73141e-05	0.182628	0.00711345
0.131963	2.10092	0.32636	1.34706	0.103568	0.56	0.219111	0.00772978	4.80806e-05	0.186132	0.00717913
0.134703	2.13447	0.329987	1.37095	0.104571	0.566003	0.221747	0.00788932	4.88462e-05	0.189632	0.00724427
0.137443	2.16792	0.333584	1.3948	0.105566	0.571952	0.224363	0.00804885	4.9611e-05	0.193128	0.00730891
0.140183	2.20128	0.337151	1.4186	0.106552	0.577847	0.226957	0.00820836	5.0375e-05	0.19662	0.00737306
0.142922	2.23453	0.340689	1.44237	0.107531	0.583691	0.229531	0.00836787	5.11382e-05	0.200108	0.00743676
0.145662	2.2677	0.3442	1.46609	0.108502	0.589484	0.232085	0.00852736	5.19006e-05	0.203592	0.00750001
0.148402	2.30076	0.347683	1.48978	0.109466	0.595228	0.234619	0.00868683	5.26623e-05	0.207072	0.00756284
0.151142	2.33374	0.351139	1.51342	0.110423	0.600924	0.237134	0.0088463	5.34232e-05	0.210548	0.00762526
0.153881	2.36663	0.354569	1.53703	0.111374	0.606572	0.23963	0.00900575	5.41835e-05	0.21402	0.0076873
0.156621	2.39943	0.357974	1.5606	0.112317	0.612174	0.242108	0.0091652	5.4943e-05	0.217489	0.00774896
0.159361	2.43214	0.361353	1.58413	0.113255	0.61773	0.244567	0.00932463	5.5702e-05	0.220954	0.00781026
0.1621	2.46477	0.364707	1.60763	0.114186	0.623241	0.247009	0.00948405	5.64602e-05	0.224416	0.00787121
0.16484	2.49732	0.368038	1.63109	0.115111	0.628709	0.249432	0.00964345	5.72179e-05	0.227873	0.00793183
0.16758	2.52978	0.371344	1.65452	0.11603	0.634134	0.251839	0.00980285	5.79749e-05	0.231328	0.00799212
0.17032	2.56217	0.374628	1.67791	0.116944	0.639517	0.254228	0.00996223	5.87313e-05	0.234779	0.0080521
0.173059	2.59447	0.377888	1.70126	0.117852	0.644858	0.2566	0.0101216	5.94871e-05	0.238227	0.00811177
0.175799	2.62669	0.381126	1.72459	0.118754	0.650158	0.258955	0.010281	6.02423e-05	0.241671	0.00817115
0.178539	2.65884	0.384341	1.74787	0.119651	0.655418	0.261294	0.0104403	6.0997e-05	0.245112	0.00823024
0.181279	2.69092	0.387535	1.77113	0.120543	0.660639	0.263617	0.0105997	6.17511e-05	0.24855	0.00828905
0.184018	2.72292	0.390707	1.79435	0.121429	0.665821	0.265924	0.010759	6.25046e-05	0.251984	0.00834759
0.186758	2.75484	0.393859	1.81754	0.122311	0.670965	0.268215	0.0109183	6.32576e-05	0.255416	0.00840587
0.189498	2.78669	0.396989	1.8407	0.123187	0.676071	0.270491	0.0110776	6.401e-05	0.258844	0.00846389
0.192237	2.81847	0.400098	1.86383	0.124059	0.68114	0.272751	0.0112369	6.47619e-05	0.26227	0.00852166
0.194977	2.85018	0.403188	1.88692	0.124926	0.686173	0.274996	0.0113962	6.55132e-05	0.265692	0.00857918
0.197717	2.88182	0.406257	1.90999	0.125788	0.69117	0.277226	0.0115555	6.6264e-05	0.269111	0.00863647
0.200457	2.91339	0.409307	1.93302	0.126645	0.696131	0.279441	0.0117148	6.70143e-05	0.272527	0.00869352
0.203196	2.9449	0.412337	1.95603	0.127498	0.701057	0.281641	0.011874	6.77641e-05	0.275941	0.00875034
0.205936	2.97633	0.415348	1.979	0.128346	0.705949	0.283827	0.0120333	6.85134e-05	0.279351	0.00880694
0.208676	3.0077	0.418339	2.00194	0.12919	0.710808	0.285999	0.0121925	6.92622e-05	0.282759	0.00886332
0.211416	3.03901	0.421312	2.02486	0.130029	0.715632	0.288157	0.0123518	7.00105e-05	0.286163	0.00891949
0.214155	3.07025	0.424267	2.04775	0.130864	0.720424	0.2903	0.012511	7.07582e-05	0.289565	0.00897544
0.216895	3.10142	0.427203	2.0706	0.131695	0.725182	0.29243	0.0126702	7.15055e-05	0.292964	0.00903119
0.219635	3.13253	0.430121	2.09343	0.132522	0.729909	0.294547	0.0128294	7.22523e-05	0.296361	0.00908673
0.222374	3.16358	0.433022	2.11623	0.133344	0.734604	0.296649	0.0129886	7.29986e-05	0.299754	0.00914207
0.225114	3.19457	0.435904	2.13901	0.134162	0.739267	0.298738	0.0131478	7.37445e-05	0.303145	0.00919722
0.227854	3.22549	0.438769	2.16175	0.134976	0.7439	0.300815	0.013307	7.44898e-05	0.306533	0.00925218
0.230594	3.25635	0.441617	2.18447	0.135786	0.748501	0.302877	0.0134661	7.52347e-05	0.309919	0.00930694
0.233333	3.28716	0.444448	2.20716	0.136593	0.753073	0.304927	0.0136253	7.59791e-05	0.313302	0.00936152
0.236073	3.3179	0.447262	2.22982	0.137395	0.757614	0.306965	0.0137844	7.67231e-05	0.316682	0.00941592
0.238813	3.34859	0.450058	2.25246	0.138193	0.762126	0.308989	0.0139436	7.74666e-05	0.32006	0.00947013
0.241553	3.37921	0.452839	2.27507	0.138987	0.766609	0.311001	0.0141027	7.82096e-05	0.323435	0.00952417
0.244292	3.40978	0.455603	2.29765	0.139778	0.771062	0.313	0.0142618	7.89522e-05	0.326807	0.00957803
0.247032	3.44029	0.458351	2.32021	0.140565	0.775488	0.314987	0.0144209	7.96943e-05	0.330177	0.00963172
0.249772	3.47075	0.461082	2.34274	0.141348	0.779884	0.316962	0.01458	8.04359e-05	0.333545	0.00968523
0.252511	3.50115	0.463798	2.36524	0.142127	0.784253	0.318925	0.0147391	8.11772e-05	0.33691	0.00973858
0.255251	3.53149	0.466498	2.38772	0.142903	0.788595	0.320876	0.0148982	8.19179e-05	0.340272	0.00979176
0.257991	3.56178	0.469182	2.41018	0.143675	0.792908	0.322815	0.0150573	8.26583e-05	0.343632	0.00984478
0.260731	3.59201	0.471851	2.43261	0.144443	0.797195	0.324742	0.0152164	8.33982e-05	0.34699	0.00989764
0.26347	3.62219	0.474505	2.45501	0.145208	0.801455	0.326657	0.0153754	8.41377e-05	0.350345	0.00995034
0.26621	3.65231	0.477143	2.47739	0.145969	0.805689	0.328561	0.0155345	8.48767e-05	0.353698	0.0100029
0.26895	3.68238	0.479766	2.49974	0.146727	0.809896	0.330453	0.0156935	8.56153e-05	0.357048	0.0100553
0.271689	3.7124	0.482375	2.52207	0.147482	0.814077	0.332334	0.0158526	8.63535e-05	0.360396	0.0101075
0.274429	3.74236	0.484968	2.54438	0.148232	0.818233	0.334204	0.0160116	8.70912e-05	0.363742	0.0101596
0.277169	3.77228	0.487547	2.56666	0.14898	0.822363	0.336063	0.0161706	8.78286e-05	0.367085	0.0102115
0.279909	3.80214	0.490112	2.58891	0.149724	0.826467	0.337911	0.0163296	8.85655e-05	0.370426	0.0102633
0.282648	3.83195	0.492662	2.61115	0.150464	0.830547	0.339747	0.0164886	8.9302e-05	0.373765	0.0103149
0.285388	3.86171	0.495197	2.63335	0.151202	0.834602	0.341573	0.0166476	9.00381e-05	0.377102	0.0103664
0.312785	4.15662	0.519807	2.85418	0.158399	0.873862	0.359261	0.0182371	9.73773e-05	0.410343	0.0108738
0.340183	4.44684	0.543113	3.07276	0.165286	0.910883	0.375955	0.0198258	0.000104678	0.44337	0.0113681
0.36758	4.7327	0.565216	3.28923	0.171886	0.945855	0.391731	0.0214138	0.000111942	0.476192	0.0118507
0.394977	5.01446	0.586202	3.5037	0.178216	0.978942	0.406657	0.0230011	0.000119173	0.50882	0.0123223
0.422374	5.29237	0.606152	3.71624	0.184293	1.01029	0.420795	0.0245876	0.000126372	0.541262	0.012784
0.449772	5.56666	0.625137	3.92694	0.190133	1.04002	0.434198	0.0261735	0.000133541	0.573525	0.0132365
0.477169	5.83752	0.643221	4.13588	0.195749	1.06826	0.446918	0.0277586	0.000140683	0.605615	0.0136804
0.504566	6.10513	0.660465	4.34313	0.201153	1.09512	0.459	0.0293432	0.000147798	0.637539	0.0141164
0.531963	6.36965	0.676922	4.54875	0.206359	1.12067	0.470485	0.0309271	0.000154889	0.669302	0.0145451
0.559361	6.63124	0.692643	4.7528	0.211378	1.14502	0.481414	0.0325104	0.000161957	0.700907	0.0149668
0.586758	6.89003	0.707674	4.95533	0.216219	1.16825	0.49182	0.0340931	0.000169004	0.732361	0.0153821
0.614155	7.14616	0.722057	5.1564	0.220892	1.19042	0.501739	0.0356752	0.00017603	0.763667	0.0157914
0.641553	7.39974	0.735832	5.35605	0.225406	1.2116	0.511199	0.0372566	0.000183037	0.794828	0.016195
0.66895	7.65088	0.749036	5.55433	0.229771	1.23186	0.520229	0.0388376	0.000190027	0.825849	0.0165932
0.696347	7.89968	0.761702	5.75128	0.233992	1.25125	0.528856	0.0404179	0.000196999	0.856732	0.0169863
0.723744	8.14625	0.773862	5.94693	0.238078	1.26984	0.537104	0.0419977	0.000203955	0.88748	0.0173747
0.751142	8.39066	0.785544	6.14134	0.242036	1.28765	0.544996	0.0435769	0.000210896	0.918096	0.0177585
0.778539	8.63301	0.796777	6.33452	0.245871	1.30475	0.552552	0.0451556	0.000217823	0.948583	0.0181379
0.805936	8.87337	0.807584	6.52652	0.24959	1.32117	0.559792	0.0467338	0.000224736	0.978943	0.0185132
0.833333	9.11181	0.817989	6.71736	0.253197	1.33696	0.566735	0.0483114	0.000231636	1.00918	0.0188846
0.860731	9.34841	0.828013	6.90709	0.256699	1.35214	0.573396	0.0498885	0.000238524	1.03929	0.0192521
0.888128	9.58322	0.837677	7.09572	0.260099	1.36675	0.579793	0.0514651	0.0002454	1.06929	0.0196161
0.915525	9.81631	0.846999	7.28328	0.263402	1.38083	0.585938	0.0530412	0.000252265	1.09916	0.0199765
0.942922	10.0477	0.855997	7.4698	0.266613	1.3944	0.591847	0.0546167	0.000259119	1.12892	0.0203336
0.97032	10.2775	0.864688	7.65531	0.269735	1.40749	0.597531	0.0561918	0.000265963	1.15856	0.0206874
0.997717	10.5058	0.873085	7.83982	0.272772	1.42012	0.603003	0.0577664	0.000272797	1.18809	0.0210381
1.02511	10.7325	0.881205	8.02337	0.275728	1.43232	0.608275	0.0593404	0.000279622	1.21752	0.0213858
1.05251	10.9578	0.889061	8.20597	0.278605	1.44411	0.613356	0.060914	0.000286438	1.24683	0.0217305
1.07991	11.1817	0.896665	8.38765	0.281408	1.45551	0.618256	0.0624871	0.000293245	1.27603	0.0220724
1.10731	11.4041	0.90403	8.56842	0.284138	1.46655	0.622986	0.0640597	0.000300044	1.30513	0.0224116
1.1347	11.6253	0.911167	8.7483	0.286799	1.47723	0.627554	0.0656318	0.000306835	1.33412	0.0227481
1.1621	11.8451	0.918087	8.92733	0.289394	1.48759	0.631968	0.0672035	0.000313619	1.363	0.023082
1.1895	12.0637	0.924801	9.1055	0.291925	1.49763	0.636237	0.0687747	0.000320395	1.39179	0.0234134
1.21689	12.281	0.931318	9.28284	0.294394	1.50737	0.640368	0.0703454	0.000327165	1.42047	0.0237423
1.24429	12.4972	0.937648	9.45937	0.296805	1.51683	0.644367	0.0719157	0.000333927	1.44906	0.0240688
1.27169	12.7121	0.943799	9.63511	0.299158	1.52602	0.648243	0.0734855	0.000340683	1.47754	0.0243931
1.29909	12.926	0.949779	9.81006	0.301457	1.53495	0.652001	0.0750549	0.000347433	1.50593	0.024715
1.32648	13.1387	0.955596	9.98424	0.303703	1.54364	0.655646	0.0766238	0.000354177	1.53422	0.0250347
1.35388	13.3504	0.961258	10.1577	0.305898	1.5521	0.659186	0.0781922	0.000360915	1.56241	0.0253523
1.38128	13.561	0.966772	10.3304	0.308044	1.56034	0.662624	0.0797602	0.000367647	1.59051	0.0256678
1.40868	13.7706	0.972145	10.5024	0.310143	1.56838	0.665967	0.0813278	0.000374374	1.61852	0.0259811
1.43607	13.9792	0.977382	10.6736	0.312196	1.57621	0.669219	0.0828949	0.000381095	1.64644	0.0262925
1.46347	14.1868	0.982491	10.8442	0.314205	1.58386	0.672385	0.0844616	0.000387812	1.67426	0.0266019
1.49087	14.3934	0.987475	11.0141	0.316172	1.59132	0.675468	0.0860279	0.000394523	1.70199	0.0269093
1.51826	14.5991	0.992342	11.1833	0.318097	1.59862	0.678474	0.0875937	0.00040123	1.72964	0.0272148
1.54566	14.8039	0.997096	11.3518	0.319983	1.60575	0.681405	0.0891591	0.000407932	1.75719	0.0275185
1.57306	15.0079	1.00174	11.5197	0.321831	1.61273	0.684266	0.090724	0.000414629	1.78466	0.0278203
1.60046	15.2109	1.00629	11.687	0.323642	1.61956	0.68706	0.0922886	0.000421322	1.81204	0.0281203
1.62785	15.4131	1.01073	11.8536	0.325417	1.62625	0.68979	0.0938527	0.000428011	1.83933	0.0284186
1.65525	15.6144	1.01508	12.0197	0.327157	1.63281	0.692459	0.0954164	0.000434696	1.86654	0.0287151
1.68265	15.815	1.01934	12.1851	0.328864	1.63924	0.69507	0.0969797	0.000441377	1.89366	0.0290099
1.71005	16.0147	1.02351	12.3499	0.330539	1.64555	0.697627	0.0985425	0.000448054	1.9207	0.029303
1.73744	16.2136	1.0276	12.5141	0.332182	1.65174	0.700131	0.100105	0.000454727	1.94765	0.0295944
1.76484	16.4118	1.03161	12.6778	0.333795	1.65782	0.702585	0.101667	0.000461396	1.97453	0.0298842
1.79224	16.6092	1.03554	12.8409	0.335379	1.6638	0.704991	0.103229	0.000468061	2.00132	0.0301724
1.81963	16.8059	1.03939	13.0034	0.336934	1.66967	0.707352	0.10479	0.000474723	2.02803	0.030459
1.84703	17.0018	1.04318	13.1654	0.338462	1.67545	0.709669	0.106351	0.000481382	2.05466	0.030744
1.87443	17.197	1.0469	13.3268	0.339962	1.68114	0.711945	0.107911	0.000488037	2.08121	0.0310274
1.90183	17.3916	1.05055	13.4877	0.341437	1.68673	0.714181	0.109471	0.000494688	2.10768	0.0313093
1.92922	17.5854	1.05414	13.648	0.342887	1.69224	0.716379	0.111031	0.000501337	2.13408	0.0315897
1.95662	17.7785	1.05767	13.8079	0.344313	1.69767	0.718541	0.11259	0.000507982	2.16039	0.0318687
1.98402	17.971	1.06114	13.9672	0.345714	1.70303	0.720668	0.114149	0.000514624	2.18663	0.0321461
2.01142	18.1629	1.06456	14.1261	0.347093	1.7083	0.722762	0.115707	0.000521263	2.21279	0.032422
2.03881	18.354	1.06792	14.2844	0.34845	1.71351	0.724824	0.117265	0.000527899	2.23888	0.0326965
2.06621	18.5446	1.07122	14.4422	0.349785	1.71864	0.726855	0.118823	0.000534532	2.26489	0.0329696
2.09361	18.7345	1.07448	14.5996	0.351098	1.72371	0.728856	0.12038	0.000541162	2.29082	0.0332412
2.121	18.9238	1.07769	14.7564	0.352392	1.72871	0.73083	0.121937	0.000547789	2.31668	0.0335114
2.1484	19.1125	1.08085	14.9129	0.353665	1.73366	0.732776	0.123494	0.000554413	2.34247	0.0337802
2.1758	19.3006	1.08396	15.0688	0.35492	1.73854	0.734695	0.12505	0.000561034	2.36818	0.0340476
2.2032	19.4881	1.08703	15.2243	0.356155	1.74336	0.73659	0.126605	0.000567653	2.39382	0.0343137
2.23059	19.675	1.09006	15.3793	0.357372	1.74813	0.73846	0.128161	0.000574269	2.41939	0.0345784
2.25799	19.8613	1.09305	15.5339	0.358572	1.75285	0.740307	0.129716	0.000580882	2.44488	0.0348417
2.28539	20.0471	1.09599	15.688	0.359754	1.75751	0.742131	0.13127	0.000587492	2.47031	0.0351037
2.31279	20.2323	1.0989	15.8417	0.360919	1.76212	0.743933	0.132824	0.0005941	2.49566	0.0353643
2.34018	20.417	1.10177	15.995	0.362068	1.76668	0.745714	0.134378	0.000600705	2.52095	0.0356236
2.36758	20.6011	1.1046	16.1478	0.363201	1.7712	0.747475	0.135932	0.000607308	2.54616	0.0358816
2.39498	20.7847	1.1074	16.3002	0.364319	1.77567	0.749215	0.137485	0.000613908	2.5713	0.0361383
2.42237	20.9677	1.11016	16.4522	0.365421	1.7801	0.750937	0.139038	0.000620506	2.59638	0.0363937
2.44977	21.1503	1.11288	16.6038	0.366508	1.78448	0.75264	0.14059	0.000627101	2.62138	0.0366478
2.47717	21.3323	1.11558	16.755	0.367582	1.78882	0.754324	0.142142	0.000633693	2.64632	0.0369007
2.50457	21.5138	1.11824	16.9058	0.368641	1.79312	0.755992	0.143693	0.000640283	2.67119	0.0371522
2.53196	21.6948	1.12087	17.0562	0.369686	1.79737	0.757642	0.145245	0.000646871	2.69599	0.0374025
2.55936	21.8753	1.12347	17.2061	0.370718	1.80159	0.759275	0.146796	0.000653456	2.72073	0.0376515
2.58676	22.0553	1.12604	17.3557	0.371737	1.80578	0.760893	0.148346	0.000660039	2.74539	0.0378993
2.61416	22.2348	1.12858	17.505	0.372744	1.80992	0.762494	0.149896	0.000666619	2.77	0.0381459
2.64155	22.4138	1.1311	17.6538	0.373738	1.81403	0.764081	0.151446	0.000673197	2.79453	0.0383912
2.66895	22.5924	1.13358	17.8023	0.37472	1.8181	0.765652	0.152995	0.000679773	2.819	0.0386352
2.69635	22.7705	1.13604	17.9504	0.37569	1.82214	0.767209	0.154545	0.000686347	2.84341	0.0388781
2.72374	22.9481	1.13847	18.0981	0.376648	1.82615	0.768752	0.156093	0.000692918	2.86775	0.0391197
2.75114	23.1252	1.14088	18.2454	0.377596	1.83012	0.77028	0.157642	0.000699487	2.89203	0.0393602
2.77854	23.3019	1.14326	18.3924	0.378532	1.83406	0.771796	0.15919	0.000706053	2.91624	0.0395994
2.80594	23.4782	1.14562	18.5391	0.379457	1.83797	0.773298	0.160737	0.000712617	2.94039	0.0398374
2.83333	23.654	1.14795	18.6854	0.380372	1.84184	0.774787	0.162285	0.000719179	2.96448	0.0400742
2.86073	23.8293	1.15026	18.8313	0.381277	1.84569	0.776263	0.163832	0.000725739	2.9885	0.0403099
2.88813	24.0042	1.15255	18.9769	0.382171	1.84951	0.777728	0.165378	0.000732297	3.01246	0.0405443
2.91553	24.1787	1.15481	19.1222	0.383056	1.8533	0.77918	0.166924	0.000738852	3.03636	0.0407776
2.94292	24.3528	1.15706	19.2671	0.383931	1.85706	0.78062	0.16847	0.000745406	3.0602	0.0410098
2.97032	24.5264	1.15928	19.4116	0.384796	1.86079	0.782048	0.170016	0.000751957	3.08397	0.0412407
2.99772	24.6996	1.16148	19.5559	0.385652	1.86449	0.783465	0.171561	0.000758505	3.10769	0.0414705
3.02511	24.8724	1.16365	19.6998	0.3865	1.86817	0.784871	0.173106	0.000765052	3.13134	0.0416992
3.10845	25.3955	1.17016	20.1355	0.389023	1.87919	0.789081	0.177803	0.000784952	3.20292	0.0423876
3.19178	25.9148	1.17648	20.5683	0.391469	1.88998	0.793195	0.182496	0.000804832	3.27394	0.0430656
3.27511	26.4305	1.18264	20.9983	0.393843	1.90055	0.797218	0.187187	0.000824694	3.34443	0.0437331
3.35845	26.9426	1.18863	21.4255	0.396148	1.9109	0.801153	0.191874	0.000844536	3.41437	0.0443905
3.44178	27.4513	1.19447	21.8499	0.398388	1.92105	0.805007	0.196559	0.000864359	3.4838	0.0450378
3.52511	27.9567	1.20017	22.2717	0.400568	1.93101	0.808781	0.20124	0.000884164	3.5527	0.0456751
3.60845	28.4588	1.20573	22.691	0.402689	1.94078	0.81248	0.205918	0.000903951	3.6211	0.0463025
3.69178	28.9577	1.21115	23.1077	0.404756	1.95036	0.816107	0.210594	0.00092372	3.68899	0.0469202
3.77511	29.4534	1.21645	23.522	0.40677	1.95978	0.819665	0.215266	0.000943471	3.75638	0.0475282
3.85845	29.9461	1.22163	23.9338	0.408735	1.96903	0.823156	0.219935	0.000963205	3.82329	0.0481268
3.94178	30.4358	1.22669	24.3434	0.410653	1.97811	0.826583	0.224602	0.000982921	3.88971	0.048716
4.02511	30.9226	1.23164	24.7506	0.412526	1.98705	0.829949	0.229265	0.00100262	3.95566	0.0492959
4.10845	31.4065	1.23648	25.1556	0.414356	1.99583	0.833255	0.233926	0.0010223	4.02114	0.0498666
4.19178	31.8876	1.24122	25.5583	0.416145	2.00447	0.836504	0.238584	0.00104197	4.08616	0.0504283
4.27511	32.3659	1.24586	25.959	0.417895	2.01296	0.839699	0.243239	0.00106162	4.15072	0.0509811
4.35845	32.8415	1.2504	26.3575	0.419608	2.02133	0.84284	0.247891	0.00108125	4.21484	0.051525
4.44178	33.3145	1.25486	26.7539	0.421284	2.02956	0.845931	0.25254	0.00110086	4.27851	0.0520603
4.52511	33.7849	1.25922	27.1483	0.422927	2.03766	0.848971	0.257187	0.00112046	4.34174	0.0525869
4.60845	34.2528	1.2635	27.5408	0.424537	2.04564	0.851964	0.26183	0.00114005	4.40454	0.053105
4.69178	34.7181	1.2677	27.9312	0.426115	2.05351	0.854911	0.266471	0.00115962	4.46691	0.0536148
4.77511	35.181	1.27182	28.3198	0.427663	2.06126	0.857813	0.271109	0.00117917	4.52886	0.0541163
4.85845	35.6415	1.27586	28.7065	0.429182	2.06889	0.860672	0.275745	0.00119871	4.5904	0.0546096
4.94178	36.0996	1.27982	29.0913	0.430672	2.07642	0.863489	0.280378	0.00121823	4.65153	0.0550948
5.02511	36.5554	1.28372	29.4743	0.432136	2.08384	0.866265	0.285008	0.00123774	4.71225	0.055572
5.10845	37.0089	1.28754	29.8555	0.433574	2.09116	0.869002	0.289635	0.00125723	4.77258	0.0560414
5.19178	37.4601	1.2913	30.235	0.434987	2.09838	0.8717	0.29426	0.0012767	4.83251	0.056503
5.27511	37.9092	1.29499	30.6127	0.436375	2.1055	0.874361	0.298883	0.00129617	4.89205	0.0569569
5.35845	38.356	1.29862	30.9888	0.437741	2.11253	0.876986	0.303502	0.00131561	4.9512	0.0574031
5.44178	38.8007	1.30218	31.3632	0.439084	2.11947	0.879576	0.308119	0.00133505	5.00998	0.0578419
5.52511	39.2433	1.30569	31.7359	0.440405	2.12632	0.882132	0.312734	0.00135447	5.06838	0.0582733
5.60845	39.6838	1.30914	32.107	0.441705	2.13308	0.884654	0.317346	0.00137387	5.12642	0.0586973
5.69178	40.1223	1.31253	32.4765	0.442984	2.13975	0.887145	0.321955	0.00139326	5.18408	0.0591141
5.77511	40.5588	1.31587	32.8445	0.444244	2.14635	0.889604	0.326562	0.00141264	5.24139	0.0595238
5.85845	40.9933	1.31915	33.2109	0.445485	2.15286	0.892032	0.331166	0.001432	5.29834	0.0599263
5.94178	41.4258	1.32238	33.5758	0.446707	2.15929	0.89443	0.335768	0.00145135	5.35494	0.0603219
6.02511	41.8564	1.32556	33.9392	0.447912	2.16565	0.896799	0.340367	0.00147068	5.41119	0.0607106
6.10845	42.2851	1.32869	34.3011	0.449098	2.17193	0.89914	0.344964	0.00149	5.46709	0.0610924
6.19178	42.7119	1.33177	34.6616	0.450268	2.17814	0.901453	0.349558	0.00150931	5.52266	0.0614675
6.27511	43.1369	1.33481	35.0206	0.451421	2.18428	0.903739	0.35415	0.0015286	5.57789	0.0618358
6.35845	43.5601	1.3378	35.3782	0.452558	2.19034	0.905999	0.35874	0.00154788	5.63279	0.0621976
6.44178	43.9815	1.34074	35.7344	0.45368	2.19634	0.908233	0.363327	0.00156715	5.68736	0.0625529
6.52511	44.4011	1.34364	36.0893	0.454786	2.20227	0.910442	0.367912	0.00158641	5.74161	0.0629017
6.60845	44.819	1.3465	36.4428	0.455877	2.20814	0.912626	0.372494	0.00160565	5.79554	0.0632441
6.69178	45.2351	1.34931	36.795	0.456954	2.21394	0.914786	0.377074	0.00162487	5.84915	0.0635802
6.77511	45.6496	1.35208	37.1458	0.458017	2.21968	0.916923	0.381652	0.00164409	5.90245	0.06391
6.85845	46.0624	1.35482	37.4954	0.459067	2.22536	0.919037	0.386227	0.00166329	5.95545	0.0642337
6.94178	46.4735	1.35751	37.8436	0.460102	2.23098	0.921128	0.3908	0.00168248	6.00813	0.0645513
7.02511	46.8831	1.36017	38.1906	0.461125	2.23653	0.923197	0.395371	0.00170166	6.06052	0.0648628
7.10845	47.291	1.36279	38.5364	0.462135	2.24204	0.925245	0.399939	0.00172083	6.11261	0.0651684
7.19178	47.6973	1.36537	38.8809	0.463133	2.24748	0.927272	0.404505	0.00173998	6.16441	0.0654681
7.27511	48.1021	1.36791	39.2242	0.464118	2.25287	0.929277	0.409069	0.00175912	6.21591	0.0657619
7.35845	48.5053	1.37042	39.5663	0.465092	2.2582	0.931263	0.413631	0.00177825	6.26713	0.06605
7.44178	48.907	1.3729	39.9072	0.466054	2.26349	0.933229	0.41819	0.00179736	6.31806	0.0663325
7.52511	49.3071	1.37534	40.247	0.467005	2.26872	0.935175	0.422747	0.00181647	6.36872	0.0666092
7.60845	49.7058	1.37775	40.5855	0.467945	2.27389	0.937103	0.427302	0.00183556	6.41909	0.0668805
7.69178	50.103	1.38012	40.923	0.468874	2.27902	0.939012	0.431854	0.00185464	6.46919	0.0671462
7.77511	50.4988	1.38247	41.2593	0.469792	2.2841	0.940902	0.436405	0.0018737	6.51902	0.0674065
7.85845	50.8931	1.38478	41.5945	0.4707	2.28913	0.942774	0.440953	0.00189276	6.56859	0.0676615
7.94178	51.2861	1.38706	41.9286	0.471598	2.29411	0.944629	0.445499	0.0019118	6.61788	0.0679111
8.02511	51.6776	1.38931	42.2616	0.472487	2.29905	0.946467	0.450043	0.00193084	6.66692	0.0681555
8.10845	52.0677	1.39153	42.5935	0.473365	2.30394	0.948287	0.454584	0.00194986	6.7157	0.0683948
8.19178	52.4565	1.39372	42.9244	0.474234	2.30879	0.950091	0.459124	0.00196887	6.76422	0.0686289
8.27511	52.8439	1.39588	43.2542	0.475094	2.31359	0.951879	0.463661	0.00198786	6.81248	0.068858
8.35845	53.23	1.39802	43.5829	0.475945	2.31834	0.95365	0.468197	0.00200685	6.8605	0.0690822
8.44178	53.6147	1.40012	43.9107	0.476787	2.32306	0.955406	0.47273	0.00202583	6.90827	0.0693014
8.52511	53.9982	1.4022	44.2374	0.477621	2.32773	0.957146	0.477261	0.00204479	6.9558	0.0695157
8.60845	54.3803	1.40425	44.5631	0.478446	2.33236	0.958871	0.48179	0.00206374	7.00308	0.0697253
8.69178	54.7612	1.40628	44.8878	0.479263	2.33695	0.960581	0.486317	0.00208269	7.05013	0.0699301
8.77511	55.1409	1.40828	45.2116	0.480072	2.3415	0.962276	0.490841	0.00210162	7.09693	0.0701303
8.85845	55.5192	1.41025	45.5343	0.480873	2.34602	0.963957	0.495364	0.00212054	7.14351	0.0703258
8.94178	55.8964	1.4122	45.8562	0.481666	2.35049	0.965623	0.499885	0.00213944	7.18985	0.0705168
9.02511	56.2723	1.41413	46.177	0.482452	2.35492	0.967276	0.504403	0.00215834	7.23597	0.0707033
9.10845	56.647	1.41603	46.4969	0.48323	2.35932	0.968915	0.50892	0.00217723	7.28185	0.0708853
9.19178	57.0206	1.4179	46.8159	0.484001	2.36368	0.97054	0.513435	0.00219611	7.32752	0.071063
9.27511	57.3929	1.41976	47.134	0.484766	2.36801	0.972152	0.517947	0.00221497	7.37296	0.0712364
9.35845	57.7641	1.42159	47.4511	0.485523	2.3723	0.973751	0.522458	0.00223383	7.41818	0.0714054
9.44178	58.1341	1.4234	47.7674	0.486273	2.37655	0.975337	0.526966	0.00225267	7.46319	0.0715703
9.52511	58.503	1.42518	48.0828	0.487017	2.38077	0.976911	0.531473	0.00227151	7.50798	0.071731
9.60845	58.8707	1.42695	48.3972	0.487755	2.38496	0.978472	0.535977	0.00229033	7.55257	0.0718876
9.69178	59.2374	1.42869	48.7108	0.488486	2.38911	0.980021	0.54048	0.00230914	7.59694	0.0720402
9.77511	59.6029	1.43041	49.0236	0.489211	2.39323	0.981557	0.544981	0.00232795	7.6411	0.0721887
9.85845	59.9673	1.43211	49.3355	0.489931	2.39732	0.983082	0.549479	0.00234674	7.68506	0.0723333
9.94178	60.3307	1.43379	49.6465	0.490644	2.40137	0.984595	0.553976	0.00236552	7.72881	0.072474
10.0251	60.6929	1.43545	49.9567	0.491352	2.4054	0.986097	0.558471	0.0023843	7.77237	0.0726109
10.1084	61.0541	1.43709	50.2661	0.492054	2.40939	0.987587	0.562964	0.00240306	7.81573	0.072744
10.1918	61.4143	1.43871	50.5746	0.49275	2.41336	0.989066	0.567455	0.00242181	7.85888	0.0728733
10.2751	61.7734	1.44031	50.8823	0.493442	2.41729	0.990534	0.571944	0.00244055	7.90185	0.072999
10.3584	62.1315	1.4419	51.1892	0.494128	2.42119	0.991991	0.576431	0.00245929	7.94462	0.0731209
10.4418	62.4885	1.44346	51.4954	0.494809	2.42507	0.993438	0.580916	0.00247801	7.9872	0.0732393
10.5251	62.8446	1.445	51.8007	0.495485	2.42891	0.994874	0.5854	0.00249672	8.02959	0.0733542
10.6084	63.1996	1.44653	52.1052	0.496156	2.43273	0.996299	0.589881	0.00251543	8.0718	0.0734655
10.6918	63.5537	1.44804	52.409	0.496823	2.43652	0.997715	0.594361	0.00253412	8.11382	0.0735734
10.7751	63.9068	1.44953	52.712	0.497484	2.44028	0.99912	0.598839	0.0025528	8.15566	0.0736779
10.8584	64.2589	1.45101	53.0142	0.498142	2.44402	1.00052	0.603314	0.00257148	8.19732	0.073779
10.9418	64.61	1.45247	53.3157	0.498795	2.44773	1.0019	0.607789	0.00259014	8.23879	0.0738768
11.0251	64.9602	1.45391	53.6164	0.499443	2.45141	1.00328	0.612261	0.0026088	8.28009	0.0739713
11.1084	65.3094	1.45534	53.9164	0.500088	2.45507	1.00464	0.616731	0.00262744	8.32122	0.0740626
11.1918	65.6577	1.45674	54.2157	0.500728	2.4587	1.006	0.6212	0.00264608	8.36217	0.0741507
11.2751	66.0051	1.45814	54.5142	0.501365	2.4623	1.00735	0.625667	0.00266471	8.40294	0.0742357
11.3584	66.3516	1.45952	54.812	0.501997	2.46589	1.00869	0.630131	0.00268333	8.44355	0.0743175
12.3584	70.4413	1.47494	58.3323	0.509327	2.50709	1.02411	0.683574	0.00290604	8.91835	0.0750774
13.3584	74.4129	1.48848	61.7594	0.516241	2.5453	1.03843	0.736768	0.00312748	9.37143	0.0754633
14.3584	78.2778	1.50045	65.102	0.522848	2.58094	1.05181	0.789725	0.00334773	9.80515	0.0755363
15.3584	82.046	1.51107	68.3677	0.529233	2.61437	1.06438	0.842454	0.00356685	10.2215	0.0753509
16.3584	85.7261	1.52055	71.563	0.535463	2.64588	1.07625	0.894963	0.00378487	10.6222	0.0749556
17.3584	89.3254	1.52904	74.6936	0.541593	2.6757	1.0875	0.947262	0.00400186	11.0088	0.0743934
18.3584	92.8504	1.53668	77.7645	0.547665	2.70402	1.0982	0.999355	0.00421784	11.3826	0.0737026
19.3584	96.3069	1.54358	80.78	0.553713	2.73102	1.10842	1.05125	0.00443286	11.7446	0.0729174
20.3584	99.6995	1.54982	83.7439	0.559765	2.75684	1.11821	1.10295	0.00464695	12.0959	0.0720688
21.3584	103.033	1.5555	86.6595	0.565841	2.78158	1.12761	1.15447	0.00486014	12.4372	0.0711851
22.3584	106.311	1.56068	89.53	0.571958	2.80536	1.13665	1.2058	0.00507246	12.7694	0.0702926
23.3584	109.536	1.56541	92.3578	0.57813	2.82826	1.14537	1.25695	0.00528393	13.093	0.0694164
24.3584	112.712	1.56974	95.1455	0.584366	2.85036	1.1538	1.30793	0.00549457	13.4087	0.0685802
25.3584	115.842	1.57373	97.895	0.590676	2.87172	1.16196	1.35874	0.00570441	13.7169	0.0678066
26.3584	118.929	1.57741	100.608	0.597065	2.89242	1.16988	1.40939	0.00591347	14.0182	0.0671176
27.3584	121.973	1.58081	103.288	0.603539	2.91249	1.17757	1.45987	0.00612176	14.313	0.0665337
28.3584	124.978	1.58397	105.934	0.610103	2.93199	1.18505	1.51019	0.0063293	14.6016	0.0660744
29.3584	127.945	1.58691	108.549	0.616758	2.95096	1.19233	1.56035	0.00653611	14.8845	0.0657575
30.3584	130.876	1.58966	111.135	0.623508	2.96944	1.19944	1.61036	0.00674221	15.1619	0.0655988
31.3584	133.773	1.59224	113.691	0.630354	2.98746	1.20638	1.66021	0.0069476	15.4341	0.0656122
32.3584	136.637	1.59467	116.221	0.637296	3.00506	1.21316	1.70992	0.00715231	15.7015	0.0658089
33.3584	139.47	1.59698	118.724	0.644336	3.02226	1.2198	1.75948	0.00735634	15.9642	0.0661973
34.3584	142.272	1.59917	121.202	0.651472	3.03909	1.2263	1.8089	0.0075597	16.2225	0.0667834
35.3584	145.046	1.60127	123.655	0.658704	3.05558	1.23268	1.85817	0.00776242	16.4767	0.0675699
36.3584	147.791	1.60328	126.085	0.666031	3.07173	1.23893	1.9073	0.00796449	16.7268	0.0685573
37.3584	150.51	1.60523	128.493	0.67345	3.08758	1.24508	1.9563	0.00816594	16.9731	0.0697432
38.3584	153.202	1.60711	130.878	0.680961	3.10314	1.25112	2.00515	0.00836676	17.2158	0.0711234
39.3584	155.87	1.60895	133.242	0.688561	3.11843	1.25705	2.05388	0.00856697	17.4551	0.0726916
40.3584	158.513	1.61076	135.586	0.696248	3.13347	1.2629	2.10247	0.00876658	17.6909	0.0744401
41.3584	161.133	1.61253	137.91	0.704019	3.14825	1.26865	2.15093	0.0089656	17.9236	0.0763603
42.3584	163.73	1.61428	140.214	0.711871	3.16281	1.27432	2.19925	0.00916403	18.1532	0.0784427
43.3584	166.305	1.61602	142.5	0.719802	3.17715	1.27991	2.24746	0.00936188	18.3799	0.0806776
44.3584	168.859	1.61775	144.768	0.72781	3.19128	1.28543	2.29553	0.00955916	18.6037	0.0830549
45.3584	171.392	1.61947	147.018	0.73589	3.20522	1.29087	2.34348	0.00975588	18.8248	0.0855648
46.3584	173.904	1.62121	149.251	0.74404	3.21896	1.29624	2.3913	0.00995204	19.0433	0.0881977
47.3584	176.398	1.62294	151.467	0.752257	3.23253	1.30155	2.439	0.0101477	19.2592	0.0909445
48.3584	178.872	1.6247	153.667	0.760539	3.24592	1.3068	2.48658	0.0103427	19.4726	0.0937962
49.3584	181.327	1.62647	155.85	0.768882	3.25915	1.31198	2.53404	0.0105373	19.6837	0.0967447
50.3584	183.765	1.62826	158.019	0.777283	3.27223	1.31711	2.58138	0.0107312	19.8924	0.0997822
51.3584	186.185	1.63007	160.172	0.785741	3.28515	1.32218	2.6286	0.0109247	20.0989	0.102902
52.3584	188.587	1.63191	162.31	0.79425	3.29793	1.3272	2.67571	0.0111177	20.3033	0.106096
53.3584	190.973	1.63378	164.434	0.802811	3.31057	1.33217	2.72269	0.0113101	20.5055	0.10936
54.3584	193.342	1.63568	166.543	0.811418	3.32308	1.33709	2.76957	0.011502	20.7058	0.112686
55.3584	195.695	1.63762	168.639	0.820071	3.33546	1.34196	2.81633	0.0116935	20.904	0.116071
56.3584	198.032	1.63959	170.721	0.828765	3.34771	1.34679	2.86297	0.0118844	21.1003	0.11951
57.3584	200.354	1.64161	172.79	0.8375	3.35985	1.35158	2.90951	0.0120748	21.2948	0.122997
58.3584	202.661	1.64366	174.846	0.846273	3.37187	1.35632	2.95593	0.0122647	21.4874	0.126529
59.3584	204.953	1.64575	176.889	0.85508	3.38379	1.36102	3.00224	0.0124542	21.6783	0.130102
60.3584	207.231	1.64789	178.92	0.863921	3.39559	1.36569	3.04845	0.0126432	21.8674	0.133714
61.3584	209.495	1.65007	180.938	0.872793	3.4073	1.37031	3.09454	0.0128316	22.0549	0.137359
62.3584	211.744	1.6523	182.944	0.881694	3.4189	1.3749	3.14053	0.0130197	22.2407	0.141037
63.3584	213.98	1.65458	184.938	0.890621	3.43041	1.37945	3.18641	0.0132072	22.4249	0.144744
64.3584	216.203	1.6569	186.921	0.899574	3.44182	1.38397	3.23219	0.0133943	22.6076	0.148478
65.3584	218.412	1.65927	188.892	0.90855	3.45314	1.38846	3.27786	0.0135809	22.7887	0.152237
66.3584	220.609	1.66169	190.852	0.917547	3.46437	1.39292	3.32342	0.0137671	22.9683	0.156018
67.3584	222.792	1.66416	192.802	0.926564	3.47552	1.39734	3.36888	0.0139528	23.1465	0.159819
68.3584	224.964	1.66668	194.74	0.935599	3.48659	1.40173	3.41424	0.014138	23.3233	0.16364
69.3584	227.123	1.66924	196.667	0.944651	3.49757	1.40609	3.4595	0.0143228	23.4986	0.167478
70.3584	229.27	1.67186	198.584	0.953717	3.50848	1.41043	3.50465	0.0145072	23.6726	0.171331
71.3584	231.405	1.67454	200.491	0.962798	3.51931	1.41473	3.5497	0.0146911	23.8453	0.175199
72.3584	233.529	1.67726	202.387	0.97189	3.53006	1.41901	3.59466	0.0148746	24.0167	0.179081
73.3584	235.641	1.68003	204.274	0.980993	3.54074	1.42326	3.63951	0.0150576	24.1868	0.182974
74.3584	237.742	1.68286	206.151	0.990106	3.55135	1.42749	3.68427	0.0152402	24.3556	0.186878
75.3584	239.831	1.68573	208.017	0.999227	3.56189	1.43169	3.72892	0.0154224	24.5232	0.190791
76.3584	241.91	1.68866	209.875	1.00836	3.57237	1.43586	3.77348	0.0156042	24.6896	0.194714
77.3584	243.978	1.69164	211.723	1.01749	3.58278	1.44001	3.81794	0.0157855	24.8548	0.198644
78.3584	246.036	1.69467	213.561	1.02663	3.59312	1.44414	3.8623	0.0159664	25.0189	0.202581
79.3584	248.083	1.69775	215.391	1.03577	3.6034	1.44825	3.90657	0.0161469	25.1818	0.206525
80.3584	250.119	1.70089	217.211	1.04492	3.61362	1.45233	3.95075	0.016327	25.3436	0.210474
81.3584	252.146	1.70407	219.023	1.05407	3.62378	1.45639	3.99482	0.0165067	25.5044	0.214428
82.3584	254.162	1.70731	220.825	1.06322	3.63388	1.46042	4.03881	0.016686	25.664	0.218386
83.3584	256.169	1.71059	222.619	1.07237	3.64392	1.46444	4.0827	0.0168648	25.8226	0.222347
84.3584	258.165	1.71393	224.405	1.08152	3.6539	1.46844	4.1265	0.0170433	25.9801	0.226312
85.3584	260.153	1.71731	226.182	1.09066	3.66383	1.47241	4.1702	0.0172214	26.1367	0.230279
86.3584	262.13	1.72075	227.95	1.09981	3.67371	1.47636	4.21381	0.017399	26.2922	0.234247
87.3584	264.098	1.72423	229.711	1.10895	3.68353	1.4803	4.25733	0.0175763	26.4467	0.238218
88.3584	266.057	1.72776	231.463	1.11809	3.6933	1.48421	4.30076	0.0177532	26.6003	0.242189
89.3584	268.007	1.73135	233.207	1.12722	3.70301	1.48811	4.3441	0.0179296	26.7529	0.246161
90.3584	269.948	1.73498	234.944	1.13635	3.71268	1.49198	4.38735	0.0181057	26.9046	0.250133
91.3584	271.88	1.73865	236.672	1.14548	3.72229	1.49584	4.43051	0.0182814	27.0554	0.254104
92.3584	273.803	1.74238	238.393	1.1546	3.73186	1.49968	4.47358	0.0184567	27.2052	0.258075
93.3584	275.718	1.74615	240.106	1.16371	3.74138	1.5035	4.51656	0.0186317	27.3542	0.262045
94.3584	277.624	1.74997	241.811	1.17281	3.75085	1.50731	4.55945	0.0188062	27.5022	0.266014
95.3584	279.521	1.75383	243.509	1.18191	3.76027	1.51109	4.60226	0.0189804	27.6494	0.269981
96.3584	281.41	1.75774	245.2	1.191	3.76965	1.51486	4.64497	0.0191542	27.7958	0.273947
97.3584	283.291	1.76169	246.883	1.20008	3.77898	1.51861	4.6876	0.0193276	27.9413	0.27791
98.3584	285.163	1.76569	248.559	1.20915	3.78827	1.52235	4.73015	0.0195007	28.0859	0.281871
99.3584	287.028	1.76973	250.228	1.21821	3.79751	1.52607	4.77261	0.0196734	28.2298	0.285829
100.358	288.884	1.77381	251.89	1.22726	3.80671	1.52977	4.81498	0.0198457	28.3728	0.289784
101.358	290.733	1.77794	253.544	1.23631	3.81586	1.53346	4.85726	0.0200177	28.5151	0.293736
102.358	292.573	1.78211	255.192	1.24534	3.82498	1.53713	4.89947	0.0201892	28.6565	0.297685
103.358	294.406	1.78632	256.833	1.25435	3.83405	1.54078	4.94158	0.0203605	28.7972	0.30163
104.358	296.231	1.79057	258.467	1.26336	3.84308	1.54442	4.98362	0.0205313	28.9371	0.305572
105.358	298.049	1.79486	260.095	1.27236	3.85206	1.54804	5.02557	0.0207019	29.0763	0.30951
106.358	299.859	1.79919	261.716	1.28134	3.86101	1.55165	5.06744	0.020872	29.2147	0.313443
107.358	301.662	1.80356	263.33	1.29032	3.86992	1.55525	5.10922	0.0210418	29.3524	0.317372
108.358	303.457	1.80797	264.938	1.29927	3.87879	1.55882	5.15092	0.0212113	29.4894	0.321297
109.358	305.245	1.81242	266.539	1.30822	3.88762	1.56239	5.19254	0.0213804	29.6256	0.325217
110.358	307.026	1.8169	268.134	1.31715	3.89641	1.56594	5.23408	0.0215491	29.7611	0.329133
111.358	308.799	1.82142	269.723	1.32607	3.90516	1.56947	5.27554	0.0217175	29.896	0.333044
115.358	315.825	1.83987	276.016	1.36161	3.9398	1.58346	5.44056	0.0223877	30.4285	0.348636
119.358	322.741	1.85886	282.212	1.39692	3.97385	1.59724	5.60432	0.0230525	30.9505	0.364141
123.358	329.552	1.87836	288.316	1.43198	4.00735	1.6108	5.76682	0.0237119	31.4625	0.379554
127.358	336.263	1.89834	294.33	1.46679	4.0403	1.62415	5.92809	0.0243662	31.9648	0.39487
131.358	342.876	1.91876	300.257	1.50134	4.07272	1.6373	6.08816	0.0250153	32.4579	0.410084
135.358	349.395	1.93958	306.101	1.53562	4.10464	1.65026	6.24704	0.0256594	32.9421	0.425193
139.358	355.822	1.96077	311.864	1.56962	4.13607	1.66302	6.40475	0.0262985	33.4178	0.440195
143.358	362.162	1.98231	317.548	1.60335	4.16701	1.6756	6.56131	0.0269328	33.8854	0.455089
147.358	368.416	2.00415	323.156	1.63679	4.19749	1.68799	6.71673	0.0275623	34.345	0.469871
151.358	374.587	2.02628	328.691	1.66995	4.2275	1.70021	6.87104	0.0281871	34.797	0.484542
155.358	380.677	2.04866	334.154	1.70282	4.25708	1.71226	7.02426	0.0288073	35.2416	0.499101
159.358	386.69	2.07127	339.548	1.73541	4.28622	1.72413	7.17638	0.0294229	35.6792	0.513547
163.358	392.626	2.09408	344.874	1.76771	4.31493	1.73584	7.32744	0.0300341	36.1098	0.52788
167.358	398.489	2.11707	350.135	1.79972	4.34323	1.74738	7.47745	0.0306408	36.5339	0.5421
171.358	404.28	2.14021	355.331	1.83144	4.37113	1.75877	7.62642	0.0312432	36.9514	0.556208
175.358	410.001	2.1635	360.466	1.86287	4.39862	1.76999	7.77437	0.0318414	37.3627	0.570203
179.358	415.655	2.18689	365.54	1.89401	4.42573	1.78107	7.9213	0.0324353	37.768	0.584088
183.358	421.241	2.21039	370.554	1.92487	4.45246	1.79199	8.06724	0.0330251	38.1673	0.597861
187.358	426.764	2.23396	375.512	1.95544	4.47882	1.80277	8.2122	0.0336107	38.561	0.611524
191.358	432.223	2.2576	380.413	1.98572	4.50481	1.8134	8.35619	0.0341924	38.949	0.625078
195.358	437.621	2.28129	385.259	2.01573	4.53045	1.8239	8.49922	0.03477	39.3317	0.638523
199.358	442.958	2.305	390.052	2.04545	4.55574	1.83425	8.64131	0.0353438	39.7091	0.651862
203.358	448.237	2.32874	394.793	2.07489	4.58069	1.84447	8.78246	0.0359137	40.0814	0.665094
207.358	453.459	2.35249	399.483	2.10406	4.60531	1.85455	8.92269	0.0364797	40.4487	0.678221
211.358	458.625	2.37623	404.122	2.13295	4.62959	1.8645	9.06201	0.037042	40.8112	0.691245
215.358	463.736	2.39996	408.713	2.16157	4.65356	1.87433	9.20043	0.0376006	41.1689	0.704165
219.358	468.794	2.42366	413.257	2.18992	4.67721	1.88403	9.33796	0.0381555	41.522	0.716984
223.358	473.799	2.44733	417.753	2.218	4.70056	1.89361	9.47462	0.0387068	41.8706	0.729703
227.358	478.753	2.47096	422.205	2.24581	4.7236	1.90307	9.6104	0.0392545	42.2148	0.742322
231.358	483.657	2.49453	426.611	2.27337	4.74635	1.91241	9.74533	0.0397986	42.5547	0.754843
235.358	488.512	2.51805	430.973	2.30066	4.76881	1.92163	9.87941	0.0403393	42.8905	0.767267
239.358	493.319	2.5415	435.293	2.32769	4.79099	1.93074	10.0127	0.0408766	43.2221	0.779596
243.358	498.079	2.56488	439.571	2.35447	4.81289	1.93974	10.1451	0.0414104	43.5498	0.791831
247.358	502.792	2.58818	443.807	2.381	4.83452	1.94863	10.2767	0.0419409	43.8736	0.803972
251.358	507.46	2.6114	448.003	2.40728	4.85588	1.95742	10.4074	0.042468	44.1935	0.816021
255.358	512.084	2.63453	452.16	2.43331	4.87698	1.9661	10.5374	0.0429919	44.5097	0.82798
259.358	516.664	2.65757	456.278	2.45909	4.89783	1.97467	10.6666	0.0435125	44.8223	0.839848
263.358	521.202	2.68051	460.357	2.48464	4.91842	1.98315	10.795	0.0440299	45.1313	0.851629
267.358	525.698	2.70335	464.399	2.50995	4.93877	1.99153	10.9227	0.0445441	45.4368	0.863322
271.358	530.152	2.72609	468.405	2.53502	4.95888	1.99981	11.0495	0.0450552	45.7389	0.874929
275.358	534.566	2.74873	472.374	2.55986	4.97875	2.00799	11.1756	0.0455632	46.0376	0.88645
279.358	538.94	2.77125	476.308	2.58447	4.99839	2.01609	11.301	0.0460681	46.3331	0.897888
283.358	543.276	2.79366	480.207	2.60885	5.01781	2.02409	11.4256	0.04657	46.6254	0.909243
287.358	547.573	2.81596	484.072	2.633	5.037	2.032	11.5494	0.0470689	46.9145	0.920516
291.358	551.832	2.83814	487.903	2.65694	5.05597	2.03982	11.6726	0.0475648	47.2005	0.931708
295.358	556.055	2.8602	491.702	2.68065	5.07473	2.04756	11.795	0.0480578	47.4835	0.942821
299.358	560.241	2.88214	495.468	2.70415	5.09327	2.05521	11.9167	0.0485478	47.7635	0.953855
303.358	564.392	2.90396	499.202	2.72744	5.11161	2.06278	12.0376	0.049035	48.0406	0.964811
307.358	568.507	2.92566	502.904	2.75051	5.12975	2.07027	12.1579	0.0495194	48.3149	0.97569
311.358	572.588	2.94723	506.576	2.77338	5.14769	2.07768	12.2775	0.0500009	48.5864	0.986494
315.358	576.634	2.96869	510.217	2.79604	5.16544	2.085	12.3964	0.0504796	48.8551	0.997223
319.358	580.648	2.99001	513.829	2.8185	5.18299	2.09226	12.5146	0.0509556	49.1212	1.00788
323.358	584.628	3.01121	517.411	2.84075	5.20035	2.09943	12.6322	0.0514288	49.3846	1.01846
327.358	588.576	3.03228	520.964	2.86281	5.21753	2.10653	12.749	0.0518993	49.6454	1.02897
331.358	592.492	3.05323	524.488	2.88467	5.23453	2.11356	12.8652	0.0523671	49.9036	1.03941
335.358	596.376	3.07405	527.985	2.90634	5.25135	2.12052	12.9808	0.0528323	50.1594	1.04978
339.358	600.23	3.09474	531.453	2.92782	5.268	2.12741	13.0957	0.0532949	50.4127	1.06008
343.358	604.053	3.1153	534.895	2.94911	5.28447	2.13422	13.2099	0.0537548	50.6636	1.07031
347.358	607.846	3.13574	538.309	2.97022	5.30078	2.14097	13.3235	0.0542121	50.9121	1.08047
351.358	611.609	3.15605	541.698	2.99114	5.31692	2.14765	13.4365	0.0546669	51.1582	1.09057
355.358	615.343	3.17623	545.06	3.01188	5.33289	2.15427	13.5489	0.0551192	51.4021	1.1006
359.358	619.049	3.19629	548.396	3.03244	5.34871	2.16082	13.6606	0.055569	51.6437	1.11056
363.358	622.726	3.21622	551.707	3.05282	5.36437	2.16731	13.7717	0.0560162	51.8831	1.12046
367.358	626.375	3.23602	554.993	3.07303	5.37987	2.17373	13.8822	0.056461	52.1204	1.1303
371.358	629.997	3.25569	558.254	3.09307	5.39523	2.1801	13.9921	0.0569034	52.3555	1.14008
375.358	633.592	3.27524	561.491	3.11293	5.41043	2.1864	14.1013	0.0573433	52.5884	1.14979
379.358	637.159	3.29467	564.705	3.13263	5.42549	2.19265	14.21	0.0577808	52.8193	1.15944
383.358	640.701	3.31397	567.894	3.15217	5.4404	2.19883	14.3181	0.0582159	53.0482	1.16903
387.358	644.216	3.33315	571.06	3.17153	5.45517	2.20496	14.4256	0.0586487	53.2751	1.17855
391.358	647.705	3.3522	574.203	3.19074	5.4698	2.21103	14.5325	0.0590792	53.4999	1.18802
395.358	651.17	3.37113	577.324	3.20979	5.48429	2.21705	14.6388	0.0595073	53.7229	1.19743
399.358	654.609	3.38994	580.422	3.22868	5.49864	2.22301	14.7446	0.0599331	53.9439	1.20679
403.358	658.023	3.40863	583.497	3.24741	5.51287	2.22892	14.8498	0.0603567	54.163	1.21608
407.358	661.413	3.4272	586.551	3.266	5.52696	2.23477	14.9544	0.0607779	54.3803	1.22532
411.358	664.779	3.44564	589.584	3.28442	5.54092	2.24058	15.0585	0.061197	54.5957	1.2345
415.358	668.121	3.46397	592.595	3.3027	5.55476	2.24633	15.162	0.0616138	54.8093	1.24363
419.358	671.44	3.48218	595.585	3.32083	5.56847	2.25203	15.2649	0.0620284	55.0212	1.2527
423.358	674.735	3.50027	598.554	3.33882	5.58206	2.25768	15.3673	0.0624408	55.2313	1.26171
427.358	678.007	3.51825	601.503	3.35665	5.59553	2.26328	15.4692	0.0628511	55.4397	1.27068
431.358	681.257	3.53611	604.431	3.37435	5.60888	2.26884	15.5705	0.0632592	55.6464	1.27959
435.358	684.485	3.55385	607.34	3.39191	5.62211	2.27434	15.6713	0.0636651	55.8514	1.28844
439.358	687.69	3.57148	610.228	3.40932	5.63522	2.2798	15.7716	0.064069	56.0548	1.29725
443.358	690.874	3.58899	613.097	3.4266	5.64823	2.28522	15.8713	0.0644707	56.2565	1.306
447.358	694.036	3.6064	615.947	3.44374	5.66112	2.29058	15.9705	0.0648704	56.4567	1.3147
451.358	697.176	3.62369	618.778	3.46075	5.6739	2.29591	16.0692	0.0652679	56.6553	1.32335
455.358	700.296	3.64087	621.59	3.47762	5.68657	2.30119	16.1674	0.0656635	56.8523	1.33195
459.358	703.394	3.65794	624.383	3.49436	5.69913	2.30642	16.265	0.0660569	57.0477	1.3405
463.358	706.473	3.6749	627.157	3.51097	5.71159	2.31162	16.3622	0.0664484	57.2417	1.349
467.358	709.53	3.69175	629.913	3.52746	5.72394	2.31677	16.4588	0.0668379	57.4341	1.35746
471.358	712.568	3.70849	632.652	3.54381	5.73619	2.32188	16.5549	0.0672253	57.6251	1.36586
475.358	715.586	3.72513	635.372	3.56005	5.74834	2.32694	16.6506	0.0676108	57.8146	1.37422
479.358	718.584	3.74166	638.075	3.57615	5.76039	2.33197	16.7457	0.0679943	58.0027	1.38253
483.358	721.562	3.75809	640.76	3.59214	5.77235	2.33696	16.8404	0.0683759	58.1894	1.39079
487.358	724.521	3.77441	643.428	3.608	5.7842	2.34191	16.9346	0.0687555	58.3747	1.39901
491.358	727.462	3.79063	646.079	3.62374	5.79596	2.34682	17.0282	0.0691333	58.5586	1.40718
495.358	730.383	3.80675	648.713	3.63937	5.80763	2.35169	17.1215	0.0695091	58.7411	1.41531
499.358	733.286	3.82276	651.33	3.65488	5.8192	2.35653	17.2142	0.069883	58.9223	1.42339
503.358	736.17	3.83867	653.931	3.67027	5.83068	2.36132	17.3064	0.070255	59.1021	1.43142
507.358	739.036	3.85449	656.515	3.68555	5.84207	2.36608	17.3982	0.0706252	59.2807	1.43942
511.358	741.884	3.8702	659.083	3.70071	5.85337	2.37081	17.4895	0.0709935	59.4579	1.44736
611.358	807.864	4.23436	718.597	4.04749	6.11113	2.47884	19.6319	0.0796469	63.5247	1.63324
711.358	864.859	4.54761	770.03	4.33907	6.32769	2.57007	21.524	0.0873147	66.9779	1.79674
811.358	914.562	4.81932	814.894	4.58705	6.51315	2.64853	23.1996	0.0941334	69.9562	1.94156
911.358	958.177	5.05645	854.265	4.79964	6.67415	2.71689	24.6858	0.10021	72.5523	2.07037
1011.36	996.606	5.26426	888.954	4.98287	6.81521	2.77695	26.0051	0.105634	74.8316	2.18518
1111.36	1030.56	5.44688	919.597	5.1414	6.93956	2.83002	27.1765	0.110477	76.8424	2.28759
1211.36	1060.6	5.60761	946.709	5.27891	7.04961	2.87707	28.2167	0.114804	78.6217	2.37895
1311.36	1087.21	5.74921	970.722	5.39838	7.14722	2.91886	29.1403	0.11867	80.1989	2.46042
1411.36	1110.79	5.87401	992.002	5.5023	7.23391	2.95601	29.9602	0.122124	81.5985	2.53302
1511.36	1131.7	5.98401	1010.87	5.59275	7.31093	2.98905	30.6877	0.12521	82.8408	2.59766
1611.36	1150.25	6.08096	1027.59	5.67151	7.37938	3.01842	31.3333	0.127966	83.9439	2.65518
1711.36	1166.69	6.16638	1042.42	5.7401	7.4402	3.04454	31.9058	0.130427	84.9231	2.70632
1811.36	1181.26	6.24164	1055.56	5.79984	7.49422	3.06774	32.4136	0.132624	85.7924	2.75177
1911.36	1194.18	6.30792	1067.21	5.85187	7.54219	3.08836	32.8638	0.134585	86.5638	2.79213
2011.36	1205.64	6.36627	1077.54	5.89717	7.58478	3.10666	33.2629	0.136336	87.2482	2.82797
2111.36	1215.79	6.41764	1086.7	5.93661	7.62257	3.12291	33.6166	0.137898	87.8552	2.85976
2211.36	1224.79	6.46284	1094.81	5.97093	7.6561	3.13733	33.93	0.139292	88.3936	2.88797
2311.36	1232.77	6.5026	1102	6.0008	7.68584	3.15012	34.2078	0.140536	88.871	2.91298
2411.36	1239.83	6.53758	1108.37	6.02678	7.71221	3.16146	34.4539	0.141645	89.2942	2.93516
2511.36	1246.1	6.56834	1114.02	6.04937	7.7356	3.17152	34.672	0.142635	89.6693	2.95481
2611.36	1251.64	6.59539	1119.02	6.069	7.75632	3.18044	34.8651	0.143517	90.0017	2.97223
2711.36	1256.56	6.61917	1123.45	6.08607	7.77469	3.18834	35.0363	0.144304	90.2963	2.98767
2811.36	1260.91	6.64007	1127.38	6.10089	7.79097	3.19535	35.1879	0.145006	90.5573	3.00135
2911.36	1264.77	6.65844	1130.85	6.11375	7.8054	3.20155	35.3221	0.145631	90.7886	3.01347
3011.36	1268.19	6.67458	1133.93	6.12492	7.81818	3.20705	35.4411	0.146189	90.9935	3.02421
3111.36	1271.21	6.68876	1136.66	6.13461	7.8295	3.21193	35.5464	0.146687	91.175	3.03372
3211.36	1273.89	6.70122	1139.08	6.14301	7.83953	3.21625	35.6397	0.14713	91.3358	3.04215
3311.36	1276.27	6.71216	1141.22	6.15029	7.84842	3.22007	35.7224	0.147525	91.4782	3.04961
3411.36	1278.37	6.72177	1143.11	6.15659	7.85629	3.22346	35.7956	0.147877	91.6044	3.05622
3511.36	1280.23	6.73022	1144.79	6.16205	7.86327	3.22646	35.8604	0.148191	91.7161	3.06208
3611.36	1281.88	6.73763	1146.28	6.16678	7.86945	3.22912	35.9178	0.14847	91.8151	3.06727
3711.36	1283.34	6.74414	1147.6	6.17086	7.87492	3.23148	35.9687	0.14872	91.9028	3.07186
3811.36	1284.64	6.74986	1148.76	6.1744	7.87976	3.23356	36.0137	0.148942	91.9805	3.07593
3911.36	1285.78	6.75487	1149.8	6.17745	7.88406	3.23541	36.0536	0.149139	92.0492	3.07953
4011.36	1286.8	6.75928	1150.71	6.18008	7.88786	3.23705	36.089	0.149316	92.1101	3.08272
4111.36	1287.7	6.76314	1151.52	6.18235	7.89123	3.2385	36.1203	0.149473	92.1641	3.08555
4211.36	1288.5	6.76653	1152.24	6.18431	7.89421	3.23978	36.148	0.149613	92.2119	3.08805
4311.36	1289.2	6.76951	1152.88	6.186	7.89685	3.24092	36.1725	0.149737	92.2542	3.09027
4411.36	1289.83	6.77212	1153.44	6.18745	7.89919	3.24193	36.1943	0.149848	92.2917	3.09223
4511.36	1290.38	6.77441	1153.94	6.1887	7.90126	3.24282	36.2135	0.149947	92.3249	3.09397
4611.36	1290.87	6.77642	1154.38	6.18977	7.9031	3.24361	36.2306	0.150035	92.3543	3.09551
4711.36	1291.3	6.77819	1154.77	6.19069	7.90472	3.24431	36.2457	0.150113	92.3803	3.09688
4811.36	1291.69	6.77973	1155.12	6.19148	7.90616	3.24493	36.2591	0.150183	92.4034	3.09809
4911.36	1292.03	6.78109	1155.43	6.19215	7.90744	3.24548	36.2709	0.150245	92.4238	3.09916
5011.36	1292.33	6.78228	1155.7	6.19273	7.90857	3.24596	36.2814	0.150301	92.4419	3.1001
5111.36	1292.6	6.78332	1155.94	6.19323	7.90957	3.2464	36.2907	0.15035	92.4579	3.10094
5211.36	1292.83	6.78423	1156.15	6.19365	7.91045	3.24678	36.2989	0.150394	92.4721	3.10169
5311.36	1293.04	6.78503	1156.34	6.19401	7.91124	3.24711	36.3062	0.150433	92.4847	3.10234
5411.36	1293.23	6.78574	1156.51	6.19431	7.91193	3.24741	36.3127	0.150468	92.4958	3.10293
5511.36	1293.39	6.78635	1156.65	6.19457	7.91255	3.24768	36.3184	0.150499	92.5057	3.10344
5611.36	1293.54	6.78689	1156.79	6.19479	7.91309	3.24791	36.3234	0.150526	92.5144	3.1039
5711.36	1293.67	6.78736	1156.9	6.19498	7.91358	3.24812	36.3279	0.150551	92.5221	3.10431
5811.36	1293.78	6.78778	1157.01	6.19513	7.914	3.24831	36.3319	0.150572	92.529	3.10466
5911.36	1293.88	6.78814	1157.1	6.19526	7.91438	3.24847	36.3354	0.150592	92.535	3.10498
6011.36	1293.97	6.78846	1157.18	6.19538	7.91472	3.24861	36.3385	0.150609	92.5404	3.10526
6111.36	1294.05	6.78873	1157.25	6.19547	7.91501	3.24874	36.3413	0.150625	92.5452	3.10551
6211.36	1294.12	6.78898	1157.31	6.19555	7.91528	3.24885	36.3437	0.150638	92.5494	3.10573
6311.36	1294.18	6.78919	1157.37	6.19561	7.91551	3.24896	36.3459	0.15065	92.5531	3.10593
6411.36	1294.24	6.78938	1157.42	6.19566	7.91572	3.24904	36.3478	0.150661	92.5564	3.1061
6511.36	1294.29	6.78954	1157.46	6.19571	7.9159	3.24912	36.3495	0.150671	92.5593	3.10625
6611.36	1294.33	6.78968	1157.5	6.19574	7.91606	3.24919	36.351	0.15068	92.5619	3.10639
6711.36	1294.37	6.78981	1157.53	6.19577	7.91621	3.24925	36.3523	0.150687	92.5642	3.10651
6811.36	1294.4	6.78992	1157.57	6.1958	7.91633	3.24931	36.3535	0.150694	92.5663	3.10662
6911.36	1294.43	6.79001	1157.59	6.19581	7.91644	3.24936	36.3546	0.1507	92.5681	3.10671
7011.36	1294.46	6.7901	1157.62	6.19583	7.91654	3.2494	36.3555	0.150706	92.5697	3.10679
7111.36	1294.48	6.79017	1157.64	6.19584	7.91663	3.24944	36.3563	0.15071	92.5711	3.10687
7211.36	1294.5	6.79023	1157.66	6.19585	7.91671	3.24947	36.357	0.150715	92.5723	3.10693
7311.36	1294.52	6.79029	1157.67	6.19586	7.91678	3.2495	36.3577	0.150718	92.5734	3.10699
7411.36	1294.54	6.79034	1157.69	6.19586	7.91684	3.24953	36.3582	0.150722	92.5744	3.10704
7511.36	1294.55	6.79038	1157.7	6.19586	7.9169	3.24955	36.3587	0.150725	92.5753	3.10709
7611.36	1294.56	6.79042	1157.71	6.19587	7.91694	3.24957	36.3592	0.150727	92.5761	3.10713
7711.36	1294.58	6.79045	1157.72	6.19587	7.91699	3.24959	36.3596	0.15073	92.5767	3.10716
7811.36	1294.59	6.79048	1157.73	6.19587	7.91702	3.24961	36.3599	0.150732	92.5773	3.1072
7911.36	1294.59	6.7905	1157.74	6.19587	7.91706	3.24962	36.3602	0.150734	92.5779	3.10722
8011.36	1294.6	6.79053	1157.75	6.19587	7.91709	3.24963	36.3605	0.150736	92.5783	3.10725
8111.36	1294.61	6.79054	1157.75	6.19586	7.91711	3.24965	36.3608	0.150737	92.5788	3.10727
8211.36	1294.62	6.79056	1157.76	6.19586	7.91714	3.24966	36.361	0.150738	92.5791	3.10729
8311.36	1294.62	6.79058	1157.76	6.19586	7.91716	3.24966	36.3612	0.150739	92.5795	3.10731
8411.36	1294.63	6.79059	1157.77	6.19586	7.91718	3.24967	36.3613	0.150741	92.5798	3.10732
8511.36	1294.63	6.7906	1157.77	6.19586	7.91719	3.24968	36.3615	0.150741	92.58	3.10734
8611.36	1294.63	6.79061	1157.78	6.19585	7.91721	3.24969	36.3616	0.150742	92.5802	3.10735
8711.36	1294.64	6.79062	1157.78	6.19585	7.91722	3.24969	36.3617	0.150743	92.5804	3.10736
8811.36	1294.64	6.79062	1157.78	6.19585	7.91723	3.2497	36.3618	0.150744	92.5806	3.10737
8911.36	1294.64	6.79063	1157.78	6.19585	7.91724	3.2497	36.3619	0.150744	92.5808	3.10738
9011.36	1294.65	6.79064	1157.79	6.19585	7.91725	3.2497	36.362	0.150745	92.5809	3.10738
9111.36	1294.65	6.79064	1157.79	6.19585	7.91726	3.24971	36.3621	0.150745	92.5811	3.10739
9211.36	1294.65	6.79064	1157.79	6.19584	7.91726	3.24971	36.3621	0.150746	92.5812	3.1074
9311.36	1294.65	6.79065	1157.79	6.19584	7.91727	3.24971	36.3622	0.150746	92.5813	3.1074
9411.36	1294.65	6.79065	1157.79	6.19584	7.91727	3.24971	36.3623	0.150746	92.5813	3.10741
9511.36	1294.65	6.79065	1157.79	6.19584	7.91728	3.24972	36.3623	0.150747	92.5814	3.10741
9611.36	1294.65	6.79066	1157.79	6.19584	7.91728	3.24972	36.3623	0.150747	92.5815	3.10741
9711.36	1294.66	6.79066	1157.79	6.19584	7.91729	3.24972	36.3624	0.150747	92.5815	3.10742
9811.36	1294.66	6.79066	1157.8	6.19584	7.91729	3.24972	36.3624	0.150747	92.5816	3.10742
9911.36	1294.66	6.79066	1157.8	6.19583	7.91729	3.24972	36.3624	0.150748	92.5816	3.10742
10011.4	1294.66	6.79066	1157.8	6.19583	7.9173	3.24972	36.3625	0.150748	92.5817	3.10742
10111.4	1294.66	6.79066	1157.8	6.19583	7.9173	3.24973	36.3625	0.150748	92.5817	3.10743
10211.4	1294.66	6.79067	1157.8	6.19583	7.9173	3.24973	36.3625	0.150748	92.5818	3.10743
10311.4	1294.66	6.79067	1157.8	6.19583	7.9173	3.24973	36.3625	0.150748	92.5818	3.10743
10411.4	1294.66	6.79067	1157.8	6.19583	7.9173	3.24973	36.3625	0.150748	92.5818	3.10743
10511.4	1294.66	6.79067	1157.8	6.19583	7.9173	3.24973	36.3625	0.150748	92.5818	3.10743
