# Supplementary material for: Biological carbon pump estimate based on multidecadal hydrographic data
Source: Nature. 2023 Dec 6;624(7992):579–85. doi: 10.1038/s41586-023-06772-4 (PMC10733149; doi:10.1038/s41586-023-06772-4)
Supplement: Supplementary file 6 — Source Data Extended Data Fig. 1 [file 41586_2023_6772_MOESM6_ESM.xlsx]

## Sheet: EDFig1a
lon	lat	rho DIP (unitless)
1	-89.011	NaN
1	-87.033	NaN
1	-85.0549	NaN
1	-83.0769	NaN
1	-81.0989	NaN
1	-79.1209	NaN
1	-77.1429	NaN
1	-75.1648	NaN
1	-73.1868	NaN
1	-71.2088	0
1	-69.2308	0.947368
1	-67.2527	0.904762
1	-65.2747	0.952381
1	-63.2967	1
1	-61.3187	0
1	-59.3407	1
1	-57.3626	1
1	-55.3846	1
1	-53.4066	1
1	-51.4286	1
1	-49.4505	1
1	-47.4725	1
1	-45.4945	1
1	-43.5165	1
1	-41.5385	1
1	-39.5604	0
1	-37.5824	1
1	-35.6044	1
1	-33.6264	1
1	-31.6484	1
1	-29.6703	1
1	-27.6923	1
1	-25.7143	1
1	-23.7363	1
1	-21.7582	1
1	-19.7802	1
1	-17.8022	1
1	-15.8242	1
1	-13.8462	0.956522
1	-11.8681	1
1	-9.89011	0.913043
1	-7.91209	0
1	-5.93407	0
1	-3.95604	0.863636
1	-1.97802	1
1	0	0.954545
1	1.97802	0.857143
1	3.95604	0
1	5.93407	0
1	7.91209	NaN
1	9.89011	NaN
1	11.8681	NaN
1	13.8462	NaN
1	15.8242	NaN
1	17.8022	NaN
1	19.7802	NaN
1	21.7582	NaN
1	23.7363	NaN
1	25.7143	NaN
1	27.6923	NaN
1	29.6703	NaN
1	31.6484	NaN
1	33.6264	0
1	35.6044	0
1	37.5824	NaN
1	39.5604	NaN
1	41.5385	NaN
1	43.5165	NaN
1	45.4945	NaN
1	47.4725	NaN
1	49.4505	NaN
1	51.4286	1
1	53.4066	0.5
1	55.3846	1
1	57.3626	0.8
1	59.3407	0.571429
1	61.3187	0.9
1	63.2967	0.928571
1	65.2747	1
1	67.2527	0.823529
1	69.2308	1
1	71.2088	1
1	73.1868	1
1	75.1648	1
1	77.1429	1
1	79.1209	1
1	81.0989	0
1	83.0769	0
1	85.0549	0
1	87.033	0.947368
1	89.011	NaN
3	-89.011	NaN
3	-87.033	NaN
3	-85.0549	NaN
3	-83.0769	NaN
3	-81.0989	NaN
3	-79.1209	NaN
3	-77.1429	NaN
3	-75.1648	NaN
3	-73.1868	NaN
3	-71.2088	NaN
3	-69.2308	0
3	-67.2527	1
3	-65.2747	1
3	-63.2967	1
3	-61.3187	0
3	-59.3407	0.909091
3	-57.3626	0.952381
3	-55.3846	0
3	-53.4066	0.947368
3	-51.4286	1
3	-49.4505	1
3	-47.4725	0.952381
3	-45.4945	0
3	-43.5165	1
3	-41.5385	0
3	-39.5604	0
3	-37.5824	0.863636
3	-35.6044	0.818182
3	-33.6264	0
3	-31.6484	0
3	-29.6703	1
3	-27.6923	0
3	-25.7143	0
3	-23.7363	0.863636
3	-21.7582	0
3	-19.7802	1
3	-17.8022	0
3	-15.8242	0
3	-13.8462	0
3	-11.8681	1
3	-9.89011	0
3	-7.91209	0
3	-5.93407	0
3	-3.95604	1
3	-1.97802	0.904762
3	0	0.904762
3	1.97802	0
3	3.95604	0
3	5.93407	0
3	7.91209	NaN
3	9.89011	NaN
3	11.8681	NaN
3	13.8462	NaN
3	15.8242	NaN
3	17.8022	NaN
3	19.7802	NaN
3	21.7582	NaN
3	23.7363	NaN
3	25.7143	NaN
3	27.6923	NaN
3	29.6703	NaN
3	31.6484	NaN
3	33.6264	0
3	35.6044	0
3	37.5824	NaN
3	39.5604	NaN
3	41.5385	NaN
3	43.5165	NaN
3	45.4945	NaN
3	47.4725	NaN
3	49.4505	NaN
3	51.4286	1
3	53.4066	1
3	55.3846	1
3	57.3626	0.75
3	59.3407	1
3	61.3187	0.7
3	63.2967	1
3	65.2747	1
3	67.2527	1
3	69.2308	1
3	71.2088	1
3	73.1868	1
3	75.1648	1
3	77.1429	1
3	79.1209	1
3	81.0989	0
3	83.0769	0.777778
3	85.0549	0
3	87.033	0
3	89.011	NaN
5	-89.011	NaN
5	-87.033	NaN
5	-85.0549	NaN
5	-83.0769	NaN
5	-81.0989	NaN
5	-79.1209	NaN
5	-77.1429	NaN
5	-75.1648	NaN
5	-73.1868	NaN
5	-71.2088	NaN
5	-69.2308	0
5	-67.2527	1
5	-65.2747	1
5	-63.2967	0.909091
5	-61.3187	0.909091
5	-59.3407	0.954545
5	-57.3626	1
5	-55.3846	0.55
5	-53.4066	0
5	-51.4286	0
5	-49.4505	1
5	-47.4725	1
5	-45.4945	1
5	-43.5165	1
5	-41.5385	0.863636
5	-39.5604	0
5	-37.5824	0
5	-35.6044	0.869565
5	-33.6264	0
5	-31.6484	0
5	-29.6703	1
5	-27.6923	0
5	-25.7143	0
5	-23.7363	0.857143
5	-21.7582	0.772727
5	-19.7802	0.954545
5	-17.8022	0.869565
5	-15.8242	0.913043
5	-13.8462	0.913043
5	-11.8681	1
5	-9.89011	0.913043
5	-7.91209	0.913043
5	-5.93407	1
5	-3.95604	0.857143
5	-1.97802	0
5	0	0
5	1.97802	0
5	3.95604	0
5	5.93407	NaN
5	7.91209	NaN
5	9.89011	NaN
5	11.8681	NaN
5	13.8462	NaN
5	15.8242	NaN
5	17.8022	NaN
5	19.7802	NaN
5	21.7582	NaN
5	23.7363	NaN
5	25.7143	NaN
5	27.6923	NaN
5	29.6703	NaN
5	31.6484	NaN
5	33.6264	0
5	35.6044	0
5	37.5824	0.75
5	39.5604	0.9375
5	41.5385	0
5	43.5165	NaN
5	45.4945	NaN
5	47.4725	NaN
5	49.4505	NaN
5	51.4286	NaN
5	53.4066	1
5	55.3846	1
5	57.3626	1
5	59.3407	1
5	61.3187	NaN
5	63.2967	0.916667
5	65.2747	1
5	67.2527	0.866667
5	69.2308	1
5	71.2088	1
5	73.1868	1
5	75.1648	1
5	77.1429	1
5	79.1209	1
5	81.0989	0
5	83.0769	1
5	85.0549	0
5	87.033	1
5	89.011	NaN
7	-89.011	NaN
7	-87.033	NaN
7	-85.0549	NaN
7	-83.0769	NaN
7	-81.0989	NaN
7	-79.1209	NaN
7	-77.1429	NaN
7	-75.1648	NaN
7	-73.1868	NaN
7	-71.2088	NaN
7	-69.2308	0
7	-67.2527	0
7	-65.2747	1
7	-63.2967	0
7	-61.3187	1
7	-59.3407	1
7	-57.3626	1
7	-55.3846	1
7	-53.4066	0.85
7	-51.4286	0
7	-49.4505	0
7	-47.4725	0.809524
7	-45.4945	1
7	-43.5165	1
7	-41.5385	1
7	-39.5604	0
7	-37.5824	0
7	-35.6044	0.782609
7	-33.6264	0
7	-31.6484	0
7	-29.6703	1
7	-27.6923	0
7	-25.7143	0
7	-23.7363	1
7	-21.7582	1
7	-19.7802	0
7	-17.8022	0
7	-15.8242	0
7	-13.8462	0
7	-11.8681	1
7	-9.89011	0
7	-7.91209	0
7	-5.93407	1
7	-3.95604	0.904762
7	-1.97802	0
7	0	0
7	1.97802	0
7	3.95604	0
7	5.93407	NaN
7	7.91209	NaN
7	9.89011	NaN
7	11.8681	NaN
7	13.8462	NaN
7	15.8242	NaN
7	17.8022	NaN
7	19.7802	NaN
7	21.7582	NaN
7	23.7363	NaN
7	25.7143	NaN
7	27.6923	NaN
7	29.6703	NaN
7	31.6484	NaN
7	33.6264	0
7	35.6044	0
7	37.5824	1
7	39.5604	0
7	41.5385	0
7	43.5165	NaN
7	45.4945	NaN
7	47.4725	NaN
7	49.4505	NaN
7	51.4286	NaN
7	53.4066	0.5
7	55.3846	1
7	57.3626	1
7	59.3407	NaN
7	61.3187	NaN
7	63.2967	0
7	65.2747	0.615385
7	67.2527	0
7	69.2308	1
7	71.2088	1
7	73.1868	1
7	75.1648	1
7	77.1429	1
7	79.1209	1
7	81.0989	0
7	83.0769	0.5
7	85.0549	0
7	87.033	0
7	89.011	NaN
9	-89.011	NaN
9	-87.033	NaN
9	-85.0549	NaN
9	-83.0769	NaN
9	-81.0989	NaN
9	-79.1209	NaN
9	-77.1429	NaN
9	-75.1648	NaN
9	-73.1868	NaN
9	-71.2088	NaN
9	-69.2308	0
9	-67.2527	0
9	-65.2747	0.904762
9	-63.2967	0
9	-61.3187	0
9	-59.3407	0
9	-57.3626	0.909091
9	-55.3846	0
9	-53.4066	0
9	-51.4286	0
9	-49.4505	0
9	-47.4725	0
9	-45.4945	1
9	-43.5165	1
9	-41.5385	1
9	-39.5604	0.782609
9	-37.5824	0.869565
9	-35.6044	0.826087
9	-33.6264	1
9	-31.6484	0.954545
9	-29.6703	1
9	-27.6923	0.954545
9	-25.7143	0.904762
9	-23.7363	1
9	-21.7582	0
9	-19.7802	0
9	-17.8022	0
9	-15.8242	0
9	-13.8462	0
9	-11.8681	1
9	-9.89011	0
9	-7.91209	0.952381
9	-5.93407	0
9	-3.95604	0.842105
9	-1.97802	0
9	0	0
9	1.97802	0
9	3.95604	0
9	5.93407	NaN
9	7.91209	NaN
9	9.89011	NaN
9	11.8681	NaN
9	13.8462	NaN
9	15.8242	NaN
9	17.8022	NaN
9	19.7802	NaN
9	21.7582	NaN
9	23.7363	NaN
9	25.7143	NaN
9	27.6923	NaN
9	29.6703	NaN
9	31.6484	NaN
9	33.6264	0
9	35.6044	0
9	37.5824	0.875
9	39.5604	0
9	41.5385	NaN
9	43.5165	NaN
9	45.4945	NaN
9	47.4725	NaN
9	49.4505	NaN
9	51.4286	NaN
9	53.4066	NaN
9	55.3846	NaN
9	57.3626	NaN
9	59.3407	NaN
9	61.3187	NaN
9	63.2967	NaN
9	65.2747	0.583333
9	67.2527	0.928571
9	69.2308	1
9	71.2088	0.875
9	73.1868	1
9	75.1648	1
9	77.1429	1
9	79.1209	1
9	81.0989	0
9	83.0769	0.944444
9	85.0549	0
9	87.033	0.736842
9	89.011	NaN
11	-89.011	NaN
11	-87.033	NaN
11	-85.0549	NaN
11	-83.0769	NaN
11	-81.0989	NaN
11	-79.1209	NaN
11	-77.1429	NaN
11	-75.1648	NaN
11	-73.1868	NaN
11	-71.2088	NaN
11	-69.2308	0
11	-67.2527	0
11	-65.2747	0
11	-63.2967	0
11	-61.3187	0
11	-59.3407	0
11	-57.3626	0.954545
11	-55.3846	0
11	-53.4066	0
11	-51.4286	0
11	-49.4505	1
11	-47.4725	0
11	-45.4945	0
11	-43.5165	0.954545
11	-41.5385	1
11	-39.5604	1
11	-37.5824	1
11	-35.6044	0.727273
11	-33.6264	1
11	-31.6484	1
11	-29.6703	1
11	-27.6923	0
11	-25.7143	0
11	-23.7363	0.842105
11	-21.7582	0
11	-19.7802	0
11	-17.8022	0
11	-15.8242	0
11	-13.8462	0
11	-11.8681	0
11	-9.89011	1
11	-7.91209	0.944444
11	-5.93407	0
11	-3.95604	0.882353
11	-1.97802	NaN
11	0	NaN
11	1.97802	NaN
11	3.95604	NaN
11	5.93407	NaN
11	7.91209	NaN
11	9.89011	NaN
11	11.8681	NaN
11	13.8462	NaN
11	15.8242	NaN
11	17.8022	NaN
11	19.7802	NaN
11	21.7582	NaN
11	23.7363	NaN
11	25.7143	NaN
11	27.6923	NaN
11	29.6703	NaN
11	31.6484	NaN
11	33.6264	0
11	35.6044	0
11	37.5824	1
11	39.5604	1
11	41.5385	NaN
11	43.5165	NaN
11	45.4945	NaN
11	47.4725	NaN
11	49.4505	NaN
11	51.4286	NaN
11	53.4066	NaN
11	55.3846	NaN
11	57.3626	NaN
11	59.3407	NaN
11	61.3187	NaN
11	63.2967	NaN
11	65.2747	0.583333
11	67.2527	0.615385
11	69.2308	1
11	71.2088	0
11	73.1868	1
11	75.1648	1
11	77.1429	1
11	79.1209	0
11	81.0989	0
11	83.0769	1
11	85.0549	0
11	87.033	0
11	89.011	NaN
13	-89.011	NaN
13	-87.033	NaN
13	-85.0549	NaN
13	-83.0769	NaN
13	-81.0989	NaN
13	-79.1209	NaN
13	-77.1429	NaN
13	-75.1648	NaN
13	-73.1868	NaN
13	-71.2088	NaN
13	-69.2308	0
13	-67.2527	0
13	-65.2747	0
13	-63.2967	0
13	-61.3187	0
13	-59.3407	0
13	-57.3626	0.913043
13	-55.3846	0
13	-53.4066	0
13	-51.4286	0
13	-49.4505	0
13	-47.4725	0
13	-45.4945	0
13	-43.5165	0
13	-41.5385	0
13	-39.5604	0.954545
13	-37.5824	1
13	-35.6044	1
13	-33.6264	0.47619
13	-31.6484	0.9
13	-29.6703	1
13	-27.6923	0
13	-25.7143	0
13	-23.7363	0.882353
13	-21.7582	0
13	-19.7802	NaN
13	-17.8022	NaN
13	-15.8242	NaN
13	-13.8462	NaN
13	-11.8681	0
13	-9.89011	0.941176
13	-7.91209	0
13	-5.93407	NaN
13	-3.95604	NaN
13	-1.97802	NaN
13	0	NaN
13	1.97802	NaN
13	3.95604	NaN
13	5.93407	NaN
13	7.91209	NaN
13	9.89011	NaN
13	11.8681	NaN
13	13.8462	NaN
13	15.8242	NaN
13	17.8022	NaN
13	19.7802	NaN
13	21.7582	NaN
13	23.7363	NaN
13	25.7143	NaN
13	27.6923	NaN
13	29.6703	NaN
13	31.6484	NaN
13	33.6264	0
13	35.6044	0.916667
13	37.5824	0.75
13	39.5604	0
13	41.5385	NaN
13	43.5165	NaN
13	45.4945	NaN
13	47.4725	NaN
13	49.4505	NaN
13	51.4286	NaN
13	53.4066	NaN
13	55.3846	NaN
13	57.3626	NaN
13	59.3407	NaN
13	61.3187	NaN
13	63.2967	NaN
13	65.2747	NaN
13	67.2527	0
13	69.2308	1
13	71.2088	0
13	73.1868	0.928571
13	75.1648	1
13	77.1429	1
13	79.1209	NaN
13	81.0989	0
13	83.0769	0.944444
13	85.0549	0
13	87.033	0
13	89.011	NaN
15	-89.011	NaN
15	-87.033	NaN
15	-85.0549	NaN
15	-83.0769	NaN
15	-81.0989	NaN
15	-79.1209	NaN
15	-77.1429	NaN
15	-75.1648	NaN
15	-73.1868	NaN
15	-71.2088	NaN
15	-69.2308	0
15	-67.2527	0
15	-65.2747	0
15	-63.2967	0
15	-61.3187	0
15	-59.3407	0
15	-57.3626	0.913043
15	-55.3846	0
15	-53.4066	0
15	-51.4286	0
15	-49.4505	0
15	-47.4725	0
15	-45.4945	0.954545
15	-43.5165	0
15	-41.5385	0
15	-39.5604	0.681818
15	-37.5824	1
15	-35.6044	1
15	-33.6264	0.95
15	-31.6484	0.833333
15	-29.6703	1
15	-27.6923	0.3125
15	-25.7143	NaN
15	-23.7363	NaN
15	-21.7582	NaN
15	-19.7802	NaN
15	-17.8022	NaN
15	-15.8242	NaN
15	-13.8462	NaN
15	-11.8681	NaN
15	-9.89011	NaN
15	-7.91209	NaN
15	-5.93407	NaN
15	-3.95604	NaN
15	-1.97802	NaN
15	0	NaN
15	1.97802	NaN
15	3.95604	NaN
15	5.93407	NaN
15	7.91209	NaN
15	9.89011	NaN
15	11.8681	NaN
15	13.8462	NaN
15	15.8242	NaN
15	17.8022	NaN
15	19.7802	NaN
15	21.7582	NaN
15	23.7363	NaN
15	25.7143	NaN
15	27.6923	NaN
15	29.6703	NaN
15	31.6484	NaN
15	33.6264	0
15	35.6044	0.538462
15	37.5824	NaN
15	39.5604	NaN
15	41.5385	NaN
15	43.5165	NaN
15	45.4945	NaN
15	47.4725	NaN
15	49.4505	NaN
15	51.4286	NaN
15	53.4066	NaN
15	55.3846	NaN
15	57.3626	NaN
15	59.3407	NaN
15	61.3187	NaN
15	63.2967	NaN
15	65.2747	NaN
15	67.2527	NaN
15	69.2308	1
15	71.2088	0
15	73.1868	0.846154
15	75.1648	1
15	77.1429	1
15	79.1209	NaN
15	81.0989	1
15	83.0769	0.777778
15	85.0549	0
15	87.033	0
15	89.011	NaN
17	-89.011	NaN
17	-87.033	NaN
17	-85.0549	NaN
17	-83.0769	NaN
17	-81.0989	NaN
17	-79.1209	NaN
17	-77.1429	NaN
17	-75.1648	NaN
17	-73.1868	NaN
17	-71.2088	NaN
17	-69.2308	0
17	-67.2527	0
17	-65.2747	0
17	-63.2967	0
17	-61.3187	0
17	-59.3407	0
17	-57.3626	0.956522
17	-55.3846	0
17	-53.4066	0
17	-51.4286	0.619048
17	-49.4505	0
17	-47.4725	0
17	-45.4945	0
17	-43.5165	0
17	-41.5385	0
17	-39.5604	0.954545
17	-37.5824	0.952381
17	-35.6044	1
17	-33.6264	1
17	-31.6484	0
17	-29.6703	0
17	-27.6923	NaN
17	-25.7143	NaN
17	-23.7363	NaN
17	-21.7582	NaN
17	-19.7802	NaN
17	-17.8022	NaN
17	-15.8242	NaN
17	-13.8462	NaN
17	-11.8681	NaN
17	-9.89011	NaN
17	-7.91209	NaN
17	-5.93407	NaN
17	-3.95604	NaN
17	-1.97802	NaN
17	0	NaN
17	1.97802	NaN
17	3.95604	NaN
17	5.93407	NaN
17	7.91209	NaN
17	9.89011	NaN
17	11.8681	NaN
17	13.8462	NaN
17	15.8242	NaN
17	17.8022	NaN
17	19.7802	NaN
17	21.7582	NaN
17	23.7363	NaN
17	25.7143	NaN
17	27.6923	NaN
17	29.6703	NaN
17	31.6484	0
17	33.6264	0
17	35.6044	1
17	37.5824	0
17	39.5604	0
17	41.5385	0
17	43.5165	NaN
17	45.4945	NaN
17	47.4725	NaN
17	49.4505	NaN
17	51.4286	NaN
17	53.4066	NaN
17	55.3846	NaN
17	57.3626	NaN
17	59.3407	NaN
17	61.3187	NaN
17	63.2967	NaN
17	65.2747	NaN
17	67.2527	NaN
17	69.2308	1
17	71.2088	0.25
17	73.1868	0.666667
17	75.1648	1
17	77.1429	NaN
17	79.1209	NaN
17	81.0989	1
17	83.0769	0.944444
17	85.0549	0
17	87.033	0
17	89.011	NaN
19	-89.011	NaN
19	-87.033	NaN
19	-85.0549	NaN
19	-83.0769	NaN
19	-81.0989	NaN
19	-79.1209	NaN
19	-77.1429	NaN
19	-75.1648	NaN
19	-73.1868	NaN
19	-71.2088	NaN
19	-69.2308	0
19	-67.2527	0
19	-65.2747	0
19	-63.2967	0
19	-61.3187	0
19	-59.3407	0
19	-57.3626	0.727273
19	-55.3846	0.545455
19	-53.4066	0
19	-51.4286	0
19	-49.4505	0
19	-47.4725	0
19	-45.4945	0
19	-43.5165	0
19	-41.5385	1
19	-39.5604	0.681818
19	-37.5824	0.952381
19	-35.6044	0.888889
19	-33.6264	NaN
19	-31.6484	NaN
19	-29.6703	NaN
19	-27.6923	NaN
19	-25.7143	NaN
19	-23.7363	NaN
19	-21.7582	NaN
19	-19.7802	NaN
19	-17.8022	NaN
19	-15.8242	NaN
19	-13.8462	NaN
19	-11.8681	NaN
19	-9.89011	NaN
19	-7.91209	NaN
19	-5.93407	NaN
19	-3.95604	NaN
19	-1.97802	NaN
19	0	NaN
19	1.97802	NaN
19	3.95604	NaN
19	5.93407	NaN
19	7.91209	NaN
19	9.89011	NaN
19	11.8681	NaN
19	13.8462	NaN
19	15.8242	NaN
19	17.8022	NaN
19	19.7802	NaN
19	21.7582	NaN
19	23.7363	NaN
19	25.7143	NaN
19	27.6923	NaN
19	29.6703	NaN
19	31.6484	0
19	33.6264	0.875
19	35.6044	0.875
19	37.5824	0.8125
19	39.5604	0.857143
19	41.5385	0.888889
19	43.5165	NaN
19	45.4945	NaN
19	47.4725	NaN
19	49.4505	NaN
19	51.4286	NaN
19	53.4066	NaN
19	55.3846	NaN
19	57.3626	NaN
19	59.3407	NaN
19	61.3187	NaN
19	63.2967	NaN
19	65.2747	NaN
19	67.2527	NaN
19	69.2308	NaN
19	71.2088	0.636364
19	73.1868	0.818182
19	75.1648	0.636364
19	77.1429	0.666667
19	79.1209	0.333333
19	81.0989	0.6
19	83.0769	0
19	85.0549	0
19	87.033	0
19	89.011	NaN
21	-89.011	NaN
21	-87.033	NaN
21	-85.0549	NaN
21	-83.0769	NaN
21	-81.0989	NaN
21	-79.1209	NaN
21	-77.1429	NaN
21	-75.1648	NaN
21	-73.1868	NaN
21	-71.2088	NaN
21	-69.2308	0
21	-67.2527	0
21	-65.2747	0
21	-63.2967	0
21	-61.3187	0
21	-59.3407	1
21	-57.3626	0.909091
21	-55.3846	0.727273
21	-53.4066	0
21	-51.4286	0
21	-49.4505	0
21	-47.4725	0
21	-45.4945	0
21	-43.5165	1
21	-41.5385	0.954545
21	-39.5604	0.909091
21	-37.5824	0.9
21	-35.6044	0
21	-33.6264	NaN
21	-31.6484	NaN
21	-29.6703	NaN
21	-27.6923	NaN
21	-25.7143	NaN
21	-23.7363	NaN
21	-21.7582	NaN
21	-19.7802	NaN
21	-17.8022	NaN
21	-15.8242	NaN
21	-13.8462	NaN
21	-11.8681	NaN
21	-9.89011	NaN
21	-7.91209	NaN
21	-5.93407	NaN
21	-3.95604	NaN
21	-1.97802	NaN
21	0	NaN
21	1.97802	NaN
21	3.95604	NaN
21	5.93407	NaN
21	7.91209	NaN
21	9.89011	NaN
21	11.8681	NaN
21	13.8462	NaN
21	15.8242	NaN
21	17.8022	NaN
21	19.7802	NaN
21	21.7582	NaN
21	23.7363	NaN
21	25.7143	NaN
21	27.6923	NaN
21	29.6703	NaN
21	31.6484	NaN
21	33.6264	1
21	35.6044	0.9375
21	37.5824	0
21	39.5604	NaN
21	41.5385	NaN
21	43.5165	NaN
21	45.4945	NaN
21	47.4725	NaN
21	49.4505	NaN
21	51.4286	NaN
21	53.4066	NaN
21	55.3846	NaN
21	57.3626	NaN
21	59.3407	NaN
21	61.3187	NaN
21	63.2967	NaN
21	65.2747	NaN
21	67.2527	NaN
21	69.2308	NaN
21	71.2088	0.5
21	73.1868	0.9
21	75.1648	0.2
21	77.1429	0.555556
21	79.1209	0.333333
21	81.0989	0
21	83.0769	0.888889
21	85.0549	0.9
21	87.033	0
21	89.011	NaN
23	-89.011	NaN
23	-87.033	NaN
23	-85.0549	NaN
23	-83.0769	NaN
23	-81.0989	NaN
23	-79.1209	NaN
23	-77.1429	NaN
23	-75.1648	NaN
23	-73.1868	NaN
23	-71.2088	NaN
23	-69.2308	0
23	-67.2527	0
23	-65.2747	0
23	-63.2967	0
23	-61.3187	0
23	-59.3407	1
23	-57.3626	0.727273
23	-55.3846	0.863636
23	-53.4066	0
23	-51.4286	0
23	-49.4505	0
23	-47.4725	1
23	-45.4945	0
23	-43.5165	0
23	-41.5385	0
23	-39.5604	0.380952
23	-37.5824	1
23	-35.6044	0.944444
23	-33.6264	NaN
23	-31.6484	NaN
23	-29.6703	NaN
23	-27.6923	NaN
23	-25.7143	NaN
23	-23.7363	NaN
23	-21.7582	NaN
23	-19.7802	NaN
23	-17.8022	NaN
23	-15.8242	NaN
23	-13.8462	NaN
23	-11.8681	NaN
23	-9.89011	NaN
23	-7.91209	NaN
23	-5.93407	NaN
23	-3.95604	NaN
23	-1.97802	NaN
23	0	NaN
23	1.97802	NaN
23	3.95604	NaN
23	5.93407	NaN
23	7.91209	NaN
23	9.89011	NaN
23	11.8681	NaN
23	13.8462	NaN
23	15.8242	NaN
23	17.8022	NaN
23	19.7802	NaN
23	21.7582	NaN
23	23.7363	NaN
23	25.7143	NaN
23	27.6923	NaN
23	29.6703	NaN
23	31.6484	NaN
23	33.6264	0.9375
23	35.6044	0.9375
23	37.5824	NaN
23	39.5604	NaN
23	41.5385	NaN
23	43.5165	NaN
23	45.4945	NaN
23	47.4725	NaN
23	49.4505	NaN
23	51.4286	NaN
23	53.4066	NaN
23	55.3846	NaN
23	57.3626	NaN
23	59.3407	NaN
23	61.3187	NaN
23	63.2967	NaN
23	65.2747	NaN
23	67.2527	NaN
23	69.2308	NaN
23	71.2088	0
23	73.1868	0.8
23	75.1648	0.222222
23	77.1429	0.5
23	79.1209	0.333333
23	81.0989	0
23	83.0769	0
23	85.0549	0.95
23	87.033	1
23	89.011	NaN
25	-89.011	NaN
25	-87.033	NaN
25	-85.0549	NaN
25	-83.0769	NaN
25	-81.0989	NaN
25	-79.1209	NaN
25	-77.1429	NaN
25	-75.1648	NaN
25	-73.1868	NaN
25	-71.2088	NaN
25	-69.2308	0.888889
25	-67.2527	0.9
25	-65.2747	0
25	-63.2967	0
25	-61.3187	1
25	-59.3407	0.652174
25	-57.3626	0
25	-55.3846	0.863636
25	-53.4066	0.952381
25	-51.4286	0
25	-49.4505	0
25	-47.4725	0
25	-45.4945	0
25	-43.5165	0
25	-41.5385	0.904762
25	-39.5604	0.761905
25	-37.5824	0.95
25	-35.6044	0
25	-33.6264	NaN
25	-31.6484	NaN
25	-29.6703	NaN
25	-27.6923	NaN
25	-25.7143	NaN
25	-23.7363	NaN
25	-21.7582	NaN
25	-19.7802	NaN
25	-17.8022	NaN
25	-15.8242	NaN
25	-13.8462	NaN
25	-11.8681	NaN
25	-9.89011	NaN
25	-7.91209	NaN
25	-5.93407	NaN
25	-3.95604	NaN
25	-1.97802	NaN
25	0	NaN
25	1.97802	NaN
25	3.95604	NaN
25	5.93407	NaN
25	7.91209	NaN
25	9.89011	NaN
25	11.8681	NaN
25	13.8462	NaN
25	15.8242	NaN
25	17.8022	NaN
25	19.7802	NaN
25	21.7582	NaN
25	23.7363	NaN
25	25.7143	NaN
25	27.6923	NaN
25	29.6703	NaN
25	31.6484	NaN
25	33.6264	0.923077
25	35.6044	0.923077
25	37.5824	0.75
25	39.5604	NaN
25	41.5385	NaN
25	43.5165	NaN
25	45.4945	NaN
25	47.4725	NaN
25	49.4505	NaN
25	51.4286	NaN
25	53.4066	NaN
25	55.3846	NaN
25	57.3626	NaN
25	59.3407	NaN
25	61.3187	NaN
25	63.2967	NaN
25	65.2747	NaN
25	67.2527	NaN
25	69.2308	NaN
25	71.2088	0
25	73.1868	0
25	75.1648	0.5
25	77.1429	0.25
25	79.1209	0.555556
25	81.0989	0
25	83.0769	0.444444
25	85.0549	0.95
25	87.033	0
25	89.011	NaN
27	-89.011	NaN
27	-87.033	NaN
27	-85.0549	NaN
27	-83.0769	NaN
27	-81.0989	NaN
27	-79.1209	NaN
27	-77.1429	NaN
27	-75.1648	NaN
27	-73.1868	NaN
27	-71.2088	NaN
27	-69.2308	0
27	-67.2527	0
27	-65.2747	0
27	-63.2967	0.954545
27	-61.3187	1
27	-59.3407	0
27	-57.3626	0
27	-55.3846	0
27	-53.4066	0.909091
27	-51.4286	1
27	-49.4505	0
27	-47.4725	0
27	-45.4945	0
27	-43.5165	0
27	-41.5385	0
27	-39.5604	0
27	-37.5824	0.25
27	-35.6044	0
27	-33.6264	0
27	-31.6484	NaN
27	-29.6703	NaN
27	-27.6923	NaN
27	-25.7143	NaN
27	-23.7363	NaN
27	-21.7582	NaN
27	-19.7802	NaN
27	-17.8022	NaN
27	-15.8242	NaN
27	-13.8462	NaN
27	-11.8681	NaN
27	-9.89011	NaN
27	-7.91209	NaN
27	-5.93407	NaN
27	-3.95604	NaN
27	-1.97802	NaN
27	0	NaN
27	1.97802	NaN
27	3.95604	NaN
27	5.93407	NaN
27	7.91209	NaN
27	9.89011	NaN
27	11.8681	NaN
27	13.8462	NaN
27	15.8242	NaN
27	17.8022	NaN
27	19.7802	NaN
27	21.7582	NaN
27	23.7363	NaN
27	25.7143	NaN
27	27.6923	NaN
27	29.6703	NaN
27	31.6484	0
27	33.6264	0.866667
27	35.6044	0.866667
27	37.5824	0
27	39.5604	NaN
27	41.5385	NaN
27	43.5165	NaN
27	45.4945	NaN
27	47.4725	NaN
27	49.4505	NaN
27	51.4286	NaN
27	53.4066	NaN
27	55.3846	NaN
27	57.3626	NaN
27	59.3407	NaN
27	61.3187	NaN
27	63.2967	NaN
27	65.2747	NaN
27	67.2527	NaN
27	69.2308	NaN
27	71.2088	0
27	73.1868	0
27	75.1648	0.875
27	77.1429	0.875
27	79.1209	0.5
27	81.0989	0
27	83.0769	0.611111
27	85.0549	0.7
27	87.033	0
27	89.011	NaN
29	-89.011	NaN
29	-87.033	NaN
29	-85.0549	NaN
29	-83.0769	NaN
29	-81.0989	NaN
29	-79.1209	NaN
29	-77.1429	NaN
29	-75.1648	NaN
29	-73.1868	NaN
29	-71.2088	NaN
29	-69.2308	1
29	-67.2527	1
29	-65.2747	1
29	-63.2967	1
29	-61.3187	1
29	-59.3407	1
29	-57.3626	1
29	-55.3846	1
29	-53.4066	1
29	-51.4286	1
29	-49.4505	1
29	-47.4725	1
29	-45.4945	1
29	-43.5165	1
29	-41.5385	1
29	-39.5604	1
29	-37.5824	1
29	-35.6044	1
29	-33.6264	1
29	-31.6484	NaN
29	-29.6703	NaN
29	-27.6923	NaN
29	-25.7143	NaN
29	-23.7363	NaN
29	-21.7582	NaN
29	-19.7802	NaN
29	-17.8022	NaN
29	-15.8242	NaN
29	-13.8462	NaN
29	-11.8681	NaN
29	-9.89011	NaN
29	-7.91209	NaN
29	-5.93407	NaN
29	-3.95604	NaN
29	-1.97802	NaN
29	0	NaN
29	1.97802	NaN
29	3.95604	NaN
29	5.93407	NaN
29	7.91209	NaN
29	9.89011	NaN
29	11.8681	NaN
29	13.8462	NaN
29	15.8242	NaN
29	17.8022	NaN
29	19.7802	NaN
29	21.7582	NaN
29	23.7363	NaN
29	25.7143	NaN
29	27.6923	NaN
29	29.6703	NaN
29	31.6484	0
29	33.6264	1
29	35.6044	0
29	37.5824	NaN
29	39.5604	NaN
29	41.5385	NaN
29	43.5165	NaN
29	45.4945	NaN
29	47.4725	NaN
29	49.4505	NaN
29	51.4286	NaN
29	53.4066	NaN
29	55.3846	NaN
29	57.3626	NaN
29	59.3407	NaN
29	61.3187	NaN
29	63.2967	NaN
29	65.2747	NaN
29	67.2527	NaN
29	69.2308	NaN
29	71.2088	0
29	73.1868	0
29	75.1648	0.75
29	77.1429	0.625
29	79.1209	0.7
29	81.0989	0
29	83.0769	0.277778
29	85.0549	1
29	87.033	0
29	89.011	NaN
31	-89.011	NaN
31	-87.033	NaN
31	-85.0549	NaN
31	-83.0769	NaN
31	-81.0989	NaN
31	-79.1209	NaN
31	-77.1429	NaN
31	-75.1648	NaN
31	-73.1868	NaN
31	-71.2088	NaN
31	-69.2308	1
31	-67.2527	1
31	-65.2747	1
31	-63.2967	1
31	-61.3187	1
31	-59.3407	1
31	-57.3626	1
31	-55.3846	1
31	-53.4066	1
31	-51.4286	1
31	-49.4505	1
31	-47.4725	1
31	-45.4945	1
31	-43.5165	1
31	-41.5385	1
31	-39.5604	1
31	-37.5824	1
31	-35.6044	1
31	-33.6264	0
31	-31.6484	1
31	-29.6703	NaN
31	-27.6923	NaN
31	-25.7143	NaN
31	-23.7363	NaN
31	-21.7582	NaN
31	-19.7802	NaN
31	-17.8022	NaN
31	-15.8242	NaN
31	-13.8462	NaN
31	-11.8681	NaN
31	-9.89011	NaN
31	-7.91209	NaN
31	-5.93407	NaN
31	-3.95604	NaN
31	-1.97802	NaN
31	0	NaN
31	1.97802	NaN
31	3.95604	NaN
31	5.93407	NaN
31	7.91209	NaN
31	9.89011	NaN
31	11.8681	NaN
31	13.8462	NaN
31	15.8242	NaN
31	17.8022	NaN
31	19.7802	NaN
31	21.7582	NaN
31	23.7363	NaN
31	25.7143	NaN
31	27.6923	NaN
31	29.6703	NaN
31	31.6484	0
31	33.6264	1
31	35.6044	0
31	37.5824	NaN
31	39.5604	NaN
31	41.5385	NaN
31	43.5165	NaN
31	45.4945	NaN
31	47.4725	NaN
31	49.4505	NaN
31	51.4286	NaN
31	53.4066	NaN
31	55.3846	NaN
31	57.3626	NaN
31	59.3407	NaN
31	61.3187	NaN
31	63.2967	NaN
31	65.2747	NaN
31	67.2527	NaN
31	69.2308	NaN
31	71.2088	0
31	73.1868	0
31	75.1648	1
31	77.1429	0.5
31	79.1209	0.7
31	81.0989	1
31	83.0769	1
31	85.0549	0
31	87.033	0
31	89.011	NaN
33	-89.011	NaN
33	-87.033	NaN
33	-85.0549	NaN
33	-83.0769	NaN
33	-81.0989	NaN
33	-79.1209	NaN
33	-77.1429	NaN
33	-75.1648	NaN
33	-73.1868	NaN
33	-71.2088	NaN
33	-69.2308	NaN
33	-67.2527	0.684211
33	-65.2747	1
33	-63.2967	0
33	-61.3187	1
33	-59.3407	0
33	-57.3626	0
33	-55.3846	0
33	-53.4066	0.565217
33	-51.4286	0
33	-49.4505	0
33	-47.4725	0
33	-45.4945	0
33	-43.5165	0
33	-41.5385	0
33	-39.5604	0
33	-37.5824	0
33	-35.6044	0
33	-33.6264	0
33	-31.6484	1
33	-29.6703	1
33	-27.6923	0
33	-25.7143	0
33	-23.7363	NaN
33	-21.7582	NaN
33	-19.7802	NaN
33	-17.8022	NaN
33	-15.8242	NaN
33	-13.8462	NaN
33	-11.8681	NaN
33	-9.89011	NaN
33	-7.91209	NaN
33	-5.93407	NaN
33	-3.95604	NaN
33	-1.97802	NaN
33	0	NaN
33	1.97802	NaN
33	3.95604	NaN
33	5.93407	NaN
33	7.91209	NaN
33	9.89011	NaN
33	11.8681	NaN
33	13.8462	NaN
33	15.8242	NaN
33	17.8022	NaN
33	19.7802	NaN
33	21.7582	NaN
33	23.7363	NaN
33	25.7143	NaN
33	27.6923	NaN
33	29.6703	NaN
33	31.6484	0
33	33.6264	1
33	35.6044	0
33	37.5824	NaN
33	39.5604	NaN
33	41.5385	NaN
33	43.5165	NaN
33	45.4945	NaN
33	47.4725	NaN
33	49.4505	NaN
33	51.4286	NaN
33	53.4066	NaN
33	55.3846	NaN
33	57.3626	NaN
33	59.3407	NaN
33	61.3187	NaN
33	63.2967	NaN
33	65.2747	NaN
33	67.2527	NaN
33	69.2308	NaN
33	71.2088	0
33	73.1868	0
33	75.1648	0.857143
33	77.1429	0
33	79.1209	0.6
33	81.0989	1
33	83.0769	1
33	85.0549	0
33	87.033	0
33	89.011	NaN
35	-89.011	NaN
35	-87.033	NaN
35	-85.0549	NaN
35	-83.0769	NaN
35	-81.0989	NaN
35	-79.1209	NaN
35	-77.1429	NaN
35	-75.1648	NaN
35	-73.1868	NaN
35	-71.2088	NaN
35	-69.2308	0
35	-67.2527	0
35	-65.2747	1
35	-63.2967	0
35	-61.3187	0
35	-59.3407	0
35	-57.3626	0
35	-55.3846	0
35	-53.4066	0.909091
35	-51.4286	0
35	-49.4505	0
35	-47.4725	0
35	-45.4945	0
35	-43.5165	0
35	-41.5385	0
35	-39.5604	0
35	-37.5824	0
35	-35.6044	0
35	-33.6264	0.9
35	-31.6484	0
35	-29.6703	0
35	-27.6923	0
35	-25.7143	0
35	-23.7363	NaN
35	-21.7582	NaN
35	-19.7802	NaN
35	-17.8022	NaN
35	-15.8242	NaN
35	-13.8462	NaN
35	-11.8681	NaN
35	-9.89011	NaN
35	-7.91209	NaN
35	-5.93407	NaN
35	-3.95604	NaN
35	-1.97802	NaN
35	0	NaN
35	1.97802	NaN
35	3.95604	NaN
35	5.93407	NaN
35	7.91209	NaN
35	9.89011	NaN
35	11.8681	NaN
35	13.8462	NaN
35	15.8242	NaN
35	17.8022	NaN
35	19.7802	NaN
35	21.7582	NaN
35	23.7363	NaN
35	25.7143	NaN
35	27.6923	NaN
35	29.6703	NaN
35	31.6484	NaN
35	33.6264	0.923077
35	35.6044	0
35	37.5824	NaN
35	39.5604	NaN
35	41.5385	NaN
35	43.5165	NaN
35	45.4945	NaN
35	47.4725	NaN
35	49.4505	NaN
35	51.4286	NaN
35	53.4066	NaN
35	55.3846	NaN
35	57.3626	NaN
35	59.3407	NaN
35	61.3187	NaN
35	63.2967	NaN
35	65.2747	NaN
35	67.2527	NaN
35	69.2308	0
35	71.2088	0
35	73.1868	0
35	75.1648	0.714286
35	77.1429	0.875
35	79.1209	0.6
35	81.0989	1
35	83.0769	1
35	85.0549	1
35	87.033	0
35	89.011	NaN
37	-89.011	NaN
37	-87.033	NaN
37	-85.0549	NaN
37	-83.0769	NaN
37	-81.0989	NaN
37	-79.1209	NaN
37	-77.1429	NaN
37	-75.1648	NaN
37	-73.1868	NaN
37	-71.2088	NaN
37	-69.2308	0
37	-67.2527	0
37	-65.2747	1
37	-63.2967	0
37	-61.3187	0
37	-59.3407	0
37	-57.3626	0
37	-55.3846	0
37	-53.4066	0.818182
37	-51.4286	0
37	-49.4505	0
37	-47.4725	0
37	-45.4945	0
37	-43.5165	0
37	-41.5385	0
37	-39.5604	0
37	-37.5824	1
37	-35.6044	0
37	-33.6264	1
37	-31.6484	0
37	-29.6703	0
37	-27.6923	0
37	-25.7143	0
37	-23.7363	1
37	-21.7582	0
37	-19.7802	0
37	-17.8022	NaN
37	-15.8242	NaN
37	-13.8462	NaN
37	-11.8681	NaN
37	-9.89011	NaN
37	-7.91209	NaN
37	-5.93407	NaN
37	-3.95604	NaN
37	-1.97802	NaN
37	0	NaN
37	1.97802	NaN
37	3.95604	NaN
37	5.93407	NaN
37	7.91209	NaN
37	9.89011	NaN
37	11.8681	NaN
37	13.8462	NaN
37	15.8242	NaN
37	17.8022	NaN
37	19.7802	NaN
37	21.7582	NaN
37	23.7363	NaN
37	25.7143	NaN
37	27.6923	NaN
37	29.6703	NaN
37	31.6484	NaN
37	33.6264	NaN
37	35.6044	NaN
37	37.5824	NaN
37	39.5604	NaN
37	41.5385	NaN
37	43.5165	NaN
37	45.4945	NaN
37	47.4725	NaN
37	49.4505	NaN
37	51.4286	NaN
37	53.4066	NaN
37	55.3846	NaN
37	57.3626	NaN
37	59.3407	NaN
37	61.3187	NaN
37	63.2967	NaN
37	65.2747	NaN
37	67.2527	NaN
37	69.2308	0
37	71.2088	0
37	73.1868	0
37	75.1648	0
37	77.1429	0.714286
37	79.1209	0
37	81.0989	0
37	83.0769	0
37	85.0549	1
37	87.033	0
37	89.011	NaN
39	-89.011	NaN
39	-87.033	NaN
39	-85.0549	NaN
39	-83.0769	NaN
39	-81.0989	NaN
39	-79.1209	NaN
39	-77.1429	NaN
39	-75.1648	NaN
39	-73.1868	NaN
39	-71.2088	NaN
39	-69.2308	0
39	-67.2527	0
39	-65.2747	1
39	-63.2967	0
39	-61.3187	0
39	-59.3407	0
39	-57.3626	0
39	-55.3846	0
39	-53.4066	0.904762
39	-51.4286	0
39	-49.4505	0
39	-47.4725	0
39	-45.4945	0
39	-43.5165	0
39	-41.5385	0
39	-39.5604	0.238095
39	-37.5824	0
39	-35.6044	0
39	-33.6264	1
39	-31.6484	0
39	-29.6703	0
39	-27.6923	0
39	-25.7143	0
39	-23.7363	1
39	-21.7582	0
39	-19.7802	0
39	-17.8022	0
39	-15.8242	NaN
39	-13.8462	NaN
39	-11.8681	NaN
39	-9.89011	NaN
39	-7.91209	NaN
39	-5.93407	NaN
39	-3.95604	NaN
39	-1.97802	NaN
39	0	NaN
39	1.97802	NaN
39	3.95604	NaN
39	5.93407	NaN
39	7.91209	NaN
39	9.89011	NaN
39	11.8681	NaN
39	13.8462	NaN
39	15.8242	NaN
39	17.8022	NaN
39	19.7802	NaN
39	21.7582	NaN
39	23.7363	NaN
39	25.7143	NaN
39	27.6923	NaN
39	29.6703	NaN
39	31.6484	NaN
39	33.6264	NaN
39	35.6044	NaN
39	37.5824	NaN
39	39.5604	NaN
39	41.5385	NaN
39	43.5165	NaN
39	45.4945	NaN
39	47.4725	NaN
39	49.4505	NaN
39	51.4286	NaN
39	53.4066	NaN
39	55.3846	NaN
39	57.3626	NaN
39	59.3407	NaN
39	61.3187	NaN
39	63.2967	NaN
39	65.2747	NaN
39	67.2527	NaN
39	69.2308	0
39	71.2088	0
39	73.1868	0
39	75.1648	0
39	77.1429	0
39	79.1209	0
39	81.0989	0
39	83.0769	0
39	85.0549	0
39	87.033	0
39	89.011	NaN
41	-89.011	NaN
41	-87.033	NaN
41	-85.0549	NaN
41	-83.0769	NaN
41	-81.0989	NaN
41	-79.1209	NaN
41	-77.1429	NaN
41	-75.1648	NaN
41	-73.1868	NaN
41	-71.2088	NaN
41	-69.2308	NaN
41	-67.2527	0
41	-65.2747	1
41	-63.2967	0.636364
41	-61.3187	0
41	-59.3407	0
41	-57.3626	0
41	-55.3846	0
41	-53.4066	0
41	-51.4286	0
41	-49.4505	0.55
41	-47.4725	0
41	-45.4945	0
41	-43.5165	0
41	-41.5385	0
41	-39.5604	1
41	-37.5824	0
41	-35.6044	0
41	-33.6264	1
41	-31.6484	0
41	-29.6703	0
41	-27.6923	0
41	-25.7143	0
41	-23.7363	1
41	-21.7582	0
41	-19.7802	0
41	-17.8022	0
41	-15.8242	0
41	-13.8462	0
41	-11.8681	0
41	-9.89011	0
41	-7.91209	0
41	-5.93407	0
41	-3.95604	1
41	-1.97802	NaN
41	0	NaN
41	1.97802	NaN
41	3.95604	NaN
41	5.93407	NaN
41	7.91209	NaN
41	9.89011	NaN
41	11.8681	NaN
41	13.8462	NaN
41	15.8242	NaN
41	17.8022	NaN
41	19.7802	NaN
41	21.7582	NaN
41	23.7363	NaN
41	25.7143	NaN
41	27.6923	NaN
41	29.6703	NaN
41	31.6484	NaN
41	33.6264	NaN
41	35.6044	NaN
41	37.5824	NaN
41	39.5604	NaN
41	41.5385	NaN
41	43.5165	NaN
41	45.4945	NaN
41	47.4725	NaN
41	49.4505	NaN
41	51.4286	NaN
41	53.4066	NaN
41	55.3846	NaN
41	57.3626	NaN
41	59.3407	NaN
41	61.3187	NaN
41	63.2967	NaN
41	65.2747	NaN
41	67.2527	NaN
41	69.2308	0
41	71.2088	0
41	73.1868	0
41	75.1648	0
41	77.1429	0.714286
41	79.1209	0
41	81.0989	0
41	83.0769	0
41	85.0549	0
41	87.033	0
41	89.011	NaN
43	-89.011	NaN
43	-87.033	NaN
43	-85.0549	NaN
43	-83.0769	NaN
43	-81.0989	NaN
43	-79.1209	NaN
43	-77.1429	NaN
43	-75.1648	NaN
43	-73.1868	NaN
43	-71.2088	NaN
43	-69.2308	NaN
43	-67.2527	0
43	-65.2747	0
43	-63.2967	1
43	-61.3187	0
43	-59.3407	0
43	-57.3626	0
43	-55.3846	0
43	-53.4066	0
43	-51.4286	0
43	-49.4505	0.65
43	-47.4725	0
43	-45.4945	0
43	-43.5165	0
43	-41.5385	0.526316
43	-39.5604	0
43	-37.5824	0
43	-35.6044	0
43	-33.6264	1
43	-31.6484	0
43	-29.6703	0
43	-27.6923	0
43	-25.7143	0
43	-23.7363	1
43	-21.7582	0
43	-19.7802	0
43	-17.8022	0
43	-15.8242	0
43	-13.8462	0
43	-11.8681	0
43	-9.89011	0
43	-7.91209	0
43	-5.93407	0
43	-3.95604	1
43	-1.97802	0
43	0	0.842105
43	1.97802	NaN
43	3.95604	NaN
43	5.93407	NaN
43	7.91209	NaN
43	9.89011	NaN
43	11.8681	NaN
43	13.8462	NaN
43	15.8242	NaN
43	17.8022	NaN
43	19.7802	NaN
43	21.7582	NaN
43	23.7363	NaN
43	25.7143	NaN
43	27.6923	NaN
43	29.6703	NaN
43	31.6484	NaN
43	33.6264	NaN
43	35.6044	NaN
43	37.5824	NaN
43	39.5604	NaN
43	41.5385	NaN
43	43.5165	NaN
43	45.4945	NaN
43	47.4725	NaN
43	49.4505	NaN
43	51.4286	NaN
43	53.4066	NaN
43	55.3846	NaN
43	57.3626	NaN
43	59.3407	NaN
43	61.3187	NaN
43	63.2967	NaN
43	65.2747	NaN
43	67.2527	NaN
43	69.2308	0
43	71.2088	0
43	73.1868	0
43	75.1648	0
43	77.1429	0
43	79.1209	0
43	81.0989	0
43	83.0769	0
[truncated: 14,381 more rows]

## Sheet: EDFig1b
lon	lat	rho DIC (unitless)
1	-89.011	NaN
1	-87.033	NaN
1	-85.0549	NaN
1	-83.0769	NaN
1	-81.0989	NaN
1	-79.1209	NaN
1	-77.1429	NaN
1	-75.1648	NaN
1	-73.1868	NaN
1	-71.2088	0
1	-69.2308	0.789474
1	-67.2527	0.809524
1	-65.2747	0.857143
1	-63.2967	0.727273
1	-61.3187	0.818182
1	-59.3407	0.909091
1	-57.3626	0.047619
1	-55.3846	1
1	-53.4066	0.157895
1	-51.4286	0.526316
1	-49.4505	1
1	-47.4725	0.952381
1	-45.4945	1
1	-43.5165	1
1	-41.5385	0.952381
1	-39.5604	0
1	-37.5824	0.818182
1	-35.6044	1
1	-33.6264	1
1	-31.6484	1
1	-29.6703	1
1	-27.6923	0.954545
1	-25.7143	1
1	-23.7363	0.956522
1	-21.7582	1
1	-19.7802	1
1	-17.8022	1
1	-15.8242	0.956522
1	-13.8462	0.956522
1	-11.8681	1
1	-9.89011	0.913043
1	-7.91209	0
1	-5.93407	0
1	-3.95604	0.0454545
1	-1.97802	1
1	0	0.863636
1	1.97802	0
1	3.95604	0.05
1	5.93407	0
1	7.91209	NaN
1	9.89011	NaN
1	11.8681	NaN
1	13.8462	NaN
1	15.8242	NaN
1	17.8022	NaN
1	19.7802	NaN
1	21.7582	NaN
1	23.7363	NaN
1	25.7143	NaN
1	27.6923	NaN
1	29.6703	NaN
1	31.6484	NaN
1	33.6264	0
1	35.6044	0
1	37.5824	NaN
1	39.5604	NaN
1	41.5385	NaN
1	43.5165	NaN
1	45.4945	NaN
1	47.4725	NaN
1	49.4505	NaN
1	51.4286	1
1	53.4066	0.5
1	55.3846	1
1	57.3626	0.8
1	59.3407	0.571429
1	61.3187	0.4
1	63.2967	0.5
1	65.2747	0.9375
1	67.2527	0
1	69.2308	0.823529
1	71.2088	0.0588235
1	73.1868	1
1	75.1648	1
1	77.1429	1
1	79.1209	0.533333
1	81.0989	0
1	83.0769	0
1	85.0549	0
1	87.033	0.368421
1	89.011	NaN
3	-89.011	NaN
3	-87.033	NaN
3	-85.0549	NaN
3	-83.0769	NaN
3	-81.0989	NaN
3	-79.1209	NaN
3	-77.1429	NaN
3	-75.1648	NaN
3	-73.1868	NaN
3	-71.2088	NaN
3	-69.2308	0
3	-67.2527	0.85
3	-65.2747	0.952381
3	-63.2967	1
3	-61.3187	0.909091
3	-59.3407	0.909091
3	-57.3626	0
3	-55.3846	0
3	-53.4066	0.894737
3	-51.4286	1
3	-49.4505	1
3	-47.4725	0.857143
3	-45.4945	0
3	-43.5165	0.761905
3	-41.5385	0
3	-39.5604	0
3	-37.5824	0
3	-35.6044	0
3	-33.6264	0
3	-31.6484	0
3	-29.6703	1
3	-27.6923	0
3	-25.7143	0
3	-23.7363	0.818182
3	-21.7582	0
3	-19.7802	1
3	-17.8022	0
3	-15.8242	0
3	-13.8462	0
3	-11.8681	1
3	-9.89011	0
3	-7.91209	0
3	-5.93407	0.0454545
3	-3.95604	0.954545
3	-1.97802	0.857143
3	0	0.857143
3	1.97802	0.05
3	3.95604	0.0526316
3	5.93407	0.0769231
3	7.91209	NaN
3	9.89011	NaN
3	11.8681	NaN
3	13.8462	NaN
3	15.8242	NaN
3	17.8022	NaN
3	19.7802	NaN
3	21.7582	NaN
3	23.7363	NaN
3	25.7143	NaN
3	27.6923	NaN
3	29.6703	NaN
3	31.6484	NaN
3	33.6264	0
3	35.6044	0
3	37.5824	NaN
3	39.5604	NaN
3	41.5385	NaN
3	43.5165	NaN
3	45.4945	NaN
3	47.4725	NaN
3	49.4505	NaN
3	51.4286	1
3	53.4066	1
3	55.3846	1
3	57.3626	0.75
3	59.3407	1
3	61.3187	0.7
3	63.2967	0.923077
3	65.2747	1
3	67.2527	0
3	69.2308	1
3	71.2088	0.882353
3	73.1868	1
3	75.1648	1
3	77.1429	1
3	79.1209	1
3	81.0989	0
3	83.0769	0.722222
3	85.0549	0
3	87.033	0
3	89.011	NaN
5	-89.011	NaN
5	-87.033	NaN
5	-85.0549	NaN
5	-83.0769	NaN
5	-81.0989	NaN
5	-79.1209	NaN
5	-77.1429	NaN
5	-75.1648	NaN
5	-73.1868	NaN
5	-71.2088	NaN
5	-69.2308	0
5	-67.2527	0.75
5	-65.2747	0.619048
5	-63.2967	0.909091
5	-61.3187	0.636364
5	-59.3407	0.954545
5	-57.3626	0.863636
5	-55.3846	0
5	-53.4066	0
5	-51.4286	0
5	-49.4505	0.95
5	-47.4725	1
5	-45.4945	0.952381
5	-43.5165	0.636364
5	-41.5385	0.863636
5	-39.5604	0.869565
5	-37.5824	0
5	-35.6044	0
5	-33.6264	0
5	-31.6484	0
5	-29.6703	1
5	-27.6923	0
5	-25.7143	0
5	-23.7363	0.809524
5	-21.7582	0.863636
5	-19.7802	1
5	-17.8022	0.826087
5	-15.8242	0.869565
5	-13.8462	0.826087
5	-11.8681	0.956522
5	-9.89011	0.869565
5	-7.91209	0.869565
5	-5.93407	1
5	-3.95604	0.857143
5	-1.97802	0.047619
5	0	0.05
5	1.97802	0
5	3.95604	0
5	5.93407	NaN
5	7.91209	NaN
5	9.89011	NaN
5	11.8681	NaN
5	13.8462	NaN
5	15.8242	NaN
5	17.8022	NaN
5	19.7802	NaN
5	21.7582	NaN
5	23.7363	NaN
5	25.7143	NaN
5	27.6923	NaN
5	29.6703	NaN
5	31.6484	NaN
5	33.6264	0
5	35.6044	0
5	37.5824	0.875
5	39.5604	0.9375
5	41.5385	0
5	43.5165	NaN
5	45.4945	NaN
5	47.4725	NaN
5	49.4505	NaN
5	51.4286	NaN
5	53.4066	1
5	55.3846	1
5	57.3626	1
5	59.3407	1
5	61.3187	NaN
5	63.2967	0.416667
5	65.2747	1
5	67.2527	0.533333
5	69.2308	0.882353
5	71.2088	0.823529
5	73.1868	1
5	75.1648	1
5	77.1429	0.8125
5	79.1209	1
5	81.0989	0
5	83.0769	1
5	85.0549	0
5	87.033	1
5	89.011	NaN
7	-89.011	NaN
7	-87.033	NaN
7	-85.0549	NaN
7	-83.0769	NaN
7	-81.0989	NaN
7	-79.1209	NaN
7	-77.1429	NaN
7	-75.1648	NaN
7	-73.1868	NaN
7	-71.2088	NaN
7	-69.2308	0
7	-67.2527	0
7	-65.2747	0.666667
7	-63.2967	0.863636
7	-61.3187	0.956522
7	-59.3407	0.73913
7	-57.3626	1
7	-55.3846	0.761905
7	-53.4066	0
7	-51.4286	0
7	-49.4505	0
7	-47.4725	0.0952381
7	-45.4945	1
7	-43.5165	1
7	-41.5385	0.0454545
7	-39.5604	0.782609
7	-37.5824	0
7	-35.6044	0
7	-33.6264	0
7	-31.6484	0
7	-29.6703	1
7	-27.6923	0
7	-25.7143	0
7	-23.7363	1
7	-21.7582	0.904762
7	-19.7802	0.0454545
7	-17.8022	0
7	-15.8242	0
7	-13.8462	0
7	-11.8681	1
7	-9.89011	0
7	-7.91209	0
7	-5.93407	0.619048
7	-3.95604	0.047619
7	-1.97802	0.0526316
7	0	0.0555556
7	1.97802	0.0588235
7	3.95604	0.0625
7	5.93407	NaN
7	7.91209	NaN
7	9.89011	NaN
7	11.8681	NaN
7	13.8462	NaN
7	15.8242	NaN
7	17.8022	NaN
7	19.7802	NaN
7	21.7582	NaN
7	23.7363	NaN
7	25.7143	NaN
7	27.6923	NaN
7	29.6703	NaN
7	31.6484	NaN
7	33.6264	0
7	35.6044	0
7	37.5824	1
7	39.5604	0
7	41.5385	0
7	43.5165	NaN
7	45.4945	NaN
7	47.4725	NaN
7	49.4505	NaN
7	51.4286	NaN
7	53.4066	0.5
7	55.3846	1
7	57.3626	1
7	59.3407	NaN
7	61.3187	NaN
7	63.2967	0
7	65.2747	0.538462
7	67.2527	0
7	69.2308	0.875
7	71.2088	0.875
7	73.1868	1
7	75.1648	1
7	77.1429	0.866667
7	79.1209	1
7	81.0989	0
7	83.0769	0.444444
7	85.0549	0
7	87.033	0
7	89.011	NaN
9	-89.011	NaN
9	-87.033	NaN
9	-85.0549	NaN
9	-83.0769	NaN
9	-81.0989	NaN
9	-79.1209	NaN
9	-77.1429	NaN
9	-75.1648	NaN
9	-73.1868	NaN
9	-71.2088	NaN
9	-69.2308	0
9	-67.2527	0
9	-65.2747	0.809524
9	-63.2967	0.772727
9	-61.3187	0
9	-59.3407	0
9	-57.3626	0.909091
9	-55.3846	0
9	-53.4066	0
9	-51.4286	0
9	-49.4505	0
9	-47.4725	0
9	-45.4945	1
9	-43.5165	1
9	-41.5385	1
9	-39.5604	0.826087
9	-37.5824	0
9	-35.6044	0.826087
9	-33.6264	0.818182
9	-31.6484	0.863636
9	-29.6703	1
9	-27.6923	0.818182
9	-25.7143	0.857143
9	-23.7363	0.9
9	-21.7582	0
9	-19.7802	0.95
9	-17.8022	1
9	-15.8242	0
9	-13.8462	0
9	-11.8681	0.952381
9	-9.89011	0
9	-7.91209	0.904762
9	-5.93407	0.05
9	-3.95604	0.0526316
9	-1.97802	0.0555556
9	0	0
9	1.97802	0
9	3.95604	0
9	5.93407	NaN
9	7.91209	NaN
9	9.89011	NaN
9	11.8681	NaN
9	13.8462	NaN
9	15.8242	NaN
9	17.8022	NaN
9	19.7802	NaN
9	21.7582	NaN
9	23.7363	NaN
9	25.7143	NaN
9	27.6923	NaN
9	29.6703	NaN
9	31.6484	NaN
9	33.6264	0
9	35.6044	0
9	37.5824	1
9	39.5604	0
9	41.5385	NaN
9	43.5165	NaN
9	45.4945	NaN
9	47.4725	NaN
9	49.4505	NaN
9	51.4286	NaN
9	53.4066	NaN
9	55.3846	NaN
9	57.3626	NaN
9	59.3407	NaN
9	61.3187	NaN
9	63.2967	NaN
9	65.2747	0.5
9	67.2527	0
9	69.2308	1
9	71.2088	0
9	73.1868	0.9375
9	75.1648	1
9	77.1429	0.866667
9	79.1209	0.8
9	81.0989	0
9	83.0769	0.944444
9	85.0549	0
9	87.033	0.684211
9	89.011	NaN
11	-89.011	NaN
11	-87.033	NaN
11	-85.0549	NaN
11	-83.0769	NaN
11	-81.0989	NaN
11	-79.1209	NaN
11	-77.1429	NaN
11	-75.1648	NaN
11	-73.1868	NaN
11	-71.2088	NaN
11	-69.2308	0
11	-67.2527	0
11	-65.2747	0.857143
11	-63.2967	0
11	-61.3187	0
11	-59.3407	0
11	-57.3626	0.954545
11	-55.3846	0
11	-53.4066	0
11	-51.4286	0
11	-49.4505	1
11	-47.4725	0
11	-45.4945	0
11	-43.5165	0.954545
11	-41.5385	1
11	-39.5604	1
11	-37.5824	1
11	-35.6044	0
11	-33.6264	0
11	-31.6484	0.809524
11	-29.6703	1
11	-27.6923	0
11	-25.7143	0
11	-23.7363	0.684211
11	-21.7582	0
11	-19.7802	0
11	-17.8022	1
11	-15.8242	0
11	-13.8462	0
11	-11.8681	1
11	-9.89011	1
11	-7.91209	0.611111
11	-5.93407	0
11	-3.95604	0
11	-1.97802	NaN
11	0	NaN
11	1.97802	NaN
11	3.95604	NaN
11	5.93407	NaN
11	7.91209	NaN
11	9.89011	NaN
11	11.8681	NaN
11	13.8462	NaN
11	15.8242	NaN
11	17.8022	NaN
11	19.7802	NaN
11	21.7582	NaN
11	23.7363	NaN
11	25.7143	NaN
11	27.6923	NaN
11	29.6703	NaN
11	31.6484	NaN
11	33.6264	0
11	35.6044	0
11	37.5824	0
11	39.5604	1
11	41.5385	NaN
11	43.5165	NaN
11	45.4945	NaN
11	47.4725	NaN
11	49.4505	NaN
11	51.4286	NaN
11	53.4066	NaN
11	55.3846	NaN
11	57.3626	NaN
11	59.3407	NaN
11	61.3187	NaN
11	63.2967	NaN
11	65.2747	0.583333
11	67.2527	0
11	69.2308	1
11	71.2088	0
11	73.1868	0.933333
11	75.1648	1
11	77.1429	0.928571
11	79.1209	0
11	81.0989	0
11	83.0769	1
11	85.0549	0
11	87.033	0
11	89.011	NaN
13	-89.011	NaN
13	-87.033	NaN
13	-85.0549	NaN
13	-83.0769	NaN
13	-81.0989	NaN
13	-79.1209	NaN
13	-77.1429	NaN
13	-75.1648	NaN
13	-73.1868	NaN
13	-71.2088	NaN
13	-69.2308	0
13	-67.2527	0
13	-65.2747	0.857143
13	-63.2967	0
13	-61.3187	0
13	-59.3407	0
13	-57.3626	0.913043
13	-55.3846	0
13	-53.4066	0
13	-51.4286	0
13	-49.4505	0
13	-47.4725	0
13	-45.4945	0
13	-43.5165	0
13	-41.5385	0
13	-39.5604	0.0454545
13	-37.5824	1
13	-35.6044	1
13	-33.6264	0
13	-31.6484	0
13	-29.6703	1
13	-27.6923	0
13	-25.7143	0
13	-23.7363	0.764706
13	-21.7582	0
13	-19.7802	NaN
13	-17.8022	NaN
13	-15.8242	NaN
13	-13.8462	NaN
13	-11.8681	0.941176
13	-9.89011	0.882353
13	-7.91209	0
13	-5.93407	NaN
13	-3.95604	NaN
13	-1.97802	NaN
13	0	NaN
13	1.97802	NaN
13	3.95604	NaN
13	5.93407	NaN
13	7.91209	NaN
13	9.89011	NaN
13	11.8681	NaN
13	13.8462	NaN
13	15.8242	NaN
13	17.8022	NaN
13	19.7802	NaN
13	21.7582	NaN
13	23.7363	NaN
13	25.7143	NaN
13	27.6923	NaN
13	29.6703	NaN
13	31.6484	NaN
13	33.6264	0
13	35.6044	0
13	37.5824	0.875
13	39.5604	0
13	41.5385	NaN
13	43.5165	NaN
13	45.4945	NaN
13	47.4725	NaN
13	49.4505	NaN
13	51.4286	NaN
13	53.4066	NaN
13	55.3846	NaN
13	57.3626	NaN
13	59.3407	NaN
13	61.3187	NaN
13	63.2967	NaN
13	65.2747	NaN
13	67.2527	0
13	69.2308	1
13	71.2088	0
13	73.1868	0.642857
13	75.1648	1
13	77.1429	0.5
13	79.1209	NaN
13	81.0989	0
13	83.0769	0.944444
13	85.0549	0
13	87.033	0
13	89.011	NaN
15	-89.011	NaN
15	-87.033	NaN
15	-85.0549	NaN
15	-83.0769	NaN
15	-81.0989	NaN
15	-79.1209	NaN
15	-77.1429	NaN
15	-75.1648	NaN
15	-73.1868	NaN
15	-71.2088	NaN
15	-69.2308	0
15	-67.2527	0.8
15	-65.2747	0
15	-63.2967	0
15	-61.3187	0
15	-59.3407	0
15	-57.3626	0.913043
15	-55.3846	0
15	-53.4066	0
15	-51.4286	0
15	-49.4505	0
15	-47.4725	0
15	-45.4945	0.909091
15	-43.5165	0
15	-41.5385	0
15	-39.5604	0
15	-37.5824	1
15	-35.6044	1
15	-33.6264	0.95
15	-31.6484	0
15	-29.6703	1
15	-27.6923	0.3125
15	-25.7143	NaN
15	-23.7363	NaN
15	-21.7582	NaN
15	-19.7802	NaN
15	-17.8022	NaN
15	-15.8242	NaN
15	-13.8462	NaN
15	-11.8681	NaN
15	-9.89011	NaN
15	-7.91209	NaN
15	-5.93407	NaN
15	-3.95604	NaN
15	-1.97802	NaN
15	0	NaN
15	1.97802	NaN
15	3.95604	NaN
15	5.93407	NaN
15	7.91209	NaN
15	9.89011	NaN
15	11.8681	NaN
15	13.8462	NaN
15	15.8242	NaN
15	17.8022	NaN
15	19.7802	NaN
15	21.7582	NaN
15	23.7363	NaN
15	25.7143	NaN
15	27.6923	NaN
15	29.6703	NaN
15	31.6484	NaN
15	33.6264	0
15	35.6044	0
15	37.5824	NaN
15	39.5604	NaN
15	41.5385	NaN
15	43.5165	NaN
15	45.4945	NaN
15	47.4725	NaN
15	49.4505	NaN
15	51.4286	NaN
15	53.4066	NaN
15	55.3846	NaN
15	57.3626	NaN
15	59.3407	NaN
15	61.3187	NaN
15	63.2967	NaN
15	65.2747	NaN
15	67.2527	NaN
15	69.2308	1
15	71.2088	0
15	73.1868	0
15	75.1648	1
15	77.1429	1
15	79.1209	NaN
15	81.0989	0.9375
15	83.0769	0.833333
15	85.0549	0
15	87.033	0
15	89.011	NaN
17	-89.011	NaN
17	-87.033	NaN
17	-85.0549	NaN
17	-83.0769	NaN
17	-81.0989	NaN
17	-79.1209	NaN
17	-77.1429	NaN
17	-75.1648	NaN
17	-73.1868	NaN
17	-71.2088	NaN
17	-69.2308	0.944444
17	-67.2527	0.9
17	-65.2747	0.863636
17	-63.2967	0
17	-61.3187	0
17	-59.3407	0
17	-57.3626	0.956522
17	-55.3846	0
17	-53.4066	0
17	-51.4286	0
17	-49.4505	0
17	-47.4725	0
17	-45.4945	0
17	-43.5165	0
17	-41.5385	0
17	-39.5604	0
17	-37.5824	0
17	-35.6044	1
17	-33.6264	1
17	-31.6484	0
17	-29.6703	0
17	-27.6923	NaN
17	-25.7143	NaN
17	-23.7363	NaN
17	-21.7582	NaN
17	-19.7802	NaN
17	-17.8022	NaN
17	-15.8242	NaN
17	-13.8462	NaN
17	-11.8681	NaN
17	-9.89011	NaN
17	-7.91209	NaN
17	-5.93407	NaN
17	-3.95604	NaN
17	-1.97802	NaN
17	0	NaN
17	1.97802	NaN
17	3.95604	NaN
17	5.93407	NaN
17	7.91209	NaN
17	9.89011	NaN
17	11.8681	NaN
17	13.8462	NaN
17	15.8242	NaN
17	17.8022	NaN
17	19.7802	NaN
17	21.7582	NaN
17	23.7363	NaN
17	25.7143	NaN
17	27.6923	NaN
17	29.6703	NaN
17	31.6484	0
17	33.6264	0
17	35.6044	1
17	37.5824	0
17	39.5604	0
17	41.5385	0
17	43.5165	NaN
17	45.4945	NaN
17	47.4725	NaN
17	49.4505	NaN
17	51.4286	NaN
17	53.4066	NaN
17	55.3846	NaN
17	57.3626	NaN
17	59.3407	NaN
17	61.3187	NaN
17	63.2967	NaN
17	65.2747	NaN
17	67.2527	NaN
17	69.2308	1
17	71.2088	0
17	73.1868	0.666667
17	75.1648	1
17	77.1429	NaN
17	79.1209	NaN
17	81.0989	1
17	83.0769	0.944444
17	85.0549	0
17	87.033	0
17	89.011	NaN
19	-89.011	NaN
19	-87.033	NaN
19	-85.0549	NaN
19	-83.0769	NaN
19	-81.0989	NaN
19	-79.1209	NaN
19	-77.1429	NaN
19	-75.1648	NaN
19	-73.1868	NaN
19	-71.2088	NaN
19	-69.2308	0
19	-67.2527	0.9
19	-65.2747	0.863636
19	-63.2967	0
19	-61.3187	0
19	-59.3407	0
19	-57.3626	0.863636
19	-55.3846	0
19	-53.4066	0
19	-51.4286	0
19	-49.4505	0
19	-47.4725	0
19	-45.4945	0
19	-43.5165	0
19	-41.5385	1
19	-39.5604	0
19	-37.5824	0
19	-35.6044	0.888889
19	-33.6264	NaN
19	-31.6484	NaN
19	-29.6703	NaN
19	-27.6923	NaN
19	-25.7143	NaN
19	-23.7363	NaN
19	-21.7582	NaN
19	-19.7802	NaN
19	-17.8022	NaN
19	-15.8242	NaN
19	-13.8462	NaN
19	-11.8681	NaN
19	-9.89011	NaN
19	-7.91209	NaN
19	-5.93407	NaN
19	-3.95604	NaN
19	-1.97802	NaN
19	0	NaN
19	1.97802	NaN
19	3.95604	NaN
19	5.93407	NaN
19	7.91209	NaN
19	9.89011	NaN
19	11.8681	NaN
19	13.8462	NaN
19	15.8242	NaN
19	17.8022	NaN
19	19.7802	NaN
19	21.7582	NaN
19	23.7363	NaN
19	25.7143	NaN
19	27.6923	NaN
19	29.6703	NaN
19	31.6484	0
19	33.6264	0.875
19	35.6044	0.875
19	37.5824	0.9375
19	39.5604	0.857143
19	41.5385	1
19	43.5165	NaN
19	45.4945	NaN
19	47.4725	NaN
19	49.4505	NaN
19	51.4286	NaN
19	53.4066	NaN
19	55.3846	NaN
19	57.3626	NaN
19	59.3407	NaN
19	61.3187	NaN
19	63.2967	NaN
19	65.2747	NaN
19	67.2527	NaN
19	69.2308	NaN
19	71.2088	0.636364
19	73.1868	0.818182
19	75.1648	0.636364
19	77.1429	0.666667
19	79.1209	0.333333
19	81.0989	0.6
19	83.0769	0
19	85.0549	0
19	87.033	0
19	89.011	NaN
21	-89.011	NaN
21	-87.033	NaN
21	-85.0549	NaN
21	-83.0769	NaN
21	-81.0989	NaN
21	-79.1209	NaN
21	-77.1429	NaN
21	-75.1648	NaN
21	-73.1868	NaN
21	-71.2088	NaN
21	-69.2308	0.777778
21	-67.2527	0.4
21	-65.2747	0
21	-63.2967	0.863636
21	-61.3187	0
21	-59.3407	1
21	-57.3626	1
21	-55.3846	0
21	-53.4066	0
21	-51.4286	0
21	-49.4505	0
21	-47.4725	0
21	-45.4945	0
21	-43.5165	1
21	-41.5385	0
21	-39.5604	0
21	-37.5824	0
21	-35.6044	0
21	-33.6264	NaN
21	-31.6484	NaN
21	-29.6703	NaN
21	-27.6923	NaN
21	-25.7143	NaN
21	-23.7363	NaN
21	-21.7582	NaN
21	-19.7802	NaN
21	-17.8022	NaN
21	-15.8242	NaN
21	-13.8462	NaN
21	-11.8681	NaN
21	-9.89011	NaN
21	-7.91209	NaN
21	-5.93407	NaN
21	-3.95604	NaN
21	-1.97802	NaN
21	0	NaN
21	1.97802	NaN
21	3.95604	NaN
21	5.93407	NaN
21	7.91209	NaN
21	9.89011	NaN
21	11.8681	NaN
21	13.8462	NaN
21	15.8242	NaN
21	17.8022	NaN
21	19.7802	NaN
21	21.7582	NaN
21	23.7363	NaN
21	25.7143	NaN
21	27.6923	NaN
21	29.6703	NaN
21	31.6484	NaN
21	33.6264	0
21	35.6044	0.9375
21	37.5824	0
21	39.5604	NaN
21	41.5385	NaN
21	43.5165	NaN
21	45.4945	NaN
21	47.4725	NaN
21	49.4505	NaN
21	51.4286	NaN
21	53.4066	NaN
21	55.3846	NaN
21	57.3626	NaN
21	59.3407	NaN
21	61.3187	NaN
21	63.2967	NaN
21	65.2747	NaN
21	67.2527	NaN
21	69.2308	NaN
21	71.2088	0.5
21	73.1868	0
21	75.1648	0.2
21	77.1429	0.666667
21	79.1209	0.333333
21	81.0989	0
21	83.0769	0.888889
21	85.0549	0.9
21	87.033	0
21	89.011	NaN
23	-89.011	NaN
23	-87.033	NaN
23	-85.0549	NaN
23	-83.0769	NaN
23	-81.0989	NaN
23	-79.1209	NaN
23	-77.1429	NaN
23	-75.1648	NaN
23	-73.1868	NaN
23	-71.2088	NaN
23	-69.2308	0.833333
23	-67.2527	0
23	-65.2747	0
23	-63.2967	0.909091
23	-61.3187	0.869565
23	-59.3407	0.913043
23	-57.3626	0.863636
23	-55.3846	0.954545
23	-53.4066	0.857143
23	-51.4286	0
23	-49.4505	0
23	-47.4725	1
23	-45.4945	0
23	-43.5165	0
23	-41.5385	0
23	-39.5604	0
23	-37.5824	1
23	-35.6044	0
23	-33.6264	NaN
23	-31.6484	NaN
23	-29.6703	NaN
23	-27.6923	NaN
23	-25.7143	NaN
23	-23.7363	NaN
23	-21.7582	NaN
23	-19.7802	NaN
23	-17.8022	NaN
23	-15.8242	NaN
23	-13.8462	NaN
23	-11.8681	NaN
23	-9.89011	NaN
23	-7.91209	NaN
23	-5.93407	NaN
23	-3.95604	NaN
23	-1.97802	NaN
23	0	NaN
23	1.97802	NaN
23	3.95604	NaN
23	5.93407	NaN
23	7.91209	NaN
23	9.89011	NaN
23	11.8681	NaN
23	13.8462	NaN
23	15.8242	NaN
23	17.8022	NaN
23	19.7802	NaN
23	21.7582	NaN
23	23.7363	NaN
23	25.7143	NaN
23	27.6923	NaN
23	29.6703	NaN
23	31.6484	NaN
23	33.6264	0
23	35.6044	0.9375
23	37.5824	NaN
23	39.5604	NaN
23	41.5385	NaN
23	43.5165	NaN
23	45.4945	NaN
23	47.4725	NaN
23	49.4505	NaN
23	51.4286	NaN
23	53.4066	NaN
23	55.3846	NaN
23	57.3626	NaN
23	59.3407	NaN
23	61.3187	NaN
23	63.2967	NaN
23	65.2747	NaN
23	67.2527	NaN
23	69.2308	NaN
23	71.2088	0
23	73.1868	0
23	75.1648	0
23	77.1429	0.5
23	79.1209	0.333333
23	81.0989	0
23	83.0769	0
23	85.0549	0.95
23	87.033	1
23	89.011	NaN
25	-89.011	NaN
25	-87.033	NaN
25	-85.0549	NaN
25	-83.0769	NaN
25	-81.0989	NaN
25	-79.1209	NaN
25	-77.1429	NaN
25	-75.1648	NaN
25	-73.1868	NaN
25	-71.2088	NaN
25	-69.2308	1
25	-67.2527	0.9
25	-65.2747	0
25	-63.2967	0
25	-61.3187	0.913043
25	-59.3407	0
25	-57.3626	0
25	-55.3846	0.863636
25	-53.4066	0.952381
25	-51.4286	0
25	-49.4505	0
25	-47.4725	0
25	-45.4945	0
25	-43.5165	0
25	-41.5385	0
25	-39.5604	0
25	-37.5824	0
25	-35.6044	0
25	-33.6264	NaN
25	-31.6484	NaN
25	-29.6703	NaN
25	-27.6923	NaN
25	-25.7143	NaN
25	-23.7363	NaN
25	-21.7582	NaN
25	-19.7802	NaN
25	-17.8022	NaN
25	-15.8242	NaN
25	-13.8462	NaN
25	-11.8681	NaN
25	-9.89011	NaN
25	-7.91209	NaN
25	-5.93407	NaN
25	-3.95604	NaN
25	-1.97802	NaN
25	0	NaN
25	1.97802	NaN
25	3.95604	NaN
25	5.93407	NaN
25	7.91209	NaN
25	9.89011	NaN
25	11.8681	NaN
25	13.8462	NaN
25	15.8242	NaN
25	17.8022	NaN
25	19.7802	NaN
25	21.7582	NaN
25	23.7363	NaN
25	25.7143	NaN
25	27.6923	NaN
25	29.6703	NaN
25	31.6484	NaN
25	33.6264	0.923077
25	35.6044	0.923077
25	37.5824	0
25	39.5604	NaN
25	41.5385	NaN
25	43.5165	NaN
25	45.4945	NaN
25	47.4725	NaN
25	49.4505	NaN
25	51.4286	NaN
25	53.4066	NaN
25	55.3846	NaN
25	57.3626	NaN
25	59.3407	NaN
25	61.3187	NaN
25	63.2967	NaN
25	65.2747	NaN
25	67.2527	NaN
25	69.2308	NaN
25	71.2088	0
25	73.1868	0
25	75.1648	0
25	77.1429	0.25
25	79.1209	0.555556
25	81.0989	0
25	83.0769	0.444444
25	85.0549	0.95
25	87.033	0
25	89.011	NaN
27	-89.011	NaN
27	-87.033	NaN
27	-85.0549	NaN
27	-83.0769	NaN
27	-81.0989	NaN
27	-79.1209	NaN
27	-77.1429	NaN
27	-75.1648	NaN
27	-73.1868	NaN
27	-71.2088	NaN
27	-69.2308	0
27	-67.2527	0
27	-65.2747	0
27	-63.2967	0.136364
27	-61.3187	0.0869565
27	-59.3407	0
27	-57.3626	0
27	-55.3846	0
27	-53.4066	0.909091
27	-51.4286	1
27	-49.4505	0
27	-47.4725	0
27	-45.4945	0
27	-43.5165	0
27	-41.5385	0
27	-39.5604	0
27	-37.5824	0.25
27	-35.6044	0
27	-33.6264	0
27	-31.6484	NaN
27	-29.6703	NaN
27	-27.6923	NaN
27	-25.7143	NaN
27	-23.7363	NaN
27	-21.7582	NaN
27	-19.7802	NaN
27	-17.8022	NaN
27	-15.8242	NaN
27	-13.8462	NaN
27	-11.8681	NaN
27	-9.89011	NaN
27	-7.91209	NaN
27	-5.93407	NaN
27	-3.95604	NaN
27	-1.97802	NaN
27	0	NaN
27	1.97802	NaN
27	3.95604	NaN
27	5.93407	NaN
27	7.91209	NaN
27	9.89011	NaN
27	11.8681	NaN
27	13.8462	NaN
27	15.8242	NaN
27	17.8022	NaN
27	19.7802	NaN
27	21.7582	NaN
27	23.7363	NaN
27	25.7143	NaN
27	27.6923	NaN
27	29.6703	NaN
27	31.6484	0
27	33.6264	1
27	35.6044	0.933333
27	37.5824	0
27	39.5604	NaN
27	41.5385	NaN
27	43.5165	NaN
27	45.4945	NaN
27	47.4725	NaN
27	49.4505	NaN
27	51.4286	NaN
27	53.4066	NaN
27	55.3846	NaN
27	57.3626	NaN
27	59.3407	NaN
27	61.3187	NaN
27	63.2967	NaN
27	65.2747	NaN
27	67.2527	NaN
27	69.2308	NaN
27	71.2088	0
27	73.1868	0
27	75.1648	0
27	77.1429	0.875
27	79.1209	0.5
27	81.0989	0
27	83.0769	0.611111
27	85.0549	0.65
27	87.033	0
27	89.011	NaN
29	-89.011	NaN
29	-87.033	NaN
29	-85.0549	NaN
29	-83.0769	NaN
29	-81.0989	NaN
29	-79.1209	NaN
29	-77.1429	NaN
29	-75.1648	NaN
29	-73.1868	NaN
29	-71.2088	NaN
29	-69.2308	1
29	-67.2527	1
29	-65.2747	1
29	-63.2967	1
29	-61.3187	0.956522
29	-59.3407	1
29	-57.3626	1
29	-55.3846	1
29	-53.4066	1
29	-51.4286	1
29	-49.4505	1
29	-47.4725	1
29	-45.4945	1
29	-43.5165	1
29	-41.5385	1
29	-39.5604	1
29	-37.5824	1
29	-35.6044	1
29	-33.6264	1
29	-31.6484	NaN
29	-29.6703	NaN
29	-27.6923	NaN
29	-25.7143	NaN
29	-23.7363	NaN
29	-21.7582	NaN
29	-19.7802	NaN
29	-17.8022	NaN
29	-15.8242	NaN
29	-13.8462	NaN
29	-11.8681	NaN
29	-9.89011	NaN
29	-7.91209	NaN
29	-5.93407	NaN
29	-3.95604	NaN
29	-1.97802	NaN
29	0	NaN
29	1.97802	NaN
29	3.95604	NaN
29	5.93407	NaN
29	7.91209	NaN
29	9.89011	NaN
29	11.8681	NaN
29	13.8462	NaN
29	15.8242	NaN
29	17.8022	NaN
29	19.7802	NaN
29	21.7582	NaN
29	23.7363	NaN
29	25.7143	NaN
29	27.6923	NaN
29	29.6703	NaN
29	31.6484	0
29	33.6264	0.9375
29	35.6044	0
29	37.5824	NaN
29	39.5604	NaN
29	41.5385	NaN
29	43.5165	NaN
29	45.4945	NaN
29	47.4725	NaN
29	49.4505	NaN
29	51.4286	NaN
29	53.4066	NaN
29	55.3846	NaN
29	57.3626	NaN
29	59.3407	NaN
29	61.3187	NaN
29	63.2967	NaN
29	65.2747	NaN
29	67.2527	NaN
29	69.2308	NaN
29	71.2088	0
29	73.1868	0
29	75.1648	0
29	77.1429	0.625
29	79.1209	0.7
29	81.0989	0
29	83.0769	0.277778
29	85.0549	1
29	87.033	0
29	89.011	NaN
31	-89.011	NaN
31	-87.033	NaN
31	-85.0549	NaN
31	-83.0769	NaN
31	-81.0989	NaN
31	-79.1209	NaN
31	-77.1429	NaN
31	-75.1648	NaN
31	-73.1868	NaN
31	-71.2088	NaN
31	-69.2308	0.882353
31	-67.2527	1
31	-65.2747	1
31	-63.2967	1
31	-61.3187	1
31	-59.3407	1
31	-57.3626	1
31	-55.3846	1
31	-53.4066	1
31	-51.4286	1
31	-49.4505	1
31	-47.4725	1
31	-45.4945	1
31	-43.5165	1
31	-41.5385	1
31	-39.5604	1
31	-37.5824	1
31	-35.6044	0.952381
31	-33.6264	0
31	-31.6484	1
31	-29.6703	NaN
31	-27.6923	NaN
31	-25.7143	NaN
31	-23.7363	NaN
31	-21.7582	NaN
31	-19.7802	NaN
31	-17.8022	NaN
31	-15.8242	NaN
31	-13.8462	NaN
31	-11.8681	NaN
31	-9.89011	NaN
31	-7.91209	NaN
31	-5.93407	NaN
31	-3.95604	NaN
31	-1.97802	NaN
31	0	NaN
31	1.97802	NaN
31	3.95604	NaN
31	5.93407	NaN
31	7.91209	NaN
31	9.89011	NaN
31	11.8681	NaN
31	13.8462	NaN
31	15.8242	NaN
31	17.8022	NaN
31	19.7802	NaN
31	21.7582	NaN
31	23.7363	NaN
31	25.7143	NaN
31	27.6923	NaN
31	29.6703	NaN
31	31.6484	0
31	33.6264	0.9375
31	35.6044	0
31	37.5824	NaN
31	39.5604	NaN
31	41.5385	NaN
31	43.5165	NaN
31	45.4945	NaN
31	47.4725	NaN
31	49.4505	NaN
31	51.4286	NaN
31	53.4066	NaN
31	55.3846	NaN
31	57.3626	NaN
31	59.3407	NaN
31	61.3187	NaN
31	63.2967	NaN
31	65.2747	NaN
31	67.2527	NaN
31	69.2308	NaN
31	71.2088	0
31	73.1868	0
31	75.1648	1
31	77.1429	0.625
31	79.1209	0.7
31	81.0989	1
31	83.0769	1
31	85.0549	0
31	87.033	0
31	89.011	NaN
33	-89.011	NaN
33	-87.033	NaN
33	-85.0549	NaN
33	-83.0769	NaN
33	-81.0989	NaN
33	-79.1209	NaN
33	-77.1429	NaN
33	-75.1648	NaN
33	-73.1868	NaN
33	-71.2088	NaN
33	-69.2308	NaN
33	-67.2527	0.578947
33	-65.2747	1
33	-63.2967	0
33	-61.3187	1
33	-59.3407	0
33	-57.3626	0
33	-55.3846	0
33	-53.4066	0.565217
33	-51.4286	0
33	-49.4505	0
33	-47.4725	0
33	-45.4945	0
33	-43.5165	0
33	-41.5385	0
33	-39.5604	0
33	-37.5824	0
33	-35.6044	0
33	-33.6264	0
33	-31.6484	1
33	-29.6703	0
33	-27.6923	0
33	-25.7143	0
33	-23.7363	NaN
33	-21.7582	NaN
33	-19.7802	NaN
33	-17.8022	NaN
33	-15.8242	NaN
33	-13.8462	NaN
33	-11.8681	NaN
33	-9.89011	NaN
33	-7.91209	NaN
33	-5.93407	NaN
33	-3.95604	NaN
33	-1.97802	NaN
33	0	NaN
33	1.97802	NaN
33	3.95604	NaN
33	5.93407	NaN
33	7.91209	NaN
33	9.89011	NaN
33	11.8681	NaN
33	13.8462	NaN
33	15.8242	NaN
33	17.8022	NaN
33	19.7802	NaN
33	21.7582	NaN
33	23.7363	NaN
33	25.7143	NaN
33	27.6923	NaN
33	29.6703	NaN
33	31.6484	0
33	33.6264	1
33	35.6044	0
33	37.5824	NaN
33	39.5604	NaN
33	41.5385	NaN
33	43.5165	NaN
33	45.4945	NaN
33	47.4725	NaN
33	49.4505	NaN
33	51.4286	NaN
33	53.4066	NaN
33	55.3846	NaN
33	57.3626	NaN
33	59.3407	NaN
33	61.3187	NaN
33	63.2967	NaN
33	65.2747	NaN
33	67.2527	NaN
33	69.2308	NaN
33	71.2088	0
33	73.1868	0
33	75.1648	0.714286
33	77.1429	0
33	79.1209	0.6
33	81.0989	1
33	83.0769	1
33	85.0549	0
33	87.033	0
33	89.011	NaN
35	-89.011	NaN
35	-87.033	NaN
35	-85.0549	NaN
35	-83.0769	NaN
35	-81.0989	NaN
35	-79.1209	NaN
35	-77.1429	NaN
35	-75.1648	NaN
35	-73.1868	NaN
35	-71.2088	NaN
35	-69.2308	0
35	-67.2527	0
35	-65.2747	0.952381
35	-63.2967	0
35	-61.3187	0.73913
35	-59.3407	0
35	-57.3626	0
35	-55.3846	0
35	-53.4066	0.818182
35	-51.4286	0
35	-49.4505	0
35	-47.4725	0
35	-45.4945	0
35	-43.5165	0
35	-41.5385	0
35	-39.5604	0
35	-37.5824	0
35	-35.6044	0
35	-33.6264	0.9
35	-31.6484	0
35	-29.6703	0
35	-27.6923	0
35	-25.7143	0
35	-23.7363	NaN
35	-21.7582	NaN
35	-19.7802	NaN
35	-17.8022	NaN
35	-15.8242	NaN
35	-13.8462	NaN
35	-11.8681	NaN
35	-9.89011	NaN
35	-7.91209	NaN
35	-5.93407	NaN
35	-3.95604	NaN
35	-1.97802	NaN
35	0	NaN
35	1.97802	NaN
35	3.95604	NaN
35	5.93407	NaN
35	7.91209	NaN
35	9.89011	NaN
35	11.8681	NaN
35	13.8462	NaN
35	15.8242	NaN
35	17.8022	NaN
35	19.7802	NaN
35	21.7582	NaN
35	23.7363	NaN
35	25.7143	NaN
35	27.6923	NaN
35	29.6703	NaN
35	31.6484	NaN
35	33.6264	1
35	35.6044	0
35	37.5824	NaN
35	39.5604	NaN
35	41.5385	NaN
35	43.5165	NaN
35	45.4945	NaN
35	47.4725	NaN
35	49.4505	NaN
35	51.4286	NaN
35	53.4066	NaN
35	55.3846	NaN
35	57.3626	NaN
35	59.3407	NaN
35	61.3187	NaN
35	63.2967	NaN
35	65.2747	NaN
35	67.2527	NaN
35	69.2308	0
35	71.2088	0
35	73.1868	0
35	75.1648	0
35	77.1429	0.375
35	79.1209	0.6
35	81.0989	0
35	83.0769	1
35	85.0549	1
35	87.033	0
35	89.011	NaN
37	-89.011	NaN
37	-87.033	NaN
37	-85.0549	NaN
37	-83.0769	NaN
37	-81.0989	NaN
37	-79.1209	NaN
37	-77.1429	NaN
37	-75.1648	NaN
37	-73.1868	NaN
37	-71.2088	NaN
37	-69.2308	0
37	-67.2527	0
37	-65.2747	1
37	-63.2967	0
37	-61.3187	0
37	-59.3407	0
37	-57.3626	0
37	-55.3846	0
37	-53.4066	0.818182
37	-51.4286	0
37	-49.4505	0
37	-47.4725	0
37	-45.4945	0
37	-43.5165	0
37	-41.5385	0
37	-39.5604	0
37	-37.5824	0.954545
37	-35.6044	0
37	-33.6264	1
37	-31.6484	0
37	-29.6703	0
37	-27.6923	0
37	-25.7143	0
37	-23.7363	1
37	-21.7582	0
37	-19.7802	0
37	-17.8022	NaN
37	-15.8242	NaN
37	-13.8462	NaN
37	-11.8681	NaN
37	-9.89011	NaN
37	-7.91209	NaN
37	-5.93407	NaN
37	-3.95604	NaN
37	-1.97802	NaN
37	0	NaN
37	1.97802	NaN
37	3.95604	NaN
37	5.93407	NaN
37	7.91209	NaN
37	9.89011	NaN
37	11.8681	NaN
37	13.8462	NaN
37	15.8242	NaN
37	17.8022	NaN
37	19.7802	NaN
37	21.7582	NaN
37	23.7363	NaN
37	25.7143	NaN
37	27.6923	NaN
37	29.6703	NaN
37	31.6484	NaN
37	33.6264	NaN
37	35.6044	NaN
37	37.5824	NaN
37	39.5604	NaN
37	41.5385	NaN
37	43.5165	NaN
37	45.4945	NaN
37	47.4725	NaN
37	49.4505	NaN
37	51.4286	NaN
37	53.4066	NaN
37	55.3846	NaN
37	57.3626	NaN
37	59.3407	NaN
37	61.3187	NaN
37	63.2967	NaN
37	65.2747	NaN
37	67.2527	NaN
37	69.2308	0
37	71.2088	0
37	73.1868	0
37	75.1648	0
37	77.1429	0.714286
37	79.1209	0
37	81.0989	0
37	83.0769	0
37	85.0549	0.95
37	87.033	0
37	89.011	NaN
39	-89.011	NaN
39	-87.033	NaN
39	-85.0549	NaN
39	-83.0769	NaN
39	-81.0989	NaN
39	-79.1209	NaN
39	-77.1429	NaN
39	-75.1648	NaN
39	-73.1868	NaN
39	-71.2088	NaN
39	-69.2308	0.4375
39	-67.2527	0.947368
39	-65.2747	0.047619
39	-63.2967	0.772727
39	-61.3187	0
39	-59.3407	0
39	-57.3626	0
39	-55.3846	0
39	-53.4066	0.666667
39	-51.4286	0
39	-49.4505	0
39	-47.4725	0
39	-45.4945	0
39	-43.5165	0
39	-41.5385	0
39	-39.5604	0
39	-37.5824	0
39	-35.6044	0
39	-33.6264	1
39	-31.6484	0
39	-29.6703	0
39	-27.6923	0
39	-25.7143	0
39	-23.7363	1
39	-21.7582	0
39	-19.7802	0
39	-17.8022	0
39	-15.8242	NaN
39	-13.8462	NaN
39	-11.8681	NaN
39	-9.89011	NaN
39	-7.91209	NaN
39	-5.93407	NaN
39	-3.95604	NaN
39	-1.97802	NaN
39	0	NaN
39	1.97802	NaN
39	3.95604	NaN
39	5.93407	NaN
39	7.91209	NaN
39	9.89011	NaN
39	11.8681	NaN
39	13.8462	NaN
39	15.8242	NaN
39	17.8022	NaN
39	19.7802	NaN
39	21.7582	NaN
39	23.7363	NaN
39	25.7143	NaN
39	27.6923	NaN
39	29.6703	NaN
39	31.6484	NaN
39	33.6264	NaN
39	35.6044	NaN
39	37.5824	NaN
39	39.5604	NaN
39	41.5385	NaN
39	43.5165	NaN
39	45.4945	NaN
39	47.4725	NaN
39	49.4505	NaN
39	51.4286	NaN
39	53.4066	NaN
39	55.3846	NaN
39	57.3626	NaN
39	59.3407	NaN
39	61.3187	NaN
39	63.2967	NaN
39	65.2747	NaN
39	67.2527	NaN
39	69.2308	0
39	71.2088	0
39	73.1868	0
39	75.1648	0
39	77.1429	0
39	79.1209	0
39	81.0989	0
39	83.0769	0.888889
39	85.0549	0
39	87.033	0
39	89.011	NaN
41	-89.011	NaN
41	-87.033	NaN
41	-85.0549	NaN
41	-83.0769	NaN
41	-81.0989	NaN
41	-79.1209	NaN
41	-77.1429	NaN
41	-75.1648	NaN
41	-73.1868	NaN
41	-71.2088	NaN
41	-69.2308	NaN
41	-67.2527	0.631579
41	-65.2747	1
41	-63.2967	1
41	-61.3187	0.73913
41	-59.3407	0
41	-57.3626	0
41	-55.3846	0
41	-53.4066	0
41	-51.4286	0
41	-49.4505	0
41	-47.4725	0
41	-45.4945	0
41	-43.5165	0
41	-41.5385	0
41	-39.5604	1
41	-37.5824	0
41	-35.6044	0
41	-33.6264	1
41	-31.6484	0
41	-29.6703	0
41	-27.6923	0
41	-25.7143	0
41	-23.7363	1
41	-21.7582	0
41	-19.7802	0
41	-17.8022	0
41	-15.8242	0
41	-13.8462	0
41	-11.8681	0
41	-9.89011	0
41	-7.91209	0
41	-5.93407	0
41	-3.95604	0.882353
41	-1.97802	NaN
41	0	NaN
41	1.97802	NaN
41	3.95604	NaN
41	5.93407	NaN
41	7.91209	NaN
41	9.89011	NaN
41	11.8681	NaN
41	13.8462	NaN
41	15.8242	NaN
41	17.8022	NaN
41	19.7802	NaN
41	21.7582	NaN
41	23.7363	NaN
41	25.7143	NaN
41	27.6923	NaN
41	29.6703	NaN
41	31.6484	NaN
41	33.6264	NaN
41	35.6044	NaN
41	37.5824	NaN
41	39.5604	NaN
41	41.5385	NaN
41	43.5165	NaN
41	45.4945	NaN
41	47.4725	NaN
41	49.4505	NaN
41	51.4286	NaN
41	53.4066	NaN
41	55.3846	NaN
41	57.3626	NaN
41	59.3407	NaN
41	61.3187	NaN
41	63.2967	NaN
41	65.2747	NaN
41	67.2527	NaN
41	69.2308	0
41	71.2088	0
41	73.1868	0
41	75.1648	0
41	77.1429	0.714286
41	79.1209	0
41	81.0989	0
41	83.0769	1
41	85.0549	0
41	87.033	0
41	89.011	NaN
43	-89.011	NaN
43	-87.033	NaN
43	-85.0549	NaN
43	-83.0769	NaN
43	-81.0989	NaN
43	-79.1209	NaN
43	-77.1429	NaN
43	-75.1648	NaN
43	-73.1868	NaN
43	-71.2088	NaN
43	-69.2308	NaN
43	-67.2527	0
43	-65.2747	0
43	-63.2967	0.0909091
43	-61.3187	0
43	-59.3407	0
43	-57.3626	0
43	-55.3846	0
43	-53.4066	0
43	-51.4286	0
43	-49.4505	0
43	-47.4725	0
43	-45.4945	0
43	-43.5165	0
43	-41.5385	0.473684
43	-39.5604	0
43	-37.5824	0
43	-35.6044	0
43	-33.6264	1
43	-31.6484	0.7
43	-29.6703	0.8
43	-27.6923	0
43	-25.7143	0
43	-23.7363	1
43	-21.7582	0
43	-19.7802	0
43	-17.8022	0
43	-15.8242	0
43	-13.8462	0
43	-11.8681	0
43	-9.89011	0
43	-7.91209	0
43	-5.93407	0
43	-3.95604	1
43	-1.97802	0
43	0	0.789474
43	1.97802	NaN
43	3.95604	NaN
43	5.93407	NaN
43	7.91209	NaN
43	9.89011	NaN
43	11.8681	NaN
43	13.8462	NaN
43	15.8242	NaN
43	17.8022	NaN
43	19.7802	NaN
43	21.7582	NaN
43	23.7363	NaN
43	25.7143	NaN
43	27.6923	NaN
43	29.6703	NaN
43	31.6484	NaN
43	33.6264	NaN
43	35.6044	NaN
43	37.5824	NaN
43	39.5604	NaN
43	41.5385	NaN
43	43.5165	NaN
43	45.4945	NaN
43	47.4725	NaN
43	49.4505	NaN
43	51.4286	NaN
43	53.4066	NaN
43	55.3846	NaN
43	57.3626	NaN
43	59.3407	NaN
43	61.3187	NaN
43	63.2967	NaN
43	65.2747	NaN
43	67.2527	NaN
43	69.2308	0
43	71.2088	0
43	73.1868	0
43	75.1648	0
43	77.1429	0
43	79.1209	0
43	81.0989	0.461538
43	83.0769	0.705882
[truncated: 14,381 more rows]

## Sheet: EDFig1c
lon	lat	rho ALK (unitless)
1	-89.011	NaN
1	-87.033	NaN
1	-85.0549	NaN
1	-83.0769	NaN
1	-81.0989	NaN
1	-79.1209	NaN
1	-77.1429	NaN
1	-75.1648	NaN
1	-73.1868	NaN
1	-71.2088	0
1	-69.2308	0.947368
1	-67.2527	0.904762
1	-65.2747	0.952381
1	-63.2967	1
1	-61.3187	0.863636
1	-59.3407	0.772727
1	-57.3626	0.047619
1	-55.3846	1
1	-53.4066	0.157895
1	-51.4286	0.526316
1	-49.4505	1
1	-47.4725	0.952381
1	-45.4945	1
1	-43.5165	1
1	-41.5385	0.952381
1	-39.5604	0
1	-37.5824	0.818182
1	-35.6044	1
1	-33.6264	1
1	-31.6484	1
1	-29.6703	1
1	-27.6923	1
1	-25.7143	1
1	-23.7363	0.956522
1	-21.7582	1
1	-19.7802	1
1	-17.8022	1
1	-15.8242	0.956522
1	-13.8462	0.478261
1	-11.8681	1
1	-9.89011	0.869565
1	-7.91209	0
1	-5.93407	0
1	-3.95604	0.0454545
1	-1.97802	0.0454545
1	0	0.545455
1	1.97802	0
1	3.95604	0.05
1	5.93407	0
1	7.91209	NaN
1	9.89011	NaN
1	11.8681	NaN
1	13.8462	NaN
1	15.8242	NaN
1	17.8022	NaN
1	19.7802	NaN
1	21.7582	NaN
1	23.7363	NaN
1	25.7143	NaN
1	27.6923	NaN
1	29.6703	NaN
1	31.6484	NaN
1	33.6264	0
1	35.6044	0
1	37.5824	NaN
1	39.5604	NaN
1	41.5385	NaN
1	43.5165	NaN
1	45.4945	NaN
1	47.4725	NaN
1	49.4505	NaN
1	51.4286	1
1	53.4066	0.5
1	55.3846	1
1	57.3626	0.8
1	59.3407	0.571429
1	61.3187	0.4
1	63.2967	0.5
1	65.2747	0.8125
1	67.2527	0
1	69.2308	0.705882
1	71.2088	0.352941
1	73.1868	1
1	75.1648	1
1	77.1429	1
1	79.1209	0.6
1	81.0989	0
1	83.0769	0
1	85.0549	0
1	87.033	0.894737
1	89.011	NaN
3	-89.011	NaN
3	-87.033	NaN
3	-85.0549	NaN
3	-83.0769	NaN
3	-81.0989	NaN
3	-79.1209	NaN
3	-77.1429	NaN
3	-75.1648	NaN
3	-73.1868	NaN
3	-71.2088	NaN
3	-69.2308	0
3	-67.2527	1
3	-65.2747	1
3	-63.2967	1
3	-61.3187	0.954545
3	-59.3407	0.818182
3	-57.3626	0
3	-55.3846	0
3	-53.4066	0.894737
3	-51.4286	1
3	-49.4505	1
3	-47.4725	0.857143
3	-45.4945	0
3	-43.5165	0.0952381
3	-41.5385	0
3	-39.5604	0
3	-37.5824	0
3	-35.6044	0
3	-33.6264	0
3	-31.6484	0
3	-29.6703	1
3	-27.6923	0
3	-25.7143	0
3	-23.7363	0.818182
3	-21.7582	0
3	-19.7802	0.956522
3	-17.8022	0
3	-15.8242	0
3	-13.8462	0
3	-11.8681	1
3	-9.89011	0
3	-7.91209	0
3	-5.93407	0.0454545
3	-3.95604	0.0454545
3	-1.97802	0.619048
3	0	0.428571
3	1.97802	0.05
3	3.95604	0.0526316
3	5.93407	0.0769231
3	7.91209	NaN
3	9.89011	NaN
3	11.8681	NaN
3	13.8462	NaN
3	15.8242	NaN
3	17.8022	NaN
3	19.7802	NaN
3	21.7582	NaN
3	23.7363	NaN
3	25.7143	NaN
3	27.6923	NaN
3	29.6703	NaN
3	31.6484	NaN
3	33.6264	0
3	35.6044	0
3	37.5824	NaN
3	39.5604	NaN
3	41.5385	NaN
3	43.5165	NaN
3	45.4945	NaN
3	47.4725	NaN
3	49.4505	NaN
3	51.4286	1
3	53.4066	1
3	55.3846	1
3	57.3626	0.75
3	59.3407	1
3	61.3187	0.7
3	63.2967	0.923077
3	65.2747	1
3	67.2527	0.4375
3	69.2308	0.941176
3	71.2088	0.941176
3	73.1868	1
3	75.1648	1
3	77.1429	1
3	79.1209	1
3	81.0989	0
3	83.0769	0.777778
3	85.0549	0
3	87.033	0
3	89.011	NaN
5	-89.011	NaN
5	-87.033	NaN
5	-85.0549	NaN
5	-83.0769	NaN
5	-81.0989	NaN
5	-79.1209	NaN
5	-77.1429	NaN
5	-75.1648	NaN
5	-73.1868	NaN
5	-71.2088	NaN
5	-69.2308	0
5	-67.2527	1
5	-65.2747	1
5	-63.2967	0.909091
5	-61.3187	0.863636
5	-59.3407	0.863636
5	-57.3626	0.863636
5	-55.3846	0
5	-53.4066	0
5	-51.4286	0
5	-49.4505	0.95
5	-47.4725	1
5	-45.4945	0.952381
5	-43.5165	0.636364
5	-41.5385	0
5	-39.5604	0.869565
5	-37.5824	0
5	-35.6044	0
5	-33.6264	0
5	-31.6484	0
5	-29.6703	1
5	-27.6923	0
5	-25.7143	0
5	-23.7363	0.809524
5	-21.7582	0.409091
5	-19.7802	0.363636
5	-17.8022	0.391304
5	-15.8242	0.391304
5	-13.8462	0.391304
5	-11.8681	0.956522
5	-9.89011	0.391304
5	-7.91209	0.391304
5	-5.93407	0.590909
5	-3.95604	0.428571
5	-1.97802	0.047619
5	0	0.05
5	1.97802	0
5	3.95604	0
5	5.93407	NaN
5	7.91209	NaN
5	9.89011	NaN
5	11.8681	NaN
5	13.8462	NaN
5	15.8242	NaN
5	17.8022	NaN
5	19.7802	NaN
5	21.7582	NaN
5	23.7363	NaN
5	25.7143	NaN
5	27.6923	NaN
5	29.6703	NaN
5	31.6484	NaN
5	33.6264	0
5	35.6044	0
5	37.5824	0.875
5	39.5604	0.9375
5	41.5385	0
5	43.5165	NaN
5	45.4945	NaN
5	47.4725	NaN
5	49.4505	NaN
5	51.4286	NaN
5	53.4066	1
5	55.3846	1
5	57.3626	1
5	59.3407	1
5	61.3187	NaN
5	63.2967	0.333333
5	65.2747	0.928571
5	67.2527	0.733333
5	69.2308	0.823529
5	71.2088	0.764706
5	73.1868	0.941176
5	75.1648	1
5	77.1429	0.8125
5	79.1209	0.933333
5	81.0989	0
5	83.0769	1
5	85.0549	0
5	87.033	0.526316
5	89.011	NaN
7	-89.011	NaN
7	-87.033	NaN
7	-85.0549	NaN
7	-83.0769	NaN
7	-81.0989	NaN
7	-79.1209	NaN
7	-77.1429	NaN
7	-75.1648	NaN
7	-73.1868	NaN
7	-71.2088	NaN
7	-69.2308	0
7	-67.2527	0
7	-65.2747	1
7	-63.2967	0
7	-61.3187	1
7	-59.3407	1
7	-57.3626	1
7	-55.3846	1
7	-53.4066	0
7	-51.4286	0
7	-49.4505	0
7	-47.4725	0.0952381
7	-45.4945	1
7	-43.5165	1
7	-41.5385	0.0454545
7	-39.5604	0.826087
7	-37.5824	0
7	-35.6044	0
7	-33.6264	0
7	-31.6484	0
7	-29.6703	1
7	-27.6923	0
7	-25.7143	0
7	-23.7363	0.9
7	-21.7582	0.47619
7	-19.7802	0
7	-17.8022	0
7	-15.8242	0
7	-13.8462	0
7	-11.8681	1
7	-9.89011	0
7	-7.91209	0
7	-5.93407	0.047619
7	-3.95604	0.047619
7	-1.97802	0.0526316
7	0	0.0555556
7	1.97802	0.0588235
7	3.95604	0.0625
7	5.93407	NaN
7	7.91209	NaN
7	9.89011	NaN
7	11.8681	NaN
7	13.8462	NaN
7	15.8242	NaN
7	17.8022	NaN
7	19.7802	NaN
7	21.7582	NaN
7	23.7363	NaN
7	25.7143	NaN
7	27.6923	NaN
7	29.6703	NaN
7	31.6484	NaN
7	33.6264	0
7	35.6044	0
7	37.5824	1
7	39.5604	0
7	41.5385	0
7	43.5165	NaN
7	45.4945	NaN
7	47.4725	NaN
7	49.4505	NaN
7	51.4286	NaN
7	53.4066	0.5
7	55.3846	1
7	57.3626	1
7	59.3407	NaN
7	61.3187	NaN
7	63.2967	0
7	65.2747	0.538462
7	67.2527	0
7	69.2308	0.8125
7	71.2088	0.8125
7	73.1868	0.9375
7	75.1648	1
7	77.1429	0.8
7	79.1209	1
7	81.0989	0
7	83.0769	0.5
7	85.0549	0
7	87.033	0
7	89.011	NaN
9	-89.011	NaN
9	-87.033	NaN
9	-85.0549	NaN
9	-83.0769	NaN
9	-81.0989	NaN
9	-79.1209	NaN
9	-77.1429	NaN
9	-75.1648	NaN
9	-73.1868	NaN
9	-71.2088	NaN
9	-69.2308	0
9	-67.2527	0
9	-65.2747	0.904762
9	-63.2967	0
9	-61.3187	0
9	-59.3407	0
9	-57.3626	0.681818
9	-55.3846	0
9	-53.4066	0
9	-51.4286	0
9	-49.4505	0
9	-47.4725	0
9	-45.4945	1
9	-43.5165	1
9	-41.5385	1
9	-39.5604	0.826087
9	-37.5824	0.217391
9	-35.6044	0.434783
9	-33.6264	0.409091
9	-31.6484	0.863636
9	-29.6703	1
9	-27.6923	0.409091
9	-25.7143	0.428571
9	-23.7363	0.9
9	-21.7582	0
9	-19.7802	0
9	-17.8022	0
9	-15.8242	0
9	-13.8462	0
9	-11.8681	0.952381
9	-9.89011	0
9	-7.91209	0
9	-5.93407	0.05
9	-3.95604	0.0526316
9	-1.97802	0.0555556
9	0	0
9	1.97802	0
9	3.95604	0
9	5.93407	NaN
9	7.91209	NaN
9	9.89011	NaN
9	11.8681	NaN
9	13.8462	NaN
9	15.8242	NaN
9	17.8022	NaN
9	19.7802	NaN
9	21.7582	NaN
9	23.7363	NaN
9	25.7143	NaN
9	27.6923	NaN
9	29.6703	NaN
9	31.6484	NaN
9	33.6264	0
9	35.6044	0
9	37.5824	1
9	39.5604	0
9	41.5385	NaN
9	43.5165	NaN
9	45.4945	NaN
9	47.4725	NaN
9	49.4505	NaN
9	51.4286	NaN
9	53.4066	NaN
9	55.3846	NaN
9	57.3626	NaN
9	59.3407	NaN
9	61.3187	NaN
9	63.2967	NaN
9	65.2747	0.5
9	67.2527	0
9	69.2308	0.8125
9	71.2088	0
9	73.1868	0.9375
9	75.1648	1
9	77.1429	0.866667
9	79.1209	0.8
9	81.0989	0
9	83.0769	0.944444
9	85.0549	0
9	87.033	0.631579
9	89.011	NaN
11	-89.011	NaN
11	-87.033	NaN
11	-85.0549	NaN
11	-83.0769	NaN
11	-81.0989	NaN
11	-79.1209	NaN
11	-77.1429	NaN
11	-75.1648	NaN
11	-73.1868	NaN
11	-71.2088	NaN
11	-69.2308	0
11	-67.2527	0
11	-65.2747	0
11	-63.2967	0
11	-61.3187	0
11	-59.3407	0
11	-57.3626	0.681818
11	-55.3846	0
11	-53.4066	0
11	-51.4286	0
11	-49.4505	1
11	-47.4725	0
11	-45.4945	0
11	-43.5165	0.954545
11	-41.5385	1
11	-39.5604	1
11	-37.5824	1
11	-35.6044	0
11	-33.6264	0
11	-31.6484	0.428571
11	-29.6703	1
11	-27.6923	0
11	-25.7143	0
11	-23.7363	0.684211
11	-21.7582	0
11	-19.7802	0
11	-17.8022	0
11	-15.8242	0
11	-13.8462	0
11	-11.8681	1
11	-9.89011	0.789474
11	-7.91209	0
11	-5.93407	0
11	-3.95604	0
11	-1.97802	NaN
11	0	NaN
11	1.97802	NaN
11	3.95604	NaN
11	5.93407	NaN
11	7.91209	NaN
11	9.89011	NaN
11	11.8681	NaN
11	13.8462	NaN
11	15.8242	NaN
11	17.8022	NaN
11	19.7802	NaN
11	21.7582	NaN
11	23.7363	NaN
11	25.7143	NaN
11	27.6923	NaN
11	29.6703	NaN
11	31.6484	NaN
11	33.6264	0
11	35.6044	0
11	37.5824	0
11	39.5604	1
11	41.5385	NaN
11	43.5165	NaN
11	45.4945	NaN
11	47.4725	NaN
11	49.4505	NaN
11	51.4286	NaN
11	53.4066	NaN
11	55.3846	NaN
11	57.3626	NaN
11	59.3407	NaN
11	61.3187	NaN
11	63.2967	NaN
11	65.2747	0.583333
11	67.2527	0
11	69.2308	1
11	71.2088	0
11	73.1868	0.933333
11	75.1648	1
11	77.1429	0.928571
11	79.1209	0
11	81.0989	0
11	83.0769	1
11	85.0549	0
11	87.033	0
11	89.011	NaN
13	-89.011	NaN
13	-87.033	NaN
13	-85.0549	NaN
13	-83.0769	NaN
13	-81.0989	NaN
13	-79.1209	NaN
13	-77.1429	NaN
13	-75.1648	NaN
13	-73.1868	NaN
13	-71.2088	NaN
13	-69.2308	0
13	-67.2527	0
13	-65.2747	0
13	-63.2967	0
13	-61.3187	0
13	-59.3407	0
13	-57.3626	0.73913
13	-55.3846	0
13	-53.4066	0
13	-51.4286	0
13	-49.4505	0
13	-47.4725	0
13	-45.4945	0
13	-43.5165	0
13	-41.5385	0
13	-39.5604	0
13	-37.5824	1
13	-35.6044	1
13	-33.6264	0
13	-31.6484	0
13	-29.6703	1
13	-27.6923	0
13	-25.7143	0
13	-23.7363	0.882353
13	-21.7582	0
13	-19.7802	NaN
13	-17.8022	NaN
13	-15.8242	NaN
13	-13.8462	NaN
13	-11.8681	0.941176
13	-9.89011	0
13	-7.91209	0
13	-5.93407	NaN
13	-3.95604	NaN
13	-1.97802	NaN
13	0	NaN
13	1.97802	NaN
13	3.95604	NaN
13	5.93407	NaN
13	7.91209	NaN
13	9.89011	NaN
13	11.8681	NaN
13	13.8462	NaN
13	15.8242	NaN
13	17.8022	NaN
13	19.7802	NaN
13	21.7582	NaN
13	23.7363	NaN
13	25.7143	NaN
13	27.6923	NaN
13	29.6703	NaN
13	31.6484	NaN
13	33.6264	0
13	35.6044	0
13	37.5824	0.875
13	39.5604	0
13	41.5385	NaN
13	43.5165	NaN
13	45.4945	NaN
13	47.4725	NaN
13	49.4505	NaN
13	51.4286	NaN
13	53.4066	NaN
13	55.3846	NaN
13	57.3626	NaN
13	59.3407	NaN
13	61.3187	NaN
13	63.2967	NaN
13	65.2747	NaN
13	67.2527	0
13	69.2308	1
13	71.2088	0
13	73.1868	0.571429
13	75.1648	1
13	77.1429	0.5
13	79.1209	NaN
13	81.0989	0
13	83.0769	0.888889
13	85.0549	0
13	87.033	0
13	89.011	NaN
15	-89.011	NaN
15	-87.033	NaN
15	-85.0549	NaN
15	-83.0769	NaN
15	-81.0989	NaN
15	-79.1209	NaN
15	-77.1429	NaN
15	-75.1648	NaN
15	-73.1868	NaN
15	-71.2088	NaN
15	-69.2308	0
15	-67.2527	0
15	-65.2747	0
15	-63.2967	0
15	-61.3187	0
15	-59.3407	0
15	-57.3626	0.565217
15	-55.3846	0
15	-53.4066	0
15	-51.4286	0
15	-49.4505	0
15	-47.4725	0
15	-45.4945	0.909091
15	-43.5165	0
15	-41.5385	0
15	-39.5604	0
15	-37.5824	1
15	-35.6044	1
15	-33.6264	0.95
15	-31.6484	0
15	-29.6703	1
15	-27.6923	0.25
15	-25.7143	NaN
15	-23.7363	NaN
15	-21.7582	NaN
15	-19.7802	NaN
15	-17.8022	NaN
15	-15.8242	NaN
15	-13.8462	NaN
15	-11.8681	NaN
15	-9.89011	NaN
15	-7.91209	NaN
15	-5.93407	NaN
15	-3.95604	NaN
15	-1.97802	NaN
15	0	NaN
15	1.97802	NaN
15	3.95604	NaN
15	5.93407	NaN
15	7.91209	NaN
15	9.89011	NaN
15	11.8681	NaN
15	13.8462	NaN
15	15.8242	NaN
15	17.8022	NaN
15	19.7802	NaN
15	21.7582	NaN
15	23.7363	NaN
15	25.7143	NaN
15	27.6923	NaN
15	29.6703	NaN
15	31.6484	NaN
15	33.6264	0
15	35.6044	0
15	37.5824	NaN
15	39.5604	NaN
15	41.5385	NaN
15	43.5165	NaN
15	45.4945	NaN
15	47.4725	NaN
15	49.4505	NaN
15	51.4286	NaN
15	53.4066	NaN
15	55.3846	NaN
15	57.3626	NaN
15	59.3407	NaN
15	61.3187	NaN
15	63.2967	NaN
15	65.2747	NaN
15	67.2527	NaN
15	69.2308	1
15	71.2088	0
15	73.1868	0
15	75.1648	1
15	77.1429	1
15	79.1209	NaN
15	81.0989	0.75
15	83.0769	0
15	85.0549	0
15	87.033	0
15	89.011	NaN
17	-89.011	NaN
17	-87.033	NaN
17	-85.0549	NaN
17	-83.0769	NaN
17	-81.0989	NaN
17	-79.1209	NaN
17	-77.1429	NaN
17	-75.1648	NaN
17	-73.1868	NaN
17	-71.2088	NaN
17	-69.2308	0
17	-67.2527	0
17	-65.2747	0
17	-63.2967	0
17	-61.3187	0
17	-59.3407	0
17	-57.3626	0.73913
17	-55.3846	0
17	-53.4066	0
17	-51.4286	0
17	-49.4505	0
17	-47.4725	0
17	-45.4945	0
17	-43.5165	0
17	-41.5385	0
17	-39.5604	0
17	-37.5824	0
17	-35.6044	1
17	-33.6264	1
17	-31.6484	0
17	-29.6703	0
17	-27.6923	NaN
17	-25.7143	NaN
17	-23.7363	NaN
17	-21.7582	NaN
17	-19.7802	NaN
17	-17.8022	NaN
17	-15.8242	NaN
17	-13.8462	NaN
17	-11.8681	NaN
17	-9.89011	NaN
17	-7.91209	NaN
17	-5.93407	NaN
17	-3.95604	NaN
17	-1.97802	NaN
17	0	NaN
17	1.97802	NaN
17	3.95604	NaN
17	5.93407	NaN
17	7.91209	NaN
17	9.89011	NaN
17	11.8681	NaN
17	13.8462	NaN
17	15.8242	NaN
17	17.8022	NaN
17	19.7802	NaN
17	21.7582	NaN
17	23.7363	NaN
17	25.7143	NaN
17	27.6923	NaN
17	29.6703	NaN
17	31.6484	0
17	33.6264	0
17	35.6044	1
17	37.5824	0
17	39.5604	0
17	41.5385	0
17	43.5165	NaN
17	45.4945	NaN
17	47.4725	NaN
17	49.4505	NaN
17	51.4286	NaN
17	53.4066	NaN
17	55.3846	NaN
17	57.3626	NaN
17	59.3407	NaN
17	61.3187	NaN
17	63.2967	NaN
17	65.2747	NaN
17	67.2527	NaN
17	69.2308	1
17	71.2088	0
17	73.1868	0.666667
17	75.1648	1
17	77.1429	NaN
17	79.1209	NaN
17	81.0989	1
17	83.0769	0
17	85.0549	0
17	87.033	0
17	89.011	NaN
19	-89.011	NaN
19	-87.033	NaN
19	-85.0549	NaN
19	-83.0769	NaN
19	-81.0989	NaN
19	-79.1209	NaN
19	-77.1429	NaN
19	-75.1648	NaN
19	-73.1868	NaN
19	-71.2088	NaN
19	-69.2308	0
19	-67.2527	0
19	-65.2747	0
19	-63.2967	0
19	-61.3187	0
19	-59.3407	0
19	-57.3626	0.681818
19	-55.3846	0
19	-53.4066	0
19	-51.4286	0
19	-49.4505	0
19	-47.4725	0
19	-45.4945	0
19	-43.5165	0
19	-41.5385	0.954545
19	-39.5604	0
19	-37.5824	0
19	-35.6044	0.888889
19	-33.6264	NaN
19	-31.6484	NaN
19	-29.6703	NaN
19	-27.6923	NaN
19	-25.7143	NaN
19	-23.7363	NaN
19	-21.7582	NaN
19	-19.7802	NaN
19	-17.8022	NaN
19	-15.8242	NaN
19	-13.8462	NaN
19	-11.8681	NaN
19	-9.89011	NaN
19	-7.91209	NaN
19	-5.93407	NaN
19	-3.95604	NaN
19	-1.97802	NaN
19	0	NaN
19	1.97802	NaN
19	3.95604	NaN
19	5.93407	NaN
19	7.91209	NaN
19	9.89011	NaN
19	11.8681	NaN
19	13.8462	NaN
19	15.8242	NaN
19	17.8022	NaN
19	19.7802	NaN
19	21.7582	NaN
19	23.7363	NaN
19	25.7143	NaN
19	27.6923	NaN
19	29.6703	NaN
19	31.6484	0
19	33.6264	0.875
19	35.6044	0.875
19	37.5824	0.9375
19	39.5604	0.857143
19	41.5385	1
19	43.5165	NaN
19	45.4945	NaN
19	47.4725	NaN
19	49.4505	NaN
19	51.4286	NaN
19	53.4066	NaN
19	55.3846	NaN
19	57.3626	NaN
19	59.3407	NaN
19	61.3187	NaN
19	63.2967	NaN
19	65.2747	NaN
19	67.2527	NaN
19	69.2308	NaN
19	71.2088	0.636364
19	73.1868	0.818182
19	75.1648	0.636364
19	77.1429	0.666667
19	79.1209	0.333333
19	81.0989	0.6
19	83.0769	0
19	85.0549	0
19	87.033	0
19	89.011	NaN
21	-89.011	NaN
21	-87.033	NaN
21	-85.0549	NaN
21	-83.0769	NaN
21	-81.0989	NaN
21	-79.1209	NaN
21	-77.1429	NaN
21	-75.1648	NaN
21	-73.1868	NaN
21	-71.2088	NaN
21	-69.2308	0
21	-67.2527	0
21	-65.2747	0
21	-63.2967	0
21	-61.3187	0
21	-59.3407	1
21	-57.3626	0.954545
21	-55.3846	0
21	-53.4066	0
21	-51.4286	0
21	-49.4505	0
21	-47.4725	0
21	-45.4945	0
21	-43.5165	1
21	-41.5385	0
21	-39.5604	0
21	-37.5824	0
21	-35.6044	0
21	-33.6264	NaN
21	-31.6484	NaN
21	-29.6703	NaN
21	-27.6923	NaN
21	-25.7143	NaN
21	-23.7363	NaN
21	-21.7582	NaN
21	-19.7802	NaN
21	-17.8022	NaN
21	-15.8242	NaN
21	-13.8462	NaN
21	-11.8681	NaN
21	-9.89011	NaN
21	-7.91209	NaN
21	-5.93407	NaN
21	-3.95604	NaN
21	-1.97802	NaN
21	0	NaN
21	1.97802	NaN
21	3.95604	NaN
21	5.93407	NaN
21	7.91209	NaN
21	9.89011	NaN
21	11.8681	NaN
21	13.8462	NaN
21	15.8242	NaN
21	17.8022	NaN
21	19.7802	NaN
21	21.7582	NaN
21	23.7363	NaN
21	25.7143	NaN
21	27.6923	NaN
21	29.6703	NaN
21	31.6484	NaN
21	33.6264	0
21	35.6044	0.9375
21	37.5824	0
21	39.5604	NaN
21	41.5385	NaN
21	43.5165	NaN
21	45.4945	NaN
21	47.4725	NaN
21	49.4505	NaN
21	51.4286	NaN
21	53.4066	NaN
21	55.3846	NaN
21	57.3626	NaN
21	59.3407	NaN
21	61.3187	NaN
21	63.2967	NaN
21	65.2747	NaN
21	67.2527	NaN
21	69.2308	NaN
21	71.2088	0.5
21	73.1868	0
21	75.1648	0.1
21	77.1429	0.666667
21	79.1209	0.333333
21	81.0989	0
21	83.0769	0
21	85.0549	0
21	87.033	0
21	89.011	NaN
23	-89.011	NaN
23	-87.033	NaN
23	-85.0549	NaN
23	-83.0769	NaN
23	-81.0989	NaN
23	-79.1209	NaN
23	-77.1429	NaN
23	-75.1648	NaN
23	-73.1868	NaN
23	-71.2088	NaN
23	-69.2308	0
23	-67.2527	0
23	-65.2747	0
23	-63.2967	0
23	-61.3187	0
23	-59.3407	0.0869565
23	-57.3626	0
23	-55.3846	0.863636
23	-53.4066	0
23	-51.4286	0
23	-49.4505	0
23	-47.4725	1
23	-45.4945	0
23	-43.5165	0
23	-41.5385	0
23	-39.5604	0
23	-37.5824	1
23	-35.6044	0
23	-33.6264	NaN
23	-31.6484	NaN
23	-29.6703	NaN
23	-27.6923	NaN
23	-25.7143	NaN
23	-23.7363	NaN
23	-21.7582	NaN
23	-19.7802	NaN
23	-17.8022	NaN
23	-15.8242	NaN
23	-13.8462	NaN
23	-11.8681	NaN
23	-9.89011	NaN
23	-7.91209	NaN
23	-5.93407	NaN
23	-3.95604	NaN
23	-1.97802	NaN
23	0	NaN
23	1.97802	NaN
23	3.95604	NaN
23	5.93407	NaN
23	7.91209	NaN
23	9.89011	NaN
23	11.8681	NaN
23	13.8462	NaN
23	15.8242	NaN
23	17.8022	NaN
23	19.7802	NaN
23	21.7582	NaN
23	23.7363	NaN
23	25.7143	NaN
23	27.6923	NaN
23	29.6703	NaN
23	31.6484	NaN
23	33.6264	0
23	35.6044	0.9375
23	37.5824	NaN
23	39.5604	NaN
23	41.5385	NaN
23	43.5165	NaN
23	45.4945	NaN
23	47.4725	NaN
23	49.4505	NaN
23	51.4286	NaN
23	53.4066	NaN
23	55.3846	NaN
23	57.3626	NaN
23	59.3407	NaN
23	61.3187	NaN
23	63.2967	NaN
23	65.2747	NaN
23	67.2527	NaN
23	69.2308	NaN
23	71.2088	0
23	73.1868	0
23	75.1648	0
23	77.1429	0.5
23	79.1209	0.333333
23	81.0989	0
23	83.0769	0
23	85.0549	0
23	87.033	0
23	89.011	NaN
25	-89.011	NaN
25	-87.033	NaN
25	-85.0549	NaN
25	-83.0769	NaN
25	-81.0989	NaN
25	-79.1209	NaN
25	-77.1429	NaN
25	-75.1648	NaN
25	-73.1868	NaN
25	-71.2088	NaN
25	-69.2308	0.888889
25	-67.2527	0.9
25	-65.2747	0
25	-63.2967	0
25	-61.3187	0.913043
25	-59.3407	0
25	-57.3626	0
25	-55.3846	0.772727
25	-53.4066	0.619048
25	-51.4286	0
25	-49.4505	0
25	-47.4725	0
25	-45.4945	0
25	-43.5165	0
25	-41.5385	0
25	-39.5604	0
25	-37.5824	0
25	-35.6044	0
25	-33.6264	NaN
25	-31.6484	NaN
25	-29.6703	NaN
25	-27.6923	NaN
25	-25.7143	NaN
25	-23.7363	NaN
25	-21.7582	NaN
25	-19.7802	NaN
25	-17.8022	NaN
25	-15.8242	NaN
25	-13.8462	NaN
25	-11.8681	NaN
25	-9.89011	NaN
25	-7.91209	NaN
25	-5.93407	NaN
25	-3.95604	NaN
25	-1.97802	NaN
25	0	NaN
25	1.97802	NaN
25	3.95604	NaN
25	5.93407	NaN
25	7.91209	NaN
25	9.89011	NaN
25	11.8681	NaN
25	13.8462	NaN
25	15.8242	NaN
25	17.8022	NaN
25	19.7802	NaN
25	21.7582	NaN
25	23.7363	NaN
25	25.7143	NaN
25	27.6923	NaN
25	29.6703	NaN
25	31.6484	NaN
25	33.6264	0.923077
25	35.6044	0.923077
25	37.5824	0.75
25	39.5604	NaN
25	41.5385	NaN
25	43.5165	NaN
25	45.4945	NaN
25	47.4725	NaN
25	49.4505	NaN
25	51.4286	NaN
25	53.4066	NaN
25	55.3846	NaN
25	57.3626	NaN
25	59.3407	NaN
25	61.3187	NaN
25	63.2967	NaN
25	65.2747	NaN
25	67.2527	NaN
25	69.2308	NaN
25	71.2088	0
25	73.1868	0
25	75.1648	0
25	77.1429	0.25
25	79.1209	0.555556
25	81.0989	0
25	83.0769	0.444444
25	85.0549	0
25	87.033	0
25	89.011	NaN
27	-89.011	NaN
27	-87.033	NaN
27	-85.0549	NaN
27	-83.0769	NaN
27	-81.0989	NaN
27	-79.1209	NaN
27	-77.1429	NaN
27	-75.1648	NaN
27	-73.1868	NaN
27	-71.2088	NaN
27	-69.2308	0
27	-67.2527	0
27	-65.2747	0
27	-63.2967	0.0909091
27	-61.3187	0
27	-59.3407	0
27	-57.3626	0
27	-55.3846	0
27	-53.4066	0.863636
27	-51.4286	1
27	-49.4505	0
27	-47.4725	0
27	-45.4945	0
27	-43.5165	0
27	-41.5385	0
27	-39.5604	0
27	-37.5824	0.25
27	-35.6044	0
27	-33.6264	0
27	-31.6484	NaN
27	-29.6703	NaN
27	-27.6923	NaN
27	-25.7143	NaN
27	-23.7363	NaN
27	-21.7582	NaN
27	-19.7802	NaN
27	-17.8022	NaN
27	-15.8242	NaN
27	-13.8462	NaN
27	-11.8681	NaN
27	-9.89011	NaN
27	-7.91209	NaN
27	-5.93407	NaN
27	-3.95604	NaN
27	-1.97802	NaN
27	0	NaN
27	1.97802	NaN
27	3.95604	NaN
27	5.93407	NaN
27	7.91209	NaN
27	9.89011	NaN
27	11.8681	NaN
27	13.8462	NaN
27	15.8242	NaN
27	17.8022	NaN
27	19.7802	NaN
27	21.7582	NaN
27	23.7363	NaN
27	25.7143	NaN
27	27.6923	NaN
27	29.6703	NaN
27	31.6484	0
27	33.6264	1
27	35.6044	0.933333
27	37.5824	0
27	39.5604	NaN
27	41.5385	NaN
27	43.5165	NaN
27	45.4945	NaN
27	47.4725	NaN
27	49.4505	NaN
27	51.4286	NaN
27	53.4066	NaN
27	55.3846	NaN
27	57.3626	NaN
27	59.3407	NaN
27	61.3187	NaN
27	63.2967	NaN
27	65.2747	NaN
27	67.2527	NaN
27	69.2308	NaN
27	71.2088	0
27	73.1868	0
27	75.1648	0
27	77.1429	0.875
27	79.1209	0.5
27	81.0989	0.6
27	83.0769	0.611111
27	85.0549	0
27	87.033	0
27	89.011	NaN
29	-89.011	NaN
29	-87.033	NaN
29	-85.0549	NaN
29	-83.0769	NaN
29	-81.0989	NaN
29	-79.1209	NaN
29	-77.1429	NaN
29	-75.1648	NaN
29	-73.1868	NaN
29	-71.2088	NaN
29	-69.2308	1
29	-67.2527	1
29	-65.2747	1
29	-63.2967	1
29	-61.3187	1
29	-59.3407	1
29	-57.3626	1
29	-55.3846	1
29	-53.4066	1
29	-51.4286	1
29	-49.4505	1
29	-47.4725	1
29	-45.4945	1
29	-43.5165	1
29	-41.5385	1
29	-39.5604	1
29	-37.5824	1
29	-35.6044	1
29	-33.6264	1
29	-31.6484	NaN
29	-29.6703	NaN
29	-27.6923	NaN
29	-25.7143	NaN
29	-23.7363	NaN
29	-21.7582	NaN
29	-19.7802	NaN
29	-17.8022	NaN
29	-15.8242	NaN
29	-13.8462	NaN
29	-11.8681	NaN
29	-9.89011	NaN
29	-7.91209	NaN
29	-5.93407	NaN
29	-3.95604	NaN
29	-1.97802	NaN
29	0	NaN
29	1.97802	NaN
29	3.95604	NaN
29	5.93407	NaN
29	7.91209	NaN
29	9.89011	NaN
29	11.8681	NaN
29	13.8462	NaN
29	15.8242	NaN
29	17.8022	NaN
29	19.7802	NaN
29	21.7582	NaN
29	23.7363	NaN
29	25.7143	NaN
29	27.6923	NaN
29	29.6703	NaN
29	31.6484	0
29	33.6264	0.9375
29	35.6044	0
29	37.5824	NaN
29	39.5604	NaN
29	41.5385	NaN
29	43.5165	NaN
29	45.4945	NaN
29	47.4725	NaN
29	49.4505	NaN
29	51.4286	NaN
29	53.4066	NaN
29	55.3846	NaN
29	57.3626	NaN
29	59.3407	NaN
29	61.3187	NaN
29	63.2967	NaN
29	65.2747	NaN
29	67.2527	NaN
29	69.2308	NaN
29	71.2088	0
29	73.1868	0
29	75.1648	0
29	77.1429	0.625
29	79.1209	0.7
29	81.0989	0
29	83.0769	0.444444
29	85.0549	0
29	87.033	0
29	89.011	NaN
31	-89.011	NaN
31	-87.033	NaN
31	-85.0549	NaN
31	-83.0769	NaN
31	-81.0989	NaN
31	-79.1209	NaN
31	-77.1429	NaN
31	-75.1648	NaN
31	-73.1868	NaN
31	-71.2088	NaN
31	-69.2308	1
31	-67.2527	1
31	-65.2747	1
31	-63.2967	1
31	-61.3187	1
31	-59.3407	1
31	-57.3626	1
31	-55.3846	1
31	-53.4066	1
31	-51.4286	1
31	-49.4505	1
31	-47.4725	1
31	-45.4945	1
31	-43.5165	1
31	-41.5385	1
31	-39.5604	1
31	-37.5824	1
31	-35.6044	1
31	-33.6264	0
31	-31.6484	1
31	-29.6703	NaN
31	-27.6923	NaN
31	-25.7143	NaN
31	-23.7363	NaN
31	-21.7582	NaN
31	-19.7802	NaN
31	-17.8022	NaN
31	-15.8242	NaN
31	-13.8462	NaN
31	-11.8681	NaN
31	-9.89011	NaN
31	-7.91209	NaN
31	-5.93407	NaN
31	-3.95604	NaN
31	-1.97802	NaN
31	0	NaN
31	1.97802	NaN
31	3.95604	NaN
31	5.93407	NaN
31	7.91209	NaN
31	9.89011	NaN
31	11.8681	NaN
31	13.8462	NaN
31	15.8242	NaN
31	17.8022	NaN
31	19.7802	NaN
31	21.7582	NaN
31	23.7363	NaN
31	25.7143	NaN
31	27.6923	NaN
31	29.6703	NaN
31	31.6484	0
31	33.6264	0.9375
31	35.6044	0
31	37.5824	NaN
31	39.5604	NaN
31	41.5385	NaN
31	43.5165	NaN
31	45.4945	NaN
31	47.4725	NaN
31	49.4505	NaN
31	51.4286	NaN
31	53.4066	NaN
31	55.3846	NaN
31	57.3626	NaN
31	59.3407	NaN
31	61.3187	NaN
31	63.2967	NaN
31	65.2747	NaN
31	67.2527	NaN
31	69.2308	NaN
31	71.2088	0
31	73.1868	0
31	75.1648	1
31	77.1429	0.625
31	79.1209	0.7
31	81.0989	0
31	83.0769	0.333333
31	85.0549	0
31	87.033	0
31	89.011	NaN
33	-89.011	NaN
33	-87.033	NaN
33	-85.0549	NaN
33	-83.0769	NaN
33	-81.0989	NaN
33	-79.1209	NaN
33	-77.1429	NaN
33	-75.1648	NaN
33	-73.1868	NaN
33	-71.2088	NaN
33	-69.2308	NaN
33	-67.2527	0.684211
33	-65.2747	1
33	-63.2967	0
33	-61.3187	1
33	-59.3407	0
33	-57.3626	0
33	-55.3846	0
33	-53.4066	0
33	-51.4286	0
33	-49.4505	0
33	-47.4725	0
33	-45.4945	0
33	-43.5165	0
33	-41.5385	0
33	-39.5604	0
33	-37.5824	0
33	-35.6044	0
33	-33.6264	0
33	-31.6484	1
33	-29.6703	1
33	-27.6923	0
33	-25.7143	0
33	-23.7363	NaN
33	-21.7582	NaN
33	-19.7802	NaN
33	-17.8022	NaN
33	-15.8242	NaN
33	-13.8462	NaN
33	-11.8681	NaN
33	-9.89011	NaN
33	-7.91209	NaN
33	-5.93407	NaN
33	-3.95604	NaN
33	-1.97802	NaN
33	0	NaN
33	1.97802	NaN
33	3.95604	NaN
33	5.93407	NaN
33	7.91209	NaN
33	9.89011	NaN
33	11.8681	NaN
33	13.8462	NaN
33	15.8242	NaN
33	17.8022	NaN
33	19.7802	NaN
33	21.7582	NaN
33	23.7363	NaN
33	25.7143	NaN
33	27.6923	NaN
33	29.6703	NaN
33	31.6484	0
33	33.6264	1
33	35.6044	0
33	37.5824	NaN
33	39.5604	NaN
33	41.5385	NaN
33	43.5165	NaN
33	45.4945	NaN
33	47.4725	NaN
33	49.4505	NaN
33	51.4286	NaN
33	53.4066	NaN
33	55.3846	NaN
33	57.3626	NaN
33	59.3407	NaN
33	61.3187	NaN
33	63.2967	NaN
33	65.2747	NaN
33	67.2527	NaN
33	69.2308	NaN
33	71.2088	0
33	73.1868	0
33	75.1648	0.714286
33	77.1429	0
33	79.1209	0.6
33	81.0989	0
33	83.0769	0
33	85.0549	0.35
33	87.033	0
33	89.011	NaN
35	-89.011	NaN
35	-87.033	NaN
35	-85.0549	NaN
35	-83.0769	NaN
35	-81.0989	NaN
35	-79.1209	NaN
35	-77.1429	NaN
35	-75.1648	NaN
35	-73.1868	NaN
35	-71.2088	NaN
35	-69.2308	0
35	-67.2527	0
35	-65.2747	0.904762
35	-63.2967	0
35	-61.3187	0.0434783
35	-59.3407	0
35	-57.3626	0
35	-55.3846	0
35	-53.4066	0
35	-51.4286	0
35	-49.4505	0
35	-47.4725	0
35	-45.4945	0
35	-43.5165	0
35	-41.5385	0
35	-39.5604	0
35	-37.5824	0
35	-35.6044	0
35	-33.6264	0.9
35	-31.6484	0
35	-29.6703	0
35	-27.6923	0
35	-25.7143	0
35	-23.7363	NaN
35	-21.7582	NaN
35	-19.7802	NaN
35	-17.8022	NaN
35	-15.8242	NaN
35	-13.8462	NaN
35	-11.8681	NaN
35	-9.89011	NaN
35	-7.91209	NaN
35	-5.93407	NaN
35	-3.95604	NaN
35	-1.97802	NaN
35	0	NaN
35	1.97802	NaN
35	3.95604	NaN
35	5.93407	NaN
35	7.91209	NaN
35	9.89011	NaN
35	11.8681	NaN
35	13.8462	NaN
35	15.8242	NaN
35	17.8022	NaN
35	19.7802	NaN
35	21.7582	NaN
35	23.7363	NaN
35	25.7143	NaN
35	27.6923	NaN
35	29.6703	NaN
35	31.6484	NaN
35	33.6264	1
35	35.6044	0
35	37.5824	NaN
35	39.5604	NaN
35	41.5385	NaN
35	43.5165	NaN
35	45.4945	NaN
35	47.4725	NaN
35	49.4505	NaN
35	51.4286	NaN
35	53.4066	NaN
35	55.3846	NaN
35	57.3626	NaN
35	59.3407	NaN
35	61.3187	NaN
35	63.2967	NaN
35	65.2747	NaN
35	67.2527	NaN
35	69.2308	0
35	71.2088	0
35	73.1868	0
35	75.1648	0
35	77.1429	0.375
35	79.1209	0.6
35	81.0989	0
35	83.0769	1
35	85.0549	0.95
35	87.033	0
35	89.011	NaN
37	-89.011	NaN
37	-87.033	NaN
37	-85.0549	NaN
37	-83.0769	NaN
37	-81.0989	NaN
37	-79.1209	NaN
37	-77.1429	NaN
37	-75.1648	NaN
37	-73.1868	NaN
37	-71.2088	NaN
37	-69.2308	0
37	-67.2527	0
37	-65.2747	0.571429
37	-63.2967	0
37	-61.3187	0
37	-59.3407	0
37	-57.3626	0
37	-55.3846	0
37	-53.4066	0
37	-51.4286	0
37	-49.4505	0
37	-47.4725	0
37	-45.4945	0
37	-43.5165	0
37	-41.5385	0
37	-39.5604	0
37	-37.5824	0.909091
37	-35.6044	0
37	-33.6264	1
37	-31.6484	0
37	-29.6703	0
37	-27.6923	0
37	-25.7143	0
37	-23.7363	1
37	-21.7582	0
37	-19.7802	0
37	-17.8022	NaN
37	-15.8242	NaN
37	-13.8462	NaN
37	-11.8681	NaN
37	-9.89011	NaN
37	-7.91209	NaN
37	-5.93407	NaN
37	-3.95604	NaN
37	-1.97802	NaN
37	0	NaN
37	1.97802	NaN
37	3.95604	NaN
37	5.93407	NaN
37	7.91209	NaN
37	9.89011	NaN
37	11.8681	NaN
37	13.8462	NaN
37	15.8242	NaN
37	17.8022	NaN
37	19.7802	NaN
37	21.7582	NaN
37	23.7363	NaN
37	25.7143	NaN
37	27.6923	NaN
37	29.6703	NaN
37	31.6484	NaN
37	33.6264	NaN
37	35.6044	NaN
37	37.5824	NaN
37	39.5604	NaN
37	41.5385	NaN
37	43.5165	NaN
37	45.4945	NaN
37	47.4725	NaN
37	49.4505	NaN
37	51.4286	NaN
37	53.4066	NaN
37	55.3846	NaN
37	57.3626	NaN
37	59.3407	NaN
37	61.3187	NaN
37	63.2967	NaN
37	65.2747	NaN
37	67.2527	NaN
37	69.2308	0
37	71.2088	0
37	73.1868	0
37	75.1648	0
37	77.1429	0.714286
37	79.1209	0
37	81.0989	0
37	83.0769	0
37	85.0549	0.95
37	87.033	0
37	89.011	NaN
39	-89.011	NaN
39	-87.033	NaN
39	-85.0549	NaN
39	-83.0769	NaN
39	-81.0989	NaN
39	-79.1209	NaN
39	-77.1429	NaN
39	-75.1648	NaN
39	-73.1868	NaN
39	-71.2088	NaN
39	-69.2308	0
39	-67.2527	0.0526316
39	-65.2747	0.047619
39	-63.2967	0.0454545
39	-61.3187	0
39	-59.3407	0
39	-57.3626	0
39	-55.3846	0
39	-53.4066	0
39	-51.4286	0
39	-49.4505	0
39	-47.4725	0
39	-45.4945	0
39	-43.5165	0
39	-41.5385	0
39	-39.5604	0
39	-37.5824	0
39	-35.6044	0
39	-33.6264	1
39	-31.6484	0
39	-29.6703	0
39	-27.6923	0
39	-25.7143	0
39	-23.7363	1
39	-21.7582	0
39	-19.7802	0
39	-17.8022	0
39	-15.8242	NaN
39	-13.8462	NaN
39	-11.8681	NaN
39	-9.89011	NaN
39	-7.91209	NaN
39	-5.93407	NaN
39	-3.95604	NaN
39	-1.97802	NaN
39	0	NaN
39	1.97802	NaN
39	3.95604	NaN
39	5.93407	NaN
39	7.91209	NaN
39	9.89011	NaN
39	11.8681	NaN
39	13.8462	NaN
39	15.8242	NaN
39	17.8022	NaN
39	19.7802	NaN
39	21.7582	NaN
39	23.7363	NaN
39	25.7143	NaN
39	27.6923	NaN
39	29.6703	NaN
39	31.6484	NaN
39	33.6264	NaN
39	35.6044	NaN
39	37.5824	NaN
39	39.5604	NaN
39	41.5385	NaN
39	43.5165	NaN
39	45.4945	NaN
39	47.4725	NaN
39	49.4505	NaN
39	51.4286	NaN
39	53.4066	NaN
39	55.3846	NaN
39	57.3626	NaN
39	59.3407	NaN
39	61.3187	NaN
39	63.2967	NaN
39	65.2747	NaN
39	67.2527	NaN
39	69.2308	0
39	71.2088	0
39	73.1868	0
39	75.1648	0
39	77.1429	0
39	79.1209	0
39	81.0989	0
39	83.0769	0
39	85.0549	0.35
39	87.033	0
39	89.011	NaN
41	-89.011	NaN
41	-87.033	NaN
41	-85.0549	NaN
41	-83.0769	NaN
41	-81.0989	NaN
41	-79.1209	NaN
41	-77.1429	NaN
41	-75.1648	NaN
41	-73.1868	NaN
41	-71.2088	NaN
41	-69.2308	NaN
41	-67.2527	0.0526316
41	-65.2747	1
41	-63.2967	1
41	-61.3187	0.0434783
41	-59.3407	0
41	-57.3626	0
41	-55.3846	0
41	-53.4066	0
41	-51.4286	0
41	-49.4505	0
41	-47.4725	0
41	-45.4945	0
41	-43.5165	0
41	-41.5385	0
41	-39.5604	1
41	-37.5824	0
41	-35.6044	0
41	-33.6264	1
41	-31.6484	0
41	-29.6703	0
41	-27.6923	0
41	-25.7143	0
41	-23.7363	1
41	-21.7582	0
41	-19.7802	0
41	-17.8022	0
41	-15.8242	0
41	-13.8462	0
41	-11.8681	0
41	-9.89011	0
41	-7.91209	0
41	-5.93407	0
41	-3.95604	0.882353
41	-1.97802	NaN
41	0	NaN
41	1.97802	NaN
41	3.95604	NaN
41	5.93407	NaN
41	7.91209	NaN
41	9.89011	NaN
41	11.8681	NaN
41	13.8462	NaN
41	15.8242	NaN
41	17.8022	NaN
41	19.7802	NaN
41	21.7582	NaN
41	23.7363	NaN
41	25.7143	NaN
41	27.6923	NaN
41	29.6703	NaN
41	31.6484	NaN
41	33.6264	NaN
41	35.6044	NaN
41	37.5824	NaN
41	39.5604	NaN
41	41.5385	NaN
41	43.5165	NaN
41	45.4945	NaN
41	47.4725	NaN
41	49.4505	NaN
41	51.4286	NaN
41	53.4066	NaN
41	55.3846	NaN
41	57.3626	NaN
41	59.3407	NaN
41	61.3187	NaN
41	63.2967	NaN
41	65.2747	NaN
41	67.2527	NaN
41	69.2308	0
41	71.2088	0
41	73.1868	0
41	75.1648	0
41	77.1429	0.714286
41	79.1209	0
41	81.0989	0
41	83.0769	0
41	85.0549	0.35
41	87.033	0
41	89.011	NaN
43	-89.011	NaN
43	-87.033	NaN
43	-85.0549	NaN
43	-83.0769	NaN
43	-81.0989	NaN
43	-79.1209	NaN
43	-77.1429	NaN
43	-75.1648	NaN
43	-73.1868	NaN
43	-71.2088	NaN
43	-69.2308	NaN
43	-67.2527	0
43	-65.2747	0
43	-63.2967	0.0454545
43	-61.3187	0
43	-59.3407	0
43	-57.3626	0
43	-55.3846	0
43	-53.4066	0
43	-51.4286	0
43	-49.4505	0
43	-47.4725	0
43	-45.4945	0
43	-43.5165	0
43	-41.5385	0.526316
43	-39.5604	0
43	-37.5824	0
43	-35.6044	0
43	-33.6264	1
43	-31.6484	0.7
43	-29.6703	0.8
43	-27.6923	0
43	-25.7143	0
43	-23.7363	1
43	-21.7582	0
43	-19.7802	0
43	-17.8022	0
43	-15.8242	0
43	-13.8462	0
43	-11.8681	0
43	-9.89011	0
43	-7.91209	0
43	-5.93407	0
43	-3.95604	1
43	-1.97802	0
43	0	0.789474
43	1.97802	NaN
43	3.95604	NaN
43	5.93407	NaN
43	7.91209	NaN
43	9.89011	NaN
43	11.8681	NaN
43	13.8462	NaN
43	15.8242	NaN
43	17.8022	NaN
43	19.7802	NaN
43	21.7582	NaN
43	23.7363	NaN
43	25.7143	NaN
43	27.6923	NaN
43	29.6703	NaN
43	31.6484	NaN
43	33.6264	NaN
43	35.6044	NaN
43	37.5824	NaN
43	39.5604	NaN
43	41.5385	NaN
43	43.5165	NaN
43	45.4945	NaN
43	47.4725	NaN
43	49.4505	NaN
43	51.4286	NaN
43	53.4066	NaN
43	55.3846	NaN
43	57.3626	NaN
43	59.3407	NaN
43	61.3187	NaN
43	63.2967	NaN
43	65.2747	NaN
43	67.2527	NaN
43	69.2308	0
43	71.2088	0
43	73.1868	0
43	75.1648	0
43	77.1429	0
43	79.1209	0
43	81.0989	0
43	83.0769	0
[truncated: 14,381 more rows]

## Sheet: EDFig1d
lon	lat	rho O2 (unitless)
1	-89.011	NaN
1	-87.033	NaN
1	-85.0549	NaN
1	-83.0769	NaN
1	-81.0989	NaN
1	-79.1209	NaN
1	-77.1429	NaN
1	-75.1648	NaN
1	-73.1868	NaN
1	-71.2088	0
1	-69.2308	0.947368
1	-67.2527	0.904762
1	-65.2747	0.952381
1	-63.2967	1
1	-61.3187	0.818182
1	-59.3407	1
1	-57.3626	1
1	-55.3846	1
1	-53.4066	1
1	-51.4286	1
1	-49.4505	1
1	-47.4725	1
1	-45.4945	1
1	-43.5165	1
1	-41.5385	1
1	-39.5604	0
1	-37.5824	1
1	-35.6044	1
1	-33.6264	1
1	-31.6484	1
1	-29.6703	1
1	-27.6923	1
1	-25.7143	1
1	-23.7363	1
1	-21.7582	1
1	-19.7802	1
1	-17.8022	1
1	-15.8242	1
1	-13.8462	0.956522
1	-11.8681	1
1	-9.89011	0.913043
1	-7.91209	0
1	-5.93407	0
1	-3.95604	0.863636
1	-1.97802	1
1	0	0.863636
1	1.97802	0.714286
1	3.95604	0
1	5.93407	0
1	7.91209	NaN
1	9.89011	NaN
1	11.8681	NaN
1	13.8462	NaN
1	15.8242	NaN
1	17.8022	NaN
1	19.7802	NaN
1	21.7582	NaN
1	23.7363	NaN
1	25.7143	NaN
1	27.6923	NaN
1	29.6703	NaN
1	31.6484	NaN
1	33.6264	0
1	35.6044	0
1	37.5824	NaN
1	39.5604	NaN
1	41.5385	NaN
1	43.5165	NaN
1	45.4945	NaN
1	47.4725	NaN
1	49.4505	NaN
1	51.4286	1
1	53.4066	0.5
1	55.3846	1
1	57.3626	0.8
1	59.3407	0.571429
1	61.3187	0.9
1	63.2967	0.928571
1	65.2747	1
1	67.2527	0.882353
1	69.2308	1
1	71.2088	1
1	73.1868	1
1	75.1648	1
1	77.1429	1
1	79.1209	1
1	81.0989	0
1	83.0769	0
1	85.0549	0
1	87.033	0.947368
1	89.011	NaN
3	-89.011	NaN
3	-87.033	NaN
3	-85.0549	NaN
3	-83.0769	NaN
3	-81.0989	NaN
3	-79.1209	NaN
3	-77.1429	NaN
3	-75.1648	NaN
3	-73.1868	NaN
3	-71.2088	NaN
3	-69.2308	0
3	-67.2527	1
3	-65.2747	1
3	-63.2967	1
3	-61.3187	0.909091
3	-59.3407	0.909091
3	-57.3626	0.714286
3	-55.3846	0
3	-53.4066	0.947368
3	-51.4286	1
3	-49.4505	1
3	-47.4725	0.952381
3	-45.4945	0
3	-43.5165	1
3	-41.5385	0
3	-39.5604	0
3	-37.5824	0.863636
3	-35.6044	0.818182
3	-33.6264	0
3	-31.6484	0
3	-29.6703	1
3	-27.6923	0
3	-25.7143	0
3	-23.7363	0.863636
3	-21.7582	0
3	-19.7802	1
3	-17.8022	0
3	-15.8242	0
3	-13.8462	0
3	-11.8681	1
3	-9.89011	0
3	-7.91209	0
3	-5.93407	0
3	-3.95604	1
3	-1.97802	0.857143
3	0	0.809524
3	1.97802	0.75
3	3.95604	0.736842
3	5.93407	0
3	7.91209	NaN
3	9.89011	NaN
3	11.8681	NaN
3	13.8462	NaN
3	15.8242	NaN
3	17.8022	NaN
3	19.7802	NaN
3	21.7582	NaN
3	23.7363	NaN
3	25.7143	NaN
3	27.6923	NaN
3	29.6703	NaN
3	31.6484	NaN
3	33.6264	0
3	35.6044	0
3	37.5824	NaN
3	39.5604	NaN
3	41.5385	NaN
3	43.5165	NaN
3	45.4945	NaN
3	47.4725	NaN
3	49.4505	NaN
3	51.4286	1
3	53.4066	1
3	55.3846	1
3	57.3626	0.75
3	59.3407	1
3	61.3187	0.7
3	63.2967	1
3	65.2747	1
3	67.2527	1
3	69.2308	1
3	71.2088	1
3	73.1868	1
3	75.1648	1
3	77.1429	1
3	79.1209	1
3	81.0989	0
3	83.0769	0.777778
3	85.0549	0
3	87.033	0
3	89.011	NaN
5	-89.011	NaN
5	-87.033	NaN
5	-85.0549	NaN
5	-83.0769	NaN
5	-81.0989	NaN
5	-79.1209	NaN
5	-77.1429	NaN
5	-75.1648	NaN
5	-73.1868	NaN
5	-71.2088	NaN
5	-69.2308	0
5	-67.2527	1
5	-65.2747	1
5	-63.2967	1
5	-61.3187	0.909091
5	-59.3407	0.954545
5	-57.3626	1
5	-55.3846	0.8
5	-53.4066	0
5	-51.4286	0
5	-49.4505	1
5	-47.4725	1
5	-45.4945	1
5	-43.5165	1
5	-41.5385	0.0454545
5	-39.5604	0.869565
5	-37.5824	0
5	-35.6044	0.869565
5	-33.6264	0
5	-31.6484	0
5	-29.6703	1
5	-27.6923	0
5	-25.7143	0
5	-23.7363	0.857143
5	-21.7582	0.727273
5	-19.7802	1
5	-17.8022	0.782609
5	-15.8242	0.826087
5	-13.8462	0.869565
5	-11.8681	1
5	-9.89011	0.869565
5	-7.91209	0.869565
5	-5.93407	1
5	-3.95604	0.904762
5	-1.97802	0.714286
5	0	0.75
5	1.97802	0.736842
5	3.95604	0
5	5.93407	NaN
5	7.91209	NaN
5	9.89011	NaN
5	11.8681	NaN
5	13.8462	NaN
5	15.8242	NaN
5	17.8022	NaN
5	19.7802	NaN
5	21.7582	NaN
5	23.7363	NaN
5	25.7143	NaN
5	27.6923	NaN
5	29.6703	NaN
5	31.6484	NaN
5	33.6264	0
5	35.6044	0
5	37.5824	0.9375
5	39.5604	0.9375
5	41.5385	0
5	43.5165	NaN
5	45.4945	NaN
5	47.4725	NaN
5	49.4505	NaN
5	51.4286	NaN
5	53.4066	1
5	55.3846	1
5	57.3626	1
5	59.3407	1
5	61.3187	NaN
5	63.2967	0.833333
5	65.2747	1
5	67.2527	0.866667
5	69.2308	1
5	71.2088	1
5	73.1868	1
5	75.1648	1
5	77.1429	1
5	79.1209	1
5	81.0989	0
5	83.0769	1
5	85.0549	0
5	87.033	1
5	89.011	NaN
7	-89.011	NaN
7	-87.033	NaN
7	-85.0549	NaN
7	-83.0769	NaN
7	-81.0989	NaN
7	-79.1209	NaN
7	-77.1429	NaN
7	-75.1648	NaN
7	-73.1868	NaN
7	-71.2088	NaN
7	-69.2308	0
7	-67.2527	0
7	-65.2747	1
7	-63.2967	0.863636
7	-61.3187	1
7	-59.3407	1
7	-57.3626	1
7	-55.3846	1
7	-53.4066	0.85
7	-51.4286	0
7	-49.4505	0
7	-47.4725	0.809524
7	-45.4945	1
7	-43.5165	1
7	-41.5385	1
7	-39.5604	0.826087
7	-37.5824	0
7	-35.6044	0.826087
7	-33.6264	0
7	-31.6484	0
7	-29.6703	1
7	-27.6923	0
7	-25.7143	0
7	-23.7363	1
7	-21.7582	1
7	-19.7802	1
7	-17.8022	0
7	-15.8242	0
7	-13.8462	0
7	-11.8681	1
7	-9.89011	0
7	-7.91209	0
7	-5.93407	1
7	-3.95604	0.952381
7	-1.97802	0.736842
7	0	0.722222
7	1.97802	0.705882
7	3.95604	0.8125
7	5.93407	NaN
7	7.91209	NaN
7	9.89011	NaN
7	11.8681	NaN
7	13.8462	NaN
7	15.8242	NaN
7	17.8022	NaN
7	19.7802	NaN
7	21.7582	NaN
7	23.7363	NaN
7	25.7143	NaN
7	27.6923	NaN
7	29.6703	NaN
7	31.6484	NaN
7	33.6264	0
7	35.6044	0
7	37.5824	1
7	39.5604	0
7	41.5385	0
7	43.5165	NaN
7	45.4945	NaN
7	47.4725	NaN
7	49.4505	NaN
7	51.4286	NaN
7	53.4066	0.5
7	55.3846	1
7	57.3626	1
7	59.3407	NaN
7	61.3187	NaN
7	63.2967	0
7	65.2747	0.615385
7	67.2527	0
7	69.2308	1
7	71.2088	1
7	73.1868	1
7	75.1648	1
7	77.1429	1
7	79.1209	1
7	81.0989	0
7	83.0769	0.5
7	85.0549	0
7	87.033	0
7	89.011	NaN
9	-89.011	NaN
9	-87.033	NaN
9	-85.0549	NaN
9	-83.0769	NaN
9	-81.0989	NaN
9	-79.1209	NaN
9	-77.1429	NaN
9	-75.1648	NaN
9	-73.1868	NaN
9	-71.2088	NaN
9	-69.2308	0
9	-67.2527	0
9	-65.2747	0.952381
9	-63.2967	0.818182
9	-61.3187	0
9	-59.3407	0
9	-57.3626	0.909091
9	-55.3846	0
9	-53.4066	0
9	-51.4286	0
9	-49.4505	0
9	-47.4725	0
9	-45.4945	1
9	-43.5165	1
9	-41.5385	1
9	-39.5604	0.869565
9	-37.5824	0.782609
9	-35.6044	0.826087
9	-33.6264	1
9	-31.6484	0.909091
9	-29.6703	1
9	-27.6923	0.954545
9	-25.7143	0.904762
9	-23.7363	1
9	-21.7582	0
9	-19.7802	0.95
9	-17.8022	1
9	-15.8242	0
9	-13.8462	0
9	-11.8681	1
9	-9.89011	0
9	-7.91209	0.952381
9	-5.93407	0.75
9	-3.95604	0.842105
9	-1.97802	0
9	0	0
9	1.97802	0
9	3.95604	0
9	5.93407	NaN
9	7.91209	NaN
9	9.89011	NaN
9	11.8681	NaN
9	13.8462	NaN
9	15.8242	NaN
9	17.8022	NaN
9	19.7802	NaN
9	21.7582	NaN
9	23.7363	NaN
9	25.7143	NaN
9	27.6923	NaN
9	29.6703	NaN
9	31.6484	NaN
9	33.6264	0
9	35.6044	0
9	37.5824	1
9	39.5604	0
9	41.5385	NaN
9	43.5165	NaN
9	45.4945	NaN
9	47.4725	NaN
9	49.4505	NaN
9	51.4286	NaN
9	53.4066	NaN
9	55.3846	NaN
9	57.3626	NaN
9	59.3407	NaN
9	61.3187	NaN
9	63.2967	NaN
9	65.2747	0.583333
9	67.2527	1
9	69.2308	1
9	71.2088	0.875
9	73.1868	1
9	75.1648	1
9	77.1429	1
9	79.1209	1
9	81.0989	0
9	83.0769	0.944444
9	85.0549	0
9	87.033	0.736842
9	89.011	NaN
11	-89.011	NaN
11	-87.033	NaN
11	-85.0549	NaN
11	-83.0769	NaN
11	-81.0989	NaN
11	-79.1209	NaN
11	-77.1429	NaN
11	-75.1648	NaN
11	-73.1868	NaN
11	-71.2088	NaN
11	-69.2308	0
11	-67.2527	0
11	-65.2747	0.857143
11	-63.2967	0
11	-61.3187	0
11	-59.3407	0
11	-57.3626	0.954545
11	-55.3846	0
11	-53.4066	0
11	-51.4286	0
11	-49.4505	1
11	-47.4725	0
11	-45.4945	0
11	-43.5165	0.954545
11	-41.5385	1
11	-39.5604	1
11	-37.5824	1
11	-35.6044	0.772727
11	-33.6264	1
11	-31.6484	1
11	-29.6703	1
11	-27.6923	0
11	-25.7143	0
11	-23.7363	0.842105
11	-21.7582	0
11	-19.7802	0
11	-17.8022	1
11	-15.8242	0
11	-13.8462	0
11	-11.8681	1
11	-9.89011	1
11	-7.91209	0.944444
11	-5.93407	0.705882
11	-3.95604	0.882353
11	-1.97802	NaN
11	0	NaN
11	1.97802	NaN
11	3.95604	NaN
11	5.93407	NaN
11	7.91209	NaN
11	9.89011	NaN
11	11.8681	NaN
11	13.8462	NaN
11	15.8242	NaN
11	17.8022	NaN
11	19.7802	NaN
11	21.7582	NaN
11	23.7363	NaN
11	25.7143	NaN
11	27.6923	NaN
11	29.6703	NaN
11	31.6484	NaN
11	33.6264	0
11	35.6044	0
11	37.5824	1
11	39.5604	1
11	41.5385	NaN
11	43.5165	NaN
11	45.4945	NaN
11	47.4725	NaN
11	49.4505	NaN
11	51.4286	NaN
11	53.4066	NaN
11	55.3846	NaN
11	57.3626	NaN
11	59.3407	NaN
11	61.3187	NaN
11	63.2967	NaN
11	65.2747	0.583333
11	67.2527	0.615385
11	69.2308	1
11	71.2088	0
11	73.1868	0.933333
11	75.1648	1
11	77.1429	1
11	79.1209	0
11	81.0989	0
11	83.0769	1
11	85.0549	0
11	87.033	0
11	89.011	NaN
13	-89.011	NaN
13	-87.033	NaN
13	-85.0549	NaN
13	-83.0769	NaN
13	-81.0989	NaN
13	-79.1209	NaN
13	-77.1429	NaN
13	-75.1648	NaN
13	-73.1868	NaN
13	-71.2088	NaN
13	-69.2308	0
13	-67.2527	0
13	-65.2747	0.857143
13	-63.2967	0
13	-61.3187	0
13	-59.3407	0
13	-57.3626	0.913043
13	-55.3846	0
13	-53.4066	0
13	-51.4286	0
13	-49.4505	0
13	-47.4725	0
13	-45.4945	0
13	-43.5165	0
13	-41.5385	0
13	-39.5604	0.954545
13	-37.5824	1
13	-35.6044	1
13	-33.6264	0.52381
13	-31.6484	0.9
13	-29.6703	1
13	-27.6923	0
13	-25.7143	0
13	-23.7363	0.882353
13	-21.7582	0
13	-19.7802	NaN
13	-17.8022	NaN
13	-15.8242	NaN
13	-13.8462	NaN
13	-11.8681	0.882353
13	-9.89011	0.941176
13	-7.91209	0
13	-5.93407	NaN
13	-3.95604	NaN
13	-1.97802	NaN
13	0	NaN
13	1.97802	NaN
13	3.95604	NaN
13	5.93407	NaN
13	7.91209	NaN
13	9.89011	NaN
13	11.8681	NaN
13	13.8462	NaN
13	15.8242	NaN
13	17.8022	NaN
13	19.7802	NaN
13	21.7582	NaN
13	23.7363	NaN
13	25.7143	NaN
13	27.6923	NaN
13	29.6703	NaN
13	31.6484	NaN
13	33.6264	0
13	35.6044	0.916667
13	37.5824	0.875
13	39.5604	0
13	41.5385	NaN
13	43.5165	NaN
13	45.4945	NaN
13	47.4725	NaN
13	49.4505	NaN
13	51.4286	NaN
13	53.4066	NaN
13	55.3846	NaN
13	57.3626	NaN
13	59.3407	NaN
13	61.3187	NaN
13	63.2967	NaN
13	65.2747	NaN
13	67.2527	0
13	69.2308	1
13	71.2088	0
13	73.1868	0.857143
13	75.1648	1
13	77.1429	1
13	79.1209	NaN
13	81.0989	0.875
13	83.0769	0.944444
13	85.0549	0
13	87.033	0
13	89.011	NaN
15	-89.011	NaN
15	-87.033	NaN
15	-85.0549	NaN
15	-83.0769	NaN
15	-81.0989	NaN
15	-79.1209	NaN
15	-77.1429	NaN
15	-75.1648	NaN
15	-73.1868	NaN
15	-71.2088	NaN
15	-69.2308	0
15	-67.2527	0.85
15	-65.2747	0.809524
15	-63.2967	0
15	-61.3187	0
15	-59.3407	0
15	-57.3626	0.913043
15	-55.3846	0
15	-53.4066	0
15	-51.4286	0
15	-49.4505	0
15	-47.4725	0
15	-45.4945	0.954545
15	-43.5165	0
15	-41.5385	0
15	-39.5604	0.681818
15	-37.5824	1
15	-35.6044	1
15	-33.6264	1
15	-31.6484	0.833333
15	-29.6703	1
15	-27.6923	0.3125
15	-25.7143	NaN
15	-23.7363	NaN
15	-21.7582	NaN
15	-19.7802	NaN
15	-17.8022	NaN
15	-15.8242	NaN
15	-13.8462	NaN
15	-11.8681	NaN
15	-9.89011	NaN
15	-7.91209	NaN
15	-5.93407	NaN
15	-3.95604	NaN
15	-1.97802	NaN
15	0	NaN
15	1.97802	NaN
15	3.95604	NaN
15	5.93407	NaN
15	7.91209	NaN
15	9.89011	NaN
15	11.8681	NaN
15	13.8462	NaN
15	15.8242	NaN
15	17.8022	NaN
15	19.7802	NaN
15	21.7582	NaN
15	23.7363	NaN
15	25.7143	NaN
15	27.6923	NaN
15	29.6703	NaN
15	31.6484	NaN
15	33.6264	0
15	35.6044	0.615385
15	37.5824	NaN
15	39.5604	NaN
15	41.5385	NaN
15	43.5165	NaN
15	45.4945	NaN
15	47.4725	NaN
15	49.4505	NaN
15	51.4286	NaN
15	53.4066	NaN
15	55.3846	NaN
15	57.3626	NaN
15	59.3407	NaN
15	61.3187	NaN
15	63.2967	NaN
15	65.2747	NaN
15	67.2527	NaN
15	69.2308	1
15	71.2088	0
15	73.1868	0
15	75.1648	1
15	77.1429	1
15	79.1209	NaN
15	81.0989	1
15	83.0769	0.944444
15	85.0549	0
15	87.033	0
15	89.011	NaN
17	-89.011	NaN
17	-87.033	NaN
17	-85.0549	NaN
17	-83.0769	NaN
17	-81.0989	NaN
17	-79.1209	NaN
17	-77.1429	NaN
17	-75.1648	NaN
17	-73.1868	NaN
17	-71.2088	NaN
17	-69.2308	0.944444
17	-67.2527	0.9
17	-65.2747	0.863636
17	-63.2967	0
17	-61.3187	0
17	-59.3407	0
17	-57.3626	0.913043
17	-55.3846	0
17	-53.4066	0
17	-51.4286	0.619048
17	-49.4505	0
17	-47.4725	0
17	-45.4945	0
17	-43.5165	0
17	-41.5385	0
17	-39.5604	0.954545
17	-37.5824	0.952381
17	-35.6044	1
17	-33.6264	1
17	-31.6484	0
17	-29.6703	0
17	-27.6923	NaN
17	-25.7143	NaN
17	-23.7363	NaN
17	-21.7582	NaN
17	-19.7802	NaN
17	-17.8022	NaN
17	-15.8242	NaN
17	-13.8462	NaN
17	-11.8681	NaN
17	-9.89011	NaN
17	-7.91209	NaN
17	-5.93407	NaN
17	-3.95604	NaN
17	-1.97802	NaN
17	0	NaN
17	1.97802	NaN
17	3.95604	NaN
17	5.93407	NaN
17	7.91209	NaN
17	9.89011	NaN
17	11.8681	NaN
17	13.8462	NaN
17	15.8242	NaN
17	17.8022	NaN
17	19.7802	NaN
17	21.7582	NaN
17	23.7363	NaN
17	25.7143	NaN
17	27.6923	NaN
17	29.6703	NaN
17	31.6484	0
17	33.6264	0
17	35.6044	1
17	37.5824	0
17	39.5604	0
17	41.5385	0
17	43.5165	NaN
17	45.4945	NaN
17	47.4725	NaN
17	49.4505	NaN
17	51.4286	NaN
17	53.4066	NaN
17	55.3846	NaN
17	57.3626	NaN
17	59.3407	NaN
17	61.3187	NaN
17	63.2967	NaN
17	65.2747	NaN
17	67.2527	NaN
17	69.2308	1
17	71.2088	0
17	73.1868	0.666667
17	75.1648	1
17	77.1429	NaN
17	79.1209	NaN
17	81.0989	1
17	83.0769	0.944444
17	85.0549	0
17	87.033	0
17	89.011	NaN
19	-89.011	NaN
19	-87.033	NaN
19	-85.0549	NaN
19	-83.0769	NaN
19	-81.0989	NaN
19	-79.1209	NaN
19	-77.1429	NaN
19	-75.1648	NaN
19	-73.1868	NaN
19	-71.2088	NaN
19	-69.2308	0
19	-67.2527	0.9
19	-65.2747	0.863636
19	-63.2967	0
19	-61.3187	0
19	-59.3407	0
19	-57.3626	0.909091
19	-55.3846	0.545455
19	-53.4066	0
19	-51.4286	0
19	-49.4505	0
19	-47.4725	0
19	-45.4945	0
19	-43.5165	0
19	-41.5385	1
19	-39.5604	0.681818
19	-37.5824	0.904762
19	-35.6044	0.888889
19	-33.6264	NaN
19	-31.6484	NaN
19	-29.6703	NaN
19	-27.6923	NaN
19	-25.7143	NaN
19	-23.7363	NaN
19	-21.7582	NaN
19	-19.7802	NaN
19	-17.8022	NaN
19	-15.8242	NaN
19	-13.8462	NaN
19	-11.8681	NaN
19	-9.89011	NaN
19	-7.91209	NaN
19	-5.93407	NaN
19	-3.95604	NaN
19	-1.97802	NaN
19	0	NaN
19	1.97802	NaN
19	3.95604	NaN
19	5.93407	NaN
19	7.91209	NaN
19	9.89011	NaN
19	11.8681	NaN
19	13.8462	NaN
19	15.8242	NaN
19	17.8022	NaN
19	19.7802	NaN
19	21.7582	NaN
19	23.7363	NaN
19	25.7143	NaN
19	27.6923	NaN
19	29.6703	NaN
19	31.6484	0
19	33.6264	0.9375
19	35.6044	0.875
19	37.5824	0.9375
19	39.5604	0.857143
19	41.5385	1
19	43.5165	NaN
19	45.4945	NaN
19	47.4725	NaN
19	49.4505	NaN
19	51.4286	NaN
19	53.4066	NaN
19	55.3846	NaN
19	57.3626	NaN
19	59.3407	NaN
19	61.3187	NaN
19	63.2967	NaN
19	65.2747	NaN
19	67.2527	NaN
19	69.2308	NaN
19	71.2088	0.636364
19	73.1868	0.818182
19	75.1648	0.636364
19	77.1429	0.666667
19	79.1209	0.333333
19	81.0989	0.6
19	83.0769	0.666667
19	85.0549	0
19	87.033	0
19	89.011	NaN
21	-89.011	NaN
21	-87.033	NaN
21	-85.0549	NaN
21	-83.0769	NaN
21	-81.0989	NaN
21	-79.1209	NaN
21	-77.1429	NaN
21	-75.1648	NaN
21	-73.1868	NaN
21	-71.2088	NaN
21	-69.2308	0.722222
21	-67.2527	0.75
21	-65.2747	0
21	-63.2967	0.863636
21	-61.3187	0
21	-59.3407	1
21	-57.3626	1
21	-55.3846	0.727273
21	-53.4066	0
21	-51.4286	0
21	-49.4505	0
21	-47.4725	0
21	-45.4945	0
21	-43.5165	1
21	-41.5385	0.954545
21	-39.5604	0.954545
21	-37.5824	0.9
21	-35.6044	0
21	-33.6264	NaN
21	-31.6484	NaN
21	-29.6703	NaN
21	-27.6923	NaN
21	-25.7143	NaN
21	-23.7363	NaN
21	-21.7582	NaN
21	-19.7802	NaN
21	-17.8022	NaN
21	-15.8242	NaN
21	-13.8462	NaN
21	-11.8681	NaN
21	-9.89011	NaN
21	-7.91209	NaN
21	-5.93407	NaN
21	-3.95604	NaN
21	-1.97802	NaN
21	0	NaN
21	1.97802	NaN
21	3.95604	NaN
21	5.93407	NaN
21	7.91209	NaN
21	9.89011	NaN
21	11.8681	NaN
21	13.8462	NaN
21	15.8242	NaN
21	17.8022	NaN
21	19.7802	NaN
21	21.7582	NaN
21	23.7363	NaN
21	25.7143	NaN
21	27.6923	NaN
21	29.6703	NaN
21	31.6484	NaN
21	33.6264	1
21	35.6044	0.9375
21	37.5824	0
21	39.5604	NaN
21	41.5385	NaN
21	43.5165	NaN
21	45.4945	NaN
21	47.4725	NaN
21	49.4505	NaN
21	51.4286	NaN
21	53.4066	NaN
21	55.3846	NaN
21	57.3626	NaN
21	59.3407	NaN
21	61.3187	NaN
21	63.2967	NaN
21	65.2747	NaN
21	67.2527	NaN
21	69.2308	NaN
21	71.2088	0.5
21	73.1868	0
21	75.1648	0.1
21	77.1429	0.666667
21	79.1209	0.333333
21	81.0989	0
21	83.0769	0.888889
21	85.0549	0.9
21	87.033	0
21	89.011	NaN
23	-89.011	NaN
23	-87.033	NaN
23	-85.0549	NaN
23	-83.0769	NaN
23	-81.0989	NaN
23	-79.1209	NaN
23	-77.1429	NaN
23	-75.1648	NaN
23	-73.1868	NaN
23	-71.2088	NaN
23	-69.2308	0.833333
23	-67.2527	0
23	-65.2747	0
23	-63.2967	0.909091
23	-61.3187	0.869565
23	-59.3407	1
23	-57.3626	0.909091
23	-55.3846	0.954545
23	-53.4066	0.857143
23	-51.4286	0
23	-49.4505	0
23	-47.4725	1
23	-45.4945	0
23	-43.5165	0
23	-41.5385	0
23	-39.5604	0.52381
23	-37.5824	1
23	-35.6044	0.944444
23	-33.6264	NaN
23	-31.6484	NaN
23	-29.6703	NaN
23	-27.6923	NaN
23	-25.7143	NaN
23	-23.7363	NaN
23	-21.7582	NaN
23	-19.7802	NaN
23	-17.8022	NaN
23	-15.8242	NaN
23	-13.8462	NaN
23	-11.8681	NaN
23	-9.89011	NaN
23	-7.91209	NaN
23	-5.93407	NaN
23	-3.95604	NaN
23	-1.97802	NaN
23	0	NaN
23	1.97802	NaN
23	3.95604	NaN
23	5.93407	NaN
23	7.91209	NaN
23	9.89011	NaN
23	11.8681	NaN
23	13.8462	NaN
23	15.8242	NaN
23	17.8022	NaN
23	19.7802	NaN
23	21.7582	NaN
23	23.7363	NaN
23	25.7143	NaN
23	27.6923	NaN
23	29.6703	NaN
23	31.6484	NaN
23	33.6264	1
23	35.6044	0.9375
23	37.5824	NaN
23	39.5604	NaN
23	41.5385	NaN
23	43.5165	NaN
23	45.4945	NaN
23	47.4725	NaN
23	49.4505	NaN
23	51.4286	NaN
23	53.4066	NaN
23	55.3846	NaN
23	57.3626	NaN
23	59.3407	NaN
23	61.3187	NaN
23	63.2967	NaN
23	65.2747	NaN
23	67.2527	NaN
23	69.2308	NaN
23	71.2088	0
23	73.1868	0
23	75.1648	0
23	77.1429	0.5
23	79.1209	0.333333
23	81.0989	0.733333
23	83.0769	0
23	85.0549	0.95
23	87.033	1
23	89.011	NaN
25	-89.011	NaN
25	-87.033	NaN
25	-85.0549	NaN
25	-83.0769	NaN
25	-81.0989	NaN
25	-79.1209	NaN
25	-77.1429	NaN
25	-75.1648	NaN
25	-73.1868	NaN
25	-71.2088	NaN
25	-69.2308	1
25	-67.2527	0.9
25	-65.2747	0
25	-63.2967	0
25	-61.3187	1
25	-59.3407	0.217391
25	-57.3626	0
25	-55.3846	0.863636
25	-53.4066	0.952381
25	-51.4286	0
25	-49.4505	0
25	-47.4725	0
25	-45.4945	0
25	-43.5165	0
25	-41.5385	0.904762
25	-39.5604	0.761905
25	-37.5824	0.95
25	-35.6044	0
25	-33.6264	NaN
25	-31.6484	NaN
25	-29.6703	NaN
25	-27.6923	NaN
25	-25.7143	NaN
25	-23.7363	NaN
25	-21.7582	NaN
25	-19.7802	NaN
25	-17.8022	NaN
25	-15.8242	NaN
25	-13.8462	NaN
25	-11.8681	NaN
25	-9.89011	NaN
25	-7.91209	NaN
25	-5.93407	NaN
25	-3.95604	NaN
25	-1.97802	NaN
25	0	NaN
25	1.97802	NaN
25	3.95604	NaN
25	5.93407	NaN
25	7.91209	NaN
25	9.89011	NaN
25	11.8681	NaN
25	13.8462	NaN
25	15.8242	NaN
25	17.8022	NaN
25	19.7802	NaN
25	21.7582	NaN
25	23.7363	NaN
25	25.7143	NaN
25	27.6923	NaN
25	29.6703	NaN
25	31.6484	NaN
25	33.6264	1
25	35.6044	1
25	37.5824	0.875
25	39.5604	NaN
25	41.5385	NaN
25	43.5165	NaN
25	45.4945	NaN
25	47.4725	NaN
25	49.4505	NaN
25	51.4286	NaN
25	53.4066	NaN
25	55.3846	NaN
25	57.3626	NaN
25	59.3407	NaN
25	61.3187	NaN
25	63.2967	NaN
25	65.2747	NaN
25	67.2527	NaN
25	69.2308	NaN
25	71.2088	0
25	73.1868	0
25	75.1648	0
25	77.1429	0.25
25	79.1209	0.555556
25	81.0989	0
25	83.0769	0.722222
25	85.0549	0.95
25	87.033	0
25	89.011	NaN
27	-89.011	NaN
27	-87.033	NaN
27	-85.0549	NaN
27	-83.0769	NaN
27	-81.0989	NaN
27	-79.1209	NaN
27	-77.1429	NaN
27	-75.1648	NaN
27	-73.1868	NaN
27	-71.2088	NaN
27	-69.2308	0
27	-67.2527	0
27	-65.2747	0
27	-63.2967	0.954545
27	-61.3187	1
27	-59.3407	0
27	-57.3626	0
27	-55.3846	0
27	-53.4066	0.909091
27	-51.4286	1
27	-49.4505	0
27	-47.4725	0
27	-45.4945	0
27	-43.5165	0
27	-41.5385	0
27	-39.5604	0
27	-37.5824	0.25
27	-35.6044	0
27	-33.6264	0
27	-31.6484	NaN
27	-29.6703	NaN
27	-27.6923	NaN
27	-25.7143	NaN
27	-23.7363	NaN
27	-21.7582	NaN
27	-19.7802	NaN
27	-17.8022	NaN
27	-15.8242	NaN
27	-13.8462	NaN
27	-11.8681	NaN
27	-9.89011	NaN
27	-7.91209	NaN
27	-5.93407	NaN
27	-3.95604	NaN
27	-1.97802	NaN
27	0	NaN
27	1.97802	NaN
27	3.95604	NaN
27	5.93407	NaN
27	7.91209	NaN
27	9.89011	NaN
27	11.8681	NaN
27	13.8462	NaN
27	15.8242	NaN
27	17.8022	NaN
27	19.7802	NaN
27	21.7582	NaN
27	23.7363	NaN
27	25.7143	NaN
27	27.6923	NaN
27	29.6703	NaN
27	31.6484	0
27	33.6264	1
27	35.6044	0.933333
27	37.5824	0
27	39.5604	NaN
27	41.5385	NaN
27	43.5165	NaN
27	45.4945	NaN
27	47.4725	NaN
27	49.4505	NaN
27	51.4286	NaN
27	53.4066	NaN
27	55.3846	NaN
27	57.3626	NaN
27	59.3407	NaN
27	61.3187	NaN
27	63.2967	NaN
27	65.2747	NaN
27	67.2527	NaN
27	69.2308	NaN
27	71.2088	0
27	73.1868	0.125
27	75.1648	0.5
27	77.1429	0.375
27	79.1209	0.5
27	81.0989	0
27	83.0769	0.611111
27	85.0549	0.7
27	87.033	0
27	89.011	NaN
29	-89.011	NaN
29	-87.033	NaN
29	-85.0549	NaN
29	-83.0769	NaN
29	-81.0989	NaN
29	-79.1209	NaN
29	-77.1429	NaN
29	-75.1648	NaN
29	-73.1868	NaN
29	-71.2088	NaN
29	-69.2308	1
29	-67.2527	1
29	-65.2747	1
29	-63.2967	1
29	-61.3187	1
29	-59.3407	1
29	-57.3626	1
29	-55.3846	1
29	-53.4066	1
29	-51.4286	1
29	-49.4505	1
29	-47.4725	1
29	-45.4945	1
29	-43.5165	1
29	-41.5385	1
29	-39.5604	1
29	-37.5824	1
29	-35.6044	1
29	-33.6264	1
29	-31.6484	NaN
29	-29.6703	NaN
29	-27.6923	NaN
29	-25.7143	NaN
29	-23.7363	NaN
29	-21.7582	NaN
29	-19.7802	NaN
29	-17.8022	NaN
29	-15.8242	NaN
29	-13.8462	NaN
29	-11.8681	NaN
29	-9.89011	NaN
29	-7.91209	NaN
29	-5.93407	NaN
29	-3.95604	NaN
29	-1.97802	NaN
29	0	NaN
29	1.97802	NaN
29	3.95604	NaN
29	5.93407	NaN
29	7.91209	NaN
29	9.89011	NaN
29	11.8681	NaN
29	13.8462	NaN
29	15.8242	NaN
29	17.8022	NaN
29	19.7802	NaN
29	21.7582	NaN
29	23.7363	NaN
29	25.7143	NaN
29	27.6923	NaN
29	29.6703	NaN
29	31.6484	0
29	33.6264	1
29	35.6044	0
29	37.5824	NaN
29	39.5604	NaN
29	41.5385	NaN
29	43.5165	NaN
29	45.4945	NaN
29	47.4725	NaN
29	49.4505	NaN
29	51.4286	NaN
29	53.4066	NaN
29	55.3846	NaN
29	57.3626	NaN
29	59.3407	NaN
29	61.3187	NaN
29	63.2967	NaN
29	65.2747	NaN
29	67.2527	NaN
29	69.2308	NaN
29	71.2088	0
29	73.1868	0
29	75.1648	0.75
29	77.1429	0
29	79.1209	0.6
29	81.0989	0.571429
29	83.0769	0
29	85.0549	1
29	87.033	0
29	89.011	NaN
31	-89.011	NaN
31	-87.033	NaN
31	-85.0549	NaN
31	-83.0769	NaN
31	-81.0989	NaN
31	-79.1209	NaN
31	-77.1429	NaN
31	-75.1648	NaN
31	-73.1868	NaN
31	-71.2088	NaN
31	-69.2308	1
31	-67.2527	1
31	-65.2747	1
31	-63.2967	1
31	-61.3187	1
31	-59.3407	1
31	-57.3626	1
31	-55.3846	1
31	-53.4066	1
31	-51.4286	1
31	-49.4505	1
31	-47.4725	1
31	-45.4945	1
31	-43.5165	1
31	-41.5385	1
31	-39.5604	1
31	-37.5824	1
31	-35.6044	1
31	-33.6264	0
31	-31.6484	1
31	-29.6703	NaN
31	-27.6923	NaN
31	-25.7143	NaN
31	-23.7363	NaN
31	-21.7582	NaN
31	-19.7802	NaN
31	-17.8022	NaN
31	-15.8242	NaN
31	-13.8462	NaN
31	-11.8681	NaN
31	-9.89011	NaN
31	-7.91209	NaN
31	-5.93407	NaN
31	-3.95604	NaN
31	-1.97802	NaN
31	0	NaN
31	1.97802	NaN
31	3.95604	NaN
31	5.93407	NaN
31	7.91209	NaN
31	9.89011	NaN
31	11.8681	NaN
31	13.8462	NaN
31	15.8242	NaN
31	17.8022	NaN
31	19.7802	NaN
31	21.7582	NaN
31	23.7363	NaN
31	25.7143	NaN
31	27.6923	NaN
31	29.6703	NaN
31	31.6484	0
31	33.6264	1
31	35.6044	0
31	37.5824	NaN
31	39.5604	NaN
31	41.5385	NaN
31	43.5165	NaN
31	45.4945	NaN
31	47.4725	NaN
31	49.4505	NaN
31	51.4286	NaN
31	53.4066	NaN
31	55.3846	NaN
31	57.3626	NaN
31	59.3407	NaN
31	61.3187	NaN
31	63.2967	NaN
31	65.2747	NaN
31	67.2527	NaN
31	69.2308	NaN
31	71.2088	0
31	73.1868	0
31	75.1648	0
31	77.1429	0.625
31	79.1209	0.7
31	81.0989	1
31	83.0769	1
31	85.0549	0
31	87.033	0
31	89.011	NaN
33	-89.011	NaN
33	-87.033	NaN
33	-85.0549	NaN
33	-83.0769	NaN
33	-81.0989	NaN
33	-79.1209	NaN
33	-77.1429	NaN
33	-75.1648	NaN
33	-73.1868	NaN
33	-71.2088	NaN
33	-69.2308	NaN
33	-67.2527	0.684211
33	-65.2747	1
33	-63.2967	0
33	-61.3187	1
33	-59.3407	0
33	-57.3626	0
33	-55.3846	0
33	-53.4066	0.565217
33	-51.4286	0
33	-49.4505	0
33	-47.4725	0
33	-45.4945	0
33	-43.5165	0
33	-41.5385	0.818182
33	-39.5604	0
33	-37.5824	0
33	-35.6044	0
33	-33.6264	0
33	-31.6484	1
33	-29.6703	1
33	-27.6923	0
33	-25.7143	0
33	-23.7363	NaN
33	-21.7582	NaN
33	-19.7802	NaN
33	-17.8022	NaN
33	-15.8242	NaN
33	-13.8462	NaN
33	-11.8681	NaN
33	-9.89011	NaN
33	-7.91209	NaN
33	-5.93407	NaN
33	-3.95604	NaN
33	-1.97802	NaN
33	0	NaN
33	1.97802	NaN
33	3.95604	NaN
33	5.93407	NaN
33	7.91209	NaN
33	9.89011	NaN
33	11.8681	NaN
33	13.8462	NaN
33	15.8242	NaN
33	17.8022	NaN
33	19.7802	NaN
33	21.7582	NaN
33	23.7363	NaN
33	25.7143	NaN
33	27.6923	NaN
33	29.6703	NaN
33	31.6484	0
33	33.6264	1
33	35.6044	0
33	37.5824	NaN
33	39.5604	NaN
33	41.5385	NaN
33	43.5165	NaN
33	45.4945	NaN
33	47.4725	NaN
33	49.4505	NaN
33	51.4286	NaN
33	53.4066	NaN
33	55.3846	NaN
33	57.3626	NaN
33	59.3407	NaN
33	61.3187	NaN
33	63.2967	NaN
33	65.2747	NaN
33	67.2527	NaN
33	69.2308	NaN
33	71.2088	0
33	73.1868	0
33	75.1648	1
33	77.1429	0
33	79.1209	0.6
33	81.0989	1
33	83.0769	1
33	85.0549	0
33	87.033	0
33	89.011	NaN
35	-89.011	NaN
35	-87.033	NaN
35	-85.0549	NaN
35	-83.0769	NaN
35	-81.0989	NaN
35	-79.1209	NaN
35	-77.1429	NaN
35	-75.1648	NaN
35	-73.1868	NaN
35	-71.2088	NaN
35	-69.2308	0
35	-67.2527	0
35	-65.2747	1
35	-63.2967	0
35	-61.3187	0.73913
35	-59.3407	0
35	-57.3626	0
35	-55.3846	0
35	-53.4066	0.909091
35	-51.4286	0
35	-49.4505	0
35	-47.4725	0
35	-45.4945	0
35	-43.5165	0.809524
35	-41.5385	0.727273
35	-39.5604	0
35	-37.5824	0.727273
35	-35.6044	0.714286
35	-33.6264	0.9
35	-31.6484	0
35	-29.6703	0
35	-27.6923	0
35	-25.7143	0
35	-23.7363	NaN
35	-21.7582	NaN
35	-19.7802	NaN
35	-17.8022	NaN
35	-15.8242	NaN
35	-13.8462	NaN
35	-11.8681	NaN
35	-9.89011	NaN
35	-7.91209	NaN
35	-5.93407	NaN
35	-3.95604	NaN
35	-1.97802	NaN
35	0	NaN
35	1.97802	NaN
35	3.95604	NaN
35	5.93407	NaN
35	7.91209	NaN
35	9.89011	NaN
35	11.8681	NaN
35	13.8462	NaN
35	15.8242	NaN
35	17.8022	NaN
35	19.7802	NaN
35	21.7582	NaN
35	23.7363	NaN
35	25.7143	NaN
35	27.6923	NaN
35	29.6703	NaN
35	31.6484	NaN
35	33.6264	1
35	35.6044	0
35	37.5824	NaN
35	39.5604	NaN
35	41.5385	NaN
35	43.5165	NaN
35	45.4945	NaN
35	47.4725	NaN
35	49.4505	NaN
35	51.4286	NaN
35	53.4066	NaN
35	55.3846	NaN
35	57.3626	NaN
35	59.3407	NaN
35	61.3187	NaN
35	63.2967	NaN
35	65.2747	NaN
35	67.2527	NaN
35	69.2308	0
35	71.2088	0
35	73.1868	0
35	75.1648	0.714286
35	77.1429	0.875
35	79.1209	0.6
35	81.0989	0.928571
35	83.0769	1
35	85.0549	1
35	87.033	0
35	89.011	NaN
37	-89.011	NaN
37	-87.033	NaN
37	-85.0549	NaN
37	-83.0769	NaN
37	-81.0989	NaN
37	-79.1209	NaN
37	-77.1429	NaN
37	-75.1648	NaN
37	-73.1868	NaN
37	-71.2088	NaN
37	-69.2308	0
37	-67.2527	0
37	-65.2747	1
37	-63.2967	0
37	-61.3187	0.73913
37	-59.3407	0
37	-57.3626	0
37	-55.3846	0
37	-53.4066	0.772727
37	-51.4286	0
37	-49.4505	0
37	-47.4725	0
37	-45.4945	0
37	-43.5165	0.75
37	-41.5385	0
37	-39.5604	0.772727
37	-37.5824	1
37	-35.6044	0
37	-33.6264	1
37	-31.6484	0
37	-29.6703	0
37	-27.6923	0
37	-25.7143	0
37	-23.7363	1
37	-21.7582	0
37	-19.7802	0
37	-17.8022	NaN
37	-15.8242	NaN
37	-13.8462	NaN
37	-11.8681	NaN
37	-9.89011	NaN
37	-7.91209	NaN
37	-5.93407	NaN
37	-3.95604	NaN
37	-1.97802	NaN
37	0	NaN
37	1.97802	NaN
37	3.95604	NaN
37	5.93407	NaN
37	7.91209	NaN
37	9.89011	NaN
37	11.8681	NaN
37	13.8462	NaN
37	15.8242	NaN
37	17.8022	NaN
37	19.7802	NaN
37	21.7582	NaN
37	23.7363	NaN
37	25.7143	NaN
37	27.6923	NaN
37	29.6703	NaN
37	31.6484	NaN
37	33.6264	NaN
37	35.6044	NaN
37	37.5824	NaN
37	39.5604	NaN
37	41.5385	NaN
37	43.5165	NaN
37	45.4945	NaN
37	47.4725	NaN
37	49.4505	NaN
37	51.4286	NaN
37	53.4066	NaN
37	55.3846	NaN
37	57.3626	NaN
37	59.3407	NaN
37	61.3187	NaN
37	63.2967	NaN
37	65.2747	NaN
37	67.2527	NaN
37	69.2308	0
37	71.2088	0
37	73.1868	0
37	75.1648	0
37	77.1429	0
37	79.1209	0
37	81.0989	0
37	83.0769	0
37	85.0549	1
37	87.033	0
37	89.011	NaN
39	-89.011	NaN
39	-87.033	NaN
39	-85.0549	NaN
39	-83.0769	NaN
39	-81.0989	NaN
39	-79.1209	NaN
39	-77.1429	NaN
39	-75.1648	NaN
39	-73.1868	NaN
39	-71.2088	NaN
39	-69.2308	0.4375
39	-67.2527	1
39	-65.2747	1
39	-63.2967	0.772727
39	-61.3187	0
39	-59.3407	0
39	-57.3626	0
39	-55.3846	0
39	-53.4066	0.857143
39	-51.4286	0
39	-49.4505	0
39	-47.4725	0
39	-45.4945	0.789474
39	-43.5165	0.789474
39	-41.5385	0.7
39	-39.5604	0.238095
39	-37.5824	0
39	-35.6044	0
39	-33.6264	1
39	-31.6484	0
39	-29.6703	0
39	-27.6923	0
39	-25.7143	0
39	-23.7363	1
39	-21.7582	0
39	-19.7802	0
39	-17.8022	0
39	-15.8242	NaN
39	-13.8462	NaN
39	-11.8681	NaN
39	-9.89011	NaN
39	-7.91209	NaN
39	-5.93407	NaN
39	-3.95604	NaN
39	-1.97802	NaN
39	0	NaN
39	1.97802	NaN
39	3.95604	NaN
39	5.93407	NaN
39	7.91209	NaN
39	9.89011	NaN
39	11.8681	NaN
39	13.8462	NaN
39	15.8242	NaN
39	17.8022	NaN
39	19.7802	NaN
39	21.7582	NaN
39	23.7363	NaN
39	25.7143	NaN
39	27.6923	NaN
39	29.6703	NaN
39	31.6484	NaN
39	33.6264	NaN
39	35.6044	NaN
39	37.5824	NaN
39	39.5604	NaN
39	41.5385	NaN
39	43.5165	NaN
39	45.4945	NaN
39	47.4725	NaN
39	49.4505	NaN
39	51.4286	NaN
39	53.4066	NaN
39	55.3846	NaN
39	57.3626	NaN
39	59.3407	NaN
39	61.3187	NaN
39	63.2967	NaN
39	65.2747	NaN
39	67.2527	NaN
39	69.2308	0
39	71.2088	0
39	73.1868	0
39	75.1648	0
39	77.1429	0
39	79.1209	0
39	81.0989	0
39	83.0769	0.888889
39	85.0549	0
39	87.033	0
39	89.011	NaN
41	-89.011	NaN
41	-87.033	NaN
41	-85.0549	NaN
41	-83.0769	NaN
41	-81.0989	NaN
41	-79.1209	NaN
41	-77.1429	NaN
41	-75.1648	NaN
41	-73.1868	NaN
41	-71.2088	NaN
41	-69.2308	NaN
41	-67.2527	0.894737
41	-65.2747	1
41	-63.2967	1
41	-61.3187	0.73913
41	-59.3407	0
41	-57.3626	0
41	-55.3846	0
41	-53.4066	0
41	-51.4286	0
41	-49.4505	0.55
41	-47.4725	0
41	-45.4945	0.736842
41	-43.5165	0.684211
41	-41.5385	0.684211
41	-39.5604	1
41	-37.5824	0
41	-35.6044	0
41	-33.6264	1
41	-31.6484	0
41	-29.6703	0
41	-27.6923	0
41	-25.7143	0
41	-23.7363	1
41	-21.7582	0
41	-19.7802	0
41	-17.8022	0
41	-15.8242	0
41	-13.8462	0
41	-11.8681	0
41	-9.89011	0
41	-7.91209	0
41	-5.93407	0
41	-3.95604	1
41	-1.97802	NaN
41	0	NaN
41	1.97802	NaN
41	3.95604	NaN
41	5.93407	NaN
41	7.91209	NaN
41	9.89011	NaN
41	11.8681	NaN
41	13.8462	NaN
41	15.8242	NaN
41	17.8022	NaN
41	19.7802	NaN
41	21.7582	NaN
41	23.7363	NaN
41	25.7143	NaN
41	27.6923	NaN
41	29.6703	NaN
41	31.6484	NaN
41	33.6264	NaN
41	35.6044	NaN
41	37.5824	NaN
41	39.5604	NaN
41	41.5385	NaN
41	43.5165	NaN
41	45.4945	NaN
41	47.4725	NaN
41	49.4505	NaN
41	51.4286	NaN
41	53.4066	NaN
41	55.3846	NaN
41	57.3626	NaN
41	59.3407	NaN
41	61.3187	NaN
41	63.2967	NaN
41	65.2747	NaN
41	67.2527	NaN
41	69.2308	0
41	71.2088	0
41	73.1868	0
41	75.1648	0
41	77.1429	0
41	79.1209	0
41	81.0989	0
41	83.0769	1
41	85.0549	0
41	87.033	0
41	89.011	NaN
43	-89.011	NaN
43	-87.033	NaN
43	-85.0549	NaN
43	-83.0769	NaN
43	-81.0989	NaN
43	-79.1209	NaN
43	-77.1429	NaN
43	-75.1648	NaN
43	-73.1868	NaN
43	-71.2088	NaN
43	-69.2308	NaN
43	-67.2527	0
43	-65.2747	0
43	-63.2967	1
43	-61.3187	0.73913
43	-59.3407	0
43	-57.3626	0
43	-55.3846	0
43	-53.4066	0
43	-51.4286	0
43	-49.4505	0.5
43	-47.4725	0
43	-45.4945	0
43	-43.5165	0.736842
43	-41.5385	0.736842
43	-39.5604	0.65
43	-37.5824	0.7
43	-35.6044	0.7
43	-33.6264	1
43	-31.6484	0.7
43	-29.6703	0.8
43	-27.6923	0
43	-25.7143	0
43	-23.7363	1
43	-21.7582	0
43	-19.7802	0
43	-17.8022	0
43	-15.8242	0
43	-13.8462	0
43	-11.8681	0
43	-9.89011	0
43	-7.91209	0
43	-5.93407	0
43	-3.95604	1
43	-1.97802	0
43	0	0.842105
43	1.97802	NaN
43	3.95604	NaN
43	5.93407	NaN
43	7.91209	NaN
43	9.89011	NaN
43	11.8681	NaN
43	13.8462	NaN
43	15.8242	NaN
43	17.8022	NaN
43	19.7802	NaN
43	21.7582	NaN
43	23.7363	NaN
43	25.7143	NaN
43	27.6923	NaN
43	29.6703	NaN
43	31.6484	NaN
43	33.6264	NaN
43	35.6044	NaN
43	37.5824	NaN
43	39.5604	NaN
43	41.5385	NaN
43	43.5165	NaN
43	45.4945	NaN
43	47.4725	NaN
43	49.4505	NaN
43	51.4286	NaN
43	53.4066	NaN
43	55.3846	NaN
43	57.3626	NaN
43	59.3407	NaN
43	61.3187	NaN
43	63.2967	NaN
43	65.2747	NaN
43	67.2527	NaN
43	69.2308	0
43	71.2088	0
43	73.1868	0
43	75.1648	0
43	77.1429	0
43	79.1209	0
43	81.0989	0.461538
43	83.0769	0.705882
[truncated: 14,381 more rows]
