# Supplementary material for: Biological carbon pump estimate based on multidecadal hydrographic data
Source: Nature. 2023 Dec 6;624(7992):579–85. doi: 10.1038/s41586-023-06772-4 (PMC10733149; doi:10.1038/s41586-023-06772-4)
Supplement: Supplementary file 7 — Source Data Extended Data Fig. 2 [file 41586_2023_6772_MOESM7_ESM.xlsx]

## Sheet: EDFig2a
lon	lat	rho DOC (unitless)
1	-89.011	NaN
1	-87.033	NaN
1	-85.0549	NaN
1	-83.0769	NaN
1	-81.0989	NaN
1	-79.1209	NaN
1	-77.1429	NaN
1	-75.1648	NaN
1	-73.1868	NaN
1	-71.2088	0
1	-69.2308	0
1	-67.2527	0
1	-65.2747	0
1	-63.2967	0
1	-61.3187	0
1	-59.3407	0
1	-57.3626	0
1	-55.3846	0
1	-53.4066	0
1	-51.4286	0
1	-49.4505	0
1	-47.4725	0
1	-45.4945	1
1	-43.5165	0.952381
1	-41.5385	0.571429
1	-39.5604	0
1	-37.5824	0.818182
1	-35.6044	1
1	-33.6264	0.909091
1	-31.6484	1
1	-29.6703	1
1	-27.6923	0.954545
1	-25.7143	0.954545
1	-23.7363	0.913043
1	-21.7582	1
1	-19.7802	0.956522
1	-17.8022	0.956522
1	-15.8242	1
1	-13.8462	0
1	-11.8681	0
1	-9.89011	0
1	-7.91209	0
1	-5.93407	0
1	-3.95604	0
1	-1.97802	0
1	0	0
1	1.97802	0
1	3.95604	0
1	5.93407	0
1	7.91209	NaN
1	9.89011	NaN
1	11.8681	NaN
1	13.8462	NaN
1	15.8242	NaN
1	17.8022	NaN
1	19.7802	NaN
1	21.7582	NaN
1	23.7363	NaN
1	25.7143	NaN
1	27.6923	NaN
1	29.6703	NaN
1	31.6484	NaN
1	33.6264	0
1	35.6044	0
1	37.5824	NaN
1	39.5604	NaN
1	41.5385	NaN
1	43.5165	NaN
1	45.4945	NaN
1	47.4725	NaN
1	49.4505	NaN
1	51.4286	0.5
1	53.4066	0
1	55.3846	0.333333
1	57.3626	0.4
1	59.3407	0.285714
1	61.3187	0.4
1	63.2967	0
1	65.2747	0
1	67.2527	0
1	69.2308	0
1	71.2088	0.294118
1	73.1868	0
1	75.1648	0
1	77.1429	0
1	79.1209	0.333333
1	81.0989	0.1875
1	83.0769	0
1	85.0549	0
1	87.033	0
1	89.011	NaN
3	-89.011	NaN
3	-87.033	NaN
3	-85.0549	NaN
3	-83.0769	NaN
3	-81.0989	NaN
3	-79.1209	NaN
3	-77.1429	NaN
3	-75.1648	NaN
3	-73.1868	NaN
3	-71.2088	NaN
3	-69.2308	0
3	-67.2527	0
3	-65.2747	0
3	-63.2967	0
3	-61.3187	0
3	-59.3407	0
3	-57.3626	0
3	-55.3846	0
3	-53.4066	0
3	-51.4286	0
3	-49.4505	0.45
3	-47.4725	0.380952
3	-45.4945	0
3	-43.5165	0
3	-41.5385	0
3	-39.5604	0
3	-37.5824	0
3	-35.6044	0
3	-33.6264	0
3	-31.6484	0
3	-29.6703	1
3	-27.6923	0
3	-25.7143	0
3	-23.7363	0
3	-21.7582	0
3	-19.7802	0
3	-17.8022	0
3	-15.8242	0
3	-13.8462	0
3	-11.8681	0
3	-9.89011	0
3	-7.91209	0
3	-5.93407	0
3	-3.95604	0
3	-1.97802	0
3	0	0
3	1.97802	0
3	3.95604	0
3	5.93407	0
3	7.91209	NaN
3	9.89011	NaN
3	11.8681	NaN
3	13.8462	NaN
3	15.8242	NaN
3	17.8022	NaN
3	19.7802	NaN
3	21.7582	NaN
3	23.7363	NaN
3	25.7143	NaN
3	27.6923	NaN
3	29.6703	NaN
3	31.6484	NaN
3	33.6264	0
3	35.6044	0
3	37.5824	NaN
3	39.5604	NaN
3	41.5385	NaN
3	43.5165	NaN
3	45.4945	NaN
3	47.4725	NaN
3	49.4505	NaN
3	51.4286	0.5
3	53.4066	0.5
3	55.3846	0.666667
3	57.3626	0.25
3	59.3407	0.571429
3	61.3187	0.1
3	63.2967	0
3	65.2747	0
3	67.2527	0
3	69.2308	0
3	71.2088	0
3	73.1868	0
3	75.1648	0.529412
3	77.1429	0.25
3	79.1209	0.6
3	81.0989	0.3125
3	83.0769	0
3	85.0549	0
3	87.033	0
3	89.011	NaN
5	-89.011	NaN
5	-87.033	NaN
5	-85.0549	NaN
5	-83.0769	NaN
5	-81.0989	NaN
5	-79.1209	NaN
5	-77.1429	NaN
5	-75.1648	NaN
5	-73.1868	NaN
5	-71.2088	NaN
5	-69.2308	0
5	-67.2527	0
5	-65.2747	0
5	-63.2967	0
5	-61.3187	0
5	-59.3407	0
5	-57.3626	0
5	-55.3846	0
5	-53.4066	0
5	-51.4286	0
5	-49.4505	0
5	-47.4725	0.333333
5	-45.4945	0.47619
5	-43.5165	0
5	-41.5385	0
5	-39.5604	0
5	-37.5824	0
5	-35.6044	0
5	-33.6264	0
5	-31.6484	0
5	-29.6703	1
5	-27.6923	0
5	-25.7143	0
5	-23.7363	0
5	-21.7582	0
5	-19.7802	0
5	-17.8022	0
5	-15.8242	0
5	-13.8462	0
5	-11.8681	0
5	-9.89011	0
5	-7.91209	0
5	-5.93407	0
5	-3.95604	0
5	-1.97802	0
5	0	0
5	1.97802	0
5	3.95604	0
5	5.93407	NaN
5	7.91209	NaN
5	9.89011	NaN
5	11.8681	NaN
5	13.8462	NaN
5	15.8242	NaN
5	17.8022	NaN
5	19.7802	NaN
5	21.7582	NaN
5	23.7363	NaN
5	25.7143	NaN
5	27.6923	NaN
5	29.6703	NaN
5	31.6484	NaN
5	33.6264	0
5	35.6044	0
5	37.5824	0.875
5	39.5604	0.8125
5	41.5385	0.8125
5	43.5165	NaN
5	45.4945	NaN
5	47.4725	NaN
5	49.4505	NaN
5	51.4286	NaN
5	53.4066	0.5
5	55.3846	0.5
5	57.3626	0.25
5	59.3407	0
5	61.3187	NaN
5	63.2967	0
5	65.2747	0
5	67.2527	0
5	69.2308	0
5	71.2088	0
5	73.1868	0
5	75.1648	0.4375
5	77.1429	0.3125
5	79.1209	0.8
5	81.0989	0
5	83.0769	0
5	85.0549	0
5	87.033	0
5	89.011	NaN
7	-89.011	NaN
7	-87.033	NaN
7	-85.0549	NaN
7	-83.0769	NaN
7	-81.0989	NaN
7	-79.1209	NaN
7	-77.1429	NaN
7	-75.1648	NaN
7	-73.1868	NaN
7	-71.2088	NaN
7	-69.2308	0
7	-67.2527	0
7	-65.2747	0
7	-63.2967	0
7	-61.3187	0
7	-59.3407	0
7	-57.3626	0
7	-55.3846	0
7	-53.4066	0
7	-51.4286	0
7	-49.4505	0
7	-47.4725	0
7	-45.4945	0.619048
7	-43.5165	0.409091
7	-41.5385	0
7	-39.5604	0
7	-37.5824	0
7	-35.6044	0
7	-33.6264	0
7	-31.6484	0
7	-29.6703	0.863636
7	-27.6923	0
7	-25.7143	0
7	-23.7363	0
7	-21.7582	0
7	-19.7802	0
7	-17.8022	0
7	-15.8242	0
7	-13.8462	0
7	-11.8681	0
7	-9.89011	0
7	-7.91209	0
7	-5.93407	0
7	-3.95604	0
7	-1.97802	0
7	0	0
7	1.97802	0
7	3.95604	0
7	5.93407	NaN
7	7.91209	NaN
7	9.89011	NaN
7	11.8681	NaN
7	13.8462	NaN
7	15.8242	NaN
7	17.8022	NaN
7	19.7802	NaN
7	21.7582	NaN
7	23.7363	NaN
7	25.7143	NaN
7	27.6923	NaN
7	29.6703	NaN
7	31.6484	NaN
7	33.6264	0
7	35.6044	0
7	37.5824	0.6875
7	39.5604	0.875
7	41.5385	0.5
7	43.5165	NaN
7	45.4945	NaN
7	47.4725	NaN
7	49.4505	NaN
7	51.4286	NaN
7	53.4066	0.5
7	55.3846	0.5
7	57.3626	0.5
7	59.3407	NaN
7	61.3187	NaN
7	63.2967	0
7	65.2747	0
7	67.2527	0
7	69.2308	0
7	71.2088	0
7	73.1868	0
7	75.1648	0.375
7	77.1429	0.266667
7	79.1209	0.533333
7	81.0989	0
7	83.0769	0
7	85.0549	0
7	87.033	0
7	89.011	NaN
9	-89.011	NaN
9	-87.033	NaN
9	-85.0549	NaN
9	-83.0769	NaN
9	-81.0989	NaN
9	-79.1209	NaN
9	-77.1429	NaN
9	-75.1648	NaN
9	-73.1868	NaN
9	-71.2088	NaN
9	-69.2308	0
9	-67.2527	0
9	-65.2747	0
9	-63.2967	0
9	-61.3187	0
9	-59.3407	0
9	-57.3626	0
9	-55.3846	0
9	-53.4066	0
9	-51.4286	0
9	-49.4505	0
9	-47.4725	0
9	-45.4945	0
9	-43.5165	0.409091
9	-41.5385	0.409091
9	-39.5604	0
9	-37.5824	0
9	-35.6044	0
9	-33.6264	0
9	-31.6484	0
9	-29.6703	0.863636
9	-27.6923	0
9	-25.7143	0
9	-23.7363	0
9	-21.7582	0
9	-19.7802	0
9	-17.8022	0
9	-15.8242	0
9	-13.8462	0
9	-11.8681	0
9	-9.89011	0
9	-7.91209	0
9	-5.93407	0
9	-3.95604	0
9	-1.97802	0
9	0	0
9	1.97802	0
9	3.95604	0
9	5.93407	NaN
9	7.91209	NaN
9	9.89011	NaN
9	11.8681	NaN
9	13.8462	NaN
9	15.8242	NaN
9	17.8022	NaN
9	19.7802	NaN
9	21.7582	NaN
9	23.7363	NaN
9	25.7143	NaN
9	27.6923	NaN
9	29.6703	NaN
9	31.6484	NaN
9	33.6264	0
9	35.6044	0
9	37.5824	0.875
9	39.5604	0
9	41.5385	NaN
9	43.5165	NaN
9	45.4945	NaN
9	47.4725	NaN
9	49.4505	NaN
9	51.4286	NaN
9	53.4066	NaN
9	55.3846	NaN
9	57.3626	NaN
9	59.3407	NaN
9	61.3187	NaN
9	63.2967	NaN
9	65.2747	0
9	67.2527	0
9	69.2308	0
9	71.2088	0
9	73.1868	0
9	75.1648	0.375
9	77.1429	0.266667
9	79.1209	0.266667
9	81.0989	0
9	83.0769	0
9	85.0549	0
9	87.033	0
9	89.011	NaN
11	-89.011	NaN
11	-87.033	NaN
11	-85.0549	NaN
11	-83.0769	NaN
11	-81.0989	NaN
11	-79.1209	NaN
11	-77.1429	NaN
11	-75.1648	NaN
11	-73.1868	NaN
11	-71.2088	NaN
11	-69.2308	0
11	-67.2527	0
11	-65.2747	0
11	-63.2967	0
11	-61.3187	0
11	-59.3407	0
11	-57.3626	0
11	-55.3846	0
11	-53.4066	0
11	-51.4286	0
11	-49.4505	0
11	-47.4725	0
11	-45.4945	0
11	-43.5165	0
11	-41.5385	0.363636
11	-39.5604	0.727273
11	-37.5824	0
11	-35.6044	0
11	-33.6264	0
11	-31.6484	0
11	-29.6703	1
11	-27.6923	0
11	-25.7143	0
11	-23.7363	0
11	-21.7582	0
11	-19.7802	0
11	-17.8022	0
11	-15.8242	0
11	-13.8462	0
11	-11.8681	0
11	-9.89011	0
11	-7.91209	0
11	-5.93407	0
11	-3.95604	0
11	-1.97802	NaN
11	0	NaN
11	1.97802	NaN
11	3.95604	NaN
11	5.93407	NaN
11	7.91209	NaN
11	9.89011	NaN
11	11.8681	NaN
11	13.8462	NaN
11	15.8242	NaN
11	17.8022	NaN
11	19.7802	NaN
11	21.7582	NaN
11	23.7363	NaN
11	25.7143	NaN
11	27.6923	NaN
11	29.6703	NaN
11	31.6484	NaN
11	33.6264	0
11	35.6044	0
11	37.5824	0.875
11	39.5604	0.75
11	41.5385	NaN
11	43.5165	NaN
11	45.4945	NaN
11	47.4725	NaN
11	49.4505	NaN
11	51.4286	NaN
11	53.4066	NaN
11	55.3846	NaN
11	57.3626	NaN
11	59.3407	NaN
11	61.3187	NaN
11	63.2967	NaN
11	65.2747	0
11	67.2527	0
11	69.2308	0
11	71.2088	0
11	73.1868	0
11	75.1648	0.466667
11	77.1429	0
11	79.1209	0.2
11	81.0989	0
11	83.0769	0
11	85.0549	0
11	87.033	0
11	89.011	NaN
13	-89.011	NaN
13	-87.033	NaN
13	-85.0549	NaN
13	-83.0769	NaN
13	-81.0989	NaN
13	-79.1209	NaN
13	-77.1429	NaN
13	-75.1648	NaN
13	-73.1868	NaN
13	-71.2088	NaN
13	-69.2308	0
13	-67.2527	0
13	-65.2747	0
13	-63.2967	0
13	-61.3187	0
13	-59.3407	0
13	-57.3626	0
13	-55.3846	0
13	-53.4066	0
13	-51.4286	0
13	-49.4505	0
13	-47.4725	0
13	-45.4945	0
13	-43.5165	0
13	-41.5385	0
13	-39.5604	0
13	-37.5824	0.818182
13	-35.6044	0.454545
13	-33.6264	0
13	-31.6484	0
13	-29.6703	1
13	-27.6923	0
13	-25.7143	0
13	-23.7363	0
13	-21.7582	0
13	-19.7802	NaN
13	-17.8022	NaN
13	-15.8242	NaN
13	-13.8462	NaN
13	-11.8681	0
13	-9.89011	0
13	-7.91209	0
13	-5.93407	NaN
13	-3.95604	NaN
13	-1.97802	NaN
13	0	NaN
13	1.97802	NaN
13	3.95604	NaN
13	5.93407	NaN
13	7.91209	NaN
13	9.89011	NaN
13	11.8681	NaN
13	13.8462	NaN
13	15.8242	NaN
13	17.8022	NaN
13	19.7802	NaN
13	21.7582	NaN
13	23.7363	NaN
13	25.7143	NaN
13	27.6923	NaN
13	29.6703	NaN
13	31.6484	NaN
13	33.6264	0
13	35.6044	0.916667
13	37.5824	0.875
13	39.5604	1
13	41.5385	NaN
13	43.5165	NaN
13	45.4945	NaN
13	47.4725	NaN
13	49.4505	NaN
13	51.4286	NaN
13	53.4066	NaN
13	55.3846	NaN
13	57.3626	NaN
13	59.3407	NaN
13	61.3187	NaN
13	63.2967	NaN
13	65.2747	NaN
13	67.2527	0
13	69.2308	0
13	71.2088	0
13	73.1868	0
13	75.1648	0.285714
13	77.1429	0
13	79.1209	NaN
13	81.0989	0.1875
13	83.0769	0
13	85.0549	0
13	87.033	0
13	89.011	NaN
15	-89.011	NaN
15	-87.033	NaN
15	-85.0549	NaN
15	-83.0769	NaN
15	-81.0989	NaN
15	-79.1209	NaN
15	-77.1429	NaN
15	-75.1648	NaN
15	-73.1868	NaN
15	-71.2088	NaN
15	-69.2308	0
15	-67.2527	0
15	-65.2747	0
15	-63.2967	0
15	-61.3187	0
15	-59.3407	0
15	-57.3626	0
15	-55.3846	0
15	-53.4066	0
15	-51.4286	0
15	-49.4505	0
15	-47.4725	0
15	-45.4945	0
15	-43.5165	0
15	-41.5385	0
15	-39.5604	0
15	-37.5824	0
15	-35.6044	0.52381
15	-33.6264	0.55
15	-31.6484	0
15	-29.6703	0.75
15	-27.6923	0.3125
15	-25.7143	NaN
15	-23.7363	NaN
15	-21.7582	NaN
15	-19.7802	NaN
15	-17.8022	NaN
15	-15.8242	NaN
15	-13.8462	NaN
15	-11.8681	NaN
15	-9.89011	NaN
15	-7.91209	NaN
15	-5.93407	NaN
15	-3.95604	NaN
15	-1.97802	NaN
15	0	NaN
15	1.97802	NaN
15	3.95604	NaN
15	5.93407	NaN
15	7.91209	NaN
15	9.89011	NaN
15	11.8681	NaN
15	13.8462	NaN
15	15.8242	NaN
15	17.8022	NaN
15	19.7802	NaN
15	21.7582	NaN
15	23.7363	NaN
15	25.7143	NaN
15	27.6923	NaN
15	29.6703	NaN
15	31.6484	NaN
15	33.6264	0
15	35.6044	0.769231
15	37.5824	NaN
15	39.5604	NaN
15	41.5385	NaN
15	43.5165	NaN
15	45.4945	NaN
15	47.4725	NaN
15	49.4505	NaN
15	51.4286	NaN
15	53.4066	NaN
15	55.3846	NaN
15	57.3626	NaN
15	59.3407	NaN
15	61.3187	NaN
15	63.2967	NaN
15	65.2747	NaN
15	67.2527	NaN
15	69.2308	0
15	71.2088	0
15	73.1868	0
15	75.1648	0.538462
15	77.1429	0
15	79.1209	NaN
15	81.0989	0
15	83.0769	0
15	85.0549	0
15	87.033	0
15	89.011	NaN
17	-89.011	NaN
17	-87.033	NaN
17	-85.0549	NaN
17	-83.0769	NaN
17	-81.0989	NaN
17	-79.1209	NaN
17	-77.1429	NaN
17	-75.1648	NaN
17	-73.1868	NaN
17	-71.2088	NaN
17	-69.2308	0
17	-67.2527	0
17	-65.2747	0
17	-63.2967	0
17	-61.3187	0
17	-59.3407	0
17	-57.3626	0
17	-55.3846	0
17	-53.4066	0
17	-51.4286	0
17	-49.4505	0
17	-47.4725	0
17	-45.4945	0
17	-43.5165	0
17	-41.5385	0
17	-39.5604	0
17	-37.5824	0
17	-35.6044	0
17	-33.6264	0.722222
17	-31.6484	0
17	-29.6703	0
17	-27.6923	NaN
17	-25.7143	NaN
17	-23.7363	NaN
17	-21.7582	NaN
17	-19.7802	NaN
17	-17.8022	NaN
17	-15.8242	NaN
17	-13.8462	NaN
17	-11.8681	NaN
17	-9.89011	NaN
17	-7.91209	NaN
17	-5.93407	NaN
17	-3.95604	NaN
17	-1.97802	NaN
17	0	NaN
17	1.97802	NaN
17	3.95604	NaN
17	5.93407	NaN
17	7.91209	NaN
17	9.89011	NaN
17	11.8681	NaN
17	13.8462	NaN
17	15.8242	NaN
17	17.8022	NaN
17	19.7802	NaN
17	21.7582	NaN
17	23.7363	NaN
17	25.7143	NaN
17	27.6923	NaN
17	29.6703	NaN
17	31.6484	0
17	33.6264	0
17	35.6044	0.9375
17	37.5824	0.875
17	39.5604	0
17	41.5385	0
17	43.5165	NaN
17	45.4945	NaN
17	47.4725	NaN
17	49.4505	NaN
17	51.4286	NaN
17	53.4066	NaN
17	55.3846	NaN
17	57.3626	NaN
17	59.3407	NaN
17	61.3187	NaN
17	63.2967	NaN
17	65.2747	NaN
17	67.2527	NaN
17	69.2308	0
17	71.2088	0
17	73.1868	0
17	75.1648	0.333333
17	77.1429	NaN
17	79.1209	NaN
17	81.0989	0
17	83.0769	0
17	85.0549	0
17	87.033	0
17	89.011	NaN
19	-89.011	NaN
19	-87.033	NaN
19	-85.0549	NaN
19	-83.0769	NaN
19	-81.0989	NaN
19	-79.1209	NaN
19	-77.1429	NaN
19	-75.1648	NaN
19	-73.1868	NaN
19	-71.2088	NaN
19	-69.2308	0
19	-67.2527	0
19	-65.2747	0
19	-63.2967	0
19	-61.3187	0
19	-59.3407	0
19	-57.3626	0
19	-55.3846	0
19	-53.4066	0
19	-51.4286	0
19	-49.4505	0
19	-47.4725	0
19	-45.4945	0
19	-43.5165	0
19	-41.5385	0
19	-39.5604	0
19	-37.5824	0
19	-35.6044	0
19	-33.6264	NaN
19	-31.6484	NaN
19	-29.6703	NaN
19	-27.6923	NaN
19	-25.7143	NaN
19	-23.7363	NaN
19	-21.7582	NaN
19	-19.7802	NaN
19	-17.8022	NaN
19	-15.8242	NaN
19	-13.8462	NaN
19	-11.8681	NaN
19	-9.89011	NaN
19	-7.91209	NaN
19	-5.93407	NaN
19	-3.95604	NaN
19	-1.97802	NaN
19	0	NaN
19	1.97802	NaN
19	3.95604	NaN
19	5.93407	NaN
19	7.91209	NaN
19	9.89011	NaN
19	11.8681	NaN
19	13.8462	NaN
19	15.8242	NaN
19	17.8022	NaN
19	19.7802	NaN
19	21.7582	NaN
19	23.7363	NaN
19	25.7143	NaN
19	27.6923	NaN
19	29.6703	NaN
19	31.6484	0
19	33.6264	0.8125
19	35.6044	0.875
19	37.5824	0.8125
19	39.5604	1
19	41.5385	1
19	43.5165	NaN
19	45.4945	NaN
19	47.4725	NaN
19	49.4505	NaN
19	51.4286	NaN
19	53.4066	NaN
19	55.3846	NaN
19	57.3626	NaN
19	59.3407	NaN
19	61.3187	NaN
19	63.2967	NaN
19	65.2747	NaN
19	67.2527	NaN
19	69.2308	NaN
19	71.2088	0
19	73.1868	0
19	75.1648	0.363636
19	77.1429	0
19	79.1209	0
19	81.0989	0
19	83.0769	0
19	85.0549	0
19	87.033	0
19	89.011	NaN
21	-89.011	NaN
21	-87.033	NaN
21	-85.0549	NaN
21	-83.0769	NaN
21	-81.0989	NaN
21	-79.1209	NaN
21	-77.1429	NaN
21	-75.1648	NaN
21	-73.1868	NaN
21	-71.2088	NaN
21	-69.2308	0
21	-67.2527	0
21	-65.2747	0
21	-63.2967	0
21	-61.3187	0
21	-59.3407	0
21	-57.3626	0
21	-55.3846	0
21	-53.4066	0
21	-51.4286	0
21	-49.4505	0
21	-47.4725	0
21	-45.4945	0
21	-43.5165	0
21	-41.5385	0
21	-39.5604	0
21	-37.5824	0
21	-35.6044	0
21	-33.6264	NaN
21	-31.6484	NaN
21	-29.6703	NaN
21	-27.6923	NaN
21	-25.7143	NaN
21	-23.7363	NaN
21	-21.7582	NaN
21	-19.7802	NaN
21	-17.8022	NaN
21	-15.8242	NaN
21	-13.8462	NaN
21	-11.8681	NaN
21	-9.89011	NaN
21	-7.91209	NaN
21	-5.93407	NaN
21	-3.95604	NaN
21	-1.97802	NaN
21	0	NaN
21	1.97802	NaN
21	3.95604	NaN
21	5.93407	NaN
21	7.91209	NaN
21	9.89011	NaN
21	11.8681	NaN
21	13.8462	NaN
21	15.8242	NaN
21	17.8022	NaN
21	19.7802	NaN
21	21.7582	NaN
21	23.7363	NaN
21	25.7143	NaN
21	27.6923	NaN
21	29.6703	NaN
21	31.6484	NaN
21	33.6264	0.9375
21	35.6044	0.875
21	37.5824	0.875
21	39.5604	NaN
21	41.5385	NaN
21	43.5165	NaN
21	45.4945	NaN
21	47.4725	NaN
21	49.4505	NaN
21	51.4286	NaN
21	53.4066	NaN
21	55.3846	NaN
21	57.3626	NaN
21	59.3407	NaN
21	61.3187	NaN
21	63.2967	NaN
21	65.2747	NaN
21	67.2527	NaN
21	69.2308	NaN
21	71.2088	0.7
21	73.1868	0
21	75.1648	0
21	77.1429	0
21	79.1209	0
21	81.0989	0
21	83.0769	0
21	85.0549	0
21	87.033	0
21	89.011	NaN
23	-89.011	NaN
23	-87.033	NaN
23	-85.0549	NaN
23	-83.0769	NaN
23	-81.0989	NaN
23	-79.1209	NaN
23	-77.1429	NaN
23	-75.1648	NaN
23	-73.1868	NaN
23	-71.2088	NaN
23	-69.2308	0
23	-67.2527	0
23	-65.2747	0
23	-63.2967	0
23	-61.3187	0
23	-59.3407	0
23	-57.3626	0
23	-55.3846	0
23	-53.4066	0
23	-51.4286	0
23	-49.4505	0
23	-47.4725	0
23	-45.4945	0
23	-43.5165	0
23	-41.5385	0
23	-39.5604	0
23	-37.5824	0
23	-35.6044	0
23	-33.6264	NaN
23	-31.6484	NaN
23	-29.6703	NaN
23	-27.6923	NaN
23	-25.7143	NaN
23	-23.7363	NaN
23	-21.7582	NaN
23	-19.7802	NaN
23	-17.8022	NaN
23	-15.8242	NaN
23	-13.8462	NaN
23	-11.8681	NaN
23	-9.89011	NaN
23	-7.91209	NaN
23	-5.93407	NaN
23	-3.95604	NaN
23	-1.97802	NaN
23	0	NaN
23	1.97802	NaN
23	3.95604	NaN
23	5.93407	NaN
23	7.91209	NaN
23	9.89011	NaN
23	11.8681	NaN
23	13.8462	NaN
23	15.8242	NaN
23	17.8022	NaN
23	19.7802	NaN
23	21.7582	NaN
23	23.7363	NaN
23	25.7143	NaN
23	27.6923	NaN
23	29.6703	NaN
23	31.6484	NaN
23	33.6264	0.9375
23	35.6044	0.875
23	37.5824	NaN
23	39.5604	NaN
23	41.5385	NaN
23	43.5165	NaN
23	45.4945	NaN
23	47.4725	NaN
23	49.4505	NaN
23	51.4286	NaN
23	53.4066	NaN
23	55.3846	NaN
23	57.3626	NaN
23	59.3407	NaN
23	61.3187	NaN
23	63.2967	NaN
23	65.2747	NaN
23	67.2527	NaN
23	69.2308	NaN
23	71.2088	0.7
23	73.1868	0.8
23	75.1648	0.777778
23	77.1429	0
23	79.1209	0
23	81.0989	0
23	83.0769	0
23	85.0549	0
23	87.033	0
23	89.011	NaN
25	-89.011	NaN
25	-87.033	NaN
25	-85.0549	NaN
25	-83.0769	NaN
25	-81.0989	NaN
25	-79.1209	NaN
25	-77.1429	NaN
25	-75.1648	NaN
25	-73.1868	NaN
25	-71.2088	NaN
25	-69.2308	0
25	-67.2527	0
25	-65.2747	0
25	-63.2967	0
25	-61.3187	0
25	-59.3407	0
25	-57.3626	0
25	-55.3846	0
25	-53.4066	0
25	-51.4286	0
25	-49.4505	0
25	-47.4725	0
25	-45.4945	0
25	-43.5165	0
25	-41.5385	0
25	-39.5604	0
25	-37.5824	0
25	-35.6044	0
25	-33.6264	NaN
25	-31.6484	NaN
25	-29.6703	NaN
25	-27.6923	NaN
25	-25.7143	NaN
25	-23.7363	NaN
25	-21.7582	NaN
25	-19.7802	NaN
25	-17.8022	NaN
25	-15.8242	NaN
25	-13.8462	NaN
25	-11.8681	NaN
25	-9.89011	NaN
25	-7.91209	NaN
25	-5.93407	NaN
25	-3.95604	NaN
25	-1.97802	NaN
25	0	NaN
25	1.97802	NaN
25	3.95604	NaN
25	5.93407	NaN
25	7.91209	NaN
25	9.89011	NaN
25	11.8681	NaN
25	13.8462	NaN
25	15.8242	NaN
25	17.8022	NaN
25	19.7802	NaN
25	21.7582	NaN
25	23.7363	NaN
25	25.7143	NaN
25	27.6923	NaN
25	29.6703	NaN
25	31.6484	NaN
25	33.6264	0.769231
25	35.6044	0.769231
25	37.5824	0.875
25	39.5604	NaN
25	41.5385	NaN
25	43.5165	NaN
25	45.4945	NaN
25	47.4725	NaN
25	49.4505	NaN
25	51.4286	NaN
25	53.4066	NaN
25	55.3846	NaN
25	57.3626	NaN
25	59.3407	NaN
25	61.3187	NaN
25	63.2967	NaN
25	65.2747	NaN
25	67.2527	NaN
25	69.2308	NaN
25	71.2088	0
25	73.1868	0
25	75.1648	0.5
25	77.1429	0
25	79.1209	0
25	81.0989	0
25	83.0769	0
25	85.0549	0
25	87.033	0
25	89.011	NaN
27	-89.011	NaN
27	-87.033	NaN
27	-85.0549	NaN
27	-83.0769	NaN
27	-81.0989	NaN
27	-79.1209	NaN
27	-77.1429	NaN
27	-75.1648	NaN
27	-73.1868	NaN
27	-71.2088	NaN
27	-69.2308	0
27	-67.2527	0
27	-65.2747	0
27	-63.2967	0
27	-61.3187	0
27	-59.3407	0
27	-57.3626	0
27	-55.3846	0
27	-53.4066	0
27	-51.4286	0
27	-49.4505	0
27	-47.4725	0
27	-45.4945	0
27	-43.5165	0
27	-41.5385	0
27	-39.5604	0
27	-37.5824	0
27	-35.6044	0
27	-33.6264	0
27	-31.6484	NaN
27	-29.6703	NaN
27	-27.6923	NaN
27	-25.7143	NaN
27	-23.7363	NaN
27	-21.7582	NaN
27	-19.7802	NaN
27	-17.8022	NaN
27	-15.8242	NaN
27	-13.8462	NaN
27	-11.8681	NaN
27	-9.89011	NaN
27	-7.91209	NaN
27	-5.93407	NaN
27	-3.95604	NaN
27	-1.97802	NaN
27	0	NaN
27	1.97802	NaN
27	3.95604	NaN
27	5.93407	NaN
27	7.91209	NaN
27	9.89011	NaN
27	11.8681	NaN
27	13.8462	NaN
27	15.8242	NaN
27	17.8022	NaN
27	19.7802	NaN
27	21.7582	NaN
27	23.7363	NaN
27	25.7143	NaN
27	27.6923	NaN
27	29.6703	NaN
27	31.6484	0
27	33.6264	0.6
27	35.6044	0.866667
27	37.5824	1
27	39.5604	NaN
27	41.5385	NaN
27	43.5165	NaN
27	45.4945	NaN
27	47.4725	NaN
27	49.4505	NaN
27	51.4286	NaN
27	53.4066	NaN
27	55.3846	NaN
27	57.3626	NaN
27	59.3407	NaN
27	61.3187	NaN
27	63.2967	NaN
27	65.2747	NaN
27	67.2527	NaN
27	69.2308	NaN
27	71.2088	0
27	73.1868	0
27	75.1648	0
27	77.1429	0
27	79.1209	0
27	81.0989	0
27	83.0769	0
27	85.0549	0
27	87.033	0
27	89.011	NaN
29	-89.011	NaN
29	-87.033	NaN
29	-85.0549	NaN
29	-83.0769	NaN
29	-81.0989	NaN
29	-79.1209	NaN
29	-77.1429	NaN
29	-75.1648	NaN
29	-73.1868	NaN
29	-71.2088	NaN
29	-69.2308	0
29	-67.2527	0.9
29	-65.2747	0
29	-63.2967	1
29	-61.3187	0.869565
29	-59.3407	1
29	-57.3626	0.73913
29	-55.3846	1
29	-53.4066	0.727273
29	-51.4286	0.954545
29	-49.4505	1
29	-47.4725	0.772727
29	-45.4945	0.818182
29	-43.5165	0.772727
29	-41.5385	0.772727
29	-39.5604	0.809524
29	-37.5824	1
29	-35.6044	1
29	-33.6264	1
29	-31.6484	NaN
29	-29.6703	NaN
29	-27.6923	NaN
29	-25.7143	NaN
29	-23.7363	NaN
29	-21.7582	NaN
29	-19.7802	NaN
29	-17.8022	NaN
29	-15.8242	NaN
29	-13.8462	NaN
29	-11.8681	NaN
29	-9.89011	NaN
29	-7.91209	NaN
29	-5.93407	NaN
29	-3.95604	NaN
29	-1.97802	NaN
29	0	NaN
29	1.97802	NaN
29	3.95604	NaN
29	5.93407	NaN
29	7.91209	NaN
29	9.89011	NaN
29	11.8681	NaN
29	13.8462	NaN
29	15.8242	NaN
29	17.8022	NaN
29	19.7802	NaN
29	21.7582	NaN
29	23.7363	NaN
29	25.7143	NaN
29	27.6923	NaN
29	29.6703	NaN
29	31.6484	0
29	33.6264	0.8125
29	35.6044	0.875
29	37.5824	NaN
29	39.5604	NaN
29	41.5385	NaN
29	43.5165	NaN
29	45.4945	NaN
29	47.4725	NaN
29	49.4505	NaN
29	51.4286	NaN
29	53.4066	NaN
29	55.3846	NaN
29	57.3626	NaN
29	59.3407	NaN
29	61.3187	NaN
29	63.2967	NaN
29	65.2747	NaN
29	67.2527	NaN
29	69.2308	NaN
29	71.2088	0
29	73.1868	0
29	75.1648	0
29	77.1429	0
29	79.1209	0
29	81.0989	0.5
29	83.0769	0
29	85.0549	0.2
29	87.033	0
29	89.011	NaN
31	-89.011	NaN
31	-87.033	NaN
31	-85.0549	NaN
31	-83.0769	NaN
31	-81.0989	NaN
31	-79.1209	NaN
31	-77.1429	NaN
31	-75.1648	NaN
31	-73.1868	NaN
31	-71.2088	NaN
31	-69.2308	1
31	-67.2527	1
31	-65.2747	1
31	-63.2967	0.818182
31	-61.3187	1
31	-59.3407	0.826087
31	-57.3626	0.956522
31	-55.3846	1
31	-53.4066	1
31	-51.4286	1
31	-49.4505	0.863636
31	-47.4725	0
31	-45.4945	0
31	-43.5165	0.818182
31	-41.5385	0.863636
31	-39.5604	0.761905
31	-37.5824	0.761905
31	-35.6044	1
31	-33.6264	0
31	-31.6484	1
31	-29.6703	NaN
31	-27.6923	NaN
31	-25.7143	NaN
31	-23.7363	NaN
31	-21.7582	NaN
31	-19.7802	NaN
31	-17.8022	NaN
31	-15.8242	NaN
31	-13.8462	NaN
31	-11.8681	NaN
31	-9.89011	NaN
31	-7.91209	NaN
31	-5.93407	NaN
31	-3.95604	NaN
31	-1.97802	NaN
31	0	NaN
31	1.97802	NaN
31	3.95604	NaN
31	5.93407	NaN
31	7.91209	NaN
31	9.89011	NaN
31	11.8681	NaN
31	13.8462	NaN
31	15.8242	NaN
31	17.8022	NaN
31	19.7802	NaN
31	21.7582	NaN
31	23.7363	NaN
31	25.7143	NaN
31	27.6923	NaN
31	29.6703	NaN
31	31.6484	0
31	33.6264	0.8125
31	35.6044	0
31	37.5824	NaN
31	39.5604	NaN
31	41.5385	NaN
31	43.5165	NaN
31	45.4945	NaN
31	47.4725	NaN
31	49.4505	NaN
31	51.4286	NaN
31	53.4066	NaN
31	55.3846	NaN
31	57.3626	NaN
31	59.3407	NaN
31	61.3187	NaN
31	63.2967	NaN
31	65.2747	NaN
31	67.2527	NaN
31	69.2308	NaN
31	71.2088	0
31	73.1868	0
31	75.1648	0
31	77.1429	0
31	79.1209	0.5
31	81.0989	0.571429
31	83.0769	0.833333
31	85.0549	0.6
31	87.033	0
31	89.011	NaN
33	-89.011	NaN
33	-87.033	NaN
33	-85.0549	NaN
33	-83.0769	NaN
33	-81.0989	NaN
33	-79.1209	NaN
33	-77.1429	NaN
33	-75.1648	NaN
33	-73.1868	NaN
33	-71.2088	NaN
33	-69.2308	NaN
33	-67.2527	0.263158
33	-65.2747	0
33	-63.2967	0
33	-61.3187	0
33	-59.3407	0
33	-57.3626	0
33	-55.3846	0
33	-53.4066	0
33	-51.4286	0
33	-49.4505	0
33	-47.4725	0
33	-45.4945	0
33	-43.5165	0
33	-41.5385	0
33	-39.5604	0
33	-37.5824	0
33	-35.6044	0
33	-33.6264	0
33	-31.6484	1
33	-29.6703	0
33	-27.6923	0
33	-25.7143	0
33	-23.7363	NaN
33	-21.7582	NaN
33	-19.7802	NaN
33	-17.8022	NaN
33	-15.8242	NaN
33	-13.8462	NaN
33	-11.8681	NaN
33	-9.89011	NaN
33	-7.91209	NaN
33	-5.93407	NaN
33	-3.95604	NaN
33	-1.97802	NaN
33	0	NaN
33	1.97802	NaN
33	3.95604	NaN
33	5.93407	NaN
33	7.91209	NaN
33	9.89011	NaN
33	11.8681	NaN
33	13.8462	NaN
33	15.8242	NaN
33	17.8022	NaN
33	19.7802	NaN
33	21.7582	NaN
33	23.7363	NaN
33	25.7143	NaN
33	27.6923	NaN
33	29.6703	NaN
33	31.6484	0
33	33.6264	1
33	35.6044	0
33	37.5824	NaN
33	39.5604	NaN
33	41.5385	NaN
33	43.5165	NaN
33	45.4945	NaN
33	47.4725	NaN
33	49.4505	NaN
33	51.4286	NaN
33	53.4066	NaN
33	55.3846	NaN
33	57.3626	NaN
33	59.3407	NaN
33	61.3187	NaN
33	63.2967	NaN
33	65.2747	NaN
33	67.2527	NaN
33	69.2308	NaN
33	71.2088	0
33	73.1868	0
33	75.1648	0
33	77.1429	0
33	79.1209	0
33	81.0989	0.428571
33	83.0769	0
33	85.0549	0
33	87.033	0
33	89.011	NaN
35	-89.011	NaN
35	-87.033	NaN
35	-85.0549	NaN
35	-83.0769	NaN
35	-81.0989	NaN
35	-79.1209	NaN
35	-77.1429	NaN
35	-75.1648	NaN
35	-73.1868	NaN
35	-71.2088	NaN
35	-69.2308	0
35	-67.2527	0
35	-65.2747	0
35	-63.2967	0
35	-61.3187	0
35	-59.3407	0
35	-57.3626	0
35	-55.3846	0
35	-53.4066	0
35	-51.4286	0
35	-49.4505	0
35	-47.4725	0
35	-45.4945	0
35	-43.5165	0
35	-41.5385	0
35	-39.5604	0
35	-37.5824	0
35	-35.6044	0
35	-33.6264	0.9
35	-31.6484	0
35	-29.6703	0
35	-27.6923	0
35	-25.7143	0
35	-23.7363	NaN
35	-21.7582	NaN
35	-19.7802	NaN
35	-17.8022	NaN
35	-15.8242	NaN
35	-13.8462	NaN
35	-11.8681	NaN
35	-9.89011	NaN
35	-7.91209	NaN
35	-5.93407	NaN
35	-3.95604	NaN
35	-1.97802	NaN
35	0	NaN
35	1.97802	NaN
35	3.95604	NaN
35	5.93407	NaN
35	7.91209	NaN
35	9.89011	NaN
35	11.8681	NaN
35	13.8462	NaN
35	15.8242	NaN
35	17.8022	NaN
35	19.7802	NaN
35	21.7582	NaN
35	23.7363	NaN
35	25.7143	NaN
35	27.6923	NaN
35	29.6703	NaN
35	31.6484	NaN
35	33.6264	0
35	35.6044	0
35	37.5824	NaN
35	39.5604	NaN
35	41.5385	NaN
35	43.5165	NaN
35	45.4945	NaN
35	47.4725	NaN
35	49.4505	NaN
35	51.4286	NaN
35	53.4066	NaN
35	55.3846	NaN
35	57.3626	NaN
35	59.3407	NaN
35	61.3187	NaN
35	63.2967	NaN
35	65.2747	NaN
35	67.2527	NaN
35	69.2308	0
35	71.2088	0
35	73.1868	0
35	75.1648	0
35	77.1429	0
35	79.1209	0
35	81.0989	0
35	83.0769	0
35	85.0549	0
35	87.033	0
35	89.011	NaN
37	-89.011	NaN
37	-87.033	NaN
37	-85.0549	NaN
37	-83.0769	NaN
37	-81.0989	NaN
37	-79.1209	NaN
37	-77.1429	NaN
37	-75.1648	NaN
37	-73.1868	NaN
37	-71.2088	NaN
37	-69.2308	0
37	-67.2527	0
37	-65.2747	0
37	-63.2967	0
37	-61.3187	0
37	-59.3407	0
37	-57.3626	0
37	-55.3846	0
37	-53.4066	0
37	-51.4286	0
37	-49.4505	0
37	-47.4725	0
37	-45.4945	0
37	-43.5165	0
37	-41.5385	0
37	-39.5604	0
37	-37.5824	0
37	-35.6044	0
37	-33.6264	1
37	-31.6484	0
37	-29.6703	0
37	-27.6923	0
37	-25.7143	0
37	-23.7363	0
37	-21.7582	0
37	-19.7802	0
37	-17.8022	NaN
37	-15.8242	NaN
37	-13.8462	NaN
37	-11.8681	NaN
37	-9.89011	NaN
37	-7.91209	NaN
37	-5.93407	NaN
37	-3.95604	NaN
37	-1.97802	NaN
37	0	NaN
37	1.97802	NaN
37	3.95604	NaN
37	5.93407	NaN
37	7.91209	NaN
37	9.89011	NaN
37	11.8681	NaN
37	13.8462	NaN
37	15.8242	NaN
37	17.8022	NaN
37	19.7802	NaN
37	21.7582	NaN
37	23.7363	NaN
37	25.7143	NaN
37	27.6923	NaN
37	29.6703	NaN
37	31.6484	NaN
37	33.6264	NaN
37	35.6044	NaN
37	37.5824	NaN
37	39.5604	NaN
37	41.5385	NaN
37	43.5165	NaN
37	45.4945	NaN
37	47.4725	NaN
37	49.4505	NaN
37	51.4286	NaN
37	53.4066	NaN
37	55.3846	NaN
37	57.3626	NaN
37	59.3407	NaN
37	61.3187	NaN
37	63.2967	NaN
37	65.2747	NaN
37	67.2527	NaN
37	69.2308	0
37	71.2088	0
37	73.1868	0
37	75.1648	0
37	77.1429	0
37	79.1209	0
37	81.0989	0
37	83.0769	0
37	85.0549	0
37	87.033	0
37	89.011	NaN
39	-89.011	NaN
39	-87.033	NaN
39	-85.0549	NaN
39	-83.0769	NaN
39	-81.0989	NaN
39	-79.1209	NaN
39	-77.1429	NaN
39	-75.1648	NaN
39	-73.1868	NaN
39	-71.2088	NaN
39	-69.2308	0
39	-67.2527	0
39	-65.2747	0
39	-63.2967	0
39	-61.3187	0
39	-59.3407	0
39	-57.3626	0
39	-55.3846	0
39	-53.4066	0
39	-51.4286	0
39	-49.4505	0
39	-47.4725	0
39	-45.4945	0
39	-43.5165	0
39	-41.5385	0
39	-39.5604	0
39	-37.5824	0
39	-35.6044	0
39	-33.6264	1
39	-31.6484	0
39	-29.6703	0
39	-27.6923	0
39	-25.7143	0
39	-23.7363	0
39	-21.7582	0
39	-19.7802	0
39	-17.8022	0
39	-15.8242	NaN
39	-13.8462	NaN
39	-11.8681	NaN
39	-9.89011	NaN
39	-7.91209	NaN
39	-5.93407	NaN
39	-3.95604	NaN
39	-1.97802	NaN
39	0	NaN
39	1.97802	NaN
39	3.95604	NaN
39	5.93407	NaN
39	7.91209	NaN
39	9.89011	NaN
39	11.8681	NaN
39	13.8462	NaN
39	15.8242	NaN
39	17.8022	NaN
39	19.7802	NaN
39	21.7582	NaN
39	23.7363	NaN
39	25.7143	NaN
39	27.6923	NaN
39	29.6703	NaN
39	31.6484	NaN
39	33.6264	NaN
39	35.6044	NaN
39	37.5824	NaN
39	39.5604	NaN
39	41.5385	NaN
39	43.5165	NaN
39	45.4945	NaN
39	47.4725	NaN
39	49.4505	NaN
39	51.4286	NaN
39	53.4066	NaN
39	55.3846	NaN
39	57.3626	NaN
39	59.3407	NaN
39	61.3187	NaN
39	63.2967	NaN
39	65.2747	NaN
39	67.2527	NaN
39	69.2308	0
39	71.2088	0
39	73.1868	0
39	75.1648	0
39	77.1429	0
39	79.1209	0
39	81.0989	0
39	83.0769	0
39	85.0549	0
39	87.033	0
39	89.011	NaN
41	-89.011	NaN
41	-87.033	NaN
41	-85.0549	NaN
41	-83.0769	NaN
41	-81.0989	NaN
41	-79.1209	NaN
41	-77.1429	NaN
41	-75.1648	NaN
41	-73.1868	NaN
41	-71.2088	NaN
41	-69.2308	NaN
41	-67.2527	0
41	-65.2747	0
41	-63.2967	0
41	-61.3187	0
41	-59.3407	0
41	-57.3626	0
41	-55.3846	0
41	-53.4066	0
41	-51.4286	0
41	-49.4505	0
41	-47.4725	0
41	-45.4945	0
41	-43.5165	0
41	-41.5385	0
41	-39.5604	0
41	-37.5824	0
41	-35.6044	0
41	-33.6264	1
41	-31.6484	0
41	-29.6703	0
41	-27.6923	0
41	-25.7143	0
41	-23.7363	0
41	-21.7582	0
41	-19.7802	0
41	-17.8022	0
41	-15.8242	0
41	-13.8462	0
41	-11.8681	0
41	-9.89011	0
41	-7.91209	0
41	-5.93407	0
41	-3.95604	0
41	-1.97802	NaN
41	0	NaN
41	1.97802	NaN
41	3.95604	NaN
41	5.93407	NaN
41	7.91209	NaN
41	9.89011	NaN
41	11.8681	NaN
41	13.8462	NaN
41	15.8242	NaN
41	17.8022	NaN
41	19.7802	NaN
41	21.7582	NaN
41	23.7363	NaN
41	25.7143	NaN
41	27.6923	NaN
41	29.6703	NaN
41	31.6484	NaN
41	33.6264	NaN
41	35.6044	NaN
41	37.5824	NaN
41	39.5604	NaN
41	41.5385	NaN
41	43.5165	NaN
41	45.4945	NaN
41	47.4725	NaN
41	49.4505	NaN
41	51.4286	NaN
41	53.4066	NaN
41	55.3846	NaN
41	57.3626	NaN
41	59.3407	NaN
41	61.3187	NaN
41	63.2967	NaN
41	65.2747	NaN
41	67.2527	NaN
41	69.2308	0
41	71.2088	0
41	73.1868	0
41	75.1648	0
41	77.1429	0
41	79.1209	0
41	81.0989	0
41	83.0769	0
41	85.0549	0
41	87.033	0
41	89.011	NaN
43	-89.011	NaN
43	-87.033	NaN
43	-85.0549	NaN
43	-83.0769	NaN
43	-81.0989	NaN
43	-79.1209	NaN
43	-77.1429	NaN
43	-75.1648	NaN
43	-73.1868	NaN
43	-71.2088	NaN
43	-69.2308	NaN
43	-67.2527	0
43	-65.2747	0
43	-63.2967	0
43	-61.3187	0
43	-59.3407	0
43	-57.3626	0
43	-55.3846	0
43	-53.4066	0
43	-51.4286	0
43	-49.4505	0
43	-47.4725	0
43	-45.4945	0
43	-43.5165	0
43	-41.5385	0
43	-39.5604	0
43	-37.5824	0
43	-35.6044	0
43	-33.6264	1
43	-31.6484	0
43	-29.6703	0
43	-27.6923	0
43	-25.7143	0
43	-23.7363	0
43	-21.7582	0
43	-19.7802	0
43	-17.8022	0
43	-15.8242	0
43	-13.8462	0
43	-11.8681	0
43	-9.89011	0
43	-7.91209	0
43	-5.93407	0
43	-3.95604	0
43	-1.97802	0
43	0	0
43	1.97802	NaN
43	3.95604	NaN
43	5.93407	NaN
43	7.91209	NaN
43	9.89011	NaN
43	11.8681	NaN
43	13.8462	NaN
43	15.8242	NaN
43	17.8022	NaN
43	19.7802	NaN
43	21.7582	NaN
43	23.7363	NaN
43	25.7143	NaN
43	27.6923	NaN
43	29.6703	NaN
43	31.6484	NaN
43	33.6264	NaN
43	35.6044	NaN
43	37.5824	NaN
43	39.5604	NaN
43	41.5385	NaN
43	43.5165	NaN
43	45.4945	NaN
43	47.4725	NaN
43	49.4505	NaN
43	51.4286	NaN
43	53.4066	NaN
43	55.3846	NaN
43	57.3626	NaN
43	59.3407	NaN
43	61.3187	NaN
43	63.2967	NaN
43	65.2747	NaN
43	67.2527	NaN
43	69.2308	0
43	71.2088	0
43	73.1868	0
43	75.1648	0
43	77.1429	0
43	79.1209	0
43	81.0989	0
43	83.0769	0
[truncated: 14,381 more rows]

## Sheet: EDFig2bc
lon	lat	Month	[DOC] (mmol/m3)
-28.5128	14.9492	9	64.3415
-28.5128	14.9492	9	65.7366
-28.5128	14.9492	9	63.3951
-28.5128	14.9492	9	62
-28.5128	14.9492	9	56.3512
-28.5128	14.9492	9	46.2049
-28.5128	14.9492	9	46.2244
-28.5128	14.9492	9	49.1122
-28.5128	14.9492	9	48.1659
-28.817	14.1836	9	56.5561
-28.817	14.1836	9	56.9561
-28.817	14.1836	9	61.7366
-28.817	14.1836	9	50.3707
-28.817	14.1836	9	49.2293
-28.817	14.1836	9	56.7707
-28.817	14.1836	9	48.8976
-28.817	14.1836	9	51.1707
-28.817	14.1836	9	51.2293
-28.817	14.1836	9	47.3268
-28.817	14.1836	9	59.6
-28.817	14.1836	9	45.6293
-28.817	14.1836	9	41.6878
-28.817	14.1836	9	41.3561
-28.817	14.1836	9	40.8878
-28.817	14.1836	9	41.6098
-28.817	14.1836	9	36.6829
-28.817	14.1836	9	37.7854
-28.817	14.1836	9	41.678
-29.0655	13.5492	9	56.4976
-29.0655	13.5492	9	54.8488
-29.0655	13.5492	9	53.0439
-29.0655	13.5492	9	51.4927
-29.0655	13.5492	9	49.1122
-29.0655	13.5492	9	52.3902
-29.0655	13.5492	9	47.3659
-29.0655	13.5492	9	47.8049
-29.0655	13.5492	9	42.9659
-29.0655	13.5492	9	44.5366
-29.0655	13.5492	9	57.3756
-29.0655	13.5492	9	41.4439
-29.0655	13.5492	9	40.322
-29.0655	13.5492	9	40.5073
-29.0655	13.5492	9	39.122
-29.0655	13.5492	9	36.878
-29.0655	13.5492	9	40.1171
-29.0655	13.5492	9	39.7659
-29.0655	13.5492	9	38.5171
-29.0655	13.5492	9	38.7122
-29.0655	13.5492	9	39.4537
-29.0655	13.5492	9	41.6
-29.0655	13.5492	9	40.4683
-29.4999	12.4749	9	61.7756
-29.4999	12.4749	9	63.5122
-29.4999	12.4749	9	62.1951
-29.4999	12.4749	9	59.2878
-29.4999	12.4749	9	57.678
-29.4999	12.4749	9	49.161
-29.4999	12.4749	9	48.6341
-29.4999	12.4749	9	47.6976
-29.4999	12.4749	9	44.361
-29.4999	12.4749	9	41.5805
-29.4999	12.4749	9	39.7171
-29.4999	12.4749	9	42.9073
-29.4999	12.4749	9	38.7512
-29.4999	12.4749	9	40.2927
-29.4999	12.4749	9	42.8195
-29.4999	12.4749	9	39.9122
-29.4999	12.4749	9	41.8634
-29.4999	12.4749	9	41.6098
-29.4999	12.4749	9	42.1756
-29.4999	12.4749	9	39.3171
-29.4999	12.4749	9	42.2537
-29.4999	12.4749	9	42.9756
-29.4999	12.4749	9	40.8878
-29.7514	11.3256	9	60.0878
-29.7514	11.3256	9	58.7512
-29.7514	11.3256	9	57.0146
-29.7514	11.3256	9	55.1707
-29.7514	11.3256	9	49.9707
-29.7514	11.3256	9	48.5951
-29.7514	11.3256	9	44.7707
-29.7514	11.3256	9	45.2
-29.7514	11.3256	9	40.8098
-29.7514	11.3256	9	40.9463
-29.7514	11.3256	9	41.0537
-29.7514	11.3256	9	41.561
-29.7514	11.3256	9	42.0098
-29.7514	11.3256	9	41.122
-29.7514	11.3256	9	41.4049
-29.7514	11.3256	9	42.0195
-29.7514	11.3256	9	40.1073
-29.7514	11.3256	9	40.5756
-29.7514	11.3256	9	41.5707
-29.7514	11.3256	9	42.6439
-29.7514	11.3256	9	40.3512
-29.7514	11.3256	9	41.5902
-29.7514	11.3256	9	40.8878
-29.7501	10.1743	9	57.1122
-29.7501	10.1743	9	59.8146
-29.7501	10.1743	9	57.6585
-29.7501	10.1743	9	55.0439
-29.7501	10.1743	9	49.9024
-29.7501	10.1743	9	50.2732
-29.7501	10.1743	9	45.4341
-29.7501	10.1743	9	43.6293
-29.7501	10.1743	9	40.7024
-29.7501	10.1743	9	40.9854
-29.7501	10.1743	9	40.3122
-29.7501	10.1743	9	39.6098
-29.7501	10.1743	9	38.4293
-29.7501	10.1743	9	40.5073
-29.7501	10.1743	9	38.8488
-29.7501	10.1743	9	40.0683
-29.7501	10.1743	9	38.9463
-29.7501	10.1743	9	41.4146
-29.7501	10.1743	9	39.3463
-29.7501	10.1743	9	39.9317
-29.7501	10.1743	9	39.7366
-29.7501	10.1743	9	39.0829
-29.7501	10.1743	9	38.6244
-29.7506	9.0256	10	56.5659
-29.7506	9.0256	10	57.3561
-29.7506	9.0256	10	51.0146
-29.7506	9.0256	10	54.1171
-29.7506	9.0256	10	55.3561
-29.7506	9.0256	10	52.8195
-29.7506	9.0256	10	50.0195
-29.7506	9.0256	10	45.9317
-29.7506	9.0256	10	46.9756
-29.7506	9.0256	10	42.5366
-29.7506	9.0256	10	42.5659
-29.7506	9.0256	10	38.5756
-29.7506	9.0256	10	38.5659
-29.7506	9.0256	10	41.0341
-29.7506	9.0256	10	40.6146
-29.7506	9.0256	10	40.7122
-29.7506	9.0256	10	40.6049
-29.7506	9.0256	10	43.4732
-29.7506	9.0256	10	45.1805
-29.7506	9.0256	10	39.278
-29.7506	9.0256	10	39.161
-29.7506	9.0256	10	39.7268
-29.7506	9.0256	10	41.6488
-29.7508	7.8752	10	60.7707
-29.7508	7.8752	10	57.0146
-29.7508	7.8752	10	57.1902
-29.7508	7.8752	10	55.7268
-29.7508	7.8752	10	55.1122
-29.7508	7.8752	10	51.8634
-29.7508	7.8752	10	49.0732
-29.7508	7.8752	10	45.8049
-29.7508	7.8752	10	46.2146
-29.7508	7.8752	10	41.2585
-29.7508	7.8752	10	38.439
-29.7508	7.8752	10	41.3171
-29.7508	7.8752	10	38.5659
-29.7508	7.8752	10	39.8634
-29.7508	7.8752	10	40.2634
-29.7508	7.8752	10	39.3463
-29.7508	7.8752	10	37.7268
-29.7508	7.8752	10	39.5805
-29.7508	7.8752	10	42.2049
-29.7508	7.8752	10	38.1854
-29.7508	7.8752	10	39.8927
-29.7508	7.8752	10	38.0976
-29.7504	5.5755	10	61.6293
-29.7504	5.5755	10	60.2927
-29.7504	5.5755	10	57.4049
-29.7504	5.5755	10	58.9073
-29.7504	5.5755	10	50.4
-29.7504	5.5755	10	48.5756
-29.7504	5.5755	10	46.3122
-29.7504	5.5755	10	46.39
-29.7504	5.5755	10	43.16
-29.7504	5.5755	10	39.9512
-29.7504	5.5755	10	38.7024
-29.7504	5.5755	10	38.6927
-29.7504	5.5755	10	37.6293
-29.7504	5.5755	10	39.0341
-29.7504	5.5755	10	39.2
-29.7504	5.5755	10	38.9854
-29.7504	5.5755	10	39.7561
-29.7504	5.5755	10	39.5122
-29.7504	5.5755	10	39.6878
-29.7504	5.5755	10	41.0439
-29.7504	5.5755	10	39.7366
-29.7504	5.5755	10	40.0878
-29.7504	5.5755	10	39.8244
-29.7504	5.5755	10	37.9805
-29.7501	4.425	10	59.8049
-29.7501	4.425	10	61.639
-29.7501	4.425	10	60.6146
-29.7501	4.425	10	49.4439
-29.7501	4.425	10	49.6293
-29.7501	4.425	10	46.2244
-29.7501	4.425	10	45.7951
-29.7501	4.425	10	42.2537
-29.7501	4.425	10	42.1171
-29.7501	4.425	10	40.8976
-29.7501	4.425	10	35.8341
-29.7501	4.425	10	39.4244
-29.7501	4.425	10	39.6
-29.7501	4.425	10	42.2537
-29.7501	4.425	10	40.9463
-29.7501	4.425	10	38.6146
-29.7501	4.425	10	40.9951
-29.7501	4.425	10	42.1268
-29.7501	4.425	10	40.1073
-29.7501	4.425	10	43.3268
-29.7501	4.425	10	40.5366
-29.4669	3.3005	10	56.2341
-29.4669	3.3005	10	57.3463
-29.4669	3.3005	10	54.439
-29.4669	3.3005	10	54.439
-29.4669	3.3005	10	56.0878
-29.4669	3.3005	10	50.039
-29.4669	3.3005	10	43.8341
-29.4669	3.3005	10	42.039
-29.4669	3.3005	10	40.6732
-29.4669	3.3005	10	40.3024
-29.4669	3.3005	10	38.8683
-29.4669	3.3005	10	38.1854
-29.4669	3.3005	10	39.0634
-29.4669	3.3005	10	38.9366
-29.4669	3.3005	10	41.7659
-29.4669	3.3005	10	44.722
-29.4669	3.3005	10	41.0439
-29.4669	3.3005	10	41.6488
-29.4669	3.3005	10	39.7561
-29.4669	3.3005	10	40.6927
-29.4669	3.3005	10	39.9902
-29.4669	3.3005	10	40.6634
-29.4669	3.3005	10	40.6341
-29.4669	3.3005	10	39.5707
-29.3839	2.6999	10	58.7707
-29.3839	2.6999	10	61.8341
-29.3839	2.6999	10	60.4195
-29.3839	2.6999	10	58.1756
-29.3839	2.6999	10	58.6341
-29.3839	2.6999	10	50.9463
-29.3839	2.6999	10	49.5707
-29.3839	2.6999	10	49.0439
-29.3839	2.6999	10	47.1805
-29.3839	2.6999	10	46.4
-29.3839	2.6999	10	45.3854
-29.3839	2.6999	10	43.4049
-29.3839	2.6999	10	42.8
-29.3839	2.6999	10	42.9463
-29.3839	2.6999	10	39.7561
-29.3839	2.6999	10	38.8976
-29.3839	2.6999	10	40.0683
-29.3839	2.6999	10	43.7268
-29.3839	2.6999	10	42.5268
-29.3839	2.6999	10	41.3366
-29.3839	2.6999	10	42.5561
-29.3839	2.6999	10	43.8341
-29.4342	2.4338	10	61.2878
-29.4342	2.4338	10	61.0146
-29.4342	2.4338	10	59.9902
-29.4342	2.4338	10	61.7561
-29.4342	2.4338	10	56.7317
-29.4342	2.4338	10	55.5902
-29.4342	2.4338	10	53.3854
-29.4342	2.4338	10	49.239
-29.4342	2.4338	10	47.0732
-29.4342	2.4338	10	46.0976
-29.4342	2.4338	10	46.3902
-29.4342	2.4338	10	45.4634
-29.4342	2.4338	10	44.0098
-29.4342	2.4338	10	40.322
-29.4342	2.4338	10	39.639
-29.4342	2.4338	10	39.5317
-29.4342	2.4338	10	40.7317
-29.4342	2.4338	10	42.722
-29.4342	2.4338	10	41.7951
-29.4342	2.4338	10	41.161
-29.4342	2.4338	10	42.3707
-29.4342	2.4338	10	43.639
-29.5997	1.6921	10	63.0244
-29.5997	1.6921	10	65.5122
-29.5997	1.6921	10	64.9561
-29.5997	1.6921	10	61.161
-29.5997	1.6921	10	59.0439
-29.5997	1.6921	10	60.7707
-29.5997	1.6921	10	48.0683
-29.5997	1.6921	10	46.5951
-29.5997	1.6921	10	44.3317
-29.5997	1.6921	10	39.0927
-29.5997	1.6921	10	39.7268
-29.5997	1.6921	10	35.5415
-29.5997	1.6921	10	37.7268
-29.5997	1.6921	10	40.2829
-29.5997	1.6921	10	41.2195
-29.5997	1.6921	10	40.9854
-29.5997	1.6921	10	40.3122
-29.5997	1.6921	10	41.1707
-29.5997	1.6921	10	43.278
-29.5997	1.6921	10	41.2585
-29.5997	1.6921	10	39.4634
-29.5997	1.6921	10	40.4293
-29.8667	0.5419	10	59.3268
-29.8667	0.5419	10	60.9659
-29.8667	0.5419	10	57.0049
-29.8667	0.5419	10	55.0341
-29.8667	0.5419	10	49.2878
-29.8667	0.5419	10	47.9512
-29.8667	0.5419	10	48.6732
-29.8667	0.5419	10	48.361
-29.8667	0.5419	10	46.0585
-29.8667	0.5419	10	41.6488
-29.8667	0.5419	10	41.5024
-29.8667	0.5419	10	39.1122
-29.8667	0.5419	10	41.6488
-29.8667	0.5419	10	45.4146
-29.8667	0.5419	10	43.4732
-29.8667	0.5419	10	38.1561
-29.8667	0.5419	10	38.2439
-29.8667	0.5419	10	40.6244
-29.8667	0.5419	10	40.839
-29.8667	0.5419	10	41.961
-29.8667	0.5419	10	41.239
-29.8667	0.5419	10	40.7902
-29.8667	0.5419	10	40.5463
-29.8667	0.5419	10	41.3073
-30.017	-0.4833	10	55.6195
-30.017	-0.4833	10	57.4634
-30.017	-0.4833	10	53.6683
-30.017	-0.4833	10	56.2439
-30.017	-0.4833	10	52.2634
-30.017	-0.4833	10	50.7707
-30.017	-0.4833	10	47.7366
-30.017	-0.4833	10	44.7415
-30.017	-0.4833	10	42.4488
-30.017	-0.4833	10	41.639
-30.017	-0.4833	10	43.2976
-30.017	-0.4833	10	39.5122
-30.017	-0.4833	10	41.0537
-30.017	-0.4833	10	41.2293
-30.017	-0.4833	10	39.7073
-30.017	-0.4833	10	41.161
-30.017	-0.4833	10	42.4781
-30.017	-0.4833	10	42.1854
-30.017	-0.4833	10	42.8976
-30.017	-0.4833	10	40.839
-30.017	-0.4833	10	43.8829
-30.017	-0.4833	10	41.922
-30.017	-0.4833	10	42.7122
-30.017	-0.4833	10	43.0146
-29.9908	-1.6528	10	61.9805
-29.9908	-1.6528	10	59.6488
-29.9908	-1.6528	10	57.3951
-29.9908	-1.6528	10	55.0537
-29.9908	-1.6528	10	57.5805
-29.9908	-1.6528	10	52.7024
-29.9908	-1.6528	10	49.7268
-29.9908	-1.6528	10	46.4585
-29.9908	-1.6528	10	41.8634
-29.9908	-1.6528	10	40.1854
-29.9908	-1.6528	10	40.6049
-29.9908	-1.6528	10	42.4585
-29.9908	-1.6528	10	38.5561
-29.9908	-1.6528	10	38.6049
-29.9908	-1.6528	10	39.5024
-29.9908	-1.6528	10	40.1073
-29.9908	-1.6528	10	42.2634
-29.9908	-1.6528	10	41.278
-29.9908	-1.6528	10	39.7854
-29.9908	-1.6528	10	41.5024
-29.9908	-1.6528	10	43.7854
-29.9908	-1.6528	10	41.678
-29.9908	-1.6528	10	42.0195
-29.9908	-1.6528	10	42.7902
-30.0002	-2.7828	10	63.0341
-30.0002	-2.7828	10	59.4049
-30.0002	-2.7828	10	60.5171
-30.0002	-2.7828	10	52.4878
-30.0002	-2.7828	10	49.6195
-30.0002	-2.7828	10	49.561
-30.0002	-2.7828	10	46.2829
-30.0002	-2.7828	10	45.9902
-30.0002	-2.7828	10	42.6732
-30.0002	-2.7828	10	43.5805
-30.0002	-2.7828	10	41.5219
-30.0002	-2.7828	10	39.2488
-30.0002	-2.7828	10	39.8049
-30.0002	-2.7828	10	40.878
-30.0002	-2.7828	10	40.2634
-30.0002	-2.7828	10	40.7122
-30.0002	-2.7828	10	44.9659
-30.0002	-2.7828	10	43.0049
-30.0002	-2.7828	10	41.2
-30.0002	-2.7828	10	40.5756
-30.0002	-2.7828	10	42.7122
-30.0002	-2.7828	10	42.2829
-30.0002	-2.7828	10	43.2976
-29.9999	-3.9337	10	65.8634
-29.9999	-3.9337	10	59.1512
-29.9999	-3.9337	10	60.5951
-29.9999	-3.9337	10	61.0341
-29.9999	-3.9337	10	60.9073
-29.9999	-3.9337	10	52.3902
-29.9999	-3.9337	10	51.5415
-29.9999	-3.9337	10	48.0683
-29.9999	-3.9337	10	46.2146
-29.9999	-3.9337	10	41.8927
-29.9999	-3.9337	10	43.2488
-29.9999	-3.9337	10	41.7073
-29.9999	-3.9337	10	46.5366
-29.9999	-3.9337	10	41.4049
-29.9999	-3.9337	10	42.7024
-29.9999	-3.9337	10	44.761
-29.9999	-3.9337	10	40.6049
-29.9999	-3.9337	10	43.6098
-29.9999	-3.9337	10	43.7463
-29.9999	-3.9337	10	44.5366
-29.9965	-5.0843	10	60.5854
-29.9965	-5.0843	10	61.961
-29.9965	-5.0843	10	61.5122
-29.9965	-5.0843	10	62.1171
-29.9965	-5.0843	10	63.0732
-29.9965	-5.0843	10	53.7463
-29.9965	-5.0843	10	51.2098
-29.9965	-5.0843	10	47.5317
-29.9965	-5.0843	10	45.7951
-29.9965	-5.0843	10	43.0244
-29.9965	-5.0843	10	42.2829
-29.9965	-5.0843	10	41.8439
-29.9965	-5.0843	10	38.9659
-29.9965	-5.0843	10	35.0244
-29.9965	-5.0843	10	39.639
-29.9965	-5.0843	10	39.9902
-29.9965	-5.0843	10	41.7268
-29.9965	-5.0843	10	39.8341
-29.9965	-5.0843	10	41.5707
-29.9965	-5.0843	10	43.4732
-29.9965	-5.0843	10	41.0732
-29.9965	-5.0843	10	40.8585
-29.9965	-5.0843	10	39.2195
-29.9965	-5.0843	10	39.678
-30.0031	-6.2443	10	65.9024
-30.0031	-6.2443	10	60.1756
-30.0031	-6.2443	10	60.0488
-30.0031	-6.2443	10	57.4244
-30.0031	-6.2443	10	55.7951
-30.0031	-6.2443	10	54.322
-30.0031	-6.2443	10	54.1854
-30.0031	-6.2443	10	49.4049
-30.0031	-6.2443	10	45.6195
-30.0031	-6.2443	10	43.4829
-30.0031	-6.2443	10	40.1854
-30.0031	-6.2443	10	41.9707
-30.0031	-6.2443	10	41.7073
-30.0031	-6.2443	10	40.761
-30.0031	-6.2443	10	38.6732
-30.0031	-6.2443	10	41.5415
-30.0031	-6.2443	10	42.0488
-30.0031	-6.2443	10	38.9561
-30.0031	-6.2443	10	43.0244
-30.0031	-6.2443	10	41.9707
-30.0031	-6.2443	10	41.7268
-30.0031	-6.2443	10	43.6
-30.002	-7.3805	10	51.8732
-30.002	-7.3805	10	59.1317
-30.002	-7.3805	10	58.3317
-30.002	-7.3805	10	59.2195
-30.002	-7.3805	10	58.6049
-30.002	-7.3805	10	59.5024
-30.002	-7.3805	10	52.9561
-30.002	-7.3805	10	50.7415
-30.002	-7.3805	10	47.4537
-30.002	-7.3805	10	43.7463
-30.002	-7.3805	10	43.8634
-30.002	-7.3805	10	43.9902
-30.002	-7.3805	10	42.3415
-30.002	-7.3805	10	40.1171
-30.002	-7.3805	10	38.761
-30.002	-7.3805	10	39.7951
-30.002	-7.3805	10	41.2976
-30.002	-7.3805	10	43.3951
-30.002	-7.3805	10	43.239
-30.002	-7.3805	10	42.7415
-30.002	-7.3805	10	42.4585
-30.002	-7.3805	10	40.6244
-30.002	-7.3805	10	45.3171
-30.0169	-8.5312	10	60.3415
-30.0169	-8.5312	10	56.9463
-30.0169	-8.5312	10	52.6244
-30.0169	-8.5312	10	48.9268
-30.0169	-8.5312	10	51.5024
-30.0169	-8.5312	10	49.2293
-30.0169	-8.5312	10	48.3317
-30.0169	-8.5312	10	41.7073
-30.0169	-8.5312	10	41.7756
-30.0169	-8.5312	10	40.5854
-30.0169	-8.5312	10	35.2
-30.0169	-8.5312	10	39.7463
-30.0169	-8.5312	10	39.2
-30.0169	-8.5312	10	39.9707
-30.0169	-8.5312	10	40.9561
-30.0169	-8.5312	10	38.5073
-30.0169	-8.5312	10	42.2537
-30.0169	-8.5312	10	41.5902
-30.0169	-8.5312	10	42.1073
-30.0169	-8.5312	10	42.3512
-30.0169	-8.5312	10	43.2293
-30.0169	-8.5312	10	42.9463
-30.0169	-8.5312	10	43.0634
-29.9989	-9.6841	10	65.1024
-29.9989	-9.6841	10	63.2098
-29.9989	-9.6841	10	60.4781
-29.9989	-9.6841	10	54.5561
-29.9989	-9.6841	10	56.1171
-29.9989	-9.6841	10	51.9317
-29.9989	-9.6841	10	47.4049
-29.9989	-9.6841	10	48.2439
-29.9989	-9.6841	10	48.7707
-29.9989	-9.6841	10	42.6439
-29.9989	-9.6841	10	43.4146
-29.9989	-9.6841	10	40.039
-29.9989	-9.6841	10	39.7854
-29.9989	-9.6841	10	39.9024
-29.9989	-9.6841	10	40.8
-29.9989	-9.6841	10	39.5219
-29.9989	-9.6841	10	42.0293
-29.9989	-9.6841	10	44.2244
-29.9989	-9.6841	10	42.7415
-29.9989	-9.6841	10	42.2732
-29.9989	-9.6841	10	42.3317
-29.9989	-9.6841	10	43.9415
-29.9989	-9.6841	10	41.8244
-30.0001	-11.1175	10	61.3268
-30.0001	-11.1175	10	61.5415
-30.0001	-11.1175	10	58.5463
-30.0001	-11.1175	10	57.122
-30.0001	-11.1175	10	56.7512
-30.0001	-11.1175	10	53.1024
-30.0001	-11.1175	10	39.1512
-30.0001	-11.1175	10	44.1659
-30.0001	-11.1175	10	43.7366
-30.0001	-11.1175	10	44.6146
-30.0001	-11.1175	10	39.9805
-30.0001	-11.1175	10	38.1561
-30.0001	-11.1175	10	38.8098
-30.0001	-11.1175	10	37.8732
-30.0001	-11.1175	10	40.2439
-30.0001	-11.1175	10	40.4585
-30.0001	-11.1175	10	39.6098
-30.0001	-11.1175	10	40.9561
-30.0001	-11.1175	10	40.8878
-30.0001	-11.1175	10	42.2732
-30.0001	-11.1175	10	39.9707
-30.0001	-11.1175	10	41.3854
-30.0001	-11.1175	10	41.5415
-30.0001	-11.1175	10	40.2146
-30.0002	-11.9613	10	61.4927
-30.0002	-11.9613	10	60.9854
-30.0002	-11.9613	10	57.0829
-30.0002	-11.9613	10	56.8195
-30.0002	-11.9613	10	52.4585
-30.0002	-11.9613	10	48.3122
-30.0002	-11.9613	10	49.3659
-30.0002	-11.9613	10	36.5659
-30.0002	-11.9613	10	43.8829
-30.0002	-11.9613	10	44.9073
-30.0002	-11.9613	10	39.5219
-30.0002	-11.9613	10	41.7561
-30.0002	-11.9613	10	39.0341
-30.0002	-11.9613	10	41.7659
-30.0002	-11.9613	10	39.5317
-30.0002	-11.9613	10	41.561
-30.0002	-11.9613	10	35.2098
-30.0002	-11.9613	10	38.7512
-30.0002	-11.9613	10	39.3073
-30.0002	-11.9613	10	37.7659
-30.0002	-11.9613	10	42.7805
-30.0002	-11.9613	10	36.8
-30.0002	-11.9613	10	39.7854
-30.0002	-11.9613	10	41.0244
-30	-13.6636	10	60.7512
-30	-13.6636	10	63.9512
-30	-13.6636	10	59.7268
-30	-13.6636	10	56.1951
-30	-13.6636	10	48.1073
-30	-13.6636	10	50.7902
-30	-13.6636	10	49.122
-30	-13.6636	10	51.4049
-30	-13.6636	10	44.5463
-30	-13.6636	10	42.9268
-30	-13.6636	10	42.6146
-30	-13.6636	10	38.4585
-30	-13.6636	10	38.8976
-30	-13.6636	10	38.1659
-30	-13.6636	10	38.039
-30	-13.6636	10	38.1756
-30	-13.6636	10	40.7805
-30	-13.6636	10	40.7122
-30	-13.6636	10	40.2732
-30	-13.6636	10	40.3024
-30.0004	-15.1884	10	62.5268
-30.0004	-15.1884	10	67.8244
-30.0004	-15.1884	10	59.4341
-30.0004	-15.1884	10	56.439
-30.0004	-15.1884	10	55.1805
-30.0004	-15.1884	10	55.2683
-30.0004	-15.1884	10	46.7415
-30.0004	-15.1884	10	46.2341
-30.0004	-15.1884	10	44.5951
-30.0004	-15.1884	10	42.1366
-30.0004	-15.1884	10	44.9463
-30.0004	-15.1884	10	41.4341
-30.0004	-15.1884	10	44.9268
-30.0004	-15.1884	10	37.7561
-30.0004	-15.1884	10	39.0634
-30.0004	-15.1884	10	39.7073
-30.0004	-15.1884	10	42.722
-30.0004	-15.1884	10	43.2098
-30.0004	-15.1884	10	41.3951
-30.0004	-15.1884	10	39.6878
-30.0004	-15.1884	10	39.8927
-30.0004	-15.1884	10	40.3317
-30.0004	-15.1884	10	41.5317
-29.9998	-15.9503	10	60.361
-29.9998	-15.9503	10	61.639
-29.9998	-15.9503	10	45.6098
-29.9998	-15.9503	10	50.5171
-29.9998	-15.9503	10	50.7024
-29.9998	-15.9503	10	46.9659
-29.9998	-15.9503	10	48.3707
-29.9998	-15.9503	10	45.2
-29.9998	-15.9503	10	42.7805
-29.9998	-15.9503	10	39.6976
-29.9998	-15.9503	10	36.5951
-29.9998	-15.9503	10	39.6878
-29.9998	-15.9503	10	42.4683
-29.9998	-15.9503	10	39.561
-29.9998	-15.9503	10	38.1171
-29.9998	-15.9503	10	39.5902
-29.9998	-15.9503	10	38.9073
-29.9998	-15.9503	10	40.9756
-29.9998	-15.9503	10	40.8585
-29.9998	-15.9503	10	40.3805
-29.9998	-15.9503	10	41.0146
-29.9998	-15.9503	10	39.1122
-29.9998	-15.9503	10	40.322
-29.9998	-15.9503	10	43.7854
-30	-17.4746	10	62.4976
-30	-17.4746	10	55.7659
-30	-17.4746	10	54.2049
-30	-17.4746	10	51.5902
-30	-17.4746	10	47.7951
-30	-17.4746	10	47.0732
-30	-17.4746	10	47.8927
-30	-17.4746	10	49.1707
-30	-17.4746	10	40.5268
-30	-17.4746	10	44.5756
-30	-17.4746	10	41.2098
-30	-17.4746	10	41.4927
-30	-17.4746	10	39.5707
-30	-17.4746	10	38.5756
-30	-17.4746	10	41.4829
-30	-17.4746	10	46.7317
-30	-17.4746	10	37.9415
-30	-17.4746	10	39.8244
-30	-17.4746	10	39.6
-30	-17.4746	10	35.5512
-30	-17.4746	10	42.039
-30	-17.4746	10	41.8049
-30	-17.4746	10	37.0049
-29.9996	-18.9994	10	62.5073
-29.9996	-18.9994	10	63.4146
-29.9996	-18.9994	10	60.0195
-29.9996	-18.9994	10	56.6537
-29.9996	-18.9994	10	51.922
-29.9996	-18.9994	10	50.5268
-29.9996	-18.9994	10	47.1122
-29.9996	-18.9994	10	45.2585
-29.9996	-18.9994	10	43.6683
-29.9996	-18.9994	10	43.6683
-29.9996	-18.9994	10	39.8927
-29.9996	-18.9994	10	39.7561
-29.9996	-18.9994	10	36.9659
-29.9996	-18.9994	10	37.7366
-29.9996	-18.9994	10	43.9707
-29.9996	-18.9994	10	42.6732
-29.9996	-18.9994	10	43.8049
-29.9996	-18.9994	10	41.7854
-29.9996	-18.9994	10	41.7171
-29.9996	-18.9994	10	43.5805
-29.9996	-18.9994	10	43.6
-29.9996	-18.9994	10	42.878
-29.9996	-18.9994	10	41.7171
-30.0009	-20.5097	10	60.7415
-30.0009	-20.5097	10	60.7512
-30.0009	-20.5097	10	63.0341
-30.0009	-20.5097	10	56.6927
-30.0009	-20.5097	10	54.8878
-30.0009	-20.5097	10	53.8049
-30.0009	-20.5097	10	54.5073
-30.0009	-20.5097	10	53.4244
-30.0009	-20.5097	10	46.1073
-30.0009	-20.5097	10	43.4732
-30.0009	-20.5097	10	39.4146
-30.0009	-20.5097	10	41.4537
-30.0009	-20.5097	10	40.4878
-30.0009	-20.5097	10	39.561
-30.0009	-20.5097	10	39.8537
-30.0009	-20.5097	10	44.8195
-30.0009	-20.5097	10	41.1707
-30.0009	-20.5097	10	37.8732
-30.0009	-20.5097	10	42.4878
-30.0009	-20.5097	10	41.2976
-30.0009	-20.5097	10	42.9561
-30.0009	-20.5097	10	40.439
-30.0009	-20.5097	10	42.1756
-29.9999	-22.0216	10	61.639
-29.9999	-22.0216	10	60.9171
-29.9999	-22.0216	10	65.0146
-29.9999	-22.0216	10	52.6049
-29.9999	-22.0216	10	50.7122
-29.9999	-22.0216	10	47.5317
-29.9999	-22.0216	10	43.7854
-29.9999	-22.0216	10	41.961
-29.9999	-22.0216	10	42.8293
-29.9999	-22.0216	10	42.1659
-29.9999	-22.0216	10	44
-29.9999	-22.0216	10	40.4878
-29.9999	-22.0216	10	39.8927
-29.9999	-22.0216	10	38.7415
-29.9999	-22.0216	10	41.561
-29.9999	-22.0216	10	45.2585
-29.9999	-22.0216	10	41.239
-29.9999	-22.0216	10	41.9317
-29.9999	-22.0216	10	40.6829
-29.9999	-22.0216	10	38.7122
-29.9999	-22.0216	10	41.3561
-30.0001	-22.7779	10	64.5561
-30.0001	-22.7779	10	61.0732
-30.0001	-22.7779	10	60.3707
-30.0001	-22.7779	10	55.4146
-30.0001	-22.7779	10	53.1805
-30.0001	-22.7779	10	50.1951
-30.0001	-22.7779	10	48.4488
-30.0001	-22.7779	10	42.6341
-30.0001	-22.7779	10	44.2146
-30.0001	-22.7779	10	42.839
-30.0001	-22.7779	10	41.5024
-30.0001	-22.7779	10	40.1366
-30.0001	-22.7779	10	40.5561
-30.0001	-22.7779	10	43.7366
-30.0001	-22.7779	10	42.2244
-30.0001	-22.7779	10	45.9707
-30.0001	-22.7779	10	42.7024
-30.0001	-22.7779	10	39.2
-30.0001	-22.7779	10	35.2098
-30.0001	-22.7779	10	35.922
-30.0001	-22.7779	10	42.8878
-30.0001	-22.7779	10	42.6927
-29.9997	-23.5321	10	59.6195
-29.9997	-23.5321	10	63.6098
-29.9997	-23.5321	10	54.4585
-29.9997	-23.5321	10	55.4829
-29.9997	-23.5321	10	54.2146
-29.9997	-23.5321	10	50.2634
-29.9997	-23.5321	10	48.3512
-29.9997	-23.5321	10	48.5561
-29.9997	-23.5321	10	44.439
-29.9997	-23.5321	10	42.0195
-29.9997	-23.5321	10	42.1659
-29.9997	-23.5321	10	46.0585
-29.9997	-23.5321	10	39.1512
-29.9997	-23.5321	10	40.2732
-29.9997	-23.5321	10	40.4098
-29.9997	-23.5321	10	42.3024
-29.9997	-23.5321	10	39.0341
-29.9997	-23.5321	10	39.5805
-29.9997	-23.5321	10	38.9268
-29.9997	-23.5321	10	41.5415
-29.9997	-23.5321	10	44.7415
-29.9997	-23.5321	10	37.7268
-29.9997	-23.5321	10	40.5561
-29.9997	-23.5321	10	40.2829
-30.017	-24.9774	10	62.9463
-30.017	-24.9774	10	63.161
-30.017	-24.9774	10	58.6634
-30.017	-24.9774	10	53.0049
-30.017	-24.9774	10	49.8829
-30.017	-24.9774	10	49.1512
-30.017	-24.9774	10	48.1756
-30.017	-24.9774	10	47.5024
-30.017	-24.9774	10	42.3707
-30.017	-24.9774	10	40.8098
-30.017	-24.9774	10	39.4146
-30.017	-24.9774	10	42.2927
-30.017	-24.9774	10	41.122
-30.017	-24.9774	10	38.9073
-30.017	-24.9774	10	42.5268
-30.017	-24.9774	10	40.8683
-30.017	-24.9774	10	42.9756
-30.017	-24.9774	10	41.1512
-30.017	-24.9774	10	44.5268
-30.017	-24.9774	10	41.5415
-30.017	-24.9774	10	42.1756
-30.017	-24.9774	10	41.5707
-30.017	-24.9774	10	40.1659
-30.017	-24.9774	10	42.2244
-29.9983	-26.351	10	60.9561
-29.9983	-26.351	10	59.3073
-29.9983	-26.351	10	57.2
-29.9983	-26.351	10	55.9122
-29.9983	-26.351	10	48.1659
-29.9983	-26.351	10	47.0634
-29.9983	-26.351	10	48.4098
-29.9983	-26.351	10	41.5902
-29.9983	-26.351	10	42.2244
-29.9983	-26.351	10	42.361
-29.9983	-26.351	10	41.678
-29.9983	-26.351	10	40.6244
-29.9983	-26.351	10	37.4146
-29.9983	-26.351	10	38.9268
-29.9983	-26.351	10	39.3366
-29.9983	-26.351	10	39.4927
-29.9983	-26.351	10	38.8195
-29.9983	-26.351	10	40.2634
-29.9983	-26.351	10	40.1463
-29.9983	-26.351	10	40.8683
-29.9983	-26.351	10	41.0634
-29.9983	-26.351	10	38.078
-29.9983	-26.351	10	40.1171
-29.9984	-27.7289	10	67.1415
-29.9984	-27.7289	10	60.1951
-29.9984	-27.7289	10	68.322
-29.9984	-27.7289	10	62.0585
-29.9984	-27.7289	10	52.6829
-29.9984	-27.7289	10	59.5707
-29.9984	-27.7289	10	53.8439
-29.9984	-27.7289	10	48.6049
-29.9984	-27.7289	10	48.5854
-29.9984	-27.7289	10	48.439
-29.9984	-27.7289	10	42.7122
-29.9984	-27.7289	10	42.1756
-29.9984	-27.7289	10	40.1756
-29.9984	-27.7289	10	41.561
-29.9984	-27.7289	10	40
-29.9984	-27.7289	10	47.2683
-29.9984	-27.7289	10	44.8683
-29.9984	-27.7289	10	45.0927
-29.9984	-27.7289	10	42.4
-29.9984	-27.7289	10	41.7171
-29.9984	-27.7289	10	40.7024
-29.9984	-27.7289	10	40.1073
-29.9984	-27.7289	10	38.3122
-30.0038	-28.9861	10	63.9512
-30.0038	-28.9861	10	63.6683
-30.0038	-28.9861	10	62.8195
-30.0038	-28.9861	10	54.6049
-30.0038	-28.9861	10	53.4049
-30.0038	-28.9861	10	48.6634
-30.0038	-28.9861	10	49.1415
-30.0038	-28.9861	10	49.1122
-30.0038	-28.9861	10	46.0683
-30.0038	-28.9861	10	45.8537
-30.0038	-28.9861	10	45.961
-30.0038	-28.9861	10	43.6976
-30.0038	-28.9861	10	42.6537
-30.0038	-28.9861	10	42.1463
-30.0038	-28.9861	10	40.6049
-30.0038	-28.9861	10	40.878
-30.0038	-28.9861	10	41.2585
-30.0038	-28.9861	10	39.5805
-30.0038	-28.9861	10	41.0732
-30.0038	-28.9861	10	42.039
-30.0038	-28.9861	10	42.7902
-30.0038	-28.9861	10	43.2488
-30.0038	-28.9861	10	44.0098
-30.0038	-28.9861	10	37.7268
-30.0006	-29.8189	10	60.2927
-30.0006	-29.8189	10	63.0829
-30.0006	-29.8189	10	63.0927
-30.0006	-29.8189	10	57.3756
-30.0006	-29.8189	10	62.6829
-30.0006	-29.8189	10	52.3317
-30.0006	-29.8189	10	50.6927
-30.0006	-29.8189	10	49.3366
-30.0006	-29.8189	10	53.5512
-30.0006	-29.8189	10	41.3366
-30.0006	-29.8189	10	42.8
-30.0006	-29.8189	10	41.8927
-30.0006	-29.8189	10	39.4829
-30.0006	-29.8189	10	37.4732
-30.0006	-29.8189	10	40.8878
-30.0006	-29.8189	10	40.439
-30.0006	-29.8189	10	39.6585
-30.0006	-29.8189	10	38.6244
-30.0006	-29.8189	10	38.1366
-30.0006	-29.8189	10	41.5122
-30.0006	-29.8189	10	41.6
-30.0006	-29.8189	10	42.6146
-30.0006	-29.8189	10	45.4829
-30.0006	-29.8189	10	41.4927
-29.9997	-30.7419	10	63.5024
-29.9997	-30.7419	10	58.9073
-29.9997	-30.7419	10	60.9073
-29.9997	-30.7419	10	54.2146
-29.9997	-30.7419	10	49.0341
-29.9997	-30.7419	10	50.2829
-29.9997	-30.7419	10	46.9951
-29.9997	-30.7419	10	44.7805
-29.9997	-30.7419	10	42.5268
-29.9997	-30.7419	10	38.3317
-29.9997	-30.7419	10	40.039
-29.9997	-30.7419	10	39.7756
-29.9997	-30.7419	10	40.7415
-29.9997	-30.7419	10	37.2195
-29.9997	-30.7419	10	37.6098
-29.9997	-30.7419	10	35.7561
-29.9997	-30.7419	10	39.961
-29.9997	-30.7419	10	40.5854
-29.9997	-30.7419	10	39.1902
-29.9997	-30.7419	10	41.6195
-29.9997	-30.7419	10	42.8683
-29.9997	-30.7419	10	40.4098
-29.9997	-30.7419	10	38.2634
-29.9997	-30.7419	10	39.2098
-29.9999	-31.8917	10	62.9854
-29.9999	-31.8917	10	62.8878
-29.9999	-31.8917	10	62.3317
-29.9999	-31.8917	10	53.678
-29.9999	-31.8917	10	54.2732
-29.9999	-31.8917	10	48.4293
-29.9999	-31.8917	10	47.8146
-29.9999	-31.8917	10	45.6293
-29.9999	-31.8917	10	44.6341
-29.9999	-31.8917	10	41.9415
-29.9999	-31.8917	10	39.6098
-29.9999	-31.8917	10	41.7268
-29.9999	-31.8917	10	41.5122
-29.9999	-31.8917	10	38.7122
-29.9999	-31.8917	10	39.6585
-29.9999	-31.8917	10	40.1073
-29.9999	-31.8917	10	40.3024
-29.9999	-31.8917	10	37.5122
-29.9999	-31.8917	10	40.0195
-29.9999	-31.8917	10	40.8878
-29.9999	-31.8917	10	37.1122
-30.0001	-33.0415	10	63.639
-30.0001	-33.0415	10	61.8049
-30.0001	-33.0415	10	57.3951
-30.0001	-33.0415	10	60.5659
-30.0001	-33.0415	10	63.0049
-30.0001	-33.0415	10	57.4146
-30.0001	-33.0415	10	37.4829
-30.0001	-33.0415	10	46.7707
-30.0001	-33.0415	10	47.3073
-30.0001	-33.0415	10	50.9073
-30.0001	-33.0415	10	38.6439
-30.0001	-33.0415	10	38.4976
-30.0001	-33.0415	10	41.0341
-30.0001	-33.0415	10	40.7707
-30.0001	-33.0415	10	39.922
-30.0001	-33.0415	10	43.9512
-30.0001	-33.0415	10	41.8049
-30.0001	-33.0415	10	38.8878
-30.0001	-33.0415	10	39.4634
-30.0001	-33.0415	10	39.7561
-30.0001	-33.0415	10	51.6488
-30.0001	-33.0415	10	38.4
-30.0001	-33.0415	10	41.278
-30.0006	-33.9674	10	62.8098
-30.0006	-33.9674	10	70.1561
-30.0006	-33.9674	10	63.0829
-30.0006	-33.9674	10	63.6
-30.0006	-33.9674	10	59.9415
-30.0006	-33.9674	10	60.4585
-30.0006	-33.9674	10	54.078
-30.0006	-33.9674	10	52.5756
-30.0006	-33.9674	10	50.7902
-30.0006	-33.9674	10	51.8829
-30.0006	-33.9674	10	47.2488
-30.0006	-33.9674	10	44.5854
-30.0006	-33.9674	10	41.7561
-30.0006	-33.9674	10	42.722
-30.0006	-33.9674	10	39.6293
-30.0006	-33.9674	10	39.6683
-30.0006	-33.9674	10	40.2829
-30.0006	-33.9674	10	42.3805
-30.0006	-33.9674	10	43.5317
-30.0006	-33.9674	10	41.0244
-30.0006	-33.9674	10	41.2293
-30.0006	-33.9674	10	41.5512
-30.0006	-33.9674	10	40.8195
-29.9854	-36.0652	10	64.9268
-29.9854	-36.0652	10	63.4049
-29.9854	-36.0652	10	53.3463
-29.9854	-36.0652	10	60.4195
-29.9854	-36.0652	10	57.4244
-29.9854	-36.0652	10	54.3122
-29.9854	-36.0652	10	48.5268
-29.9854	-36.0652	10	48.3024
-29.9854	-36.0652	10	50.2732
-29.9854	-36.0652	10	42.9366
-29.9854	-36.0652	10	45.4537
-29.9854	-36.0652	10	45.7268
-29.9854	-36.0652	10	38.1951
-29.9854	-36.0652	10	40.6829
-29.9854	-36.0652	10	39.6
-29.9854	-36.0652	10	37.922
-29.9854	-36.0652	10	38.2829
-29.9854	-36.0652	10	35.0537
-29.9854	-36.0652	10	38.2146
-29.9854	-36.0652	10	38.7317
-29.9854	-36.0652	10	40.2439
-29.9854	-36.0652	10	39.2976
-29.9854	-36.0652	10	40.878
-29.9998	-37.1454	10	66.0976
-29.9998	-37.1454	10	63.5902
-29.9998	-37.1454	10	63.239
-29.9998	-37.1454	10	53.8927
-29.9998	-37.1454	10	50.1854
-29.9998	-37.1454	10	49.1902
-29.9998	-37.1454	10	48.2829
-29.9998	-37.1454	10	48.078
-29.9998	-37.1454	10	46.2049
-29.9998	-37.1454	10	41.7951
-29.9998	-37.1454	10	38.8098
-29.9998	-37.1454	10	39.8829
-29.9998	-37.1454	10	42.8976
-29.9998	-37.1454	10	40.1463
-29.9998	-37.1454	10	42.8878
-29.9998	-37.1454	10	40.9268
-29.9998	-37.1454	10	41.5707
-29.9998	-37.1454	10	38.322
-29.9998	-37.1454	10	38.0293
-29.9998	-37.1454	10	45.2976
-29.9998	-37.1454	10	40.9073
-30.0006	-37.5663	10	63.6878
-30.0006	-37.5663	10	64.7317
-30.0006	-37.5663	10	56.4781
-30.0006	-37.5663	10	52.6634
-30.0006	-37.5663	10	51.9122
-30.0006	-37.5663	10	45.3756
-30.0006	-37.5663	10	47.9317
-30.0006	-37.5663	10	46.6341
-30.0006	-37.5663	10	45.7951
-30.0006	-37.5663	10	46.7707
-30.0006	-37.5663	10	41.3854
-30.0006	-37.5663	10	41.6488
-30.0006	-37.5663	10	46.3512
-30.0006	-37.5663	10	43.7073
-30.0006	-37.5663	10	41.7366
-30.0006	-37.5663	10	41.0146
-30.0006	-37.5663	10	44.6439
-30.0006	-37.5663	10	42.8
-30.0006	-37.5663	10	42.4976
-30.0006	-37.5663	10	45.2683
-30.0006	-37.5663	10	47.0732
-30.0006	-37.5663	10	42.5659
-30.0006	-37.5663	10	47.6585
-30.0006	-37.5663	10	48.1756
-30.0002	-38.4999	10	63.6098
-30.0002	-38.4999	10	61.1415
-30.0002	-38.4999	10	60.5073
-30.0002	-38.4999	10	48.6732
-30.0002	-38.4999	10	48.1951
-30.0002	-38.4999	10	49.9317
-30.0002	-38.4999	10	45.9024
-30.0002	-38.4999	10	41.6585
-30.0002	-38.4999	10	43.5707
-30.0002	-38.4999	10	37.239
-30.0002	-38.4999	10	38.761
-30.0002	-38.4999	10	38.839
-30.0002	-38.4999	10	42.4683
-30.0002	-38.4999	10	41.278
-30.0002	-38.4999	10	41.0341
-30.0002	-38.4999	10	42.9171
-30.0002	-38.4999	10	43.4732
-30.0002	-38.4999	10	44.2634
-30.0002	-38.4999	10	43.4439
-30.0002	-38.4999	10	42.8976
-30.0002	-38.4999	10	43.4732
-30.0002	-38.4999	10	54.878
-30	-39.3837	10	61.0341
-30	-39.3837	10	61.4341
-30	-39.3837	10	59.1512
-30	-39.3837	10	55.3561
-30	-39.3837	10	49.9415
-30	-39.3837	10	47.0146
-30	-39.3837	10	44.361
-30	-39.3837	10	43.6
-30	-39.3837	10	43.1805
-30	-39.3837	10	39.7268
-30	-39.3837	10	38.3024
-30	-39.3837	10	41.7561
-30	-39.3837	10	39.0244
-30	-39.3837	10	40.6341
-30	-39.3837	10	41.3854
-30	-39.3837	10	39.2195
-30	-39.3837	10	41.0927
-30	-39.3837	10	41.0146
-30	-39.3837	10	38.5463
-30	-39.3837	10	37.3268
-30	-39.3837	10	38.3707
-30.0001	-39.8328	10	62.3122
-30.0001	-39.8328	10	60.9463
-30.0001	-39.8328	10	54.2537
-30.0001	-39.8328	10	49.8146
-30.0001	-39.8328	10	48.3122
-30.0001	-39.8328	10	46.6341
-30.0001	-39.8328	10	47.6
-30.0001	-39.8328	10	45.1805
-30.0001	-39.8328	10	41.9512
-30.0001	-39.8328	10	39.6488
-30.0001	-39.8328	10	38.7122
-30.0001	-39.8328	10	40.1561
-30.0001	-39.8328	10	38.9756
-30.0001	-39.8328	10	40.361
-30.0001	-39.8328	10	41.1122
-30.0001	-39.8328	10	40.6537
-30.0001	-39.8328	10	41.3854
-30.0001	-39.8328	10	43.7561
-30.0001	-39.8328	10	43.5317
-30.0001	-39.8328	10	42.2049
-30.0001	-39.8328	10	43.5317
-29.7835	-40.6513	10	63.7171
-29.7835	-40.6513	10	62.5854
-29.7835	-40.6513	10	62.0976
-29.7835	-40.6513	10	60.9561
-29.7835	-40.6513	10	54.6829
-29.7835	-40.6513	10	50.5268
-29.7835	-40.6513	10	50.2537
-29.7835	-40.6513	10	46.4878
-29.7835	-40.6513	10	47.961
-29.7835	-40.6513	10	46.0293
-29.7835	-40.6513	10	44.761
-29.7835	-40.6513	10	41.3561
-29.7835	-40.6513	10	38.7122
-29.7835	-40.6513	10	42.4293
-29.7835	-40.6513	10	40.4
-29.7835	-40.6513	10	39.8829
-29.7835	-40.6513	10	39.3073
-29.7835	-40.6513	10	40.4293
-29.7835	-40.6513	10	42.3707
-29.7835	-40.6513	10	43.122
-29.7835	-40.6513	10	42.8585
-29.7835	-40.6513	10	43.278
-29.7835	-40.6513	10	41.4146
-29.7835	-40.6513	10	40.322
-29.4872	-41.5903	10	60.3024
-29.4872	-41.5903	10	59.8634
-29.4872	-41.5903	10	53.2878
-29.4872	-41.5903	10	37.7171
-29.4872	-41.5903	10	40.9366
-29.4872	-41.5903	10	38.5073
-29.4872	-41.5903	10	40.6732
-29.4872	-41.5903	10	38.6439
-29.4872	-41.5903	10	41.5219
-29.4872	-41.5903	10	39.8146
-29.4872	-41.5903	10	41.639
-29.4872	-41.5903	10	42.1659
-29.4872	-41.5903	10	40.7415
-29.4872	-41.5903	10	41.8634
-29.4872	-41.5903	10	40.1659
-29.4872	-41.5903	10	42.0683
-29.4872	-41.5903	10	42.2634
-29.1886	-42.5333	10	68.2049
-29.1886	-42.5333	10	63.6
-29.1886	-42.5333	10	63.2195
-29.1886	-42.5333	10	54.5171
-29.1886	-42.5333	10	53.0829
-29.1886	-42.5333	10	51.9902
-29.1886	-42.5333	10	47.9707
-29.1886	-42.5333	10	47.2098
-29.1886	-42.5333	10	38.3317
-29.1886	-42.5333	10	39.8244
-29.1886	-42.5333	10	45.4829
-29.1886	-42.5333	10	40.5171
-29.1886	-42.5333	10	40.9073
-29.1886	-42.5333	10	38.3805
-29.1886	-42.5333	10	40.9268
-29.1886	-42.5333	10	41.8829
-29.1886	-42.5333	10	42.1659
-29.1886	-42.5333	10	39.678
-29.1886	-42.5333	10	40.7512
-28.8914	-43.4758	10	58.878
-28.8914	-43.4758	10	61.9902
-28.8914	-43.4758	10	57.5512
-28.8914	-43.4758	10	52.1561
-28.8914	-43.4758	10	50.9561
-28.8914	-43.4758	10	48.4683
-28.8914	-43.4758	10	47.639
-28.8914	-43.4758	10	47.1805
-28.8914	-43.4758	10	43.0537
-28.8914	-43.4758	10	43.7268
-28.8914	-43.4758	10	41.9415
-28.8914	-43.4758	10	39.3659
-28.8914	-43.4758	10	42.7707
-28.8914	-43.4758	10	37.961
-28.8914	-43.4758	10	40.0976
-28.8914	-43.4758	10	43.8732
-28.8914	-43.4758	10	42.1854
-28.8914	-43.4758	10	41.6878
-28.8914	-43.4758	10	43.4341
-28.8914	-43.4758	10	44.3512
-28.8914	-43.4758	10	40.6732
-28.8914	-43.4758	10	40.1171
-28.8914	-43.4758	10	38.0098
-28.595	-44.4165	10	62.6244
-28.595	-44.4165	10	63.0049
-28.595	-44.4165	10	54.6829
-28.595	-44.4165	10	55.9707
-28.595	-44.4165	10	49.8829
-28.595	-44.4165	10	50.1854
-28.595	-44.4165	10	47.6488
-28.595	-44.4165	10	45.8634
-28.595	-44.4165	10	42.6439
-28.595	-44.4165	10	39.9415
-28.595	-44.4165	10	37.239
-28.595	-44.4165	10	42.7317
-28.595	-44.4165	10	38.8
-28.595	-44.4165	10	38.5268
-28.595	-44.4165	10	39.9707
-28.595	-44.4165	10	39.3659
-28.595	-44.4165	10	41.3659
-28.595	-44.4165	10	40.0976
-28.595	-44.4165	10	41.9415
-28.595	-44.4165	10	38.1756
-28.595	-44.4165	10	38.4293
-28.595	-44.4165	10	38.7805
-28.595	-44.4165	10	38.8
-28.595	-44.4165	10	38.4878
-28.2972	-45.3583	10	65.5415
-28.2972	-45.3583	10	57.6585
-28.2972	-45.3583	10	56.2732
-28.2972	-45.3583	10	50.2049
-28.2972	-45.3583	10	43.6195
-28.2972	-45.3583	10	45.7659
-28.2972	-45.3583	10	44.9756
-28.2972	-45.3583	10	40.761
-28.2972	-45.3583	10	39.3268
-28.2972	-45.3583	10	36.4683
-28.2972	-45.3583	10	38.5366
-28.2972	-45.3583	10	39.3268
-28.2972	-45.3583	10	45.2878
-28.2972	-45.3583	10	40.1463
-28.2972	-45.3583	10	40.0683
-28.2972	-45.3583	10	41.6976
-28.2972	-45.3583	10	41.9415
-28.2972	-45.3583	10	43.1024
-28.2972	-45.3583	10	40.8878
-28.2972	-45.3583	10	39.5024
-28.0001	-46.3003	10	66.4293
-28.0001	-46.3003	10	68.039
-28.0001	-46.3003	10	64.5659
-28.0001	-46.3003	10	59.1415
-28.0001	-46.3003	10	53.3561
-28.0001	-46.3003	10	49.7073
-28.0001	-46.3003	10	48.9756
-28.0001	-46.3003	10	46.0878
-28.0001	-46.3003	10	42.9659
-28.0001	-46.3003	10	41.0829
-28.0001	-46.3003	10	39.2976
-28.0001	-46.3003	10	41.0341
-28.0001	-46.3003	10	39.561
-28.0001	-46.3003	10	41.0146
-28.0001	-46.3003	10	40.8
-28.0001	-46.3003	10	39.3366
-28.0001	-46.3003	10	40.4585
-28.0001	-46.3003	10	40.6927
-28.0001	-46.3003	10	40.4781
-28.0001	-46.3003	10	39.7268
-28.0001	-46.3003	10	42.6439
-28.0001	-46.3003	10	42.5756
-28.0001	-46.3003	10	45.0537
-27.917	-46.6507	10	65.6976
-27.917	-46.6507	10	59.5122
-27.917	-46.6507	10	55.2488
-27.917	-46.6507	10	47.278
-27.917	-46.6507	10	51.5317
-27.917	-46.6507	10	39.2878
-27.917	-46.6507	10	41.7171
-27.917	-46.6507	10	39.678
-27.917	-46.6507	10	42.1659
-27.917	-46.6507	10	41.8537
-27.917	-46.6507	10	39.5512
-27.917	-46.6507	10	38.5073
-27.917	-46.6507	10	39.2878
-27.917	-46.6507	10	36.722
-27.8006	-47.0997	10	64.5073
-27.8006	-47.0997	10	65.9415
-27.8006	-47.0997	10	66.9854
-27.8006	-47.0997	10	59.2098
-27.8006	-47.0997	10	53.0146
-27.8006	-47.0997	10	48.0488
-27.8006	-47.0997	10	47.278
-27.8006	-47.0997	10	50.9951
-27.8006	-47.0997	10	45.4732
-27.8006	-47.0997	10	46.3317
-27.8006	-47.0997	10	44.0585
-27.8006	-47.0997	10	45.2878
-27.6695	-47.6688	10	66.9366
-27.6695	-47.6688	10	65.4244
-27.6695	-47.6688	10	61.8829
-27.6695	-47.6688	10	52.3512
-27.6695	-47.6688	10	47.5317
-27.6695	-47.6688	10	50.7122
-27.5998	-47.9487	10	77.1902
-27.5998	-47.9487	10	71.6195
-27.5998	-47.9487	10	65.1707
-27.5998	-47.9487	10	60.8195
-27.5998	-47.9487	10	52.1659
-54.0007	0.0002	3	45.03
-54.0007	0.0002	3	43.28
-54.0007	0.0002	3	42.24
-54.0007	0.0002	3	40.99
-54.0007	0.0002	3	40.43
-54.0007	0.0002	3	39.94
-54.0007	0.0002	3	39.06
-54.0007	0.0002	3	38.59
-54.0007	0.0002	3	38.7
-54.0007	0.0002	3	38.52
-54.0007	0.0002	3	39.16
-54.0007	0.0002	3	39.13
-54.0007	0.0002	3	39.26
-54.0007	0.0002	3	38.89
-54.0007	0.0002	3	38.72
-54.0007	0.0002	3	39.2
-54.0007	0.0002	3	39.16
-54.0007	0.0002	3	39.2
-54.0007	0.0002	3	39.61
-54.0007	0.0002	3	38.51
-54.0007	0.0002	3	39.03
-54.0007	0.0002	3	39.3
-52.9995	0.1452	3	46.64
-52.9995	0.1452	3	41.95
-52.9995	0.1452	3	41.02
-52.9995	0.1452	3	40.39
-52.9995	0.1452	3	39.96
-52.9995	0.1452	3	39.79
-52.9995	0.1452	3	39.1
-52.9995	0.1452	3	38.62
-52.9995	0.1452	3	38.72
-52.9995	0.1452	3	38.83
-52.9995	0.1452	3	38.61
-52.9995	0.1452	3	38.48
-52.9995	0.1452	3	38.65
-52.9995	0.1452	3	38.88
-52.9995	0.1452	3	38.45
-52.9995	0.1452	3	39.07
-52.9995	0.1452	3	39.51
-52.9995	0.1452	3	39.09
-52.9995	0.1452	3	38.47
-52.9995	0.1452	3	38.24
-52.9995	0.1452	3	38.11
-52.9995	0.1452	3	38.43
-52.9995	0.1452	3	38.44
-52.0087	0.338	3	45.42
-52.0087	0.338	3	45.31
-52.0087	0.338	3	42.83
-52.0087	0.338	3	41.34
-52.0087	0.338	3	40.8
-52.0087	0.338	3	40.06
-52.0087	0.338	3	39.61
-52.0087	0.338	3	39.75
-52.0087	0.338	3	39.96
-52.0087	0.338	3	39.47
-52.0087	0.338	3	38.86
-52.0087	0.338	3	39.57
-52.0087	0.338	3	40.03
-52.0087	0.338	3	39.7
-52.0087	0.338	3	39.82
-52.0087	0.338	3	39.84
-52.0087	0.338	3	39.44
-52.0087	0.338	3	39.64
-52.0087	0.338	3	39.35
-52.0087	0.338	3	39.26
-52.0087	0.338	3	38.94
-52.0087	0.338	3	39.89
-51	0.416	3	46.54
-51	0.416	3	47.01
-51	0.416	3	45.68
-51	0.416	3	43.81
-51	0.416	3	40.49
-51	0.416	3	40.82
-51	0.416	3	40.58
-51	0.416	3	40.46
-51	0.416	3	40.25
-51	0.416	3	39.39
-51	0.416	3	39.19
-51	0.416	3	39.13
-51	0.416	3	38.53
-51	0.416	3	39.09
-51	0.416	3	39.2
-51	0.416	3	39.19
-51	0.416	3	39.77
-51	0.416	3	40.1
-51	0.416	3	39.94
-51	0.416	3	39.75
-51	0.416	3	40.2
-51	0.416	3	40.1
-51	0.416	3	39.73
-50	0.5545	3	44.77
-50	0.5545	3	45.26
-50	0.5545	3	43.5
-50	0.5545	3	40.26
-50	0.5545	3	40.43
-50	0.5545	3	39.65
-50	0.5545	3	39.31
-50	0.5545	3	38.83
-50	0.5545	3	38.78
-50	0.5545	3	39.13
-50	0.5545	3	39.06
-50	0.5545	3	38.94
-50	0.5545	3	39.44
-50	0.5545	3	38.91
-50	0.5545	3	38.55
-50	0.5545	3	38.52
-50	0.5545	3	39.83
-50	0.5545	3	38.13
-50	0.5545	3	40.02
-50	0.5545	3	39.33
-50	0.5545	3	39.42
-50	0.5545	3	40.15
-50	0.5545	3	40
-48.9998	0.6928	3	45.45
-48.9998	0.6928	3	43.24
-48.9998	0.6928	3	42.48
-48.9998	0.6928	3	41.81
-48.9998	0.6928	3	40.46
-48.9998	0.6928	3	39.31
-48.9998	0.6928	3	39.53
-48.9998	0.6928	3	39.25
-48.9998	0.6928	3	39.38
-48.9998	0.6928	3	39.45
-48.9998	0.6928	3	38.8
-48.9998	0.6928	3	39.34
-48.9998	0.6928	3	38.83
-48.9998	0.6928	3	39.49
-48.9998	0.6928	3	38.67
-48.9998	0.6928	3	38.9
-48.9998	0.6928	3	38.54
-48.9998	0.6928	3	38.66
-48.9998	0.6928	3	39.85
-48.9998	0.6928	3	40.06
-48.9998	0.6928	3	39.21
-48.9998	0.6928	3	39.25
-48.9998	0.6928	3	39.39
-48	0.8313	3	45.58
-48	0.8313	3	45.57
-48	0.8313	3	44.76
-48	0.8313	3	44.07
-48	0.8313	3	42.26
-48	0.8313	3	41.21
-48	0.8313	3	40.59
-48	0.8313	3	39.65
-48	0.8313	3	38.98
-48	0.8313	3	38.22
-48	0.8313	3	38.35
-48	0.8313	3	38.02
-48	0.8313	3	38
-48	0.8313	3	39.09
-48	0.8313	3	38.07
-48	0.8313	3	39.24
-48	0.8313	3	39.37
-48	0.8313	3	38.37
-48	0.8313	3	38.65
-48	0.8313	3	38.79
-48	0.8313	3	39.49
-48	0.8313	3	38.93
-48	0.8313	3	38.77
-48	0.8313	3	38.36
-47	0.97	3	45.49
-47	0.97	3	42.72
-47	0.97	3	41.7
-47	0.97	3	41.59
-47	0.97	3	40.94
-47	0.97	3	40.24
-47	0.97	3	39.27
-47	0.97	3	38.08
-47	0.97	3	38.37
-47	0.97	3	38.22
-47	0.97	3	38.81
-47	0.97	3	38.27
-47	0.97	3	38.41
-47	0.97	3	38.94
-47	0.97	3	39.58
-47	0.97	3	39.28
-47	0.97	3	37.97
-47	0.97	3	39.46
-47	0.97	3	39.42
-47	0.97	3	38.74
-47	0.97	3	39.28
-47	0.97	3	38.79
-47	0.97	3	39.28
-47	0.97	3	38.74
-46	1.1085	3	47.59
-46	1.1085	3	46.97
-46	1.1085	3	46.97
-46	1.1085	3	45.88
-46	1.1085	3	43.93
-46	1.1085	3	41.76
-46	1.1085	3	41.48
-46	1.1085	3	40.14
-46	1.1085	3	40.57
-46	1.1085	3	40
-46	1.1085	3	37.92
-46	1.1085	3	37.72
-46	1.1085	3	39.44
-46	1.1085	3	39.11
-46	1.1085	3	38.2
-46	1.1085	3	37.93
-46	1.1085	3	37.85
-46	1.1085	3	38.14
-46	1.1085	3	39.08
-46	1.1085	3	38.39
-46	1.1085	3	38.16
-46	1.1085	3	38.23
-46	1.1085	3	38.8
-45	1.247	3	51.67
-45	1.247	3	51.39
-45	1.247	3	50.54
-45	1.247	3	48.1
-45	1.247	3	44.77
-45	1.247	3	42.96
-45	1.247	3	41.14
-45	1.247	3	41.25
-45	1.247	3	40.61
-45	1.247	3	40.06
-45	1.247	3	39.81
-45	1.247	3	39.45
-45	1.247	3	39.27
-45	1.247	3	39.16
-45	1.247	3	39.38
-45	1.247	3	39.43
-45	1.247	3	38.9
-45	1.247	3	39.23
-45	1.247	3	39.05
-45	1.247	3	39.07
-45	1.247	3	39.13
-45	1.247	3	39.65
-45	1.247	3	39.96
-45	1.247	3	40.2
-44.0002	1.35	3	51.3
-44.0002	1.35	3	47.76
-44.0002	1.35	3	47.54
-44.0002	1.35	3	44.65
-44.0002	1.35	3	44.4
-44.0002	1.35	3	40.9
-44.0002	1.35	3	39.6
-44.0002	1.35	3	39.28
-44.0002	1.35	3	38.18
-44.0002	1.35	3	38.1
-44.0002	1.35	3	37.77
-44.0002	1.35	3	37.87
-44.0002	1.35	3	38.42
-44.0002	1.35	3	38.36
-44.0002	1.35	3	38.11
-44.0002	1.35	3	38.38
-44.0002	1.35	3	38.39
-44.0002	1.35	3	38.3
-44.0002	1.35	3	38.31
-44.0002	1.35	3	38.25
-44.0002	1.35	3	38.05
-44.0002	1.35	3	38.72
-44.0002	1.35	3	38.33
-44.0002	1.35	3	38.96
-42.8333	1.3312	3	49.05
-42.8333	1.3312	3	47.32
-42.8333	1.3312	3	45.6
-42.8333	1.3312	3	44.62
-42.8333	1.3312	3	43.65
-42.8333	1.3312	3	42.53
-42.8333	1.3312	3	41.79
-42.8333	1.3312	3	41.25
-42.8333	1.3312	3	39.94
-42.8333	1.3312	3	39.2
-42.8333	1.3312	3	39.02
-42.8333	1.3312	3	39.03
-42.8333	1.3312	3	39.68
-42.8333	1.3312	3	39.21
-42.8333	1.3312	3	38.76
-42.8333	1.3312	3	39.3
-42.8333	1.3312	3	39.28
-42.8333	1.3312	3	38.61
-42.8333	1.3312	3	38.31
-42.8333	1.3312	3	39.77
-42.8333	1.3312	3	39.53
-42.8333	1.3312	3	39.49
-42.8333	1.3312	3	39.2
-42.8333	1.3312	3	39.05
-41.9993	1.1497	3	51.99
-41.9993	1.1497	3	52.78
-41.9993	1.1497	3	52.69
-41.9993	1.1497	3	52.31
-41.9993	1.1497	3	51.5
-41.9993	1.1497	3	51.69
-41.9993	1.1497	3	51.61
-41.9993	1.1497	3	48.41
-41.9993	1.1497	3	46.06
-41.9993	1.1497	3	44.01
-41.9993	1.1497	3	42.09
-41.9993	1.1497	3	42.15
-41.9993	1.1497	3	41
-41.9993	1.1497	3	41.24
-41.9993	1.1497	3	40.9
-41.9993	1.1497	3	40.31
-41.9993	1.1497	3	39.98
-41.9993	1.1497	3	39.85
-41.9993	1.1497	3	40.24
-41.9993	1.1497	3	40.35
-41.9993	1.1497	3	40.29
-41.9993	1.1497	3	40.15
-40.9995	0.9717	3	57.07
-40.9995	0.9717	3	56.24
-40.9995	0.9717	3	49.9
-40.9995	0.9717	3	45.26
-40.9995	0.9717	3	44.44
-40.9995	0.9717	3	43.8
-40.9995	0.9717	3	41.4
-40.9995	0.9717	3	41.32
-40.9995	0.9717	3	41.07
-40.9995	0.9717	3	40.29
-40.9995	0.9717	3	39.88
-40.9995	0.9717	3	39.96
-40.9995	0.9717	3	39.14
-40.9995	0.9717	3	39.35
-40.9995	0.9717	3	39.17
-40.9995	0.9717	3	39.33
-40.9995	0.9717	3	39.34
-40.9995	0.9717	3	39.14
-40.9995	0.9717	3	39.1
-40.9995	0.9717	3	39.56
-40.9995	0.9717	3	39.29
-40.9995	0.9717	3	39.43
-40.9995	0.9717	3	39.75
-40.9995	0.9717	3	39.3
-39.9998	0.9828	3	57.21
-39.9998	0.9828	3	55.26
-39.9998	0.9828	3	50.26
-39.9998	0.9828	3	45.72
-39.9998	0.9828	3	42.86
-39.9998	0.9828	3	41.84
-39.9998	0.9828	3	41.1
-39.9998	0.9828	3	39.98
-39.9998	0.9828	3	40.3
-39.9998	0.9828	3	40.32
-39.9998	0.9828	3	39.62
-39.9998	0.9828	3	39.36
-39.9998	0.9828	3	39.43
-39.9998	0.9828	3	39.28
-39.9998	0.9828	3	39.11
-39.9998	0.9828	3	38.98
-39.9998	0.9828	3	39.42
-39.9998	0.9828	3	39.72
-39.9998	0.9828	3	39.24
-39.9998	0.9828	3	39.21
-39.9998	0.9828	3	39.02
-39.9998	0.9828	3	38.71
-39.9998	0.9828	3	38.46
-39.9998	0.9828	3	38.7
-39.0003	0.9758	3	57.45
-39.0003	0.9758	3	56.81
-39.0003	0.9758	3	51.93
-39.0003	0.9758	3	50.38
-39.0003	0.9758	3	46.73
-39.0003	0.9758	3	43.75
-39.0003	0.9758	3	41.11
-39.0003	0.9758	3	40.6
-39.0003	0.9758	3	39.18
-39.0003	0.9758	3	38.63
-39.0003	0.9758	3	37.6
-39.0003	0.9758	3	38.25
-39.0003	0.9758	3	38.69
-39.0003	0.9758	3	38
-39.0003	0.9758	3	38.78
-39.0003	0.9758	3	38.69
-39.0003	0.9758	3	37.89
-39.0003	0.9758	3	39.2
-39.0003	0.9758	3	38.31
-39.0003	0.9758	3	38.71
-39.0003	0.9758	3	38.75
-39.0003	0.9758	3	38.08
-39.0003	0.9758	3	38.53
-39.0003	0.9758	3	38.31
-37.9998	0.9838	3	59.74
-37.9998	0.9838	3	56.57
-37.9998	0.9838	3	51.36
-37.9998	0.9838	3	49.39
-37.9998	0.9838	3	46.16
-37.9998	0.9838	3	41.87
-37.9998	0.9838	3	40.2
-37.9998	0.9838	3	39.36
-37.9998	0.9838	3	39.09
-37.9998	0.9838	3	38.6
-37.9998	0.9838	3	37.97
-37.9998	0.9838	3	37.84
-37.9998	0.9838	3	38.17
-37.9998	0.9838	3	38.58
-37.9998	0.9838	3	38.4
-37.9998	0.9838	3	39.42
-37.9998	0.9838	3	38.11
-37.9998	0.9838	3	39.38
-37.9998	0.9838	3	38.77
-37.9998	0.9838	3	38.01
-37.9998	0.9838	3	37.89
-37.9998	0.9838	3	39.17
-37.0005	1.0002	3	62.06
-37.0005	1.0002	3	62.75
-37.0005	1.0002	3	57.77
-37.0005	1.0002	3	55.93
-37.0005	1.0002	3	49.74
-37.0005	1.0002	3	46.33
-37.0005	1.0002	3	44.76
-37.0005	1.0002	3	43.69
-37.0005	1.0002	3	41.58
-37.0005	1.0002	3	39.21
-37.0005	1.0002	3	39.17
-37.0005	1.0002	3	38.61
-37.0005	1.0002	3	38.32
-37.0005	1.0002	3	39.43
-37.0005	1.0002	3	39.38
-37.0005	1.0002	3	39.51
-37.0005	1.0002	3	39.32
-37.0005	1.0002	3	39.12
-37.0005	1.0002	3	38.32
-37.0005	1.0002	3	38.63
-37.0005	1.0002	3	38.92
-37.0005	1.0002	3	39.63
-37.0005	1.0002	3	38.49
-37.0005	1.0002	3	38.64
-35.9998	1.0085	3	63.47
-35.9998	1.0085	3	62.69
-35.9998	1.0085	3	57.53
-35.9998	1.0085	3	55.89
-35.9998	1.0085	3	50.22
-35.9998	1.0085	3	47.39
-35.9998	1.0085	3	46.28
-35.9998	1.0085	3	42.67
-35.9998	1.0085	3	39.41
-35.9998	1.0085	3	38.85
-35.9998	1.0085	3	38.91
-35.9998	1.0085	3	38.78
-35.9998	1.0085	3	39.07
-35.9998	1.0085	3	39.37
-35.9998	1.0085	3	38.66
-35.9998	1.0085	3	38.8
-35.9998	1.0085	3	39.13
-35.9998	1.0085	3	39.96
-35.9998	1.0085	3	40.15
-35.9998	1.0085	3	39.58
-35.9998	1.0085	3	39.96
-35.9998	1.0085	3	38.62
-35.9998	1.0085	3	39.26
-35.9998	1.0085	3	38.71
-34.9998	1.0927	3	64.22
-34.9998	1.0927	3	63.22
-34.9998	1.0927	3	57.1
-34.9998	1.0927	3	54.79
-34.9998	1.0927	3	50.13
-34.9998	1.0927	3	48.35
-34.9998	1.0927	3	44.6
-34.9998	1.0927	3	39.9
-34.9998	1.0927	3	38.71
-34.9998	1.0927	3	39.19
-34.9998	1.0927	3	39.02
-34.9998	1.0927	3	38.8
-34.9998	1.0927	3	39.12
-34.9998	1.0927	3	39.94
-34.9998	1.0927	3	39.77
-34.9998	1.0927	3	40.15
-34.9998	1.0927	3	39.81
-34.9998	1.0927	3	39.78
-34.9998	1.0927	3	39.06
-34.9998	1.0927	3	39.58
-34.9998	1.0927	3	39.19
-34.9998	1.0927	3	39.21
-34.9998	1.0927	3	38.95
-34.9998	1.0927	3	39.12
-34	1.2187	3	62.96
-34	1.2187	3	63.2
-34	1.2187	3	62.66
-34	1.2187	3	60.27
-34	1.2187	3	55.02
-34	1.2187	3	52.27
-34	1.2187	3	48.41
-34	1.2187	3	46.95
-34	1.2187	3	45.25
-34	1.2187	3	43.55
-34	1.2187	3	41.32
-34	1.2187	3	40.62
-34	1.2187	3	38.64
-34	1.2187	3	38.51
-34	1.2187	3	39.11
-34	1.2187	3	38.25
-34	1.2187	3	38.86
-34	1.2187	3	39.26
-34	1.2187	3	39.56
-34	1.2187	3	39.83
-34	1.2187	3	39.87
-34	1.2187	3	39.04
-34	1.2187	3	38.11
-32.9998	0.9797	3	62.16
-32.9998	0.9797	3	61.43
-32.9998	0.9797	3	61.39
-32.9998	0.9797	3	57.96
-32.9998	0.9797	3	51.18
-32.9998	0.9797	3	48.82
-32.9998	0.9797	3	47.39
-32.9998	0.9797	3	46.53
-32.9998	0.9797	3	44.42
-32.9998	0.9797	3	41.98
-32.9998	0.9797	3	41.14
-32.9998	0.9797	3	40.65
-32.9998	0.9797	3	39.24
-32.9998	0.9797	3	38.53
-32.9998	0.9797	3	39.27
-32.9998	0.9797	3	39.38
-32.9998	0.9797	3	39.22
-32.9998	0.9797	3	39.97
-32.9998	0.9797	3	39.35
-32.9998	0.9797	3	39.56
-32.9998	0.9797	3	39.64
-32.9998	0.9797	3	39.74
-32.9998	0.9797	3	39.05
-32.9998	0.9797	3	38.92
-31.9997	1.2707	3	62.07
-31.9997	1.2707	3	63.21
-31.9997	1.2707	3	58.72
-31.9997	1.2707	3	53.66
-31.9997	1.2707	3	52.65
-31.9997	1.2707	3	49.67
-31.9997	1.2707	3	47.25
-31.9997	1.2707	3	44
-31.9997	1.2707	3	43.05
-31.9997	1.2707	3	42.1
-31.9997	1.2707	3	40.19
-31.9997	1.2707	3	38.52
-31.9997	1.2707	3	37.98
-31.9997	1.2707	3	37.65
-31.9997	1.2707	3	38.09
-31.9997	1.2707	3	39.35
-31.9997	1.2707	3	39.72
-31.9997	1.2707	3	39.55
-31.9997	1.2707	3	38.9
-31.9997	1.2707	3	39.47
-31.9997	1.2707	3	39.44
-31.9997	1.2707	3	38.64
-31.9997	1.2707	3	39.14
-31.9997	1.2707	3	38.85
-31	1.5643	3	62.46
-31	1.5643	3	62.5
-31	1.5643	3	57.68
-31	1.5643	3	52.85
-31	1.5643	3	50.8
-31	1.5643	3	47.85
-31	1.5643	3	43.93
-31	1.5643	3	42.04
-31	1.5643	3	40.53
-31	1.5643	3	38.46
-31	1.5643	3	39.34
-31	1.5643	3	39.11
-31	1.5643	3	38.6
-31	1.5643	3	39.29
-31	1.5643	3	38.42
-31	1.5643	3	39.76
-31	1.5643	3	39.09
-31	1.5643	3	39.11
-31	1.5643	3	38.93
-31	1.5643	3	39.08
-31	1.5643	3	38.99
-31	1.5643	3	38.87
-31	1.5643	3	38.28
-31	1.5643	3	37.89
-29.9998	1.833	3	68.99
-29.9998	1.833	3	68.9
-29.9998	1.833	3	64.99
-29.9998	1.833	3	51.4
-29.9998	1.833	3	46.02
-29.9998	1.833	3	44.61
-29.9998	1.833	3	43.16
-29.9998	1.833	3	41.5
-29.9998	1.833	3	41.29
-29.9998	1.833	3	39.69
-29.9998	1.833	3	39.21
-29.9998	1.833	3	39.39
-29.9998	1.833	3	38.85
-29.9998	1.833	3	39.13
-29.9998	1.833	3	39.6
-29.9998	1.833	3	39.16
-29.9998	1.833	3	39.39
-29.9998	1.833	3	38.97
-29.9998	1.833	3	39.12
-29.9998	1.833	3	38.85
-29.9998	1.833	3	39.21
-29.9998	1.833	3	39.51
-29.9998	1.833	3	39.56
-28.9998	1.7832	3	61.85
-28.9998	1.7832	3	61.94
-28.9998	1.7832	3	54.2
-28.9998	1.7832	3	50.87
-28.9998	1.7832	3	47.9
-28.9998	1.7832	3	45.16
-28.9998	1.7832	3	43.86
-28.9998	1.7832	3	42.45
-28.9998	1.7832	3	39.83
-28.9998	1.7832	3	38.47
-28.9998	1.7832	3	37.74
-28.9998	1.7832	3	38.17
-28.9998	1.7832	3	37.35
-28.9998	1.7832	3	37.8
-28.9998	1.7832	3	39.59
-28.9998	1.7832	3	39.6
-28.9998	1.7832	3	40
-28.9998	1.7832	3	38.7
-28.9998	1.7832	3	38.89
-28.9998	1.7832	3	38.23
-28.9998	1.7832	3	38.44
-28.9998	1.7832	3	39.25
-28.9998	1.7832	3	39.33
-28.9998	1.7832	3	40.23
-27.9995	1.719	3	64.38
-27.9995	1.719	3	58.8
-27.9995	1.719	3	53.34
-27.9995	1.719	3	48.68
-27.9995	1.719	3	43.92
-27.9995	1.719	3	43.37
-27.9995	1.719	3	41.93
-27.9995	1.719	3	40.47
-27.9995	1.719	3	40.19
-27.9995	1.719	3	39.85
-27.9995	1.719	3	38.69
-27.9995	1.719	3	38.52
-27.9995	1.719	3	37.84
-27.9995	1.719	3	38.51
-27.9995	1.719	3	38.23
-27.9995	1.719	3	38.18
-27.9995	1.719	3	38.47
-27.9995	1.719	3	38.13
-27.9995	1.719	3	39.34
-27.9995	1.719	3	39.8
-27.9995	1.719	3	38.94
-27.9995	1.719	3	39.71
-27.9995	1.719	3	40.56
-27.9995	1.719	3	40.75
-26.9998	1.66	3	68.19
-26.9998	1.66	3	59.79
-26.9998	1.66	3	53.74
-26.9998	1.66	3	49.86
-26.9998	1.66	3	43.14
-26.9998	1.66	3	41.03
-26.9998	1.66	3	39.72
-26.9998	1.66	3	39.12
-26.9998	1.66	3	38.57
-26.9998	1.66	3	38.64
-26.9998	1.66	3	39.31
-26.9998	1.66	3	39.46
-26.9998	1.66	3	39.89
-26.9998	1.66	3	39.38
-26.9998	1.66	3	39.03
-26.9998	1.66	3	38.57
-26.9998	1.66	3	39.32
-26.9998	1.66	3	39.06
-26.9998	1.66	3	39.28
-26.9998	1.66	3	39.9
-26.9998	1.66	3	40.88
-26.9998	1.66	3	40.78
-26.9998	1.66	3	40.73
-25.9998	1.6332	3	68.34
-25.9998	1.6332	3	66.05
-25.9998	1.6332	3	61.41
-25.9998	1.6332	3	55.09
-25.9998	1.6332	3	54.07
-25.9998	1.6332	3	51.37
-25.9998	1.6332	3	47.31
-25.9998	1.6332	3	42.49
-25.9998	1.6332	3	41.05
-25.9998	1.6332	3	40.24
-25.9998	1.6332	3	39.65
-25.9998	1.6332	3	39.8
-25.9998	1.6332	3	39.77
-25.9998	1.6332	3	39.47
-25.9998	1.6332	3	40.12
-25.9998	1.6332	3	40.49
-25.9998	1.6332	3	39.91
-25.9998	1.6332	3	40.09
-25.9998	1.6332	3	40.4
-25.9998	1.6332	3	40.33
-25.9998	1.6332	3	39.67
-25.9998	1.6332	3	40.44
-25.9998	1.6332	3	40.63
-25.9998	1.6332	3	40.64
-24.9998	1.5498	3	66.32
-24.9998	1.5498	3	64.76
-24.9998	1.5498	3	53.72
-24.9998	1.5498	3	51.68
-24.9998	1.5498	3	50.72
-24.9998	1.5498	3	46.52
-24.9998	1.5498	3	45.36
-24.9998	1.5498	3	43.37
-24.9998	1.5498	3	40.82
-24.9998	1.5498	3	40.37
[truncated: 97,820 more rows]
