# Supplementary material for: Biological carbon pump estimate based on multidecadal hydrographic data
Source: Nature. 2023 Dec 6;624(7992):579–85. doi: 10.1038/s41586-023-06772-4 (PMC10733149; doi:10.1038/s41586-023-06772-4)
Supplement: Supplementary file 8 — Source Data Extended Data Fig. 3 [file 41586_2023_6772_MOESM8_ESM.xlsx]

## Sheet: EDFig3a
lon	lat	Depth	mod DIP (mmol/m3)	obs DIP (mmol/m3)
1	-69.2308	18.0676	1.91519	2.09724
1	-67.2527	18.0676	1.87158	2.07652
1	-65.2747	18.0676	1.82594	2.01675
1	-63.2967	18.0676	1.59952	2.06538
1	-59.3407	18.0676	1.60765	1.5628
1	-57.3626	18.0676	1.5937	1.60995
1	-55.3846	18.0676	1.49633	1.70913
1	-53.4066	18.0676	1.34094	1.6904
1	-51.4286	18.0676	1.28876	1.68708
1	-49.4505	18.0676	1.33844	1.44287
1	-47.4725	18.0676	1.25505	1.42274
1	-45.4945	18.0676	1.08959	1.19416
1	-43.5165	18.0676	0.842205	0.871133
1	-41.5385	18.0676	0.68467	0.605
1	-37.5824	18.0676	0.402741	0.255675
1	-35.6044	18.0676	0.32019	0.1832
1	-33.6264	18.0676	0.252879	0.167175
1	-31.6484	18.0676	0.211097	0.14835
1	-29.6703	18.0676	0.175845	0.172804
1	-27.6923	18.0676	0.175809	0.202475
1	-25.7143	18.0676	0.224197	0.221509
1	-23.7363	18.0676	0.283535	0.26928
1	-21.7582	18.0676	0.344481	0.333429
1	-19.7802	18.0676	0.405144	0.314414
1	-17.8022	18.0676	0.475514	0.2728
1	-15.8242	18.0676	0.515505	0.36344
1	-13.8462	18.0676	0.299352	0.165
1	-11.8681	18.0676	0.29567	0.1975
1	-9.89011	18.0676	0.280172	0.16
1	-3.95604	18.0676	0.227314	0.102
1	-1.97802	18.0676	0.20838	0.1
1	51.4286	18.0676	0.0940678	0.172368
1	53.4066	18.0676	0.103248	0.263462
1	55.3846	18.0676	0.112497	0.1814
1	57.3626	18.0676	0.260155	0.246461
1	59.3407	18.0676	0.455095	0.239452
1	61.3187	18.0676	0.53638	0.3893
1	63.2967	18.0676	0.600269	0.538016
1	65.2747	18.0676	0.609643	0.499058
1	67.2527	18.0676	0.604155	0.433831
1	69.2308	18.0676	0.6299	0.390567
1	71.2088	18.0676	0.666374	0.674265
1	73.1868	18.0676	0.769706	0.427995
1	75.1648	18.0676	0.806565	0.563125
1	77.1429	18.0676	0.801414	0.374188
1	79.1209	18.0676	0.758867	0.699191
1	87.033	18.0676	0.981599	0.65
3	-67.2527	18.0676	1.90207	2.04184
3	-65.2747	18.0676	1.76456	2.04628
3	-63.2967	18.0676	1.57157	2.03586
3	-59.3407	18.0676	1.58346	1.82394
3	-57.3626	18.0676	1.6096	1.99274
3	-53.4066	18.0676	1.3499	1.6852
3	-51.4286	18.0676	1.29554	1.58107
3	-49.4505	18.0676	1.35353	1.37591
3	-47.4725	18.0676	1.23741	1.41026
3	-43.5165	18.0676	0.832733	0.934473
3	-37.5824	18.0676	0.388431	0.187062
3	-35.6044	18.0676	0.297743	0.205
3	-29.6703	18.0676	0.179351	0.169731
3	-23.7363	18.0676	0.300111	0.17
3	-19.7802	18.0676	0.436522	0.216995
3	-11.8681	18.0676	0.386784	0.189466
3	-3.95604	18.0676	0.249245	0.143796
3	51.4286	18.0676	0.0890992	0.244157
3	53.4066	18.0676	0.107048	0.239965
3	55.3846	18.0676	0.135481	0.182896
3	57.3626	18.0676	0.242615	0.25675
3	59.3407	18.0676	0.406273	0.24838
3	61.3187	18.0676	0.437393	0.33661
3	63.2967	18.0676	0.52983	0.551127
3	65.2747	18.0676	0.580682	0.486137
3	67.2527	18.0676	0.609367	0.62326
3	69.2308	18.0676	0.631223	0.38709
3	71.2088	18.0676	0.662994	0.59054
3	73.1868	18.0676	0.748754	0.434505
3	75.1648	18.0676	0.786535	0.564518
3	77.1429	18.0676	0.781683	0.562167
3	79.1209	18.0676	0.723842	0.47302
3	83.0769	18.0676	0.92825	0.6225
5	-67.2527	18.0676	1.87926	2.05755
5	-65.2747	18.0676	1.7292	2.06913
5	-63.2967	18.0676	1.55635	2.04143
5	-61.3187	18.0676	1.50433	1.94745
5	-59.3407	18.0676	1.5641	1.69176
5	-57.3626	18.0676	1.62323	1.68246
5	-55.3846	18.0676	1.55352	2.0335
5	-49.4505	18.0676	1.33865	1.52998
5	-47.4725	18.0676	1.2454	1.35558
5	-45.4945	18.0676	1.07396	1.24886
5	-43.5165	18.0676	0.849729	1.1074
5	-41.5385	18.0676	0.664829	0.86
5	-35.6044	18.0676	0.28194	0.29725
5	-29.6703	18.0676	0.176744	0.157168
5	-23.7363	18.0676	0.328058	0.173333
5	-21.7582	18.0676	0.378169	0.266475
5	-19.7802	18.0676	0.442007	0.249058
5	-17.8022	18.0676	0.468694	0.180262
5	-15.8242	18.0676	0.63672	0.16093
5	-13.8462	18.0676	0.585335	0.169813
5	-11.8681	18.0676	0.461956	0.162989
5	-9.89011	18.0676	0.269103	0.101888
5	-7.91209	18.0676	0.271908	0.118433
5	-5.93407	18.0676	0.267679	0.0993
5	-3.95604	18.0676	0.285706	0.160536
5	53.4066	18.0676	0.110702	0.223153
5	55.3846	18.0676	0.163431	0.206797
5	57.3626	18.0676	0.221605	0.257135
5	59.3407	18.0676	0.311664	0.266934
5	63.2967	18.0676	0.464802	0.366307
5	65.2747	18.0676	0.558541	0.3822
5	67.2527	18.0676	0.609106	0.659534
5	69.2308	18.0676	0.635491	0.60259
5	71.2088	18.0676	0.666307	0.487493
5	73.1868	18.0676	0.736009	0.400487
5	75.1648	18.0676	0.767836	0.532655
5	77.1429	18.0676	0.744557	0.651199
5	79.1209	18.0676	0.679154	0.301075
5	83.0769	18.0676	0.912276	0.52
5	87.033	18.0676	0.972414	1.005
7	-65.2747	18.0676	1.71063	2.09078
7	-61.3187	18.0676	1.5149	1.96407
7	-59.3407	18.0676	1.52669	1.96447
7	-57.3626	18.0676	1.62306	1.77854
7	-55.3846	18.0676	1.58855	1.96258
7	-53.4066	18.0676	1.38436	1.9502
7	-45.4945	18.0676	1.06965	1.23712
7	-43.5165	18.0676	0.873991	0.933985
7	-41.5385	18.0676	0.670241	0.86256
7	-29.6703	18.0676	0.19647	0.147979
7	-23.7363	18.0676	0.369289	0.209872
7	-21.7582	18.0676	0.40884	0.294515
7	-11.8681	18.0676	0.398563	0.261846
7	-5.93407	18.0676	0.29922	0.541036
7	-3.95604	18.0676	0.313585	0.56304
7	53.4066	18.0676	0.103783	0.30489
7	55.3846	18.0676	0.110658	0.264052
7	57.3626	18.0676	0.162675	0.204831
7	65.2747	18.0676	0.507801	0.264
7	69.2308	18.0676	0.61747	0.530701
7	71.2088	18.0676	0.667975	0.391713
7	73.1868	18.0676	0.728038	0.344827
7	75.1648	18.0676	0.745141	0.492212
7	77.1429	18.0676	0.711359	0.583053
7	79.1209	18.0676	0.651628	0.41755
7	83.0769	18.0676	0.899193	0.593333
9	-65.2747	18.0676	1.69028	2.1039
9	-57.3626	18.0676	1.5894	1.57737
9	-45.4945	18.0676	1.04906	1.13843
9	-43.5165	18.0676	0.836824	0.733711
9	-41.5385	18.0676	0.690503	0.741262
9	-39.5604	18.0676	0.51739	0.209
9	-37.5824	18.0676	0.365949	0.151525
9	-35.6044	18.0676	0.272243	0.09405
9	-33.6264	18.0676	0.273607	0.106313
9	-31.6484	18.0676	0.245771	0.098275
9	-29.6703	18.0676	0.218216	0.167593
9	-27.6923	18.0676	0.281455	0.161975
9	-25.7143	18.0676	0.33725	0.205517
9	-23.7363	18.0676	0.415412	0.202897
9	-11.8681	18.0676	0.376025	0.39
9	-7.91209	18.0676	0.287579	0.166667
9	-3.95604	18.0676	0.337099	0.3587
9	65.2747	18.0676	0.461328	0.15
9	67.2527	18.0676	0.563893	0.460853
9	69.2308	18.0676	0.592014	0.435241
9	71.2088	18.0676	0.65765	0.360505
9	73.1868	18.0676	0.713658	0.272135
9	75.1648	18.0676	0.724653	0.533721
9	77.1429	18.0676	0.678632	0.508385
9	79.1209	18.0676	0.63322	0.302677
9	83.0769	18.0676	0.889208	0.553333
9	87.033	18.0676	0.964333	0.82
11	-57.3626	18.0676	1.54581	1.65926
11	-49.4505	18.0676	1.31307	1.32203
11	-43.5165	18.0676	0.878322	0.996333
11	-41.5385	18.0676	0.685556	0.580007
11	-39.5604	18.0676	0.49888	0.330307
11	-37.5824	18.0676	0.36558	0.225575
11	-35.6044	18.0676	0.280495	0.15675
11	-33.6264	18.0676	0.299813	0.10591
11	-31.6484	18.0676	0.230621	0.112037
11	-29.6703	18.0676	0.236884	0.172356
11	-23.7363	18.0676	0.500375	0.2275
11	-9.89011	18.0676	0.363902	0.2119
11	-7.91209	18.0676	0.302118	0.58
11	-3.95604	18.0676	0.300011	0.7616
11	65.2747	18.0676	0.395242	0.155714
11	67.2527	18.0676	0.484447	0.430125
11	69.2308	18.0676	0.552684	0.401074
11	73.1868	18.0676	0.689981	0.203363
11	75.1648	18.0676	0.695315	0.510521
11	77.1429	18.0676	0.651502	0.398886
11	83.0769	18.0676	0.882539	0.552
13	-57.3626	18.0676	1.53741	1.62303
13	-39.5604	18.0676	0.460714	0.160067
13	-37.5824	18.0676	0.355329	0.20672
13	-35.6044	18.0676	0.308776	0.105118
13	-33.6264	18.0676	0.283112	0.1804
13	-31.6484	18.0676	0.182456	0.123
13	-29.6703	18.0676	0.24791	0.182687
13	-23.7363	18.0676	0.567065	0.586
13	-9.89011	18.0676	0.457381	0.295
13	69.2308	18.0676	0.496422	0.322048
13	73.1868	18.0676	0.656034	0.379106
13	75.1648	18.0676	0.656725	0.505555
13	77.1429	18.0676	0.632643	0.261201
13	83.0769	18.0676	0.878845	0.523333
15	-57.3626	18.0676	1.55169	1.56745
15	-45.4945	18.0676	1.07922	1.22967
15	-39.5604	18.0676	0.350558	0.275733
15	-37.5824	18.0676	0.273824	0.256901
15	-35.6044	18.0676	0.253799	0.162901
15	-33.6264	18.0676	0.260522	0.130533
15	-31.6484	18.0676	0.188929	0.0956667
15	-29.6703	18.0676	0.279911	0.264689
15	-27.6923	18.0676	0.298829	0.35702
15	69.2308	18.0676	0.425973	0.344488
15	73.1868	18.0676	0.608588	0.343848
15	75.1648	18.0676	0.622419	0.493766
15	77.1429	18.0676	0.62121	0.326681
15	81.0989	18.0676	0.777268	0.514
15	83.0769	18.0676	0.876477	0.44
17	-57.3626	18.0676	1.56194	1.61547
17	-51.4286	18.0676	1.33418	1.82
17	-39.5604	18.0676	0.287311	0.225448
17	-37.5824	18.0676	0.244784	0.1848
17	-35.6044	18.0676	0.162391	0.142378
17	-33.6264	18.0676	0.213221	0.137182
17	69.2308	18.0676	0.382335	0.303893
17	71.2088	18.0676	0.512174	0.449561
17	73.1868	18.0676	0.58525	0.262704
17	75.1648	18.0676	0.608406	0.416837
17	81.0989	18.0676	0.779823	0.44125
17	83.0769	18.0676	0.87482	0.41
19	-57.3626	18.0676	1.55272	1.78667
19	-55.3846	18.0676	1.55663	1.77
19	-41.5385	18.0676	0.542738	0.243297
19	-39.5604	18.0676	0.234041	0.211787
19	-37.5824	18.0676	0.16	0.145177
19	-35.6044	18.0676	0.174928	0.171691
19	71.2088	18.0676	0.502453	0.395928
19	73.1868	18.0676	0.577382	0.502273
19	75.1648	18.0676	0.613034	0.284914
19	77.1429	18.0676	0.540904	0.316914
19	79.1209	18.0676	0.569126	0.234729
19	81.0989	18.0676	0.777838	0.450769
21	-59.3407	18.0676	1.53794	1.665
21	-57.3626	18.0676	1.54193	1.63775
21	-55.3846	18.0676	1.53205	1.6
21	-43.5165	18.0676	0.891552	1.18335
21	-41.5385	18.0676	0.540795	0.3368
21	-39.5604	18.0676	0.1913	0.168178
21	-37.5824	18.0676	0.244385	0.128229
21	71.2088	18.0676	0.511202	0.302391
21	73.1868	18.0676	0.587666	0.297369
21	75.1648	18.0676	0.639328	0.17591
21	77.1429	18.0676	0.549242	0.341657
21	79.1209	18.0676	0.573371	0.307069
21	83.0769	18.0676	0.870353	0.45
21	85.0549	18.0676	0.923399	0.43
23	-59.3407	18.0676	1.53508	1.65
23	-57.3626	18.0676	1.5115	1.42
23	-55.3846	18.0676	1.48714	1.772
23	-47.4725	18.0676	1.23649	1.4259
23	-39.5604	18.0676	0.292635	0.1584
23	-37.5824	18.0676	0.29553	0.163486
23	-35.6044	18.0676	0.164042	0.1188
23	73.1868	18.0676	0.58201	0.291615
23	75.1648	18.0676	0.664199	0.336969
23	77.1429	18.0676	0.542994	0.309582
23	79.1209	18.0676	0.576099	0.287768
23	85.0549	18.0676	0.920677	0.34
23	87.033	18.0676	0.945529	0.3375
25	-69.2308	18.0676	1.59968	1.8042
25	-67.2527	18.0676	1.74312	1.7945
25	-61.3187	18.0676	1.56693	1.71
25	-59.3407	18.0676	1.52322	1.58
25	-55.3846	18.0676	1.53959	1.62427
25	-53.4066	18.0676	1.46066	1.68278
25	-41.5385	18.0676	0.599541	0.420933
25	-39.5604	18.0676	0.350599	0.2134
25	-37.5824	18.0676	0.192525	0.126133
25	75.1648	18.0676	0.699468	0.11639
25	77.1429	18.0676	0.54331	0.308081
25	79.1209	18.0676	0.578187	0.221417
25	83.0769	18.0676	0.864614	0.4
25	85.0549	18.0676	0.918351	0.37
27	-63.2967	18.0676	1.71702	1.71
27	-61.3187	18.0676	1.56966	1.69
27	-53.4066	18.0676	1.4699	1.73337
27	-51.4286	18.0676	1.45255	1.54595
27	-37.5824	18.0676	0.132648	0.0946636
27	75.1648	18.0676	0.66912	0.0876467
27	77.1429	18.0676	0.569759	0.220467
27	79.1209	18.0676	0.584836	0.265089
27	83.0769	18.0676	0.863831	0.44
27	85.0549	18.0676	0.916589	0.365
29	-69.2308	18.0676	1.57539	1.7848
29	-67.2527	18.0676	1.75714	1.81628
29	-65.2747	18.0676	1.85288	1.85
29	-63.2967	18.0676	1.74022	1.78769
29	-61.3187	18.0676	1.57983	1.6994
29	-59.3407	18.0676	1.51037	1.76
29	-57.3626	18.0676	1.50755	1.774
29	-55.3846	18.0676	1.4926	1.61209
29	-53.4066	18.0676	1.45917	1.6409
29	-51.4286	18.0676	1.42704	1.52503
29	-49.4505	18.0676	1.25942	1.40002
29	-47.4725	18.0676	1.18463	1.38187
29	-45.4945	18.0676	1.01125	0.95605
29	-43.5165	18.0676	0.835519	1.01894
29	-41.5385	18.0676	0.601113	0.188762
29	-39.5604	18.0676	0.335612	0.144043
29	-37.5824	18.0676	0.168368	0.124967
29	-33.6264	18.0676	0.0778239	0.090404
29	77.1429	18.0676	0.612342	0.285667
29	79.1209	18.0676	0.594721	0.225662
29	83.0769	18.0676	0.865193	0.464
29	85.0549	18.0676	0.915502	0.375
31	-69.2308	18.0676	1.5782	1.83744
31	-67.2527	18.0676	1.7654	1.8489
31	-65.2747	18.0676	1.88474	1.79128
31	-63.2967	18.0676	1.75825	1.7065
31	-61.3187	18.0676	1.60211	1.72793
31	-59.3407	18.0676	1.50914	1.48733
31	-57.3626	18.0676	1.49821	1.69858
31	-55.3846	18.0676	1.47968	1.68836
31	-53.4066	18.0676	1.43982	1.65304
31	-51.4286	18.0676	1.40674	1.48442
31	-49.4505	18.0676	1.25094	1.38024
31	-47.4725	18.0676	1.16719	1.2923
31	-45.4945	18.0676	0.99508	0.879133
31	-43.5165	18.0676	0.812127	1.00541
31	-41.5385	18.0676	0.5847	0.27679
31	-39.5604	18.0676	0.339883	0.1229
31	-37.5824	18.0676	0.196614	0.122109
31	-35.6044	18.0676	0.19273	0.08
31	-31.6484	18.0676	0.0724672	0.105773
31	75.1648	18.0676	0.657599	0.169828
31	79.1209	18.0676	0.609973	0.257427
31	81.0989	18.0676	0.78961	0.652632
31	83.0769	18.0676	0.867255	0.44
33	-67.2527	18.0676	1.81814	1.838
33	-65.2747	18.0676	1.89933	1.88706
33	-61.3187	18.0676	1.62074	1.52937
33	-53.4066	18.0676	1.43333	1.6501
33	-31.6484	18.0676	0.0691809	0.101296
33	75.1648	18.0676	0.634875	0.171982
33	79.1209	18.0676	0.620812	0.312517
33	81.0989	18.0676	0.796955	0.202933
33	83.0769	18.0676	0.86941	0.512097
35	-65.2747	18.0676	1.90553	2.00333
35	-53.4066	18.0676	1.4274	1.64317
35	-33.6264	18.0676	0.122421	0.104664
35	75.1648	18.0676	0.604467	0.146364
35	77.1429	18.0676	0.621192	0.125485
35	79.1209	18.0676	0.630876	0.254325
35	81.0989	18.0676	0.802812	0.305667
35	83.0769	18.0676	0.871827	0.441455
35	85.0549	18.0676	0.915371	0.353333
37	-65.2747	18.0676	1.9295	1.88667
37	-53.4066	18.0676	1.41985	1.6328
37	-37.5824	18.0676	0.220452	0.20825
37	-33.6264	18.0676	0.106919	0.0847059
37	-23.7363	18.0676	0.0946566	0.131053
37	77.1429	18.0676	0.628848	0.08
37	85.0549	18.0676	0.915836	0.417615
39	-65.2747	18.0676	1.94894	1.9
39	-53.4066	18.0676	1.41424	1.68712
39	-39.5604	18.0676	0.351274	0.208575
39	-33.6264	18.0676	0.104073	0.09948
39	-23.7363	18.0676	0.107199	0.132727
41	-65.2747	18.0676	1.97009	1.915
41	-63.2967	18.0676	1.96723	1.8914
41	-39.5604	18.0676	0.352849	0.2695
41	-33.6264	18.0676	0.104252	0.100825
41	-23.7363	18.0676	0.112596	0.128182
41	-3.95604	18.0676	0.0846999	0.14544
41	77.1429	18.0676	0.613248	0.412
43	-63.2967	18.0676	1.97563	2.06
43	-49.4505	18.0676	1.29722	1.3802
43	-41.5385	18.0676	0.599509	0.919403
43	-33.6264	18.0676	0.110917	0.101153
43	-23.7363	18.0676	0.115263	0.144118
43	-3.95604	18.0676	0.105229	0.15655
43	0	18.0676	0.0917342	0.2205
43	85.0549	18.0676	0.915372	0.445
45	-63.2967	18.0676	1.96527	1.92
45	-43.5165	18.0676	0.985183	1.1691
45	-41.5385	18.0676	0.603059	0.689419
45	-33.6264	18.0676	0.112969	0.116844
45	-7.91209	18.0676	0.152435	0.158233
45	-5.93407	18.0676	0.144145	0.170437
45	-3.95604	18.0676	0.123785	0.14645
45	0	18.0676	0.0998057	0.169867
47	-63.2967	18.0676	1.95512	1.98667
47	-45.4945	18.0676	1.1406	1.33957
47	-43.5165	18.0676	1.04674	1.31168
47	-33.6264	18.0676	0.119207	0.124708
47	-25.7143	18.0676	0.0852908	0.127778
47	-9.89011	18.0676	0.167975	0.1515
47	-7.91209	18.0676	0.171118	0.1515
47	0	18.0676	0.108869	0.1813
47	1.97802	18.0676	0.0941661	0.2156
49	-63.2967	18.0676	1.95405	1.81667
49	-45.4945	18.0676	1.15289	1.36946
49	-43.5165	18.0676	1.07425	1.24602
49	-41.5385	18.0676	0.686775	1.33672
49	-33.6264	18.0676	0.124403	0.116
49	-25.7143	18.0676	0.0897186	0.121429
49	-19.7802	18.0676	0.129884	0.126
49	-11.8681	18.0676	0.158858	0.129785
49	0	18.0676	0.104181	0.1911
49	1.97802	18.0676	0.090749	0.2156
49	5.93407	18.0676	0.0856334	0.196
49	13.8462	18.0676	0.517557	0.683433
49	85.0549	18.0676	0.912139	0.3925
51	-63.2967	18.0676	1.96384	1.83099
51	-49.4505	18.0676	1.31964	1.57641
51	-45.4945	18.0676	1.11432	1.4256
51	-43.5165	18.0676	1.02366	1.233
51	-33.6264	18.0676	0.128003	0.1123
51	-31.6484	18.0676	0.0736227	0.13
51	-25.7143	18.0676	0.10137	0.095
51	-23.7363	18.0676	0.124789	0.1372
51	-19.7802	18.0676	0.139503	0.119
51	-11.8681	18.0676	0.173517	0.14525
51	-9.89011	18.0676	0.20037	0.220717
51	-5.93407	18.0676	0.168682	0.171807
51	0	18.0676	0.101191	0.219123
51	1.97802	18.0676	0.090361	0.1764
51	5.93407	18.0676	0.109245	0.1715
51	9.89011	18.0676	0.194491	0.402738
51	11.8681	18.0676	0.356957	0.3654
51	13.8462	18.0676	0.431689	1.23085
53	-65.2747	18.0676	2.0413	2.00188
53	-63.2967	18.0676	1.96187	1.95
53	-47.4725	18.0676	1.25395	1.58166
53	-45.4945	18.0676	1.09389	1.4681
53	-43.5165	18.0676	0.926921	1.15875
53	-33.6264	18.0676	0.126603	0.109125
53	-31.6484	18.0676	0.0726803	0.13
53	-29.6703	18.0676	0.0708906	0.0803
53	-19.7802	18.0676	0.147382	0.115
53	-11.8681	18.0676	0.214733	0.165558
53	-9.89011	18.0676	0.226733	0.189656
53	-7.91209	18.0676	0.200649	0.203283
53	-5.93407	18.0676	0.156036	0.1862
53	5.93407	18.0676	0.0943042	0.199045
53	7.91209	18.0676	0.168195	0.257543
53	9.89011	18.0676	0.232461	0.469019
53	13.8462	18.0676	0.453913	1.20619
53	87.033	18.0676	0.933106	0.406667
55	-63.2967	18.0676	1.95515	1.84
55	-47.4725	18.0676	1.15808	1.4381
55	-45.4945	18.0676	0.989464	1.44312
55	-43.5165	18.0676	0.826814	1.11927
55	-33.6264	18.0676	0.125806	0.138227
55	-29.6703	18.0676	0.0694221	0.0891333
55	-27.6923	18.0676	0.0780711	0.0824222
55	-25.7143	18.0676	0.0914664	0.116
55	-23.7363	18.0676	0.115774	0.1325
55	-21.7582	18.0676	0.127895	0.123333
55	-19.7802	18.0676	0.140855	0.12579
55	-17.8022	18.0676	0.165213	0.137131
55	-15.8242	18.0676	0.198586	0.14
55	-13.8462	18.0676	0.243136	0.1675
55	-11.8681	18.0676	0.246679	0.165
55	-7.91209	18.0676	0.216094	0.183483
55	-5.93407	18.0676	0.14099	0.208182
55	-3.95604	18.0676	0.136723	0.204286
55	7.91209	18.0676	0.163003	0.377067
55	9.89011	18.0676	0.225665	0.4242
55	13.8462	18.0676	0.395911	0.7979
55	87.033	18.0676	0.932783	0.403333
57	-63.2967	18.0676	1.94465	1.875
57	-47.4725	18.0676	1.10042	1.47713
57	-45.4945	18.0676	0.880664	1.28616
57	-43.5165	18.0676	0.699403	0.6076
57	-39.5604	18.0676	0.216472	0.1274
57	-37.5824	18.0676	0.191873	0.179025
57	-35.6044	18.0676	0.176006	0.0882
57	-33.6264	18.0676	0.133117	0.112982
57	-31.6484	18.0676	0.0752336	0.1078
57	-27.6923	18.0676	0.0767865	0.0730833
57	-19.7802	18.0676	0.140784	0.123125
57	-7.91209	18.0676	0.226236	0.16665
57	-3.95604	18.0676	0.117685	0.21
57	-1.97802	18.0676	0.0842666	0.243333
57	0	18.0676	0.0826404	0.23265
57	1.97802	18.0676	0.0836301	0.191429
57	3.95604	18.0676	0.103465	0.203055
57	7.91209	18.0676	0.121395	0.409611
57	15.8242	18.0676	0.422194	1.2524
57	87.033	18.0676	0.932544	0.403529
59	-65.2747	18.0676	1.97589	1.82753
59	-63.2967	18.0676	1.8858	1.8725
59	-47.4725	18.0676	0.986044	1.47167
59	-33.6264	18.0676	0.14304	0.13585
59	-19.7802	18.0676	0.138874	0.121
59	-13.8462	18.0676	0.279801	0.147
59	-9.89011	18.0676	0.282742	0.1372
59	-7.91209	18.0676	0.244502	0.203263
59	1.97802	18.0676	0.107721	0.2
59	3.95604	18.0676	0.121519	0.208889
59	7.91209	18.0676	0.122799	0.372468
59	9.89011	18.0676	0.175096	0.3939
59	17.8022	18.0676	0.535689	1.2727
59	19.7802	18.0676	0.544725	1.30898
61	-67.2527	18.0676	1.85088	1.6532
61	-65.2747	18.0676	1.94666	1.6415
61	-63.2967	18.0676	1.84605	1.88667
61	-59.3407	18.0676	1.53419	1.89805
61	-49.4505	18.0676	1.2687	1.68093
61	-47.4725	18.0676	1.05625	1.50765
61	-33.6264	18.0676	0.15594	0.1413
61	-19.7802	18.0676	0.131758	0.123333
61	-7.91209	18.0676	0.251812	0.188533
61	-1.97802	18.0676	0.0900129	0.2156
61	0	18.0676	0.0992033	0.196
61	1.97802	18.0676	0.106537	0.2156
61	5.93407	18.0676	0.155345	0.231111
61	9.89011	18.0676	0.229212	0.27089
61	15.8242	18.0676	0.335654	0.64
61	17.8022	18.0676	0.504509	1.01889
61	19.7802	18.0676	0.496351	0.596667
61	21.7582	18.0676	0.274167	0.915556
61	23.7363	18.0676	0.196057	1.12429
61	83.0769	18.0676	0.864245	0.393
61	85.0549	18.0676	0.907491	0.43
61	87.033	18.0676	0.932329	0.4
63	-65.2747	18.0676	1.91106	1.62471
63	-63.2967	18.0676	1.81893	1.82
63	-57.3626	18.0676	1.45309	1.63987
63	-33.6264	18.0676	0.166779	0.12302
63	-19.7802	18.0676	0.120184	0.12125
63	-7.91209	18.0676	0.265979	0.2626
63	7.91209	18.0676	0.184207	0.274692
63	9.89011	18.0676	0.245964	0.28828
63	15.8242	18.0676	0.39267	0.543333
63	19.7802	18.0676	0.370727	0.556667
63	21.7582	18.0676	0.256121	0.672727
65	-67.2527	18.0676	1.7576	1.48524
65	-65.2747	18.0676	1.86457	1.68263
65	-63.2967	18.0676	1.80068	1.865
65	-33.6264	18.0676	0.178342	0.134686
65	-19.7802	18.0676	0.116247	0.1175
65	-11.8681	18.0676	0.398324	0.257428
65	-7.91209	18.0676	0.284013	0.46965
65	5.93407	18.0676	0.159648	0.2639
65	7.91209	18.0676	0.193692	0.276067
65	9.89011	18.0676	0.258457	0.265
65	11.8681	18.0676	0.283999	0.261429
65	13.8462	18.0676	0.324084	0.366214
65	15.8242	18.0676	0.371698	0.345
65	19.7802	18.0676	0.273194	0.368611
65	83.0769	18.0676	0.866031	0.195333
65	87.033	18.0676	0.932326	0.4125
67	-65.2747	18.0676	1.83259	1.7738
67	-61.3187	18.0676	1.66887	1.88333
67	-51.4286	18.0676	1.30575	1.7395
67	-33.6264	18.0676	0.193629	0.148169
67	-29.6703	18.0676	0.096662	0.242367
67	-27.6923	18.0676	0.090683	0.160607
67	-19.7802	18.0676	0.11177	0.12
67	-7.91209	18.0676	0.281247	0.382537
67	7.91209	18.0676	0.179153	0.266387
67	81.0989	18.0676	0.715526	0.565854
67	83.0769	18.0676	0.865685	0.419333
69	-67.2527	18.0676	1.61151	1.3913
69	-61.3187	18.0676	1.6814	1.875
69	-59.3407	18.0676	1.58262	1.65563
69	-51.4286	18.0676	1.30049	1.83322
69	-33.6264	18.0676	0.202054	0.132629
69	-19.7802	18.0676	0.111247	0.115
69	-7.91209	18.0676	0.253959	0.31815
69	7.91209	18.0676	0.166164	0.202
69	81.0989	18.0676	0.710255	0.358399
69	87.033	18.0676	0.932372	0.44
71	-61.3187	18.0676	1.69242	1.9
71	-47.4725	18.0676	1.12183	1.4406
71	-33.6264	18.0676	0.214252	0.149843
71	-29.6703	18.0676	0.103449	0.147
71	-19.7802	18.0676	0.111391	0.1075
71	-7.91209	18.0676	0.213825	0.1717
71	-3.95604	18.0676	0.134688	0.16665
71	7.91209	18.0676	0.178927	0.194425
71	81.0989	18.0676	0.703598	0.456911
73	-61.3187	18.0676	1.71218	1.73753
73	-45.4945	18.0676	0.849664	1.2642
73	-43.5165	18.0676	0.67055	0.4655
73	-35.6044	18.0676	0.341884	0.168941
73	-33.6264	18.0676	0.227961	0.1547
73	-19.7802	18.0676	0.110777	0.1075
73	-7.91209	18.0676	0.197535	0.191058
73	-3.95604	18.0676	0.114991	0.163283
73	-1.97802	18.0676	0.0920801	0.17675
73	7.91209	18.0676	0.220342	0.1818
73	73.1868	18.0676	0.208091	0.235
73	81.0989	18.0676	0.694942	0.396237
75	-61.3187	18.0676	1.73637	1.96
75	-41.5385	18.0676	0.590263	0.4557
75	-33.6264	18.0676	0.256479	0.128
75	-31.6484	18.0676	0.147399	0.11385
75	-29.6703	18.0676	0.107795	0.1568
75	-23.7363	18.0676	0.0988324	0.12742
75	-19.7802	18.0676	0.109382	0.103333
75	7.91209	18.0676	0.2302	0.284062
75	9.89011	18.0676	0.217914	0.7171
75	81.0989	18.0676	0.683224	0.510724
77	-67.2527	18.0676	1.30993	1.69368
77	-61.3187	18.0676	1.75267	1.51563
77	-39.5604	18.0676	0.524094	0.319524
77	-33.6264	18.0676	0.273103	0.147
77	-31.6484	18.0676	0.151958	0.128027
77	-19.7802	18.0676	0.107668	0.116667
77	-7.91209	18.0676	0.180667	0.1111
77	81.0989	18.0676	0.671172	0.572358
79	-61.3187	18.0676	1.74109	1.99333
79	-35.6044	18.0676	0.370311	0.3333
79	-33.6264	18.0676	0.26151	0.3131
79	-31.6484	18.0676	0.154663	0.126767
79	-29.6703	18.0676	0.110868	0.123625
79	-27.6923	18.0676	0.0981477	0.10605
79	-25.7143	18.0676	0.0971643	0.0909
79	-23.7363	18.0676	0.0991667	0.104367
79	-21.7582	18.0676	0.102325	0.104033
79	-19.7802	18.0676	0.10644	0.124067
79	-17.8022	18.0676	0.113407	0.1074
79	-15.8242	18.0676	0.128877	0.12961
79	-13.8462	18.0676	0.162487	0.15534
79	-11.8681	18.0676	0.129556	0.13835
79	-9.89011	18.0676	0.180451	0.1111
79	-7.91209	18.0676	0.185885	0.19877
79	-5.93407	18.0676	0.136575	0.119185
79	-3.95604	18.0676	0.0861287	0.095
79	0	18.0676	0.10619	0.117233
79	1.97802	18.0676	0.0985462	0.13
79	3.95604	18.0676	0.112615	0.188167
79	5.93407	18.0676	0.162193	0.162744
79	73.1868	18.0676	0.200945	0.115
79	81.0989	18.0676	0.660952	0.587805
81	-67.2527	18.0676	1.31406	1.3545
81	-65.2747	18.0676	1.4345	1.44579
81	-63.2967	18.0676	1.65682	1.53356
81	-61.3187	18.0676	1.71199	1.66396
81	-59.3407	18.0676	1.71242	1.62662
81	-35.6044	18.0676	0.375433	0.41814
81	-33.6264	18.0676	0.238106	0.316467
81	-31.6484	18.0676	0.147811	0.12008
81	-29.6703	18.0676	0.110022	0.17
81	-27.6923	18.0676	0.0977254	0.13635
81	-25.7143	18.0676	0.0952354	0.1
81	-23.7363	18.0676	0.0976455	0.111
81	-21.7582	18.0676	0.100465	0.100143
81	-19.7802	18.0676	0.105488	0.107683
81	-17.8022	18.0676	0.113442	0.108517
81	-15.8242	18.0676	0.12705	0.0987143
81	-13.8462	18.0676	0.156403	0.104
81	-11.8681	18.0676	0.129473	0.138489
81	-9.89011	18.0676	0.18219	0.15057
81	-7.91209	18.0676	0.211855	0.173633
81	-5.93407	18.0676	0.132432	0.1023
81	-3.95604	18.0676	0.0888704	0.123917
81	-1.97802	18.0676	0.0958923	0.13725
81	0	18.0676	0.105093	0.129589
81	1.97802	18.0676	0.0944251	0.146054
81	3.95604	18.0676	0.110304	0.153724
81	5.93407	18.0676	0.116728	0.227581
81	81.0989	18.0676	0.655165	0.582114
83	-65.2747	18.0676	1.4141	1.48688
83	-63.2967	18.0676	1.59462	1.62545
83	-61.3187	18.0676	1.68159	1.71059
83	-59.3407	18.0676	1.67778	1.76417
83	-57.3626	18.0676	1.61955	1.60485
83	-35.6044	18.0676	0.376257	0.37875
83	-31.6484	18.0676	0.136398	0.109767
83	-29.6703	18.0676	0.103315	0.2
83	-25.7143	18.0676	0.0776198	0.11
83	-19.7802	18.0676	0.107546	0.106667
83	-7.91209	18.0676	0.275907	0.07575
83	3.95604	18.0676	0.100276	0.16
83	9.89011	18.0676	0.192366	0.0594778
83	81.0989	18.0676	0.654505	0.442276
83	83.0769	18.0676	0.834616	0.305333
85	-65.2747	18.0676	1.42116	1.53667
85	-63.2967	18.0676	1.53078	1.77853
85	-59.3407	18.0676	1.59848	2.00856
85	-57.3626	18.0676	1.5791	1.58795
85	-55.3846	18.0676	1.51449	1.65417
85	-35.6044	18.0676	0.377469	0.390533
85	-31.6484	18.0676	0.128278	0.129311
85	-29.6703	18.0676	0.0995213	0.1325
85	-27.6923	18.0676	0.0933703	0.1075
85	-25.7143	18.0676	0.0922765	0.103333
85	-19.7802	18.0676	0.111567	0.10125
85	-7.91209	18.0676	0.102846	0.07878
85	3.95604	18.0676	0.0950207	0.17
85	5.93407	18.0676	0.103747	0.1125
85	7.91209	18.0676	0.107238	0.0671429
85	9.89011	18.0676	0.132593	0.29688
85	11.8681	18.0676	0.170543	0.0545093
85	81.0989	18.0676	0.657193	0.306854
85	87.033	18.0676	0.93394	0.393333
87	-63.2967	18.0676	1.50318	2.046
87	-59.3407	18.0676	1.5863	1.86
87	-55.3846	18.0676	1.47847	1.59613
87	-53.4066	18.0676	1.34765	1.60471
87	-33.6264	18.0676	0.239977	0.340875
87	-31.6484	18.0676	0.134095	0.117167
87	-29.6703	18.0676	0.0997137	0.126875
87	-27.6923	18.0676	0.0927806	0.1055
87	-19.7802	18.0676	0.111663	0.10875
87	-9.89011	18.0676	0.14384	0.1111
87	-7.91209	18.0676	0.134125	0.0808
87	7.91209	18.0676	0.0991328	0.0804875
87	9.89011	18.0676	0.114624	0.0996581
87	11.8681	18.0676	0.126887	0.05875
87	81.0989	18.0676	0.66214	0.292984
87	83.0769	18.0676	0.82812	0.330304
89	-63.2967	18.0676	1.51852	2.03
89	-59.3407	18.0676	1.57698	1.87
89	-51.4286	18.0676	1.16467	1.50812
89	-31.6484	18.0676	0.147228	0.123683
89	-29.6703	18.0676	0.0989794	0.123333
89	-27.6923	18.0676	0.0928127	0.1
89	-19.7802	18.0676	0.111611	0.109
89	-11.8681	18.0676	0.160443	0.101
89	-9.89011	18.0676	0.153389	0.101
89	-7.91209	18.0676	0.106279	0.09898
89	-5.93407	18.0676	0.133365	0.115429
89	5.93407	18.0676	0.0900252	0.0585714
89	9.89011	18.0676	0.108779	0.142662
89	81.0989	18.0676	0.674138	0.409756
89	83.0769	18.0676	0.82844	0.352
89	85.0549	18.0676	0.903175	0.317963
91	-65.2747	18.0676	1.5301	1.96667
91	-63.2967	18.0676	1.53957	1.97
91	-61.3187	18.0676	1.6097	2.03
91	-51.4286	18.0676	1.15436	1.41
91	-49.4505	18.0676	1.05688	1.34643
91	-47.4725	18.0676	1.0153	1.16
91	-33.6264	18.0676	0.283345	0.2525
91	-31.6484	18.0676	0.15149	0.149712
91	-29.6703	18.0676	0.0936444	0.18
91	-19.7802	18.0676	0.114701	0.10875
91	-7.91209	18.0676	0.104509	0.10605
91	-5.93407	18.0676	0.126835	0.13195
91	-1.97802	18.0676	0.0722495	0.108599
91	1.97802	18.0676	0.0866123	0.08
91	3.95604	18.0676	0.0935932	0.0845455
91	5.93407	18.0676	0.0982622	0.125
91	7.91209	18.0676	0.0981758	0.146667
91	9.89011	18.0676	0.106186	0.0817857
91	17.8022	18.0676	0.13901	0.09125
91	81.0989	18.0676	0.693094	0.419512
91	83.0769	18.0676	0.832365	0.40703
91	85.0549	18.0676	0.904088	0.334429
93	-65.2747	18.0676	1.5738	1.979
93	-63.2967	18.0676	1.55497	1.98
93	-61.3187	18.0676	1.62384	1.98
93	-59.3407	18.0676	1.59171	1.59355
93	-47.4725	18.0676	1.01189	1.20769
93	-45.4945	18.0676	0.945599	1.2025
93	-33.6264	18.0676	0.302541	0.159788
93	-31.6484	18.0676	0.156402	0.17575
93	-19.7802	18.0676	0.112901	0.0933333
93	-7.91209	18.0676	0.101357	0.1717
93	-1.97802	18.0676	0.0729054	0.094
93	0	18.0676	0.0851955	0.0903846
93	1.97802	18.0676	0.0876893	0.0878947
93	3.95604	18.0676	0.10096	0.113333
93	9.89011	18.0676	0.117861	0.0886556
93	19.7802	18.0676	0.138057	0.171111
93	83.0769	18.0676	0.837418	0.519512
95	-61.3187	18.0676	1.63765	1.98
95	-45.4945	18.0676	0.943757	1.06398
95	-43.5165	18.0676	0.832591	0.884637
95	-41.5385	18.0676	0.716451	0.615588
95	-39.5604	18.0676	0.642205	0.570187
95	-37.5824	18.0676	0.548762	0.465706
95	-35.6044	18.0676	0.459643	0.399282
95	-33.6264	18.0676	0.318847	0.197067
95	-31.6484	18.0676	0.152763	0.190604
95	-29.6703	18.0676	0.0944187	0.116154
95	-27.6923	18.0676	0.0917354	0.1125
95	-25.7143	18.0676	0.0933243	0.108947
95	-23.7363	18.0676	0.0922017	0.105455
95	-21.7582	18.0676	0.0690482	0.114167
95	-19.7802	18.0676	0.0742174	0.110526
95	-17.8022	18.0676	0.0789393	0.111429
95	-15.8242	18.0676	0.100478	0.105556
95	-13.8462	18.0676	0.161224	0.0875
95	-11.8681	18.0676	0.178156	0.091875
95	-9.89011	18.0676	0.183673	0.15211
95	-7.91209	18.0676	0.0794131	0.139371
95	-5.93407	18.0676	0.1058	0.107857
95	-3.95604	18.0676	0.0833663	0.104286
95	-1.97802	18.0676	0.071604	0.0964286
95	0	18.0676	0.0858979	0.11
95	9.89011	18.0676	0.161907	0.06565
95	83.0769	18.0676	0.842508	0.549593
95	87.033	18.0676	0.936868	0.3765
97	-61.3187	18.0676	1.65892	1.95
97	-33.6264	18.0676	0.284649	0.167029
97	-31.6484	18.0676	0.137032	0.156667
97	-19.7802	18.0676	0.0717537	0.0933333
97	-13.8462	18.0676	0.159621	0.09135
97	-7.91209	18.0676	0.095633	0.120671
97	0	18.0676	0.0843976	0.118
97	83.0769	18.0676	0.846684	0.513821
99	-63.2967	18.0676	1.61185	1.95
99	-61.3187	18.0676	1.74186	1.94
99	-33.6264	18.0676	0.25327	0.150844
99	-31.6484	18.0676	0.139011	0.136667
99	-19.7802	18.0676	0.0693184	0.0775
99	-7.91209	18.0676	0.117623	0.103615
99	-5.93407	18.0676	0.110919	0.11
99	-3.95604	18.0676	0.0846166	0.135
99	87.033	18.0676	0.938147	0.2976
101	-63.2967	18.0676	1.64267	1.91
101	-33.6264	18.0676	0.196771	0.125662
101	-31.6484	18.0676	0.120307	0.12794
101	-19.7802	18.0676	0.0658229	0.0804
101	-9.89011	18.0676	0.144242	0.077925
101	-7.91209	18.0676	0.146393	0.0879
101	-5.93407	18.0676	0.127294	0.14
101	-3.95604	18.0676	0.115354	0.11
101	81.0989	18.0676	0.757154	0.65
101	85.0549	18.0676	0.906431	0.547968
103	-61.3187	18.0676	1.73232	1.8925
103	-53.4066	18.0676	1.428	1.6443
103	-33.6264	18.0676	0.152659	0.154
103	-31.6484	18.0676	0.0989485	0.116635
103	-19.7802	18.0676	0.0617237	0.085
103	-9.89011	18.0676	0.15904	0.0667375
103	-5.93407	18.0676	0.134029	0.102222
103	81.0989	18.0676	0.759739	0.25
103	85.0549	18.0676	0.906695	0.450629
105	-61.3187	18.0676	1.72097	1.905
105	-33.6264	18.0676	0.132792	0.138
105	-31.6484	18.0676	0.0832168	0.0957545
105	-23.7363	18.0676	0.0480927	0.0711083
105	-19.7802	18.0676	0.0591012	0.0633333
105	-9.89011	18.0676	0.16055	0.0816333
105	-7.91209	18.0676	0.212252	0.136667
105	-5.93407	18.0676	0.157784	0.118571
105	79.1209	18.0676	0.529177	0.4675
105	81.0989	18.0676	0.756491	0.38412
105	85.0549	18.0676	0.906923	0.495935
105	87.033	18.0676	0.940412	0.324823
107	-61.3187	18.0676	1.71924	1.9375
107	-45.4945	18.0676	0.944871	0.7714
107	-33.6264	18.0676	0.110375	0.12
107	-31.6484	18.0676	0.0718704	0.0874706
107	-19.7802	18.0676	0.0582725	0.0825
107	-15.8242	18.0676	0.0822529	0.095
107	-13.8462	18.0676	0.127663	0.0822222
107	-11.8681	18.0676	0.0775792	0.0866667
107	-9.89011	18.0676	0.143565	0.109333
107	81.0989	18.0676	0.7514	0.49268
107	85.0549	18.0676	0.907297	0.359272
109	-63.2967	18.0676	1.78392	1.99
109	-39.5604	18.0676	0.449955	0.604625
109	-33.6264	18.0676	0.0704956	0.19
109	-31.6484	18.0676	0.066411	0.08255
109	-29.6703	18.0676	0.044784	0.0609
109	-21.7582	18.0676	0.0513412	0.09875
109	-19.7802	18.0676	0.0564993	0.1
109	-17.8022	18.0676	0.0591779	0.115714
109	-15.8242	18.0676	0.06543	0.08
109	-11.8681	18.0676	0.0598939	0.122
109	-9.89011	18.0676	0.092331	0.13
109	85.0549	18.0676	0.907871	0.379456
111	-65.2747	18.0676	1.93486	1.895
111	-63.2967	18.0676	1.81705	1.8
111	-61.3187	18.0676	1.72372	2.01333
111	-39.5604	18.0676	0.460898	0.490217
111	-33.6264	18.0676	0.0688563	0.19
111	-31.6484	18.0676	0.0453679	0.0665333
111	-23.7363	18.0676	0.0467802	0.119722
111	-21.7582	18.0676	0.0607672	0.095
111	-19.7802	18.0676	0.0744309	0.137143
111	-17.8022	18.0676	0.0503268	0.118333
111	-15.8242	18.0676	0.053537	0.105556
111	-13.8462	18.0676	0.0506848	0.11
111	-11.8681	18.0676	0.0645917	0.120667
111	85.0549	18.0676	0.908225	0.474797
113	-65.2747	18.0676	1.91762	1.76892
113	-63.2967	18.0676	1.84581	1.78736
113	-61.3187	18.0676	1.7314	1.77899
113	-33.6264	18.0676	0.047386	0.15
113	-31.6484	18.0676	0.0360442	0.070025
113	-27.6923	18.0676	0.0350683	0.08
113	-23.7363	18.0676	0.0394342	0.135
113	-21.7582	18.0676	0.0697822	0.1135
113	-11.8681	18.0676	0.0624727	0.15
113	83.0769	18.0676	0.849981	0.2085
113	85.0549	18.0676	0.90823	0.478049
113	87.033	18.0676	0.943776	0.2135
115	-63.2967	18.0676	1.84423	1.87333
115	-61.3187	18.0676	1.7326	1.73212
115	-59.3407	18.0676	1.58798	1.654
115	-57.3626	18.0676	1.47197	1.66199
115	-55.3846	18.0676	1.41097	1.57578
115	-53.4066	18.0676	1.38241	1.58083
115	-51.4286	18.0676	1.27235	1.56357
115	-49.4505	18.0676	1.12897	1.29875
115	-47.4725	18.0676	1.02067	0.974027
115	-45.4945	18.0676	0.928731	0.761496
115	-43.5165	18.0676	0.835548	0.645409
115	-41.5385	18.0676	0.703462	0.481647
115	-39.5604	18.0676	0.540539	0.346667
115	-37.5824	18.0676	0.330016	0.1625
115	-35.6044	18.0676	0.108422	0.100188
115	-33.6264	18.0676	0.0333664	0.0746049
115	-31.6484	18.0676	0.0729725	0.0796121
115	-11.8681	18.0676	0.0637362	0.141667
115	-9.89011	18.0676	0.0858731	0.195
115	77.1429	18.0676	0.265978	0.678937
117	-61.3187	18.0676	1.74013	1.98
117	-17.8022	18.0676	0.0758957	0.176667
117	-15.8242	18.0676	0.0433858	0.2425
117	-13.8462	18.0676	0.0511574	0.13
117	-11.8681	18.0676	0.0574617	0.1
117	-9.89011	18.0676	0.058622	0.125
117	83.0769	18.0676	0.846298	0.277333
117	85.0549	18.0676	0.908099	0.413008
119	-61.3187	18.0676	1.74101	1.95
119	-47.4725	18.0676	1.00695	1.215
119	-13.8462	18.0676	0.0552647	0.135
119	-9.89011	18.0676	0.0623626	0.215
119	-3.95604	18.0676	0.0998806	0.224821
119	-1.97802	18.0676	0.0822976	0.299557
119	77.1429	18.0676	0.263139	0.34
119	83.0769	18.0676	0.843463	0.251423
121	-61.3187	18.0676	1.73742	1.95
121	-47.4725	18.0676	0.997658	0.95
121	-45.4945	18.0676	0.907077	0.855
121	-43.5165	18.0676	0.821385	0.715
121	-41.5385	18.0676	0.696533	0.61
121	-39.5604	18.0676	0.509312	0.3775
121	-37.5824	18.0676	0.32485	0.305
121	-35.6044	18.0676	0.199253	0.142857
121	-13.8462	18.0676	0.057421	0.145
121	-11.8681	18.0676	0.0606199	0.136667
121	-9.89011	18.0676	0.0636343	0.191429
121	-7.91209	18.0676	0.081287	0.166239
121	19.7802	18.0676	0.0965896	0.0985714
121	21.7582	18.0676	0.0961722	0.0521053
121	75.1648	18.0676	0.111167	0.417106
121	81.0989	18.0676	0.693498	0.2545
121	85.0549	18.0676	0.907707	0.44878
123	-47.4725	18.0676	1.0217	1.0975
123	-11.8681	18.0676	0.0650332	0.160952
123	-7.91209	18.0676	0.0696963	0.0879887
123	-5.93407	18.0676	0.0923897	0.563303
123	25.7143	18.0676	0.0844108	0.423333
123	27.6923	18.0676	0.0930241	0.0788889
123	29.6703	18.0676	0.0764357	0.341538
123	31.6484	18.0676	0.0593671	0.48
123	77.1429	18.0676	0.243772	0.365048
123	79.1209	18.0676	0.497523	0.329
123	81.0989	18.0676	0.681949	0.242
125	-47.4725	18.0676	0.998744	1.16
125	-5.93407	18.0676	0.0876156	0.120493
125	27.6923	18.0676	0.088503	0.123747
125	29.6703	18.0676	0.0803951	0.15
125	31.6484	18.0676	0.0629896	0.425
125	77.1429	18.0676	0.237101	0.821636
125	79.1209	18.0676	0.488911	0.301094
125	87.033	18.0676	0.949029	0.390244
127	-47.4725	18.0676	0.986033	0.883333
127	-5.93407	18.0676	0.076599	0.117274
127	-1.97802	18.0676	0.0527886	0.149809
127	7.91209	18.0676	0.0740035	0.101429
127	29.6703	18.0676	0.178528	0.283333
127	77.1429	18.0676	0.239207	0.4475
127	87.033	18.0676	0.949984	0.216333
129	-47.4725	18.0676	0.987633	0.96
129	-5.93407	18.0676	0.0725596	0.21745
129	0	18.0676	0.0588273	0.0714
129	1.97802	18.0676	0.0604765	0.0731404
129	3.95604	18.0676	0.061936	0.0655364
129	7.91209	18.0676	0.0773706	0.0902
129	11.8681	18.0676	0.101464	0.05292
129	29.6703	18.0676	0.153195	0.101771
129	31.6484	18.0676	0.0872521	0.52
129	73.1868	18.0676	0.108034	0.5
129	75.1648	18.0676	0.123936	0.196
129	77.1429	18.0676	0.24718	0.498
129	79.1209	18.0676	0.485072	0.385258
131	-47.4725	18.0676	0.991486	0.995
131	-45.4945	18.0676	0.928403	1
131	-5.93407	18.0676	0.0753732	0.239391
131	1.97802	18.0676	0.0581126	0.0958058
131	3.95604	18.0676	0.06065	0.0615184
131	11.8681	18.0676	0.105306	0.0620667
131	29.6703	18.0676	0.133751	0.113796
131	35.6044	18.0676	0.254514	0.325262
131	73.1868	18.0676	0.116004	0.192381
131	75.1648	18.0676	0.138329	0.462941
131	77.1429	18.0676	0.254951	0.439083
131	79.1209	18.0676	0.489755	0.46
131	81.0989	18.0676	0.658844	0.596667
131	87.033	18.0676	0.952055	0.318458
133	-45.4945	18.0676	0.914814	0.965
133	-43.5165	18.0676	0.764737	0.823333
133	-41.5385	18.0676	0.612253	0.6475
133	-39.5604	18.0676	0.451269	0.543333
133	-37.5824	18.0676	0.342421	0.3275
133	-35.6044	18.0676	0.23417	0.234
133	-33.6264	18.0676	0.157735	0.2275
133	7.91209	18.0676	0.0750614	0.11
133	77.1429	18.0676	0.269959	0.378258
133	79.1209	18.0676	0.498449	0.358098
133	81.0989	18.0676	0.662876	0.413333
133	83.0769	18.0676	0.82971	0.4
135	9.89011	18.0676	0.0818344	0.078
135	33.6264	18.0676	0.0967785	0.0662537
135	75.1648	18.0676	0.179838	0.338
135	77.1429	18.0676	0.289841	0.548
135	79.1209	18.0676	0.469948	0.359388
135	81.0989	18.0676	0.669249	0.426016
135	83.0769	18.0676	0.829892	0.4
135	87.033	18.0676	0.954453	0.350911
137	-65.2747	18.0676	1.85316	2.08525
137	-63.2967	18.0676	1.75702	2.0425
137	1.97802	18.0676	0.059377	0.06533
137	33.6264	18.0676	0.111374	0.0870809
137	75.1648	18.0676	0.184191	0.444
137	81.0989	18.0676	0.676041	0.380488
137	83.0769	18.0676	0.830029	0.36748
137	87.033	18.0676	0.955774	0.377236
139	-65.2747	18.0676	1.91367	1.76614
139	-63.2967	18.0676	1.7711	1.71907
139	-61.3187	18.0676	1.65601	1.78435
139	-59.3407	18.0676	1.49417	1.74796
139	-57.3626	18.0676	1.41711	1.71485
139	-49.4505	18.0676	1.07526	1.17714
139	1.97802	18.0676	0.0605559	0.0671167
139	9.89011	18.0676	0.0957739	0.1
139	15.8242	18.0676	0.100611	0.11956
139	29.6703	18.0676	0.108808	0.0720333
139	77.1429	18.0676	0.353397	0.5
139	81.0989	18.0676	0.680823	0.449325
139	83.0769	18.0676	0.830544	0.404878
139	87.033	18.0676	0.95743	0.364228
141	-65.2747	18.0676	1.94675	1.80133
141	-63.2967	18.0676	1.78332	1.59546
141	-61.3187	18.0676	1.66609	1.61486
141	-57.3626	18.0676	1.44235	1.72469
141	-55.3846	18.0676	1.35149	1.66947
141	-53.4066	18.0676	1.27665	1.60513
141	-51.4286	18.0676	1.17004	1.46393
141	-49.4505	18.0676	1.04614	1.04923
141	-47.4725	18.0676	0.932745	0.619581
141	-41.5385	18.0676	0.36626	0.627081
141	-1.97802	18.0676	0.0532847	0.0928053
141	0	18.0676	0.0600181	0.0751408
141	1.97802	18.0676	0.0590332	0.0747298
141	3.95604	18.0676	0.0615136	0.0537279
141	5.93407	18.0676	0.0799113	0.108426
141	9.89011	18.0676	0.108101	0.13058
141	11.8681	18.0676	0.141918	0.1421
141	17.8022	18.0676	0.0882774	0.0784
141	21.7582	18.0676	0.0424937	0.05292
141	27.6923	18.0676	0.0509685	0.07644
141	35.6044	18.0676	0.145748	0.199455
141	45.4945	18.0676	0.71214	0.169243
141	55.3846	18.0676	0.672834	0.596825
141	81.0989	18.0676	0.68926	0.403252
141	83.0769	18.0676	0.833593	0.437399
141	87.033	18.0676	0.959387	0.35768
143	-65.2747	18.0676	1.95055	1.64625
143	-63.2967	18.0676	1.85888	1.62
143	-55.3846	18.0676	1.3531	1.58316
143	-53.4066	18.0676	1.26852	1.55476
143	-51.4286	18.0676	1.16991	1.24973
143	-49.4505	18.0676	1.05398	1.13593
143	-47.4725	18.0676	1.00286	0.684503
143	-1.97802	18.0676	0.0478188	0.0642284
143	9.89011	18.0676	0.124003	0.0914286
143	33.6264	18.0676	0.163503	0.0618595
143	35.6044	18.0676	0.269537	0.0894362
143	37.5824	18.0676	0.548295	0.2925
143	39.5604	18.0676	0.733033	0.264047
143	41.5385	18.0676	0.511185	0.792735
143	55.3846	18.0676	0.802417	0.64697
143	57.3626	18.0676	0.820912	0.555
143	83.0769	18.0676	0.839339	0.393496
143	87.033	18.0676	0.961539	0.4
145	-67.2527	18.0676	1.77021	1.53832
145	-65.2747	18.0676	1.90858	1.49663
145	-63.2967	18.0676	1.82909	1.645
145	-55.3846	18.0676	1.34968	1.83
145	-51.4286	18.0676	1.17088	1.08667
145	-49.4505	18.0676	1.0654	0.935639
145	-47.4725	18.0676	1.04303	0.798531
145	-45.4945	18.0676	0.753352	0.569849
145	-3.95604	18.0676	0.0544067	0.0601286
145	-1.97802	18.0676	0.0463692	0.0978875
145	0	18.0676	0.0508343	0.0846008
145	5.93407	18.0676	0.103609	0.07
145	9.89011	18.0676	0.145771	0.106667
145	33.6264	18.0676	0.161077	0.153232
145	35.6044	18.0676	0.196646	0.12273
145	37.5824	18.0676	0.518061	0.236035
145	39.5604	18.0676	0.761761	0.324591
145	41.5385	18.0676	0.449837	0.954739
145	45.4945	18.0676	0.460729	0.941737
145	49.4505	18.0676	0.517844	0.71375
145	53.4066	18.0676	0.728876	0.519112
145	55.3846	18.0676	0.789495	1.32334
145	77.1429	18.0676	0.495385	0.671667
145	79.1209	18.0676	0.496082	0.688269
145	81.0989	18.0676	0.710269	0.413008
145	83.0769	18.0676	0.846001	0.35122
145	87.033	18.0676	0.963884	0.589715
147	-67.2527	18.0676	1.76987	1.06944
147	-65.2747	18.0676	1.87428	1.65121
147	-63.2967	18.0676	1.82915	1.59
147	-45.4945	18.0676	0.713386	0.36268
147	-43.5165	18.0676	0.477375	0.391432
147	-17.8022	18.0676	0.0881078	0.0697019
147	0	18.0676	0.0568429	0.0883974
147	1.97802	18.0676	0.0698415	0.0570886
147	3.95604	18.0676	0.0971633	0.0783571
147	9.89011	18.0676	0.171452	0.125675
147	11.8681	18.0676	0.187376	0.147
147	15.8242	18.0676	0.125511	0.11172
147	17.8022	18.0676	0.0988749	0.0882
147	33.6264	18.0676	0.158301	0.0621743
147	35.6044	18.0676	0.300125	0.142311
147	37.5824	18.0676	0.551867	0.259267
147	39.5604	18.0676	0.805661	0.567847
147	41.5385	18.0676	0.709686	0.531335
147	47.4725	18.0676	0.768374	0.09
147	49.4505	18.0676	0.73316	0.507922
147	51.4286	18.0676	0.788268	0.3475
147	53.4066	18.0676	0.843792	0.551667
147	55.3846	18.0676	0.865851	1.2325
147	79.1209	18.0676	0.521079	0.7
147	83.0769	18.0676	0.852841	0.326829
147	87.033	18.0676	0.966391	0.4
149	-65.2747	18.0676	1.83562	1.65455
149	-63.2967	18.0676	1.83854	1.3325
149	-43.5165	18.0676	0.442193	0.265197
149	-17.8022	18.0676	0.106567	0.0696974
149	-15.8242	18.0676	0.142865	0.0746807
149	0	18.0676	0.059719	0.0834227
149	5.93407	18.0676	0.112659	0.0688167
149	7.91209	18.0676	0.1259	0.0699077
149	9.89011	18.0676	0.196422	0.0749593
149	11.8681	18.0676	0.195845	0.117283
149	13.8462	18.0676	0.165342	0.0500833
149	33.6264	18.0676	0.156578	0.054
149	37.5824	18.0676	0.541591	0.221
149	39.5604	18.0676	0.869693	0.494881
149	41.5385	18.0676	0.900035	0.699276
149	45.4945	18.0676	1.00576	0.95
149	49.4505	18.0676	0.957537	0.7875
149	51.4286	18.0676	0.957799	0.969946
149	53.4066	18.0676	0.975584	1.10908
149	79.1209	18.0676	0.554258	0.541782
149	81.0989	18.0676	0.733122	0.44878
149	87.033	18.0676	0.969021	0.417398
151	-65.2747	18.0676	1.81126	1.7575
151	-63.2967	18.0676	1.82686	1.85667
151	-43.5165	18.0676	0.433592	0.400943
151	-15.8242	18.0676	0.15735	0.0640061
151	-13.8462	18.0676	0.175559	0.0796695
151	0	18.0676	0.0705303	0.0870442
151	9.89011	18.0676	0.20396	0.13
151	29.6703	18.0676	0.0795034	0.0814333
151	39.5604	18.0676	0.929213	0.12375
151	41.5385	18.0676	1.06843	0.689367
151	45.4945	18.0676	1.26811	1.46963
151	47.4725	18.0676	1.24344	1.2088
151	53.4066	18.0676	1.12059	1.2186
151	73.1868	18.0676	0.671333	1.04333
151	81.0989	18.0676	0.747967	0.484553
151	83.0769	18.0676	0.868441	0.334959
151	87.033	18.0676	0.971694	0.345689
153	-63.2967	18.0676	1.80006	1.94667
153	-61.3187	18.0676	1.74537	1.85
153	-59.3407	18.0676	1.57092	1.85
153	-57.3626	18.0676	1.44801	1.89
153	-43.5165	18.0676	0.45419	0.3588
153	-15.8242	18.0676	0.164538	0.0866667
153	-11.8681	18.0676	0.113102	0.0821398
153	0	18.0676	0.0780985	0.0956048
153	9.89011	18.0676	0.197991	0.13
153	29.6703	18.0676	0.0940255	0.06492
153	35.6044	18.0676	0.351705	0.106667
153	37.5824	18.0676	0.574657	0.46
153	39.5604	18.0676	0.891242	0.122222
153	41.5385	18.0676	1.07935	0.81966
153	43.5165	18.0676	1.28809	1.07881
153	45.4945	18.0676	1.34836	1.18643
153	47.4725	18.0676	1.3373	0.932515
153	71.2088	18.0676	0.587808	0.945
153	73.1868	18.0676	0.676919	1.10125
153	87.033	18.0676	0.974335	0.409756
155	-59.3407	18.0676	1.58584	1.79
155	-57.3626	18.0676	1.44069	1.78667
155	-55.3846	18.0676	1.28583	1.4075
155	-53.4066	18.0676	1.20352	1.426
155	-51.4286	18.0676	1.12403	1.27
155	-49.4505	18.0676	1.01193	0.86
155	-47.4725	18.0676	0.85603	0.6325
155	-45.4945	18.0676	0.652462	0.525
155	-43.5165	18.0676	0.45946	0.42752
155	-41.5385	18.0676	0.407471	0.5238
155	-39.5604	18.0676	0.304856	0.438925
155	-37.5824	18.0676	0.290266	0.4074
155	-35.6044	18.0676	0.263798	0.323333
155	-33.6264	18.0676	0.201899	0.2813
155	-31.6484	18.0676	0.136724	0.248967
155	-29.6703	18.0676	0.105247	0.135608
155	-27.6923	18.0676	0.0840837	0.20855
155	-25.7143	18.0676	0.084032	0.127488
155	-23.7363	18.0676	0.0913866	0.137307
155	-21.7582	18.0676	0.108388	0.196425
155	-19.7802	18.0676	0.11981	0.1649
155	-17.8022	18.0676	0.127733	0.10766
155	-15.8242	18.0676	0.0756105	0.16005
155	-13.8462	18.0676	0.0988533	0.127172
155	-11.8681	18.0676	0.110009	0.15423
155	0	18.0676	0.0787025	0.0992193
155	1.97802	18.0676	0.0733498	0.115
155	3.95604	18.0676	0.0974572	0.111429
155	5.93407	18.0676	0.114261	0.08
155	7.91209	18.0676	0.148515	0.1
155	9.89011	18.0676	0.199953	0.102857
155	11.8681	18.0676	0.221709	0.0983365
155	13.8462	18.0676	0.184809	0.075998
155	15.8242	18.0676	0.137033	0.0563636
155	17.8022	18.0676	0.10038	0.0642857
155	19.7802	18.0676	0.0820954	0.052
155	31.6484	18.0676	0.175807	0.0807692
155	33.6264	18.0676	0.240824	0.141111
155	35.6044	18.0676	0.392367	0.123182
155	37.5824	18.0676	0.617307	0.190474
155	39.5604	18.0676	0.984018	0.328001
155	41.5385	18.0676	1.36282	0.594716
155	43.5165	18.0676	1.31825	1.16528
155	45.4945	18.0676	1.30786	1.42
155	73.1868	18.0676	0.681902	1.5268
155	87.033	18.0676	0.976917	0.352244
157	-63.2967	18.0676	1.75593	1.97
157	-29.6703	18.0676	0.103335	0.129321
157	-27.6923	18.0676	0.095529	0.2037
157	-23.7363	18.0676	0.0986633	0.11375
157	0	18.0676	0.0819968	0.114772
157	9.89011	18.0676	0.206818	0.13
157	29.6703	18.0676	0.100472	0.07638
157	39.5604	18.0676	0.932134	0.121667
157	43.5165	18.0676	1.50016	1.03769
157	45.4945	18.0676	1.28528	1.46856
157	49.4505	18.0676	1.09777	0.73
157	73.1868	18.0676	0.683149	1.525
157	75.1648	18.0676	0.732124	1.555
157	87.033	18.0676	0.979406	0.341429
159	-63.2967	18.0676	1.75003	1.77
159	-29.6703	18.0676	0.0993001	0.143
159	-23.7363	18.0676	0.09986	0.098
159	-21.7582	18.0676	0.104609	0.0995
159	-13.8462	18.0676	0.102211	0.101244
159	0	18.0676	0.0853962	0.138116
159	5.93407	18.0676	0.121984	0.0666667
159	9.89011	18.0676	0.225467	0.133333
159	29.6703	18.0676	0.0880016	0.0591429
159	33.6264	18.0676	0.273267	0.0725
159	35.6044	18.0676	0.476733	0.263333
159	39.5604	18.0676	1.16016	0.0866667
159	45.4945	18.0676	1.23748	1.34737
159	47.4725	18.0676	1.10622	1.46325
159	49.4505	18.0676	1.01048	1.225
159	75.1648	18.0676	0.742424	1.165
159	85.0549	18.0676	0.960029	0.364228
161	-65.2747	18.0676	1.76078	1.89
161	-63.2967	18.0676	1.73238	1.97
161	-35.6044	18.0676	0.239811	0.123333
161	-29.6703	18.0676	0.14007	0.141053
161	-21.7582	18.0676	0.100729	0.0847778
161	-13.8462	18.0676	0.107009	0.107059
161	-7.91209	18.0676	0.135162	0.176
161	-1.97802	18.0676	0.140393	0.136667
161	0	18.0676	0.0986916	0.13536
161	1.97802	18.0676	0.0800358	0.118867
161	9.89011	18.0676	0.242434	0.0725
161	15.8242	18.0676	0.137189	0.0766667
161	19.7802	18.0676	0.0754492	0.07
161	29.6703	18.0676	0.0721633	0.0635
161	35.6044	18.0676	0.477009	0.092
161	37.5824	18.0676	0.834036	0.14
161	39.5604	18.0676	1.19473	0.23575
161	41.5385	18.0676	1.42703	1.17444
161	43.5165	18.0676	1.50924	1.13333
161	45.4945	18.0676	1.44899	1.60625
161	47.4725	18.0676	1.13164	1.5082
161	49.4505	18.0676	1.0388	1.47333
161	53.4066	18.0676	0.829269	0.6775
161	71.2088	18.0676	0.567671	1.005
161	75.1648	18.0676	0.752743	1.1265
161	85.0549	18.0676	0.962591	0.390244
161	87.033	18.0676	0.984024	0.645
163	-77.1429	18.0676	1.65239	0.721109
163	-75.1648	18.0676	1.62768	0.791664
163	-67.2527	18.0676	1.7929	1.71667
163	-65.2747	18.0676	1.75911	1.7975
163	-29.6703	18.0676	0.164378	0.124444
163	-21.7582	18.0676	0.119654	0.0952667
163	-19.7802	18.0676	0.148958	0.08
163	-13.8462	18.0676	0.11407	0.119514
163	-7.91209	18.0676	0.136174	0.17
163	-5.93407	18.0676	0.139158	0.204167
163	-1.97802	18.0676	0.147865	0.119444
163	0	18.0676	0.104906	0.154033
163	7.91209	18.0676	0.232757	0.0628723
163	9.89011	18.0676	0.261447	0.0740566
163	11.8681	18.0676	0.275749	0.0759556
163	39.5604	18.0676	1.17479	0.0516667
163	41.5385	18.0676	1.39944	0.716667
163	47.4725	18.0676	1.15203	1.31482
163	49.4505	18.0676	1.11727	1.58167
163	53.4066	18.0676	0.983057	1.029
163	55.3846	18.0676	0.932393	0.836667
163	57.3626	18.0676	0.908098	0.836667
163	75.1648	18.0676	0.765931	0.913333
163	87.033	18.0676	0.986161	0.863333
165	-77.1429	18.0676	1.65921	1.18207
165	-65.2747	18.0676	1.74164	1.7
165	-29.6703	18.0676	0.157256	0.118333
165	-21.7582	18.0676	0.138502	0.093
165	-19.7802	18.0676	0.0800793	0.0769583
165	-13.8462	18.0676	0.137249	0.116163
165	-5.93407	18.0676	0.13798	0.1522
165	-3.95604	18.0676	0.13635	0.157466
165	-1.97802	18.0676	0.158162	0.148302
165	0	18.0676	0.111451	0.152783
165	1.97802	18.0676	0.0853858	0.144017
165	3.95604	18.0676	0.105118	0.116455
165	5.93407	18.0676	0.203331	0.0848744
165	7.91209	18.0676	0.251339	0.0704108
165	9.89011	18.0676	0.290082	0.0981818
165	11.8681	18.0676	0.299746	0.087573
165	13.8462	18.0676	0.193706	0.07591
165	15.8242	18.0676	0.13949	0.0569528
165	35.6044	18.0676	0.458445	0.0525581
165	37.5824	18.0676	0.797316	0.105422
165	39.5604	18.0676	1.13188	0.283853
165	41.5385	18.0676	1.32014	0.874027
165	43.5165	18.0676	1.33821	1.07689
165	45.4945	18.0676	1.33194	1.32044
165	47.4725	18.0676	1.19579	1.48301
165	49.4505	18.0676	1.20695	1.68069
165	51.4286	18.0676	1.2271	1.56631
165	55.3846	18.0676	1.08588	0.856667
165	57.3626	18.0676	0.987177	1.09667
165	75.1648	18.0676	0.769848	0.87
167	-77.1429	18.0676	1.66414	1.13329
167	-65.2747	18.0676	1.72836	1.55667
167	-29.6703	18.0676	0.141134	0.148571
167	-19.7802	18.0676	0.0765567	0.118667
167	-17.8022	18.0676	0.101919	0.118333
167	-13.8462	18.0676	0.203085	0.123479
167	-1.97802	18.0676	0.168208	0.378933
167	0	18.0676	0.119725	0.189968
167	9.89011	18.0676	0.36599	0.143333
167	47.4725	18.0676	1.24023	1.47995
167	49.4505	18.0676	1.31891	1.4227
167	51.4286	18.0676	1.33363	1.32
167	53.4066	18.0676	1.33835	1.18444
167	57.3626	18.0676	1.11028	1.24
167	85.0549	18.0676	0.96903	0.775
169	-77.1429	18.0676	1.66545	1.40028
169	-71.2088	18.0676	1.81981	1.93786
169	-69.2308	18.0676	1.87646	1.94333
169	-65.2747	18.0676	1.72501	1.57
169	-61.3187	18.0676	1.59981	1.7304
169	-57.3626	18.0676	1.25305	1.54073
169	-53.4066	18.0676	1.18923	1.11958
169	-29.6703	18.0676	0.116822	0.128125
169	-17.8022	18.0676	0.117739	0.123357
169	-13.8462	18.0676	0.227586	0.140655
169	0	18.0676	0.135588	0.144143
169	9.89011	18.0676	0.680056	0.173333
169	19.7802	18.0676	0.0902635	0.0927
169	39.5604	18.0676	1.07757	0.0822222
169	41.5385	18.0676	1.21277	0.08
169	43.5165	18.0676	1.20679	0.54
169	45.4945	18.0676	1.18854	1.12264
169	47.4725	18.0676	1.23148	1.44666
169	49.4505	18.0676	1.4131	1.47046
169	51.4286	18.0676	1.42644	1.385
169	71.2088	18.0676	0.526405	1.101
169	75.1648	18.0676	0.768471	0.84
171	-77.1429	18.0676	1.67447	1.80484
171	-69.2308	18.0676	1.84532	1.89111
171	-65.2747	18.0676	1.72156	1.6475
171	-63.2967	18.0676	1.66517	1.27732
171	-57.3626	18.0676	1.27591	1.4008
171	-55.3846	18.0676	1.26022	1.3679
171	-53.4066	18.0676	1.20107	1.23221
171	-29.6703	18.0676	0.104113	0.141111
171	-17.8022	18.0676	0.11904	0.112
171	-13.8462	18.0676	0.220322	0.132772
171	0	18.0676	0.166786	0.224
171	9.89011	18.0676	0.622605	0.193333
171	11.8681	18.0676	0.296052	0.11
171	13.8462	18.0676	0.178022	0.11125
171	15.8242	18.0676	0.144222	0.1
171	39.5604	18.0676	1.02442	0.0679
171	41.5385	18.0676	1.16523	0.2928
171	43.5165	18.0676	1.16335	0.98304
171	45.4945	18.0676	1.13846	1.31524
171	47.4725	18.0676	1.20733	1.59525
171	49.4505	18.0676	1.42483	1.5264
171	53.4066	18.0676	1.63755	1.3175
171	57.3626	18.0676	1.38909	1.03333
171	71.2088	18.0676	0.497328	1.23545
171	73.1868	18.0676	0.71773	1.035
171	75.1648	18.0676	0.771215	1.26
171	85.0549	18.0676	0.97157	0.615
173	-77.1429	18.0676	1.68447	1.02631
173	-71.2088	18.0676	1.81378	1.80735
173	-69.2308	18.0676	1.80857	1.81333
173	-67.2527	18.0676	1.76482	1.73625
173	-65.2747	18.0676	1.72089	1.5244
173	-63.2967	18.0676	1.67667	1.50981
173	-61.3187	18.0676	1.56872	1.54889
173	-59.3407	18.0676	1.39669	1.46498
173	-57.3626	18.0676	1.29232	1.36568
173	-55.3846	18.0676	1.26844	1.21699
173	-29.6703	18.0676	0.0972612	0.124706
173	-17.8022	18.0676	0.117381	0.100889
173	-13.8462	18.0676	0.220286	0.119481
173	9.89011	18.0676	0.351225	0.17
173	13.8462	18.0676	0.176598	0.1236
173	29.6703	18.0676	0.0845471	0.05286
173	47.4725	18.0676	1.16145	1.45152
173	53.4066	18.0676	1.61273	1.3425
173	55.3846	18.0676	1.66553	1.365
173	57.3626	18.0676	1.48406	1.42333
173	75.1648	18.0676	0.779624	1.18778
173	83.0769	18.0676	0.920258	0.553333
175	-77.1429	18.0676	1.69801	1.26395
175	-73.1868	18.0676	1.7429	1.94831
175	-67.2527	18.0676	1.74764	1.80338
175	-65.2747	18.0676	1.71403	1.8859
175	-61.3187	18.0676	1.56869	1.43978
175	-59.3407	18.0676	1.41224	1.45957
175	-35.6044	18.0676	0.134304	0.357
175	-33.6264	18.0676	0.116975	0.240687
175	-31.6484	18.0676	0.0961313	0.227667
175	-29.6703	18.0676	0.0947594	0.10381
175	-17.8022	18.0676	0.119647	0.0973
175	-15.8242	18.0676	0.179364	0.130356
175	-13.8462	18.0676	0.194167	0.14688
175	-11.8681	18.0676	0.13975	0.1324
175	-7.91209	18.0676	0.15353	0.13545
175	-5.93407	18.0676	0.162598	0.14836
175	-3.95604	18.0676	0.182193	0.173137
175	-1.97802	18.0676	0.215701	0.1574
175	0	18.0676	0.184967	0.268477
175	1.97802	18.0676	0.150255	0.222067
175	3.95604	18.0676	0.118157	0.227817
175	5.93407	18.0676	0.283133	0.0978
175	7.91209	18.0676	0.313025	0.173533
175	9.89011	18.0676	0.210797	0.151167
175	11.8681	18.0676	0.191417	0.153
175	13.8462	18.0676	0.171338	0.138891
175	15.8242	18.0676	0.144297	0.125044
175	17.8022	18.0676	0.123447	0.07752
175	19.7802	18.0676	0.105115	0.069
175	25.7143	18.0676	0.0506871	0.0733333
175	29.6703	18.0676	0.0890933	0.0566858
175	35.6044	18.0676	0.41908	0.0932333
175	37.5824	18.0676	0.736013	0.109445
175	39.5604	18.0676	0.927037	0.198226
175	41.5385	18.0676	1.04472	0.459692
175	43.5165	18.0676	1.06269	0.733411
175	45.4945	18.0676	1.05074	1.22797
175	47.4725	18.0676	1.14248	1.51004
175	55.3846	18.0676	1.71295	1.1875
175	57.3626	18.0676	1.54957	1.44667
175	75.1648	18.0676	0.790155	0.922222
175	77.1429	18.0676	0.855733	0.942
175	79.1209	18.0676	0.853701	0.783333
175	83.0769	18.0676	0.92297	0.795
175	87.033	18.0676	0.997329	0.304
177	-77.1429	18.0676	1.71984	1.466
177	-73.1868	18.0676	1.77038	1.89181
177	-71.2088	18.0676	1.79401	1.98321
177	-67.2527	18.0676	1.73453	1.686
177	-31.6484	18.0676	0.0992689	0.11875
177	-29.6703	18.0676	0.0942751	0.1324
177	-27.6923	18.0676	0.100657	0.109333
177	-25.7143	18.0676	0.108102	0.0933846
177	-23.7363	18.0676	0.0856886	0.0796667
177	-21.7582	18.0676	0.0756233	0.0863529
177	-19.7802	18.0676	0.0846556	0.107436
177	-17.8022	18.0676	0.115179	0.116716
177	-13.8462	18.0676	0.226001	0.174264
177	0	18.0676	0.198692	0.218182
177	9.89011	18.0676	0.238944	0.15
177	11.8681	18.0676	0.210441	0.1854
177	29.6703	18.0676	0.0942466	0.05698
177	33.6264	18.0676	0.239387	0.0914667
177	47.4725	18.0676	1.12963	1.33397
177	57.3626	18.0676	1.56978	1.29857
177	75.1648	18.0676	0.795899	0.76
177	77.1429	18.0676	0.866708	0.853077
177	79.1209	18.0676	0.863125	0.692222
177	81.0989	18.0676	0.878018	0.59
177	87.033	18.0676	0.99907	0.302444
179	-77.1429	18.0676	1.7493	1.32345
179	-67.2527	18.0676	1.72624	1.684
179	-31.6484	18.0676	0.0985462	0.135
179	-17.8022	18.0676	0.10144	0.0947222
179	-15.8242	18.0676	0.204006	0.173825
179	-13.8462	18.0676	0.251473	0.186559
179	-11.8681	18.0676	0.239441	0.190908
179	-9.89011	18.0676	0.210492	0.187431
179	-7.91209	18.0676	0.204535	0.190778
179	-5.93407	18.0676	0.195699	0.2105
179	-3.95604	18.0676	0.201177	0.310187
179	-1.97802	18.0676	0.243083	0.33811
179	0	18.0676	0.210549	0.195623
179	1.97802	18.0676	0.198592	0.266085
179	3.95604	18.0676	0.245073	0.291843
179	5.93407	18.0676	0.303276	0.206011
179	7.91209	18.0676	0.271591	0.182768
179	9.89011	18.0676	0.227487	0.157973
179	11.8681	18.0676	0.204881	0.162422
179	13.8462	18.0676	0.173175	0.138636
179	15.8242	18.0676	0.147307	0.11165
179	17.8022	18.0676	0.127456	0.09723
179	19.7802	18.0676	0.111129	0.05415
179	35.6044	18.0676	0.393048	0.0723417
179	37.5824	18.0676	0.665982	0.1394
179	39.5604	18.0676	0.830467	0.1325
179	41.5385	18.0676	0.92122	0.396383
179	43.5165	18.0676	0.96344	0.89135
179	45.4945	18.0676	0.990342	1.25562
179	47.4725	18.0676	1.10642	1.34635
179	49.4505	18.0676	1.26779	1.41844
179	51.4286	18.0676	1.07464	1.71692
179	75.1648	18.0676	0.798635	0.797128
179	79.1209	18.0676	0.873319	0.54
179	81.0989	18.0676	0.886646	0.655
181	-77.1429	18.0676	1.7802	1.5843
181	-75.1648	18.0676	1.84142	1.8767
181	-67.2527	18.0676	1.71841	1.73333
181	-53.4066	18.0676	1.14093	0.785607
181	-51.4286	18.0676	1.12813	1.0197
181	-35.6044	18.0676	0.15741	0.1339
181	-31.6484	18.0676	0.0986337	0.159286
181	-17.8022	18.0676	0.108607	0.103417
181	-15.8242	18.0676	0.151776	0.12233
181	-13.8462	18.0676	0.253899	0.154286
181	-7.91209	18.0676	0.216435	0.21115
181	0	18.0676	0.221614	0.18685
181	9.89011	18.0676	0.239684	0.175
181	13.8462	18.0676	0.179813	0.1648
181	47.4725	18.0676	1.07433	1.31382
181	51.4286	18.0676	0.955773	1.87525
181	53.4066	18.0676	1.30736	1.7612
181	57.3626	18.0676	1.42271	1.48333
181	59.3407	18.0676	1.23916	1.27109
181	75.1648	18.0676	0.802377	0.756888
181	79.1209	18.0676	0.883521	0.518
181	81.0989	18.0676	0.895341	0.883333
183	-77.1429	18.0676	1.80728	1.71663
183	-75.1648	18.0676	1.86936	1.7099
183	-67.2527	18.0676	1.71117	1.73
183	-53.4066	18.0676	1.10224	0.9064
183	-37.5824	18.0676	0.17738	0.165
183	-31.6484	18.0676	0.0959101	0.14
183	-29.6703	18.0676	0.0910238	0.09785
183	-17.8022	18.0676	0.114358	0.154
183	-15.8242	18.0676	0.157648	0.129434
183	-13.8462	18.0676	0.243365	0.165
183	-11.8681	18.0676	0.245975	0.128333
183	0	18.0676	0.233051	0.483422
183	3.95604	18.0676	0.271684	0.375855
183	5.93407	18.0676	0.28877	0.181429
183	9.89011	18.0676	0.243566	0.166667
183	15.8242	18.0676	0.151736	0.1236
183	29.6703	18.0676	0.0820487	0.05885
183	37.5824	18.0676	0.66486	0.0874356
183	41.5385	18.0676	0.816672	0.1751
183	45.4945	18.0676	0.918422	0.88332
183	47.4725	18.0676	1.02219	1.26669
183	51.4286	18.0676	0.88527	1.13695
183	53.4066	18.0676	1.15023	1.648
183	55.3846	18.0676	1.3682	1.67408
183	57.3626	18.0676	1.2887	1.23033
183	61.3187	18.0676	0.95825	0.526298
183	71.2088	18.0676	0.79033	1.07
183	73.1868	18.0676	0.797845	1.17222
183	75.1648	18.0676	0.808928	0.835224
183	77.1429	18.0676	0.882293	0.871928
183	79.1209	18.0676	0.893406	0.8675
183	81.0989	18.0676	0.904046	1.04
185	-75.1648	18.0676	1.88815	1.86191
185	-73.1868	18.0676	1.83426	1.885
185	-67.2527	18.0676	1.7078	1.67167
185	-55.3846	18.0676	1.23486	1.34415
185	-53.4066	18.0676	1.08462	1.00498
185	-43.5165	18.0676	0.407734	0.125942
185	-41.5385	18.0676	0.286828	0.108266
185	-31.6484	18.0676	0.0940843	0.15875
185	-29.6703	18.0676	0.0909647	0.0852461
185	-23.7363	18.0676	0.0640968	0.367975
185	-17.8022	18.0676	0.111643	0.103159
185	-11.8681	18.0676	0.246556	0.2266
185	-9.89011	18.0676	0.236468	0.1
185	0	18.0676	0.24586	0.242242
185	9.89011	18.0676	0.241947	0.17
185	45.4945	18.0676	0.878078	1.2425
185	47.4725	18.0676	0.985353	1.28444
185	57.3626	18.0676	1.14693	1.15042
185	59.3407	18.0676	0.932264	1.06637
185	61.3187	18.0676	0.862338	0.634596
185	63.2967	18.0676	0.786609	0.776364
185	71.2088	18.0676	0.785043	0.917759
185	73.1868	18.0676	0.796554	0.85703
185	75.1648	18.0676	0.812124	0.829999
185	77.1429	18.0676	0.890428	0.898571
185	79.1209	18.0676	0.904005	0.955714
187	-77.1429	18.0676	1.82169	1.12362
187	-73.1868	18.0676	1.82293	1.845
187	-69.2308	18.0676	1.70729	1.76869
187	-67.2527	18.0676	1.7082	1.69828
187	-61.3187	18.0676	1.64164	1.65315
187	-57.3626	18.0676	1.40306	1.58105
187	-53.4066	18.0676	1.06647	1.16711
187	-45.4945	18.0676	0.387226	0.269774
187	-43.5165	18.0676	0.336121	0.174699
187	-41.5385	18.0676	0.26507	0.127637
187	-39.5604	18.0676	0.197407	0.120287
187	-31.6484	18.0676	0.0925143	0.1275
187	-19.7802	18.0676	0.0924602	0.1648
187	-17.8022	18.0676	0.13506	0.0953083
187	-15.8242	18.0676	0.20662	0.147351
187	-13.8462	18.0676	0.218895	0.2369
187	-9.89011	18.0676	0.228515	0.132
187	5.93407	18.0676	0.274189	0.191688
187	9.89011	18.0676	0.246918	0.176667
187	23.7363	18.0676	0.0752358	0.0637556
187	47.4725	18.0676	0.953452	1.25818
187	55.3846	18.0676	1.23903	0.755839
187	57.3626	18.0676	1.08469	0.776571
187	59.3407	18.0676	0.797851	0.718315
187	61.3187	18.0676	0.822272	0.741641
187	63.2967	18.0676	0.811917	0.85017
187	73.1868	18.0676	0.795727	1.1136
187	75.1648	18.0676	0.816167	0.810844
187	77.1429	18.0676	0.892154	0.950687
187	79.1209	18.0676	0.912556	0.655
187	81.0989	18.0676	0.921142	0.88
189	-73.1868	18.0676	1.79742	1.77
189	-71.2088	18.0676	1.80098	1.78
189	-67.2527	18.0676	1.70206	1.69167
189	-65.2747	18.0676	1.67709	1.66095
189	-63.2967	18.0676	1.68373	1.6762
189	-61.3187	18.0676	1.65749	1.89134
189	-59.3407	18.0676	1.54441	1.55216
189	-57.3626	18.0676	1.43829	1.55834
189	-55.3846	18.0676	1.28338	1.44253
189	-53.4066	18.0676	1.09182	0.838897
189	-51.4286	18.0676	0.910055	0.909948
189	-49.4505	18.0676	0.776376	0.568803
189	-47.4725	18.0676	0.502061	0.545127
189	-45.4945	18.0676	0.361527	0.333545
189	-43.5165	18.0676	0.299242	0.2266
189	-39.5604	18.0676	0.19062	0.113172
189	-37.5824	18.0676	0.163356	0.15127
189	-35.6044	18.0676	0.115034	0.120759
189	-33.6264	18.0676	0.0968984	0.099913
189	-31.6484	18.0676	0.0901609	0.13616
189	-17.8022	18.0676	0.162528	0.091146
189	-15.8242	18.0676	0.217784	0.146786
189	-13.8462	18.0676	0.225922	0.163079
189	-11.8681	18.0676	0.234237	0.160888
189	-9.89011	18.0676	0.224798	0.168077
189	0	18.0676	0.261523	0.498564
189	9.89011	18.0676	0.245441	0.145
189	23.7363	18.0676	0.0778983	0.0831556
189	47.4725	18.0676	0.912035	1.26463
189	55.3846	18.0676	1.00638	1.08875
189	59.3407	18.0676	0.751391	1.05137
189	63.2967	18.0676	0.841348	0.722485
189	75.1648	18.0676	0.826726	0.853244
189	77.1429	18.0676	0.892696	0.766667
189	81.0989	18.0676	0.929	0.733333
189	85.0549	18.0676	0.987884	0.6415
189	87.033	18.0676	1.00937	0.42918
191	-73.1868	18.0676	1.77906	1.76
191	-71.2088	18.0676	1.7598	1.815
191	-69.2308	18.0676	1.66517	1.86333
191	-67.2527	18.0676	1.68499	1.791
191	-65.2747	18.0676	1.67368	1.49954
191	-63.2967	18.0676	1.67786	1.53228
191	-61.3187	18.0676	1.65323	1.64546
191	-59.3407	18.0676	1.54709	1.66357
191	-57.3626	18.0676	1.45354	1.5689
191	-55.3846	18.0676	1.30948	1.41626
191	-53.4066	18.0676	1.14069	1.10757
191	-51.4286	18.0676	0.947489	0.902842
191	-49.4505	18.0676	0.763025	0.669206
191	-47.4725	18.0676	0.507555	0.508754
191	-35.6044	18.0676	0.110819	0.132198
191	-33.6264	18.0676	0.0906293	0.0877113
191	-31.6484	18.0676	0.0855271	0.0855093
191	-17.8022	18.0676	0.192538	0.0978053
191	-15.8242	18.0676	0.207892	0.124888
191	-13.8462	18.0676	0.219504	0.139418
191	-11.8681	18.0676	0.226871	0.175983
191	-9.89011	18.0676	0.221519	0.188318
191	-7.91209	18.0676	0.219363	0.241291
191	-5.93407	18.0676	0.223601	0.315779
191	-3.95604	18.0676	0.261808	0.405821
191	-1.97802	18.0676	0.300472	0.429061
191	0	18.0676	0.261913	0.35518
191	1.97802	18.0676	0.227108	0.2
191	3.95604	18.0676	0.221015	0.142
191	5.93407	18.0676	0.272001	0.164
191	7.91209	18.0676	0.259298	0.145
191	9.89011	18.0676	0.263122	0.146
191	11.8681	18.0676	0.209638	0.15
191	17.8022	18.0676	0.135697	0.181333
191	21.7582	18.0676	0.0859143	0.1122
191	23.7363	18.0676	0.0693982	0.0673714
191	47.4725	18.0676	0.865566	1.19487
191	55.3846	18.0676	1.0841	1.56306
191	59.3407	18.0676	0.750922	0.751732
191	61.3187	18.0676	0.783253	0.565635
191	63.2967	18.0676	0.817678	0.557765
191	65.2747	18.0676	0.753902	0.784816
191	67.2527	18.0676	0.72354	1.07404
191	69.2308	18.0676	0.701833	0.921684
191	71.2088	18.0676	0.723969	0.724504
191	73.1868	18.0676	0.803763	1.01368
191	75.1648	18.0676	0.831574	0.758333
191	77.1429	18.0676	0.891118	0.769839
191	79.1209	18.0676	0.922122	0.815
193	-67.2527	18.0676	1.65662	1.7
193	-47.4725	18.0676	0.531513	0.3914
193	-45.4945	18.0676	0.432231	0.4532
193	-43.5165	18.0676	0.335245	0.2163
193	-41.5385	18.0676	0.270685	0.2369
193	-39.5604	18.0676	0.22188	0.1751
193	-35.6044	18.0676	0.108905	0.11845
193	-31.6484	18.0676	0.0820872	0.116
193	-17.8022	18.0676	0.185747	0.13621
193	-15.8242	18.0676	0.196293	0.1854
193	-11.8681	18.0676	0.21633	0.174209
193	-9.89011	18.0676	0.216611	0.174
193	0	18.0676	0.26194	0.537893
193	7.91209	18.0676	0.254657	0.34793
193	9.89011	18.0676	0.278643	0.186667
193	13.8462	18.0676	0.140092	0.142
193	15.8242	18.0676	0.143578	0.0875
193	17.8022	18.0676	0.13318	0.09
193	19.7802	18.0676	0.122799	0.11
193	23.7363	18.0676	0.055273	0.0617586
193	47.4725	18.0676	0.856821	1.10974
193	53.4066	18.0676	1.14206	1.43333
193	55.3846	18.0676	1.01992	0.846721
193	57.3626	18.0676	0.877597	0.748768
193	59.3407	18.0676	0.768244	0.770785
193	63.2967	18.0676	0.790811	0.710229
193	67.2527	18.0676	0.742642	0.972055
193	69.2308	18.0676	0.678387	0.644276
193	71.2088	18.0676	0.714555	1.09955
193	73.1868	18.0676	0.804976	1.11792
193	75.1648	18.0676	0.835099	0.737313
193	77.1429	18.0676	0.888703	0.836667
193	79.1209	18.0676	0.926619	0.818571
195	-67.2527	18.0676	1.60909	1.625
195	-31.6484	18.0676	0.0813038	0.13625
195	-17.8022	18.0676	0.178091	0.15856
195	-11.8681	18.0676	0.20843	0.139409
195	-9.89011	18.0676	0.212525	0.1675
195	0	18.0676	0.269967	0.39187
195	3.95604	18.0676	0.213678	0.252
195	9.89011	18.0676	0.192322	0.25
195	11.8681	18.0676	0.121666	0.19055
195	31.6484	18.0676	0.0620616	0.156667
195	33.6264	18.0676	0.147396	0.1375
195	35.6044	18.0676	0.26626	0.132
195	37.5824	18.0676	0.450581	0.1825
195	39.5604	18.0676	0.548309	0.71
195	41.5385	18.0676	0.61079	0.34
195	43.5165	18.0676	0.67858	0.605
195	47.4725	18.0676	0.868966	1.10853
195	49.4505	18.0676	0.979032	1.24
195	53.4066	18.0676	1.02109	0.712211
195	55.3846	18.0676	0.975471	0.804091
195	57.3626	18.0676	0.811536	0.542731
195	59.3407	18.0676	0.741613	0.431139
195	67.2527	18.0676	0.739523	0.94
195	69.2308	18.0676	0.659529	0.731186
195	71.2088	18.0676	0.69698	0.862559
195	73.1868	18.0676	0.795429	1.0236
195	75.1648	18.0676	0.839904	0.783083
195	77.1429	18.0676	0.886995	0.748861
195	79.1209	18.0676	0.930888	0.87
195	85.0549	18.0676	0.995977	0.7015
197	-67.2527	18.0676	1.56665	1.624
197	-33.6264	18.0676	0.114933	0.0618
197	-31.6484	18.0676	0.0809655	0.11625
197	-17.8022	18.0676	0.17146	0.174
197	-11.8681	18.0676	0.206708	0.165724
197	-9.89011	18.0676	0.209443	0.165
197	0	18.0676	0.275807	0.45
197	9.89011	18.0676	0.163461	0.246667
197	13.8462	18.0676	0.123638	0.206
197	19.7802	18.0676	0.113564	0.0824
197	25.7143	18.0676	0.0421752	0.0509333
197	47.4725	18.0676	0.870814	0.986143
197	53.4066	18.0676	0.714325	0.820374
197	71.2088	18.0676	0.679082	0.913666
197	73.1868	18.0676	0.785051	0.989508
197	75.1648	18.0676	0.832772	0.70467
197	77.1429	18.0676	0.887947	0.8525
197	79.1209	18.0676	0.935539	0.993333
197	85.0549	18.0676	0.998961	0.815
199	-67.2527	18.0676	1.54898	1.60167
199	-47.4725	18.0676	0.533487	0.648718
199	-31.6484	18.0676	0.0811362	0.125833
199	-29.6703	18.0676	0.0879018	0.0515
199	-25.7143	18.0676	0.129393	0.125525
199	-17.8022	18.0676	0.166563	0.175
199	-11.8681	18.0676	0.20613	0.178173
199	-5.93407	18.0676	0.27267	0.491903
199	0	18.0676	0.283632	0.538065
199	9.89011	18.0676	0.161946	0.27
199	15.8242	18.0676	0.153656	0.1957
199	23.7363	18.0676	0.0481018	0.0918
199	29.6703	18.0676	0.0699074	0.07074
199	47.4725	18.0676	0.859356	0.984125
199	49.4505	18.0676	0.959303	1.16125
199	53.4066	18.0676	0.949494	0.992582
199	71.2088	18.0676	0.664903	1.00411
199	73.1868	18.0676	0.776289	0.968821
199	75.1648	18.0676	0.817321	0.71697
199	77.1429	18.0676	0.890954	0.852857
199	79.1209	18.0676	0.940394	0.897778
201	-77.1429	18.0676	1.6939	1.0165
201	-67.2527	18.0676	1.5342	1.62667
201	-39.5604	18.0676	0.231304	0.256342
201	-35.6044	18.0676	0.0944585	0.112736
201	-31.6484	18.0676	0.0813707	0.119
201	-29.6703	18.0676	0.0906637	0.0640476
201	-27.6923	18.0676	0.112083	0.0824
201	-19.7802	18.0676	0.159727	0.151119
201	-17.8022	18.0676	0.164272	0.1617
201	-13.8462	18.0676	0.195251	0.1875
201	-11.8681	18.0676	0.208402	0.173416
201	-9.89011	18.0676	0.212656	0.230587
201	0	18.0676	0.290441	0.433519
201	9.89011	18.0676	0.151914	0.23
201	21.7582	18.0676	0.0682612	0.05888
201	23.7363	18.0676	0.0624627	0.0646
201	47.4725	18.0676	0.829629	0.941889
201	53.4066	18.0676	1.04751	0.865385
201	55.3846	18.0676	0.957162	0.821824
201	71.2088	18.0676	0.659021	0.98116
201	73.1868	18.0676	0.769409	0.88219
201	75.1648	18.0676	0.809688	0.6846
201	77.1429	18.0676	0.892433	0.8225
201	79.1209	18.0676	0.944378	0.856375
203	-67.2527	18.0676	1.51192	1.59
203	-31.6484	18.0676	0.0830705	0.109
203	-27.6923	18.0676	0.113846	0.102927
203	-17.8022	18.0676	0.159338	0.179556
203	-13.8462	18.0676	0.196501	0.1925
203	-11.8681	18.0676	0.210067	0.159294
203	9.89011	18.0676	0.15182	0.226667
203	21.7582	18.0676	0.0827714	0.15965
203	23.7363	18.0676	0.0891003	0.06935
203	29.6703	18.0676	0.065044	0.05492
203	47.4725	18.0676	0.801706	0.884333
203	53.4066	18.0676	0.981788	1.07105
203	55.3846	18.0676	0.956923	0.83375
203	71.2088	18.0676	0.659038	0.822809
203	73.1868	18.0676	0.763411	0.747251
203	75.1648	18.0676	0.800234	0.661143
203	77.1429	18.0676	0.893484	0.905
203	79.1209	18.0676	0.94843	0.912857
203	87.033	18.0676	1.02058	0.54475
205	-77.1429	18.0676	1.69172	1.21237
205	-67.2527	18.0676	1.52562	1.60667
205	-31.6484	18.0676	0.0871372	0.105455
205	-17.8022	18.0676	0.157022	0.178286
205	-13.8462	18.0676	0.198992	0.19625
205	9.89011	18.0676	0.15115	0.275
205	17.8022	18.0676	0.145967	0.1515
205	23.7363	18.0676	0.12084	0.111301
205	25.7143	18.0676	0.0887229	0.0878291
205	27.6923	18.0676	0.0648015	0.0813615
205	31.6484	18.0676	0.0731065	0.0513227
205	33.6264	18.0676	0.08737	0.133697
205	35.6044	18.0676	0.164436	0.123013
205	37.5824	18.0676	0.269486	0.18893
205	39.5604	18.0676	0.367793	0.218143
205	41.5385	18.0676	0.46847	0.319698
205	43.5165	18.0676	0.572921	0.749879
205	47.4725	18.0676	0.768824	0.827778
205	53.4066	18.0676	0.962249	1.19143
205	55.3846	18.0676	1.02029	0.9425
205	71.2088	18.0676	0.650501	0.847058
205	73.1868	18.0676	0.738709	0.736226
205	75.1648	18.0676	0.794855	0.608
205	77.1429	18.0676	0.897882	0.81
205	79.1209	18.0676	0.953276	0.737667
205	85.0549	18.0676	1.01147	0.998636
207	-77.1429	18.0676	1.68817	1.46625
207	-67.2527	18.0676	1.52688	1.584
207	-31.6484	18.0676	0.0922214	0.0981818
207	-23.7363	18.0676	0.134004	0.1133
207	-17.8022	18.0676	0.159566	0.193
207	-15.8242	18.0676	0.179844	0.2075
207	-11.8681	18.0676	0.21698	0.199077
207	9.89011	18.0676	0.146466	0.215925
207	11.8681	18.0676	0.140641	0.169829
207	13.8462	18.0676	0.136201	0.154025
207	15.8242	18.0676	0.131477	0.16766
207	17.8022	18.0676	0.135879	0.143925
207	21.7582	18.0676	0.148064	0.115857
207	23.7363	18.0676	0.1336	0.0855091
207	25.7143	18.0676	0.0995652	0.141625
207	27.6923	18.0676	0.0682701	0.0703833
207	29.6703	18.0676	0.0599586	0.0522889
207	31.6484	18.0676	0.0682943	0.09198
207	33.6264	18.0676	0.0771515	0.119867
207	35.6044	18.0676	0.151246	0.18685
207	37.5824	18.0676	0.250428	0.228129
207	39.5604	18.0676	0.349243	0.5459
207	41.5385	18.0676	0.449971	0.503733
207	43.5165	18.0676	0.550113	1.1227
207	45.4945	18.0676	0.65549	1.1742
207	47.4725	18.0676	0.732171	0.944425
207	49.4505	18.0676	0.825406	1.32183
207	51.4286	18.0676	0.91143	1.23
207	53.4066	18.0676	0.87021	1.30451
207	55.3846	18.0676	0.826055	1.1964
207	71.2088	18.0676	0.643786	0.750899
207	73.1868	18.0676	0.721773	0.743323
207	75.1648	18.0676	0.79313	0.608696
207	77.1429	18.0676	0.902412	0.775
207	79.1209	18.0676	0.958159	0.623333
207	81.0989	18.0676	0.982773	0.6325
209	-75.1648	18.0676	1.71478	1.45167
209	-71.2088	18.0676	1.59923	1.48333
209	-69.2308	18.0676	1.55048	1.5
209	-67.2527	18.0676	1.50655	1.6
209	-63.2967	18.0676	1.50994	1.7946
209	-61.3187	18.0676	1.59518	1.84822
209	-59.3407	18.0676	1.61252	1.80368
209	-57.3626	18.0676	1.65228	1.76619
209	-55.3846	18.0676	1.49455	1.71195
209	-53.4066	18.0676	1.20164	1.2795
209	-51.4286	18.0676	0.992887	1.11984
209	-49.4505	18.0676	0.830749	0.918
209	-47.4725	18.0676	0.77774	0.8989
209	-45.4945	18.0676	0.716185	0.78275
209	-43.5165	18.0676	0.56434	0.70195
209	-41.5385	18.0676	0.411609	0.527725
209	-39.5604	18.0676	0.27972	0.3781
209	-37.5824	18.0676	0.225154	0.31814
209	-35.6044	18.0676	0.155435	0.208333
209	-33.6264	18.0676	0.114352	0.166634
209	-31.6484	18.0676	0.0981246	0.102778
209	-29.6703	18.0676	0.10527	0.0766667
209	-27.6923	18.0676	0.117184	0.0750398
209	-25.7143	18.0676	0.102155	0.0828571
209	-23.7363	18.0676	0.12379	0.0983333
209	-21.7582	18.0676	0.127556	0.140011
209	-19.7802	18.0676	0.14004	0.175
209	-17.8022	18.0676	0.167805	0.179332
209	-15.8242	18.0676	0.187175	0.19145
209	-13.8462	18.0676	0.207501	0.2021
209	-11.8681	18.0676	0.220133	0.2208
209	-9.89011	18.0676	0.228422	0.25861
209	-7.91209	18.0676	0.255782	0.274756
209	-5.93407	18.0676	0.328257	0.4297
209	-3.95604	18.0676	0.405838	0.578963
209	-1.97802	18.0676	0.368033	0.575914
209	0	18.0676	0.314167	0.514767
209	1.97802	18.0676	0.288533	0.397694
209	3.95604	18.0676	0.190933	0.30118
209	5.93407	18.0676	0.167439	0.2096
[truncated: 74,483 more rows]

## Sheet: EDFig3b
lon	lat	Depth	mod ALK (mmol/m3)	obs ALK (mmol/m3)
1	-69.2308	18.0676	2378.95	2389.18
1	-67.2527	18.0676	2378.49	2394.38
1	-65.2747	18.0676	2375.35	2394.89
1	-63.2967	18.0676	2368.74	2382.32
1	-61.3187	18.0676	2364.26	2386.91
1	-59.3407	18.0676	2361.75	2364.44
1	-57.3626	18.0676	2359.94	2356.76
1	-55.3846	18.0676	2356.17	2353.17
1	-53.4066	18.0676	2353.16	2352.35
1	-51.4286	18.0676	2354.34	2343.48
1	-49.4505	18.0676	2356.54	2334.94
1	-47.4725	18.0676	2357.08	2324.83
1	-45.4945	18.0676	2360.08	2331.76
1	-43.5165	18.0676	2365.38	2340.46
1	-41.5385	18.0676	2372.87	2346.55
1	-37.5824	18.0676	2395.58	2371.55
1	-35.6044	18.0676	2404.91	2391.09
1	-33.6264	18.0676	2414.87	2405.51
1	-31.6484	18.0676	2419.42	2408.12
1	-29.6703	18.0676	2417.63	2409.55
1	-27.6923	18.0676	2418.75	2416.35
1	-25.7143	18.0676	2417.78	2428.29
1	-23.7363	18.0676	2420.42	2430.89
1	-21.7582	18.0676	2422.38	2428.64
1	-19.7802	18.0676	2424.14	2439.05
1	-17.8022	18.0676	2427.77	2451.34
1	-15.8242	18.0676	2433.11	2447.7
1	-13.8462	18.0676	2444.83	2460.13
1	-11.8681	18.0676	2444.85	2464.18
1	-9.89011	18.0676	2438.74	2471.04
1	-3.95604	18.0676	2385.31	2400.92
1	-1.97802	18.0676	2363.5	2392.72
1	0	18.0676	2355.16	2294.06
1	3.95604	18.0676	2371.56	2333.96
1	51.4286	18.0676	2345.12	2374.64
1	53.4066	18.0676	2349.9	2345.26
1	55.3846	18.0676	2358.17	2353.59
1	57.3626	18.0676	2367.3	2361.36
1	59.3407	18.0676	2377.68	2370.33
1	61.3187	18.0676	2382.26	2376.45
1	63.2967	18.0676	2383.75	2367.73
1	65.2747	18.0676	2381.03	2369.66
1	69.2308	18.0676	2380.19	2373.86
1	71.2088	18.0676	2374.53	2371.72
1	73.1868	18.0676	2350.84	2333.52
1	75.1648	18.0676	2344.61	2347.56
1	77.1429	18.0676	2342.7	2332.89
1	79.1209	18.0676	2342.01	2374.16
3	-67.2527	18.0676	2380.61	2374.65
3	-65.2747	18.0676	2375	2383.58
3	-63.2967	18.0676	2370.7	2373.77
3	-61.3187	18.0676	2366.2	2376.06
3	-59.3407	18.0676	2363.33	2374
3	-53.4066	18.0676	2354.06	2353.11
3	-51.4286	18.0676	2354.43	2343.63
3	-49.4505	18.0676	2356.54	2324.32
3	-47.4725	18.0676	2356.86	2321.77
3	-43.5165	18.0676	2364.11	2336.68
3	-29.6703	18.0676	2414.06	2402.88
3	-23.7363	18.0676	2414.59	2423.91
3	-19.7802	18.0676	2417.45	2423.2
3	-11.8681	18.0676	2436.68	2470.44
3	-5.93407	18.0676	2402.64	2394.87
3	-3.95604	18.0676	2379.38	2395.85
3	-1.97802	18.0676	2356.97	2391.58
3	0	18.0676	2349.13	2369.24
3	1.97802	18.0676	2354.25	2344.41
3	3.95604	18.0676	2362.01	2308.19
3	5.93407	18.0676	2369.07	2305.42
3	51.4286	18.0676	2335.01	2409.45
3	53.4066	18.0676	2335.19	2362.27
3	55.3846	18.0676	2346.3	2357.68
3	57.3626	18.0676	2355.59	2362.62
3	59.3407	18.0676	2358.49	2353.98
3	61.3187	18.0676	2363.28	2359.76
3	63.2967	18.0676	2375.49	2377.01
3	65.2747	18.0676	2379.07	2360.27
3	67.2527	18.0676	2380.13	2384.47
3	69.2308	18.0676	2380.4	2377.8
3	71.2088	18.0676	2377.54	2366.36
3	73.1868	18.0676	2358.96	2352.77
3	75.1648	18.0676	2353.08	2350.8
3	77.1429	18.0676	2351.12	2319.65
3	79.1209	18.0676	2349.12	2352.24
5	-67.2527	18.0676	2380.77	2388.49
5	-65.2747	18.0676	2375.94	2391.87
5	-63.2967	18.0676	2372.49	2390.93
5	-61.3187	18.0676	2368.43	2383.5
5	-59.3407	18.0676	2365.51	2357.6
5	-57.3626	18.0676	2363.14	2349.95
5	-49.4505	18.0676	2355.97	2336.71
5	-47.4725	18.0676	2356.18	2320.95
5	-45.4945	18.0676	2358.39	2317.77
5	-43.5165	18.0676	2362.31	2335.35
5	-39.5604	18.0676	2381.97	2363.32
5	-29.6703	18.0676	2411.91	2405.15
5	-23.7363	18.0676	2408	2418.18
5	-21.7582	18.0676	2409.44	2403.27
5	-19.7802	18.0676	2410.49	2435.34
5	-17.8022	18.0676	2415.91	2439.03
5	-15.8242	18.0676	2419.47	2455.21
5	-13.8462	18.0676	2425.07	2463.62
5	-11.8681	18.0676	2426.96	2467.17
5	-9.89011	18.0676	2425.47	2425.71
5	-7.91209	18.0676	2412.32	2395.9
5	-5.93407	18.0676	2392.27	2383.91
5	-3.95604	18.0676	2368.91	2369.72
5	-1.97802	18.0676	2344.83	2399.99
5	0	18.0676	2334.32	2359.18
5	53.4066	18.0676	2314.4	2379.82
5	55.3846	18.0676	2329.64	2354.92
5	57.3626	18.0676	2334.67	2349.55
5	59.3407	18.0676	2331.78	2317.58
5	63.2967	18.0676	2365.89	2383.37
5	65.2747	18.0676	2376.04	2383.12
5	67.2527	18.0676	2379.23	2386.18
5	69.2308	18.0676	2379.63	2376.09
5	71.2088	18.0676	2378.96	2377.59
5	73.1868	18.0676	2365.26	2352.85
5	75.1648	18.0676	2360.09	2357.32
5	77.1429	18.0676	2357.52	2367.98
5	79.1209	18.0676	2352.69	2317.03
7	-65.2747	18.0676	2376.9	2388.95
7	-61.3187	18.0676	2370.22	2378.99
7	-59.3407	18.0676	2367.38	2384.33
7	-57.3626	18.0676	2365.94	2360.16
7	-55.3846	18.0676	2361.7	2370.93
7	-45.4945	18.0676	2357.15	2321.38
7	-43.5165	18.0676	2360.96	2338.58
7	-41.5385	18.0676	2368.72	2337.65
7	-39.5604	18.0676	2380.84	2391.71
7	-29.6703	18.0676	2408.61	2401.17
7	-23.7363	18.0676	2401.15	2405.63
7	-21.7582	18.0676	2402.75	2398.82
7	-11.8681	18.0676	2420.91	2444.39
7	-5.93407	18.0676	2384.09	2405.58
7	-3.95604	18.0676	2356.67	2369.67
7	-1.97802	18.0676	2322.13	2355.5
7	0	18.0676	2289.49	2328.42
7	1.97802	18.0676	2267.59	2334.17
7	3.95604	18.0676	2239.41	2253.7
7	53.4066	18.0676	2275.3	2407.33
7	55.3846	18.0676	2301.89	2381.34
7	57.3626	18.0676	2301.28	2339.58
7	65.2747	18.0676	2368.89	2387.53
7	69.2308	18.0676	2377.15	2380.5
7	71.2088	18.0676	2378.89	2375.41
7	73.1868	18.0676	2369.63	2325.7
7	75.1648	18.0676	2365.4	2366.82
7	77.1429	18.0676	2360.9	2372.49
7	79.1209	18.0676	2355.17	2363.29
9	-65.2747	18.0676	2376.77	2388.42
9	-57.3626	18.0676	2368.23	2353.04
9	-45.4945	18.0676	2357.16	2328.85
9	-43.5165	18.0676	2360.52	2352.96
9	-41.5385	18.0676	2367.83	2344.74
9	-39.5604	18.0676	2379.98	2366.74
9	-37.5824	18.0676	2394.14	2382.88
9	-35.6044	18.0676	2405.13	2400.15
9	-33.6264	18.0676	2411.9	2402.25
9	-31.6484	18.0676	2406.46	2401.43
9	-29.6703	18.0676	2400.88	2395.95
9	-27.6923	18.0676	2397.06	2401.43
9	-25.7143	18.0676	2395.71	2378.99
9	-23.7363	18.0676	2395.93	2404.48
9	-11.8681	18.0676	2413.4	2416.78
9	-5.93407	18.0676	2385.67	2305.94
9	-3.95604	18.0676	2365.42	2352.61
9	-1.97802	18.0676	2319.56	2417.67
9	65.2747	18.0676	2357.13	2358.74
9	69.2308	18.0676	2371.99	2381.29
9	73.1868	18.0676	2372.34	2371.8
9	75.1648	18.0676	2368.31	2370.01
9	77.1429	18.0676	2361.7	2372.86
9	79.1209	18.0676	2355.65	2363.57
11	-57.3626	18.0676	2369.78	2349.84
11	-49.4505	18.0676	2354.71	2345.08
11	-43.5165	18.0676	2361	2331.32
11	-41.5385	18.0676	2369.81	2357.62
11	-39.5604	18.0676	2382.34	2367.33
11	-37.5824	18.0676	2393.65	2370.17
11	-31.6484	18.0676	2398.48	2399.12
11	-29.6703	18.0676	2393.41	2392.23
11	-23.7363	18.0676	2389.6	2398.67
11	-11.8681	18.0676	2403.6	2419.19
11	-9.89011	18.0676	2402.24	2419.11
11	65.2747	18.0676	2314.95	2308.41
11	69.2308	18.0676	2362.81	2372.36
11	73.1868	18.0676	2373.35	2377.59
11	75.1648	18.0676	2369.21	2373.04
11	77.1429	18.0676	2360.6	2374.7
13	-57.3626	18.0676	2370.58	2360.75
13	-37.5824	18.0676	2400.61	2382.46
13	-35.6044	18.0676	2404.47	2389.77
13	-29.6703	18.0676	2386.63	2388.96
13	-23.7363	18.0676	2382.64	2382.69
13	-11.8681	18.0676	2393.5	2400.61
13	69.2308	18.0676	2351.1	2363.91
13	73.1868	18.0676	2372.5	2362.63
13	75.1648	18.0676	2367.72	2373.49
13	77.1429	18.0676	2358.35	2357.01
15	-57.3626	18.0676	2370.86	2356.85
15	-45.4945	18.0676	2356.77	2321
15	-37.5824	18.0676	2393.63	2374.11
15	-35.6044	18.0676	2387.98	2395.95
15	-33.6264	18.0676	2380.72	2390.76
15	-29.6703	18.0676	2379.35	2384.33
15	-27.6923	18.0676	2385.99	2376.36
15	69.2308	18.0676	2335.53	2363.59
15	75.1648	18.0676	2364.56	2373.54
15	77.1429	18.0676	2355.99	2362.06
15	81.0989	18.0676	2332.25	2324.44
17	-57.3626	18.0676	2370.56	2367.24
17	-35.6044	18.0676	2376.62	2398.87
17	-33.6264	18.0676	2378.46	2381.01
17	69.2308	18.0676	2305.82	2338.62
17	73.1868	18.0676	2365.85	2364.07
17	75.1648	18.0676	2362.21	2364.62
17	81.0989	18.0676	2331.86	2320.16
19	-57.3626	18.0676	2369.31	2349.18
19	-41.5385	18.0676	2389.02	2390.16
19	-35.6044	18.0676	2378.87	2403.17
21	-59.3407	18.0676	2364.43	2356.35
21	-57.3626	18.0676	2367.62	2349.56
21	-43.5165	18.0676	2373.54	2320.49
23	-59.3407	18.0676	2363.54	2356.35
23	-55.3846	18.0676	2367.2	2345.7
23	-47.4725	18.0676	2354.62	2319.21
23	-37.5824	18.0676	2390.18	2379.23
25	-69.2308	18.0676	2357.35	2364.85
25	-67.2527	18.0676	2362.9	2361.47
25	-61.3187	18.0676	2361.48	2347.13
25	-55.3846	18.0676	2367.61	2355.33
25	-53.4066	18.0676	2364.38	2355.52
27	-63.2967	18.0676	2362.82	2354.3
27	-53.4066	18.0676	2363.19	2362.93
27	-51.4286	18.0676	2360.53	2350.72
27	-37.5824	18.0676	2384.02	2390.86
29	-69.2308	18.0676	2358.43	2350.38
29	-67.2527	18.0676	2365.32	2359.37
29	-65.2747	18.0676	2368.21	2351.37
29	-63.2967	18.0676	2363.47	2350.19
29	-61.3187	18.0676	2359.89	2344.75
29	-59.3407	18.0676	2360.82	2347.94
29	-57.3626	18.0676	2363.95	2347.91
29	-55.3846	18.0676	2363.82	2349.82
29	-53.4066	18.0676	2361.69	2347.32
29	-51.4286	18.0676	2358.83	2340.05
29	-49.4505	18.0676	2353.52	2335.79
29	-47.4725	18.0676	2355.74	2325.58
29	-45.4945	18.0676	2364.93	2346.12
29	-43.5165	18.0676	2379.82	2333.12
29	-41.5385	18.0676	2394.35	2385.86
29	-39.5604	18.0676	2392.74	2390.19
29	-37.5824	18.0676	2383.13	2393.28
29	-35.6044	18.0676	2384.29	2395.35
29	-33.6264	18.0676	2384.58	2377.5
31	-69.2308	18.0676	2358.9	2352.56
31	-67.2527	18.0676	2366.89	2356.77
31	-65.2747	18.0676	2370.79	2354.23
31	-63.2967	18.0676	2364.4	2347.19
31	-61.3187	18.0676	2359.68	2341.3
31	-59.3407	18.0676	2359.48	2347.74
31	-57.3626	18.0676	2362.36	2348.55
31	-55.3846	18.0676	2362.49	2347.94
31	-53.4066	18.0676	2360.39	2346.59
31	-51.4286	18.0676	2357.68	2336.24
31	-49.4505	18.0676	2353.3	2335.77
31	-47.4725	18.0676	2355.74	2334.25
31	-45.4945	18.0676	2364.69	2344.8
31	-43.5165	18.0676	2379.3	2336.21
31	-41.5385	18.0676	2394.45	2376.6
31	-39.5604	18.0676	2392.75	2386.96
31	-37.5824	18.0676	2383.89	2386.57
31	-35.6044	18.0676	2384.23	2388.11
31	-31.6484	18.0676	2378.61	2381.65
33	-67.2527	18.0676	2370.21	2356.26
33	-65.2747	18.0676	2371.99	2364.41
33	-61.3187	18.0676	2359.58	2345.08
33	-31.6484	18.0676	2381.39	2389.73
33	-29.6703	18.0676	2376.88	2391.03
35	-65.2747	18.0676	2372.16	2371.72
35	-61.3187	18.0676	2359.32	2323.85
35	-33.6264	18.0676	2389.88	2388.14
37	-65.2747	18.0676	2372.75	2364.55
37	-37.5824	18.0676	2384.45	2385.29
37	-33.6264	18.0676	2391.79	2387.87
37	-23.7363	18.0676	2371.21	2376.38
39	-67.2527	18.0676	2373.99	2291.69
39	-65.2747	18.0676	2373.84	2368.64
39	-63.2967	18.0676	2372.52	2348.9
39	-33.6264	18.0676	2392.41	2393.35
39	-23.7363	18.0676	2370.55	2379.12
41	-67.2527	18.0676	2373.34	2288.35
41	-65.2747	18.0676	2375.14	2356.01
41	-63.2967	18.0676	2374.34	2346.62
41	-61.3187	18.0676	2364.19	2345.96
41	-39.5604	18.0676	2388.47	2381.45
41	-33.6264	18.0676	2393.41	2394.85
41	-23.7363	18.0676	2370.78	2375.96
41	-3.95604	18.0676	2369.42	2374.95
43	-63.2967	18.0676	2374.63	2377.86
43	-41.5385	18.0676	2382.34	2323.87
43	-33.6264	18.0676	2393.77	2392.84
43	-31.6484	18.0676	2392.43	2397.94
43	-29.6703	18.0676	2385.16	2357.66
43	-23.7363	18.0676	2370	2374.95
43	-3.95604	18.0676	2364.38	2379.84
43	0	18.0676	2369.25	2382.99
45	-63.2967	18.0676	2374.21	2369.67
45	-61.3187	18.0676	2365.63	2341.47
45	-43.5165	18.0676	2361.89	2318.31
45	-41.5385	18.0676	2381.44	2336.6
45	-37.5824	18.0676	2383.32	2382.58
45	-35.6044	18.0676	2389.07	2399.12
45	-33.6264	18.0676	2393.63	2395.16
45	-13.8462	18.0676	2357.47	2326.33
45	-7.91209	18.0676	2360.31	2374.47
45	-5.93407	18.0676	2363.07	2372.24
45	-3.95604	18.0676	2365.56	2385.47
45	0	18.0676	2369.25	2376.84
47	-63.2967	18.0676	2373.97	2369.16
47	-45.4945	18.0676	2347.28	2326.06
47	-43.5165	18.0676	2358.47	2329.72
47	-33.6264	18.0676	2393.94	2394.37
47	-25.7143	18.0676	2368.77	2355.24
47	-9.89011	18.0676	2352.56	2362.62
47	-7.91209	18.0676	2360.4	2374.6
47	0	18.0676	2371.52	2388.62
47	1.97802	18.0676	2372.32	2389.13
49	-65.2747	18.0676	2383.96	2339.01
49	-63.2967	18.0676	2374.4	2353.23
49	-61.3187	18.0676	2365.3	2340.59
49	-45.4945	18.0676	2346.54	2334.54
49	-43.5165	18.0676	2356.65	2327.6
49	-41.5385	18.0676	2377.51	2311.38
49	-33.6264	18.0676	2394.11	2389.68
49	-25.7143	18.0676	2362.35	2362.13
49	-19.7802	18.0676	2349.68	2346.02
49	-11.8681	18.0676	2350.04	2347.41
49	0	18.0676	2374.26	2393.23
49	1.97802	18.0676	2374.47	2386.74
49	5.93407	18.0676	2396.72	2409.62
49	13.8462	18.0676	2418.69	2419.3
51	-63.2967	18.0676	2376.2	2345.42
51	-49.4505	18.0676	2348.57	2337.22
51	-45.4945	18.0676	2347.27	2331.71
51	-43.5165	18.0676	2359.4	2326.38
51	-41.5385	18.0676	2378.65	2314.88
51	-33.6264	18.0676	2393.9	2392.28
51	-31.6484	18.0676	2394.18	2397.53
51	-25.7143	18.0676	2364.32	2375.6
51	-23.7363	18.0676	2358.31	2350.2
51	-19.7802	18.0676	2352.24	2359.04
51	-11.8681	18.0676	2348.39	2350.62
51	-9.89011	18.0676	2349.33	2356.57
51	-5.93407	18.0676	2372.52	2354.98
51	0	18.0676	2377.06	2381.71
51	1.97802	18.0676	2377.17	2379.91
51	5.93407	18.0676	2383.25	2390.16
51	9.89011	18.0676	2378.69	2380.58
51	13.8462	18.0676	2413.3	2402.38
53	-65.2747	18.0676	2385.42	2369.52
53	-63.2967	18.0676	2376.56	2368.64
53	-47.4725	18.0676	2345.37	2336.13
53	-45.4945	18.0676	2349.14	2336.04
53	-41.5385	18.0676	2380.8	2331.34
53	-39.5604	18.0676	2384.61	2394.4
53	-35.6044	18.0676	2387.73	2394.07
53	-33.6264	18.0676	2394.3	2389.44
53	-31.6484	18.0676	2393.98	2398.34
53	-29.6703	18.0676	2388.13	2393.2
53	-19.7802	18.0676	2351.22	2352.61
53	-11.8681	18.0676	2341.68	2340.34
53	-9.89011	18.0676	2346.27	2353.81
53	-7.91209	18.0676	2353.4	2360.01
53	-5.93407	18.0676	2365	2395.28
53	5.93407	18.0676	2387.42	2392.55
53	7.91209	18.0676	2384.97	2386.48
53	9.89011	18.0676	2385.52	2387.87
53	13.8462	18.0676	2406.73	2397.98
55	-63.2967	18.0676	2375.84	2351.74
55	-61.3187	18.0676	2364.69	2339.33
55	-45.4945	18.0676	2356.22	2332.79
55	-35.6044	18.0676	2390.01	2418.69
55	-33.6264	18.0676	2395.42	2387.86
55	-29.6703	18.0676	2388.27	2397.99
55	-27.6923	18.0676	2379.79	2391.99
55	-25.7143	18.0676	2370.37	2373.56
55	-23.7363	18.0676	2363.53	2371.98
55	-21.7582	18.0676	2356.49	2364.51
55	-19.7802	18.0676	2349.62	2356.46
55	-17.8022	18.0676	2343.14	2351.17
55	-15.8242	18.0676	2339.73	2335.41
55	-13.8462	18.0676	2337.36	2334.86
55	-11.8681	18.0676	2340.95	2333.95
55	-7.91209	18.0676	2351.91	2337.55
55	-5.93407	18.0676	2358.32	2363.23
55	-3.95604	18.0676	2367.55	2367.48
55	7.91209	18.0676	2389.38	2383.69
55	9.89011	18.0676	2391.95	2382.78
55	13.8462	18.0676	2408.21	2394.62
57	-47.4725	18.0676	2350.7	2324.35
57	-45.4945	18.0676	2361.95	2330.41
57	-43.5165	18.0676	2374.87	2353.28
57	-39.5604	18.0676	2382.58	2392.72
57	-37.5824	18.0676	2385.33	2384.01
57	-35.6044	18.0676	2391.89	2387.09
57	-33.6264	18.0676	2396.39	2388.43
57	-31.6484	18.0676	2393.8	2387.6
57	-29.6703	18.0676	2387.95	2388.11
57	-27.6923	18.0676	2380.5	2369.67
57	-25.7143	18.0676	2371.4	2382.06
57	-19.7802	18.0676	2346.28	2351.75
57	-7.91209	18.0676	2351.51	2338.83
57	-3.95604	18.0676	2366.17	2366.01
57	-1.97802	18.0676	2375.2	2364.29
57	0	18.0676	2379.09	2370.5
57	1.97802	18.0676	2381.58	2369.27
57	3.95604	18.0676	2384.12	2368.64
57	7.91209	18.0676	2393.24	2385.33
59	-67.2527	18.0676	2370.68	2334.01
59	-65.2747	18.0676	2376.35	2348
59	-63.2967	18.0676	2370.76	2351.57
59	-47.4725	18.0676	2351.88	2324.29
59	-33.6264	18.0676	2397.38	2392.53
59	-29.6703	18.0676	2388.97	2381.42
59	-19.7802	18.0676	2343.71	2360.27
59	-13.8462	18.0676	2333.61	2333.3
59	-9.89011	18.0676	2344.02	2334.84
59	-7.91209	18.0676	2350.96	2335.35
59	1.97802	18.0676	2378.68	2396.59
59	3.95604	18.0676	2384.63	2382.92
59	7.91209	18.0676	2398.89	2396.72
59	9.89011	18.0676	2403.54	2400.36
59	17.8022	18.0676	2416.27	2399.37
59	19.7802	18.0676	2417.91	2396.39
61	-67.2527	18.0676	2368.72	2349.18
61	-63.2967	18.0676	2368.35	2351.96
61	-61.3187	18.0676	2361.88	2335.17
61	-59.3407	18.0676	2357.64	2347.64
61	-49.4505	18.0676	2347.1	2348.15
61	-47.4725	18.0676	2353.66	2325.25
61	-45.4945	18.0676	2366.12	2328.69
61	-33.6264	18.0676	2398.71	2386.72
61	-19.7802	18.0676	2343.38	2360.43
61	-7.91209	18.0676	2349.21	2322.08
61	-1.97802	18.0676	2373.83	2382.99
61	0	18.0676	2374.61	2385.04
61	1.97802	18.0676	2373.59	2377.86
61	5.93407	18.0676	2394.93	2423.49
61	9.89011	18.0676	2409.88	2420.69
61	15.8242	18.0676	2423.18	2411.32
61	17.8022	18.0676	2424.53	2403.99
61	19.7802	18.0676	2427.67	2425.05
61	21.7582	18.0676	2438.56	2427.69
61	23.7363	18.0676	2446.66	2442.2
63	-63.2967	18.0676	2366.64	2353.28
63	-59.3407	18.0676	2356.17	2339.42
63	-57.3626	18.0676	2355.51	2344.14
63	-45.4945	18.0676	2363.41	2314.07
63	-43.5165	18.0676	2375.87	2361.56
63	-37.5824	18.0676	2385.21	2386.39
63	-35.6044	18.0676	2393.56	2394.81
63	-33.6264	18.0676	2401.5	2391.41
63	-19.7802	18.0676	2344.51	2352.99
63	-7.91209	18.0676	2346.84	2327.66
63	7.91209	18.0676	2404.51	2436.34
63	9.89011	18.0676	2413.22	2431.53
63	15.8242	18.0676	2427.52	2419.02
63	19.7802	18.0676	2438.18	2426.71
63	21.7582	18.0676	2444.64	2437.08
65	-63.2967	18.0676	2365.06	2348.15
65	-61.3187	18.0676	2359.77	2333.55
65	-49.4505	18.0676	2348.04	2329.29
65	-43.5165	18.0676	2372.62	2336.12
65	-37.5824	18.0676	2386.32	2395.36
65	-33.6264	18.0676	2404.26	2390.98
65	-19.7802	18.0676	2345.35	2342.76
65	-11.8681	18.0676	2335.97	2353.79
65	-7.91209	18.0676	2344.9	2325.17
65	5.93407	18.0676	2391.3	2388.11
65	7.91209	18.0676	2402.04	2449.94
65	9.89011	18.0676	2413.82	2444.18
65	11.8681	18.0676	2419.05	2441.37
65	13.8462	18.0676	2424.76	2436.84
65	15.8242	18.0676	2431.87	2432.9
65	19.7802	18.0676	2444.31	2453.49
67	-65.2747	18.0676	2365.73	2363.78
67	-61.3187	18.0676	2358.94	2349.18
67	-51.4286	18.0676	2349.41	2350.2
67	-45.4945	18.0676	2357.83	2309.76
67	-33.6264	18.0676	2405.6	2393.07
67	-29.6703	18.0676	2399.21	2407.11
67	-27.6923	18.0676	2389.51	2385.04
67	-19.7802	18.0676	2346.65	2339.91
67	-7.91209	18.0676	2343.24	2324.31
67	7.91209	18.0676	2398.79	2458.38
69	-67.2527	18.0676	2361.19	2355.34
69	-65.2747	18.0676	2364.9	2351.11
69	-61.3187	18.0676	2358.14	2344.57
69	-59.3407	18.0676	2355.71	2334.32
69	-51.4286	18.0676	2350.26	2369.68
69	-33.6264	18.0676	2406.76	2396.87
69	-19.7802	18.0676	2348.81	2355.43
69	-7.91209	18.0676	2340.88	2326.16
69	7.91209	18.0676	2392.81	2446.29
71	-67.2527	18.0676	2362.5	2317.32
71	-63.2967	18.0676	2362.04	2336.82
71	-61.3187	18.0676	2357.65	2336.93
71	-49.4505	18.0676	2349	2337.91
71	-47.4725	18.0676	2348.27	2339.46
71	-33.6264	18.0676	2406.65	2394.21
71	-29.6703	18.0676	2401.37	2416.8
71	-19.7802	18.0676	2351.08	2348.24
71	-7.91209	18.0676	2336.54	2310.76
71	-3.95604	18.0676	2355.83	2352.54
71	7.91209	18.0676	2380.77	2428.89
73	-61.3187	18.0676	2357.96	2337.1
73	-47.4725	18.0676	2349.5	2330.59
73	-45.4945	18.0676	2358.38	2345.49
73	-43.5165	18.0676	2368.42	2363.18
73	-35.6044	18.0676	2394.21	2385.65
73	-33.6264	18.0676	2405.42	2388.74
73	-19.7802	18.0676	2353.25	2348.24
73	-7.91209	18.0676	2334.12	2315.48
73	-3.95604	18.0676	2353.75	2341.76
73	-1.97802	18.0676	2361.22	2347.55
73	7.91209	18.0676	2363.38	2390.23
75	-61.3187	18.0676	2359.68	2342.01
75	-59.3407	18.0676	2359.72	2343.26
75	-43.5165	18.0676	2367.45	2371.21
75	-41.5385	18.0676	2371.09	2355.56
75	-33.6264	18.0676	2403.88	2406.14
75	-31.6484	18.0676	2406.75	2412.24
75	-29.6703	18.0676	2402.16	2420.38
75	-23.7363	18.0676	2378.77	2385.72
75	-19.7802	18.0676	2354.45	2346.35
75	-7.91209	18.0676	2332.5	2313.95
75	7.91209	18.0676	2343.77	2351.83
75	9.89011	18.0676	2332.54	2348.93
77	-67.2527	18.0676	2362.92	2303.92
77	-61.3187	18.0676	2362.31	2342.78
77	-39.5604	18.0676	2374.87	2372.44
77	-33.6264	18.0676	2402.89	2390.16
77	-31.6484	18.0676	2407.54	2405.1
77	-19.7802	18.0676	2353.14	2343.9
77	-7.91209	18.0676	2330.88	2305.42
79	-67.2527	18.0676	2369.54	2307.25
79	-65.2747	18.0676	2365.13	2320.01
79	-63.2967	18.0676	2362.78	2336.81
79	-61.3187	18.0676	2364.18	2341.06
79	-35.6044	18.0676	2391.69	2384.52
79	-31.6484	18.0676	2409.46	2409.85
79	-29.6703	18.0676	2407.5	2407.65
79	-27.6923	18.0676	2401.5	2407.42
79	-25.7143	18.0676	2394.2	2387.02
79	-23.7363	18.0676	2383.81	2383.91
79	-21.7582	18.0676	2367.87	2345.23
79	-19.7802	18.0676	2349.09	2345.45
79	-17.8022	18.0676	2332.39	2327.8
79	-15.8242	18.0676	2321.65	2321.47
79	-13.8462	18.0676	2317.74	2333.55
79	-11.8681	18.0676	2317.25	2337.96
79	-9.89011	18.0676	2322.13	2311.02
79	-7.91209	18.0676	2329.18	2304.39
79	-5.93407	18.0676	2337.98	2303.1
79	-3.95604	18.0676	2344.82	2296.83
79	0	18.0676	2355.74	2327.99
79	1.97802	18.0676	2353.36	2322.99
79	3.95604	18.0676	2344.2	2327.1
79	5.93407	18.0676	2325.91	2335.86
81	-67.2527	18.0676	2373.67	2307.37
81	-65.2747	18.0676	2367.43	2320.12
81	-63.2967	18.0676	2364.44	2342.75
81	-61.3187	18.0676	2365.86	2346.74
81	-59.3407	18.0676	2369.75	2353.27
81	-35.6044	18.0676	2393.02	2382.06
81	-33.6264	18.0676	2405.88	2386.81
81	-31.6484	18.0676	2411.51	2411.55
81	-27.6923	18.0676	2404.45	2407.27
81	-25.7143	18.0676	2396.42	2408.08
81	-23.7363	18.0676	2383.61	2374.27
81	-21.7582	18.0676	2365.39	2345.81
81	-19.7802	18.0676	2346.01	2343.37
81	-17.8022	18.0676	2329.28	2332.44
81	-15.8242	18.0676	2318.97	2332.77
81	-13.8462	18.0676	2315.31	2322.88
81	-11.8681	18.0676	2314.85	2334.36
81	-9.89011	18.0676	2320.32	2320.95
81	-7.91209	18.0676	2327.99	2302.28
81	-5.93407	18.0676	2336.76	2303.85
81	-3.95604	18.0676	2342.67	2309.46
81	-1.97802	18.0676	2348.09	2329.65
81	0	18.0676	2352.77	2320.85
81	1.97802	18.0676	2346.53	2323.38
81	3.95604	18.0676	2334.04	2340.23
81	5.93407	18.0676	2314.06	2345.6
83	-65.2747	18.0676	2367.87	2313.01
83	-63.2967	18.0676	2366.03	2348.23
83	-61.3187	18.0676	2367.88	2352.69
83	-59.3407	18.0676	2371.63	2359.19
83	-57.3626	18.0676	2369.18	2353.46
83	-35.6044	18.0676	2395.2	2385.82
83	-31.6484	18.0676	2411.77	2417.39
83	-25.7143	18.0676	2396.89	2393.25
83	-19.7802	18.0676	2342.15	2346.08
83	-7.91209	18.0676	2326.68	2269.46
83	3.95604	18.0676	2322.66	2329.61
83	9.89011	18.0676	2279.32	2278.87
85	-65.2747	18.0676	2366.2	2334.39
85	-63.2967	18.0676	2366.9	2349.32
85	-59.3407	18.0676	2371.48	2350.82
85	-57.3626	18.0676	2369.1	2348.37
85	-55.3846	18.0676	2363.91	2347.1
85	-35.6044	18.0676	2397.62	2384.93
85	-31.6484	18.0676	2412.1	2416.07
85	-29.6703	18.0676	2410.68	2408.65
85	-27.6923	18.0676	2405.06	2396.52
85	-25.7143	18.0676	2394.18	2416.91
85	-19.7802	18.0676	2339.74	2344.12
85	-7.91209	18.0676	2322.43	2293.65
85	3.95604	18.0676	2321.98	2318.94
85	5.93407	18.0676	2297.93	2268.36
85	7.91209	18.0676	2284.54	2257.65
85	9.89011	18.0676	2271.65	2294.77
85	11.8681	18.0676	2261.65	2273.37
87	-63.2967	18.0676	2367.18	2358.4
87	-59.3407	18.0676	2371.73	2348.15
87	-55.3846	18.0676	2365.01	2344.36
87	-53.4066	18.0676	2359.56	2340.9
87	-33.6264	18.0676	2410.12	2387.12
87	-31.6484	18.0676	2413.09	2421.13
87	-29.6703	18.0676	2410.42	2432.46
87	-27.6923	18.0676	2402.56	2413.36
87	-19.7802	18.0676	2339.73	2360.38
87	-7.91209	18.0676	2318.05	2303.3
87	7.91209	18.0676	2283.75	2270.63
87	9.89011	18.0676	2261.99	2268.31
87	11.8681	18.0676	2242.64	2247.58
89	-63.2967	18.0676	2367.09	2358.4
89	-59.3407	18.0676	2371.84	2347.13
89	-51.4286	18.0676	2353.61	2336.99
89	-31.6484	18.0676	2413.11	2418.59
89	-27.6923	18.0676	2401.6	2429.86
89	-19.7802	18.0676	2340.93	2358.14
89	-9.89011	18.0676	2306.73	2300.98
89	-7.91209	18.0676	2310.32	2304.68
89	-5.93407	18.0676	2320.67	2275.89
89	5.93407	18.0676	2290.91	2268.23
89	7.91209	18.0676	2276.04	2257.15
89	9.89011	18.0676	2250.01	2269.86
89	11.8681	18.0676	2223.11	2251.79
89	13.8462	18.0676	2211.17	2254.69
89	15.8242	18.0676	2218.52	2240.28
89	17.8022	18.0676	2228.43	2245.99
91	-65.2747	18.0676	2361.56	2371.72
91	-63.2967	18.0676	2366.4	2368.64
91	-61.3187	18.0676	2370.2	2366.08
91	-51.4286	18.0676	2353.39	2334.84
91	-49.4505	18.0676	2351.8	2333.64
91	-47.4725	18.0676	2353.37	2336.64
91	-33.6264	18.0676	2409.21	2399.48
91	-31.6484	18.0676	2412.51	2409.86
91	-19.7802	18.0676	2343.59	2362.39
91	-7.91209	18.0676	2303.96	2305.49
91	-5.93407	18.0676	2311.76	2303.08
91	-1.97802	18.0676	2306.74	2267.22
91	1.97802	18.0676	2297.04	2287.3
91	3.95604	18.0676	2280.67	2285.74
91	5.93407	18.0676	2269.31	2302.06
91	7.91209	18.0676	2256.73	2290.47
91	9.89011	18.0676	2231.6	2239.87
91	17.8022	18.0676	2208	2233.53
93	-65.2747	18.0676	2362.16	2369.05
93	-63.2967	18.0676	2365.76	2368.64
93	-61.3187	18.0676	2369.78	2363.01
93	-59.3407	18.0676	2370.87	2363.01
93	-47.4725	18.0676	2351.71	2334.9
93	-45.4945	18.0676	2356.03	2331.86
93	-33.6264	18.0676	2407.88	2398.22
93	-31.6484	18.0676	2412.33	2408.8
93	-19.7802	18.0676	2345.96	2364.39
93	-7.91209	18.0676	2298.08	2310.29
93	-1.97802	18.0676	2302.64	2276.42
93	0	18.0676	2303.82	2273.75
93	1.97802	18.0676	2294.46	2274
93	3.95604	18.0676	2280.34	2278.81
93	19.7802	18.0676	2198.38	2248.67
95	-61.3187	18.0676	2369.51	2374.79
95	-45.4945	18.0676	2355.26	2339.31
95	-43.5165	18.0676	2361.22	2350.96
95	-41.5385	18.0676	2365.79	2359.45
95	-39.5604	18.0676	2371.17	2361.72
95	-37.5824	18.0676	2380.45	2370.43
95	-35.6044	18.0676	2392.68	2376.26
95	-33.6264	18.0676	2407.44	2398.67
95	-31.6484	18.0676	2412.51	2409.96
95	-29.6703	18.0676	2409.65	2428.44
95	-27.6923	18.0676	2403.05	2418.32
95	-25.7143	18.0676	2391.32	2415.77
95	-23.7363	18.0676	2377.44	2385.01
95	-21.7582	18.0676	2361.03	2370.09
95	-19.7802	18.0676	2343.53	2355.41
95	-17.8022	18.0676	2328.34	2344.46
95	-15.8242	18.0676	2317.71	2333.46
95	-13.8462	18.0676	2312.1	2324.95
95	-11.8681	18.0676	2306.96	2312.89
95	-9.89011	18.0676	2300.75	2308.7
95	-7.91209	18.0676	2292.58	2308.39
95	-5.93407	18.0676	2293.12	2293.49
95	-3.95604	18.0676	2296.28	2289.24
95	-1.97802	18.0676	2300.03	2280.66
95	0	18.0676	2301.92	2281.56
97	-61.3187	18.0676	2369.82	2365.57
97	-33.6264	18.0676	2410.62	2404.22
97	-19.7802	18.0676	2342.14	2375.46
97	-13.8462	18.0676	2312.3	2306.15
97	-7.91209	18.0676	2291.57	2279.65
97	0	18.0676	2293.59	2283
99	-63.2967	18.0676	2368.97	2364.03
99	-61.3187	18.0676	2372.56	2364.55
99	-33.6264	18.0676	2415.19	2407.3
99	-19.7802	18.0676	2342.01	2379.4
99	-7.91209	18.0676	2291.6	2276.55
99	-5.93407	18.0676	2288.56	2271.32
99	-3.95604	18.0676	2287.84	2284.29
101	-63.2967	18.0676	2370.62	2352.25
101	-33.6264	18.0676	2418.35	2418.55
101	-31.6484	18.0676	2421.18	2425.87
101	-19.7802	18.0676	2343.3	2373.43
101	-9.89011	18.0676	2296.56	2259.26
101	-7.91209	18.0676	2291.32	2279.49
101	-5.93407	18.0676	2289.01	2270.29
101	-3.95604	18.0676	2286.84	2286.68
103	-61.3187	18.0676	2370.32	2346.11
103	-53.4066	18.0676	2360.95	2351.74
103	-33.6264	18.0676	2417.89	2407.63
103	-31.6484	18.0676	2420.91	2424.18
103	-19.7802	18.0676	2345	2361.61
103	-9.89011	18.0676	2291.95	2252.71
103	-5.93407	18.0676	2281.63	2265.34
105	-61.3187	18.0676	2368.61	2342.52
105	-33.6264	18.0676	2414.97	2413.41
105	-31.6484	18.0676	2418.02	2417.88
105	-23.7363	18.0676	2375.45	2404.5
105	-19.7802	18.0676	2345.35	2389.03
105	-9.89011	18.0676	2288.96	2273.84
105	-7.91209	18.0676	2260.03	2250.42
105	-5.93407	18.0676	2241.2	2231.77
107	-61.3187	18.0676	2367.2	2346.11
107	-31.6484	18.0676	2413.94	2413.91
107	-19.7802	18.0676	2344.26	2362.02
107	-15.8242	18.0676	2322.08	2294.73
107	-13.8462	18.0676	2316.47	2286.02
107	-11.8681	18.0676	2307.6	2287.09
107	-9.89011	18.0676	2296.68	2295.37
109	-63.2967	18.0676	2368.44	2361.98
109	-39.5604	18.0676	2394.91	2362.74
109	-31.6484	18.0676	2409.98	2414.4
109	-29.6703	18.0676	2401.37	2409.62
109	-21.7582	18.0676	2355.36	2354.23
109	-19.7802	18.0676	2342.92	2351
109	-17.8022	18.0676	2330.87	2320.59
109	-11.8681	18.0676	2306.25	2320.48
109	-9.89011	18.0676	2301.42	2317.24
111	-65.2747	18.0676	2379.41	2346.24
111	-61.3187	18.0676	2366.36	2365.57
111	-39.5604	18.0676	2396.32	2372.98
111	-31.6484	18.0676	2404.61	2410.32
111	-23.7363	18.0676	2367.21	2371.12
111	-21.7582	18.0676	2355.66	2375.3
111	-19.7802	18.0676	2344.12	2365.09
111	-17.8022	18.0676	2330.32	2347.62
111	-15.8242	18.0676	2320.23	2331.24
111	-13.8462	18.0676	2312	2335.45
111	-11.8681	18.0676	2306.29	2323.09
113	-65.2747	18.0676	2379.89	2349.73
113	-63.2967	18.0676	2372.74	2349.56
113	-61.3187	18.0676	2366.79	2349.18
113	-31.6484	18.0676	2402.42	2400.1
113	-23.7363	18.0676	2372.99	2366.48
113	-21.7582	18.0676	2360.1	2364.25
115	-63.2967	18.0676	2373.25	2342.45
115	-61.3187	18.0676	2367.33	2346.75
115	-59.3407	18.0676	2362.28	2356.54
115	-57.3626	18.0676	2360.41	2341.87
115	-55.3846	18.0676	2359.93	2337.26
115	-53.4066	18.0676	2360.06	2336.81
115	-51.4286	18.0676	2358.42	2349.04
115	-49.4505	18.0676	2355.74	2334.17
115	-47.4725	18.0676	2356.51	2341.79
115	-45.4945	18.0676	2359.72	2350.36
115	-43.5165	18.0676	2364.31	2354.26
115	-41.5385	18.0676	2376.12	2360.42
115	-39.5604	18.0676	2394.17	2363.59
115	-37.5824	18.0676	2411.09	2379.33
115	-35.6044	18.0676	2415.01	2406.7
115	-33.6264	18.0676	2395.39	2373.46
115	-31.6484	18.0676	2397.37	2390.22
115	-11.8681	18.0676	2305.5	2235.97
115	-9.89011	18.0676	2292.41	2273.37
117	-61.3187	18.0676	2368.21	2352.25
117	-17.8022	18.0676	2345.79	2314.52
117	-15.8242	18.0676	2330.71	2297.19
117	-13.8462	18.0676	2317.1	2263.12
117	-11.8681	18.0676	2306.08	2254.41
117	-9.89011	18.0676	2290.7	2278.23
119	-61.3187	18.0676	2368.79	2345.08
119	-9.89011	18.0676	2292.71	2278.74
121	-61.3187	18.0676	2368.93	2346.82
121	-11.8681	18.0676	2306.88	2279.51
121	-9.89011	18.0676	2291.16	2279.51
123	-61.3187	18.0676	2368.67	2340.68
123	-11.8681	18.0676	2309.92	2279.17
123	25.7143	18.0676	2330.26	2326.3
123	27.6923	18.0676	2313.41	2330.28
123	29.6703	18.0676	2292.28	2331.29
123	31.6484	18.0676	2233.02	2325.1
125	-61.3187	18.0676	2367.97	2345.9
125	25.7143	18.0676	2336.38	2318.96
125	27.6923	18.0676	2327.02	2332.06
125	29.6703	18.0676	2309.29	2328.54
125	31.6484	18.0676	2266.41	2332.66
127	25.7143	18.0676	2342.34	2336.61
127	27.6923	18.0676	2339.02	2328.94
127	29.6703	18.0676	2320.38	2336.2
129	-61.3187	18.0676	2366.98	2346
129	1.97802	18.0676	2334.97	2322.81
129	7.91209	18.0676	2313.67	2263.87
129	9.89011	18.0676	2317.36	2271.52
129	11.8681	18.0676	2322.5	2289.19
129	13.8462	18.0676	2326.41	2313.01
129	15.8242	18.0676	2330.01	2336.82
129	17.8022	18.0676	2335.66	2327.87
129	19.7802	18.0676	2340.64	2330.57
129	21.7582	18.0676	2343.19	2332.79
129	23.7363	18.0676	2344.64	2332.27
129	25.7143	18.0676	2347.64	2341.36
129	29.6703	18.0676	2325.93	2332.99
129	31.6484	18.0676	2314.15	2338.93
131	-61.3187	18.0676	2366.95	2342.42
131	1.97802	18.0676	2336.3	2300.82
131	3.95604	18.0676	2323.27	2322.93
131	5.93407	18.0676	2311.47	2258.41
131	7.91209	18.0676	2313.18	2271.79
131	23.7363	18.0676	2346.02	2341.08
131	27.6923	18.0676	2343.54	2338.63
131	29.6703	18.0676	2329.04	2335.75
133	23.7363	18.0676	2347.9	2331.76
133	31.6484	18.0676	2331.56	2322
135	-61.3187	18.0676	2367.66	2350.31
135	11.8681	18.0676	2325.46	2297.65
135	13.8462	18.0676	2332.03	2296.42
135	15.8242	18.0676	2338.12	2302.26
135	17.8022	18.0676	2343.31	2323.05
135	19.7802	18.0676	2346.7	2331.69
135	21.7582	18.0676	2348.56	2332.89
135	23.7363	18.0676	2351.03	2341.47
135	25.7143	18.0676	2350.6	2346.31
135	27.6923	18.0676	2350.03	2341.24
135	29.6703	18.0676	2344.05	2331.37
135	31.6484	18.0676	2339.16	2334.73
137	-61.3187	18.0676	2368.19	2343.34
137	1.97802	18.0676	2325.06	2321.11
137	3.95604	18.0676	2317.43	2296.3
137	5.93407	18.0676	2312.96	2290.53
137	7.91209	18.0676	2318.33	2284.07
137	9.89011	18.0676	2319.54	2285.86
137	11.8681	18.0676	2325.92	2291.97
137	13.8462	18.0676	2333.45	2296.68
137	15.8242	18.0676	2340.32	2308.24
137	17.8022	18.0676	2346.07	2316.47
137	19.7802	18.0676	2349.46	2322.86
137	21.7582	18.0676	2351.64	2328.65
137	23.7363	18.0676	2354.68	2334.82
137	25.7143	18.0676	2353.29	2335.4
137	27.6923	18.0676	2348.84	2336.79
137	29.6703	18.0676	2343.42	2331.13
137	31.6484	18.0676	2341.24	2329.8
137	33.6264	18.0676	2333.69	2321.43
139	-65.2747	18.0676	2381.81	2346.86
139	-63.2967	18.0676	2371.76	2344.21
139	-61.3187	18.0676	2368.88	2339.52
139	-59.3407	18.0676	2366.25	2336.11
139	-57.3626	18.0676	2364.71	2329.48
139	1.97802	18.0676	2325.94	2301.37
139	3.95604	18.0676	2319.9	2281.41
139	5.93407	18.0676	2316.59	2263.38
139	15.8242	18.0676	2341.9	2328.35
139	23.7363	18.0676	2357.98	2335.04
139	29.6703	18.0676	2340.31	2341.3
141	-65.2747	18.0676	2383.95	2354.42
141	-63.2967	18.0676	2372.9	2348.37
141	-61.3187	18.0676	2369.55	2345.98
141	-57.3626	18.0676	2365.87	2327.11
141	-55.3846	18.0676	2364.93	2329.59
141	-53.4066	18.0676	2362.15	2328.43
141	-51.4286	18.0676	2359.54	2330.68
141	-49.4505	18.0676	2357.09	2339.17
141	-47.4725	18.0676	2357.51	2359.35
141	-41.5385	18.0676	2387.77	2351.37
141	-1.97802	18.0676	2322.98	2349.79
141	0	18.0676	2330.39	2326.32
141	1.97802	18.0676	2327.48	2313.22
141	3.95604	18.0676	2322.85	2317.29
141	9.89011	18.0676	2319.85	2318.78
141	11.8681	18.0676	2326.38	2336.88
141	17.8022	18.0676	2350.44	2328.18
141	21.7582	18.0676	2359.07	2318.78
141	23.7363	18.0676	2360.41	2341.01
141	27.6923	18.0676	2350.88	2339.96
141	29.6703	18.0676	2342.08	2340.27
141	33.6264	18.0676	2334.04	2317.17
141	35.6044	18.0676	2324.88	2326.84
141	45.4945	18.0676	2320.31	2324.04
143	-65.2747	18.0676	2382.99	2372.58
143	-63.2967	18.0676	2376.47	2334.43
143	-55.3846	18.0676	2365.37	2327
143	-53.4066	18.0676	2362.02	2326.04
143	-51.4286	18.0676	2359.34	2330.69
143	-49.4505	18.0676	2357.05	2336.26
143	-1.97802	18.0676	2329.11	2288.68
143	0	18.0676	2331.59	2294.6
143	1.97802	18.0676	2329.93	2291.7
143	9.89011	18.0676	2319.39	2288.39
143	23.7363	18.0676	2361.69	2341.6
143	29.6703	18.0676	2344.79	2346.46
143	31.6484	18.0676	2340.94	2338.63
143	33.6264	18.0676	2336.89	2343.03
143	35.6044	18.0676	2330.01	2327.46
143	37.5824	18.0676	2314.41	2337.37
143	39.5604	18.0676	2295.19	2308.07
143	41.5385	18.0676	2279.1	2300.84
143	57.3626	18.0676	2232.68	2268.35
145	-67.2527	18.0676	2357.71	2370.01
145	-65.2747	18.0676	2376.73	2376.49
145	-63.2967	18.0676	2374.03	2334.32
145	-51.4286	18.0676	2359.2	2337.5
145	-49.4505	18.0676	2356.99	2339.74
145	-47.4725	18.0676	2359.91	2348.32
145	-45.4945	18.0676	2365.9	2367.04
145	-3.95604	18.0676	2343.76	2311.06
145	-1.97802	18.0676	2338.48	2302.99
145	0	18.0676	2334.97	2307.19
145	5.93407	18.0676	2324.75	2278.83
145	23.7363	18.0676	2361.51	2347.54
145	29.6703	18.0676	2344.38	2351.23
145	31.6484	18.0676	2341.96	2329.67
145	33.6264	18.0676	2337.59	2317.82
145	35.6044	18.0676	2331.09	2315.64
145	37.5824	18.0676	2315.73	2319.61
145	39.5604	18.0676	2297.91	2303.68
145	41.5385	18.0676	2273.51	2305.24
145	45.4945	18.0676	2250.67	2300.28
145	53.4066	18.0676	2245.33	2246.63
145	55.3846	18.0676	2241.93	2229.64
147	-63.2967	18.0676	2373.13	2333.4
147	-45.4945	18.0676	2368.52	2372.55
147	-43.5165	18.0676	2374.36	2369.47
147	0	18.0676	2336.89	2300.59
147	1.97802	18.0676	2331.8	2300.72
147	3.95604	18.0676	2327.91	2287.67
147	5.93407	18.0676	2321.93	2296.52
147	9.89011	18.0676	2319.98	2323.91
147	11.8681	18.0676	2326.21	2340.98
147	15.8242	18.0676	2340.1	2332.1
147	17.8022	18.0676	2348.4	2329.2
147	21.7582	18.0676	2358.97	2325.61
147	23.7363	18.0676	2360.57	2350.24
147	25.7143	18.0676	2358.85	2338.93
147	27.6923	18.0676	2352.55	2357.72
147	29.6703	18.0676	2344.06	2342.11
147	31.6484	18.0676	2341.37	2337.26
147	33.6264	18.0676	2337.83	2330.19
147	35.6044	18.0676	2329.83	2321.93
147	37.5824	18.0676	2316.38	2328.69
147	39.5604	18.0676	2301.16	2307.95
147	41.5385	18.0676	2280.64	2295.16
147	51.4286	18.0676	2248.16	2279.82
147	53.4066	18.0676	2253.61	2274.44
149	0	18.0676	2337.24	2315.11
149	5.93407	18.0676	2320.88	2280.79
149	7.91209	18.0676	2317.86	2273.33
149	9.89011	18.0676	2320.64	2286.68
149	11.8681	18.0676	2326.07	2301.82
149	13.8462	18.0676	2331.87	2326.54
149	15.8242	18.0676	2339.47	2321.69
149	17.8022	18.0676	2347.5	2344.77
149	19.7802	18.0676	2353.97	2350.51
149	21.7582	18.0676	2358.42	2339.91
149	23.7363	18.0676	2360.31	2355.79
149	25.7143	18.0676	2359.83	2357.17
149	27.6923	18.0676	2354	2353.74
149	29.6703	18.0676	2344.16	2343.84
149	31.6484	18.0676	2340.01	2328.48
149	33.6264	18.0676	2337.7	2344.84
149	35.6044	18.0676	2329.93	2339.21
149	37.5824	18.0676	2317.67	2332.84
149	39.5604	18.0676	2304.36	2312.64
149	41.5385	18.0676	2285.98	2297
149	49.4505	18.0676	2259.58	2282.72
149	51.4286	18.0676	2260.34	2284.53
149	53.4066	18.0676	2262.79	2303.11
151	-63.2967	18.0676	2368.72	2334.12
151	0	18.0676	2340.87	2336.73
151	23.7363	18.0676	2361.67	2347.13
151	29.6703	18.0676	2346.07	2351.71
151	35.6044	18.0676	2328.89	2317.69
151	37.5824	18.0676	2318.05	2323.46
151	39.5604	18.0676	2308.42	2288.66
151	41.5385	18.0676	2292.18	2312.17
151	47.4725	18.0676	2270.17	2293.06
151	49.4505	18.0676	2268.83	2256.77
151	53.4066	18.0676	2268.91	2306.66
153	-63.2967	18.0676	2366.45	2341.7
153	-15.8242	18.0676	2362.39	2308.2
153	0	18.0676	2342.64	2296.83
153	23.7363	18.0676	2364.29	2358.45
153	29.6703	18.0676	2346.28	2353.89
153	37.5824	18.0676	2319.03	2291.47
153	39.5604	18.0676	2311.32	2308.2
153	41.5385	18.0676	2296.6	2286.51
153	43.5165	18.0676	2283.02	2281.11
153	45.4945	18.0676	2275.66	2288.98
155	-29.6703	18.0676	2387.14	2379.59
155	-25.7143	18.0676	2388.78	2369.87
155	-23.7363	18.0676	2388.58	2352.32
155	-17.8022	18.0676	2369.83	2351.91
155	0	18.0676	2342.86	2298.36
155	1.97802	18.0676	2337.28	2301.95
155	3.95604	18.0676	2334.99	2295.37
155	5.93407	18.0676	2328.5	2297.75
155	7.91209	18.0676	2322.9	2292.45
155	9.89011	18.0676	2324.77	2317.99
155	11.8681	18.0676	2329.11	2320.39
155	13.8462	18.0676	2332.85	2325
155	15.8242	18.0676	2340.05	2341.48
155	17.8022	18.0676	2349.19	2336.01
155	19.7802	18.0676	2358.45	2347.59
155	21.7582	18.0676	2364.34	2359.58
155	23.7363	18.0676	2367.83	2360.22
155	25.7143	18.0676	2368.64	2356.09
155	27.6923	18.0676	2361.55	2356.73
155	29.6703	18.0676	2347.54	2344.87
155	31.6484	18.0676	2337.1	2335.84
155	33.6264	18.0676	2333.33	2330.98
155	35.6044	18.0676	2326.08	2324.74
155	37.5824	18.0676	2320.78	2325.8
155	39.5604	18.0676	2314.77	2318.97
155	41.5385	18.0676	2305.69	2319.27
155	43.5165	18.0676	2286.97	2289.86
155	45.4945	18.0676	2276.29	2291.31
157	-63.2967	18.0676	2365.27	2301.23
157	-29.6703	18.0676	2394.44	2380.76
157	-23.7363	18.0676	2390.85	2383.83
157	23.7363	18.0676	2371.44	2366.19
157	29.6703	18.0676	2350.22	2336.82
157	39.5604	18.0676	2317.08	2301.39
157	43.5165	18.0676	2294.93	2301.27
157	45.4945	18.0676	2277.65	2291.47
157	49.4505	18.0676	2264.7	2261.89
159	-63.2967	18.0676	2366.46	2275.62
159	-29.6703	18.0676	2400.2	2384.03
159	-23.7363	18.0676	2396.54	2373.21
159	-21.7582	18.0676	2391.43	2365.06
159	0	18.0676	2346.18	2298.7
159	5.93407	18.0676	2332.6	2272.68
159	23.7363	18.0676	2373.46	2354.56
159	25.7143	18.0676	2374.33	2358.74
159	29.6703	18.0676	2354	2346.03
159	33.6264	18.0676	2332.08	2335.09
159	35.6044	18.0676	2324.24	2330.12
159	39.5604	18.0676	2319.26	2296.19
159	45.4945	18.0676	2279.05	2288.17
159	47.4725	18.0676	2268.03	2283.73
159	49.4505	18.0676	2261.61	2286.34
161	-65.2747	18.0676	2366.95	2332.68
161	-35.6044	18.0676	2392.64	2388.11
161	-29.6703	18.0676	2401.89	2379.75
161	-21.7582	18.0676	2393.72	2395.2
161	-7.91209	18.0676	2340.59	2366.62
161	0	18.0676	2350.26	2327.51
161	1.97802	18.0676	2342.56	2303.76
161	9.89011	18.0676	2330.52	2283.95
161	15.8242	18.0676	2340.68	2313.32
161	19.7802	18.0676	2361.72	2328.35
161	23.7363	18.0676	2373.83	2360.35
161	29.6703	18.0676	2356.8	2372.09
161	33.6264	18.0676	2331.94	2325.96
161	35.6044	18.0676	2324.13	2341.7
161	37.5824	18.0676	2320.64	2319.52
161	39.5604	18.0676	2319.72	2323.34
161	41.5385	18.0676	2314.75	2312.31
161	43.5165	18.0676	2301.57	2294.68
161	45.4945	18.0676	2287.02	2294.23
161	47.4725	18.0676	2270.78	2290.79
161	49.4505	18.0676	2264.57	2283.44
161	53.4066	18.0676	2258.36	2281.93
163	-65.2747	18.0676	2368.58	2348.32
163	-29.6703	18.0676	2402.38	2387.15
163	-21.7582	18.0676	2391.57	2365.67
163	-19.7802	18.0676	2383.04	2370.77
163	-5.93407	18.0676	2349.26	2368.93
163	-1.97802	18.0676	2368.42	2309.56
163	0	18.0676	2353.52	2354.55
163	7.91209	18.0676	2331.58	2294.83
163	9.89011	18.0676	2332.52	2310.21
163	11.8681	18.0676	2332.5	2336.99
163	23.7363	18.0676	2374.08	2361.37
163	29.6703	18.0676	2357.14	2367.33
163	39.5604	18.0676	2319.01	2292.4
163	41.5385	18.0676	2313.65	2325.58
163	47.4725	18.0676	2271.86	2292.28
163	49.4505	18.0676	2267.96	2286.06
163	53.4066	18.0676	2264.24	2294.66
163	55.3846	18.0676	2260.07	2288.28
163	57.3626	18.0676	2257.36	2289.59
165	-29.6703	18.0676	2402.35	2390.15
165	-21.7582	18.0676	2386.66	2370.21
165	-19.7802	18.0676	2381.89	2361.38
165	-15.8242	18.0676	2357.74	2330.74
165	-13.8462	18.0676	2352.26	2339.96
165	-11.8681	18.0676	2349.42	2317.83
165	-9.89011	18.0676	2346.81	2322.03
165	-7.91209	18.0676	2349.85	2321.52
165	-5.93407	18.0676	2357.77	2322.52
165	-3.95604	18.0676	2373.77	2333.76
165	-1.97802	18.0676	2373.13	2316.49
165	0	18.0676	2357.12	2328.21
165	1.97802	18.0676	2343.94	2305.66
165	3.95604	18.0676	2340.29	2290.21
165	5.93407	18.0676	2336.66	2297.03
165	7.91209	18.0676	2333.85	2294.75
165	9.89011	18.0676	2333.35	2311.63
165	11.8681	18.0676	2331.96	2322.66
165	13.8462	18.0676	2332.62	2336.97
165	15.8242	18.0676	2339.84	2352.75
165	17.8022	18.0676	2349.97	2353.3
165	19.7802	18.0676	2361.12	2360.2
165	21.7582	18.0676	2370.13	2363.35
165	23.7363	18.0676	2375	2371.73
165	25.7143	18.0676	2376.56	2371.81
165	27.6923	18.0676	2370.43	2352.66
165	29.6703	18.0676	2357.87	2355.22
165	31.6484	18.0676	2343.37	2341.51
165	33.6264	18.0676	2333.09	2322.56
165	35.6044	18.0676	2324.3	2318.5
165	37.5824	18.0676	2319.85	2319.45
165	39.5604	18.0676	2318.76	2314.77
165	41.5385	18.0676	2313.07	2293.51
165	43.5165	18.0676	2298.7	2283.47
165	45.4945	18.0676	2283.48	2292.12
165	47.4725	18.0676	2272.21	2283.85
165	49.4505	18.0676	2270.53	2286.38
165	51.4286	18.0676	2270.74	2286.98
165	55.3846	18.0676	2267.34	2272
165	57.3626	18.0676	2261.5	2300.62
167	-29.6703	18.0676	2401.92	2389.16
167	-19.7802	18.0676	2377.01	2346.07
167	-17.8022	18.0676	2364.4	2352.18
167	0	18.0676	2360.97	2272.99
167	23.7363	18.0676	2376.94	2369.72
167	29.6703	18.0676	2359.03	2374.33
167	35.6044	18.0676	2324.96	2313.63
167	37.5824	18.0676	2320.28	2309.84
167	39.5604	18.0676	2319.09	2318.29
167	47.4725	18.0676	2273.28	2287.22
167	49.4505	18.0676	2272.61	2282.09
167	51.4286	18.0676	2272.81	2284.26
167	53.4066	18.0676	2275.18	2273.26
167	57.3626	18.0676	2265.63	2300.75
169	-77.1429	18.0676	2397.59	2402.37
169	-71.2088	18.0676	2380.48	2364.81
169	-69.2308	18.0676	2378.97	2358.64
169	-61.3187	18.0676	2366.45	2342.93
169	-57.3626	18.0676	2357.59	2340.37
169	-53.4066	18.0676	2357.26	2342.06
169	-29.6703	18.0676	2401.3	2389.83
169	-17.8022	18.0676	2359.6	2354.83
169	0	18.0676	2364.59	2330.87
169	19.7802	18.0676	2360.98	2344.47
169	23.7363	18.0676	2379.44	2375.92
169	29.6703	18.0676	2358.4	2355.51
169	33.6264	18.0676	2333.33	2339.16
169	35.6044	18.0676	2326.63	2309.35
169	37.5824	18.0676	2321.07	2314.24
169	39.5604	18.0676	2319.55	2312.67
169	41.5385	18.0676	2313.93	2315.27
169	43.5165	18.0676	2298.97	2296.62
169	45.4945	18.0676	2282.12	2279.39
169	47.4725	18.0676	2273.64	2277.03
169	49.4505	18.0676	2274.3	2292.11
169	51.4286	18.0676	2274.11	2284.74
171	-77.1429	18.0676	2396.53	2404.59
171	-69.2308	18.0676	2380.74	2346.09
171	-65.2747	18.0676	2372.93	2340.54
171	-63.2967	18.0676	2369.29	2351.5
171	-55.3846	18.0676	2358.27	2332.68
171	-53.4066	18.0676	2357.56	2338.54
171	-29.6703	18.0676	2400.87	2392.41
171	-17.8022	18.0676	2359.27	2339.58
171	0	18.0676	2371.67	2283.1
171	11.8681	18.0676	2326.45	2312.14
171	13.8462	18.0676	2330.01	2309.59
171	15.8242	18.0676	2338.36	2318.81
171	23.7363	18.0676	2381.19	2374.18
171	25.7143	18.0676	2384.22	2352.15
171	29.6703	18.0676	2358.61	2358.3
171	33.6264	18.0676	2334.53	2336.2
171	35.6044	18.0676	2326.67	2308.15
171	37.5824	18.0676	2321.64	2319.88
171	39.5604	18.0676	2319.65	2313.83
171	41.5385	18.0676	2314.1	2294.73
171	43.5165	18.0676	2299.6	2263.41
171	45.4945	18.0676	2283.07	2271.95
171	47.4725	18.0676	2273.74	2285.1
171	49.4505	18.0676	2274.79	2263.15
171	53.4066	18.0676	2279.41	2270.11
171	57.3626	18.0676	2272.01	2295.7
173	-69.2308	18.0676	2382.23	2329.35
173	-67.2527	18.0676	2376.89	2314.04
173	-65.2747	18.0676	2373.22	2344.47
173	-61.3187	18.0676	2365.22	2342.83
173	-59.3407	18.0676	2360.1	2338.35
173	-57.3626	18.0676	2358.3	2337.68
173	-55.3846	18.0676	2358.92	2343.03
173	-29.6703	18.0676	2401.08	2390.17
173	-17.8022	18.0676	2359.97	2339.83
173	0	18.0676	2373.24	2306.15
173	29.6703	18.0676	2358.29	2363.24
173	47.4725	18.0676	2273.93	2278.12
173	53.4066	18.0676	2279.81	2281.51
173	55.3846	18.0676	2279.8	2282.48
173	57.3626	18.0676	2273.95	2285.9
175	-77.1429	18.0676	2394.89	2400.28
175	-73.1868	18.0676	2393.21	2383.08
175	-67.2527	18.0676	2377.13	2332.09
175	-65.2747	18.0676	2372.89	2354.81
175	-59.3407	18.0676	2360.36	2337.56
175	-35.6044	18.0676	2391.75	2397.84
175	-33.6264	18.0676	2396.59	2395.22
175	-31.6484	18.0676	2401.8	2393.54
175	-29.6703	18.0676	2401.88	2394.29
175	-25.7143	18.0676	2390.03	2367.62
175	-19.7802	18.0676	2364.18	2332.79
175	-17.8022	18.0676	2359.09	2345.75
175	-15.8242	18.0676	2356.48	2321.43
175	-11.8681	18.0676	2361.12	2309.56
175	-7.91209	18.0676	2381.25	2292.98
175	-5.93407	18.0676	2390.92	2305.77
175	-3.95604	18.0676	2392.7	2333.58
175	-1.97802	18.0676	2386.55	2336.5
175	0	18.0676	2375.33	2317.67
175	1.97802	18.0676	2361.6	2336.54
175	3.95604	18.0676	2349.57	2304.7
175	5.93407	18.0676	2338.13	2276.44
175	7.91209	18.0676	2327.69	2300.82
175	9.89011	18.0676	2321.18	2304.92
175	11.8681	18.0676	2323.93	2331.76
175	13.8462	18.0676	2330.68	2331.85
175	15.8242	18.0676	2338.5	2331.68
175	17.8022	18.0676	2347.46	2352.25
175	19.7802	18.0676	2358.81	2360.58
175	21.7582	18.0676	2370.47	2365.44
175	23.7363	18.0676	2379.84	2370.28
175	25.7143	18.0676	2384.07	2373.54
175	27.6923	18.0676	2375.06	2380.37
175	29.6703	18.0676	2358.12	2358.61
175	31.6484	18.0676	2343.65	2330.74
175	33.6264	18.0676	2334.48	2331.62
175	35.6044	18.0676	2327.5	2324.16
175	37.5824	18.0676	2321.82	2320.96
175	39.5604	18.0676	2318.19	2317.77
175	41.5385	18.0676	2311.35	2298.82
175	43.5165	18.0676	2297.76	2289.82
175	45.4945	18.0676	2282.3	2282.63
175	47.4725	18.0676	2273.63	2278.75
175	55.3846	18.0676	2282.16	2280.13
175	57.3626	18.0676	2276.23	2305.33
177	-77.1429	18.0676	2393.67	2394.53
177	-73.1868	18.0676	2392.49	2375.16
177	-71.2088	18.0676	2388.36	2371.56
177	-67.2527	18.0676	2376.84	2321.77
177	-31.6484	18.0676	2402.05	2392.11
177	-29.6703	18.0676	2401.87	2387.44
177	-27.6923	18.0676	2396.31	2386.42
177	-25.7143	18.0676	2388.03	2380.48
177	-23.7363	18.0676	2378.63	2376.07
177	-21.7582	18.0676	2370.33	2341.63
177	-19.7802	18.0676	2362.29	2333.09
177	-17.8022	18.0676	2358.34	2339.02
177	0	18.0676	2377.2	2301.03
177	23.7363	18.0676	2379.08	2378.48
177	29.6703	18.0676	2357.42	2335.6
177	47.4725	18.0676	2272.52	2282.15
177	57.3626	18.0676	2277.68	2296.24
179	-77.1429	18.0676	2391.81	2395.26
179	-67.2527	18.0676	2376.56	2320.06
179	-31.6484	18.0676	2401.58	2389.83
179	-17.8022	18.0676	2359.69	2345.65
179	-15.8242	18.0676	2357.44	2337.65
179	-13.8462	18.0676	2362.74	2335.37
179	-11.8681	18.0676	2362.74	2324.85
179	-9.89011	18.0676	2370.29	2341.43
179	-7.91209	18.0676	2381.14	2334.62
179	-5.93407	18.0676	2390.61	2347.81
179	-3.95604	18.0676	2394	2391.18
179	-1.97802	18.0676	2388.78	2364.67
179	0	18.0676	2378.23	2339.92
179	1.97802	18.0676	2362.95	2344.62
179	3.95604	18.0676	2350.97	2351.86
179	5.93407	18.0676	2338.25	2330.26
179	7.91209	18.0676	2327.65	2315.38
179	9.89011	18.0676	2322.39	2308.74
179	11.8681	18.0676	2326.7	2321.46
179	13.8462	18.0676	2333.45	2339.14
179	15.8242	18.0676	2339.82	2345.66
179	17.8022	18.0676	2347.09	2347.74
179	19.7802	18.0676	2356.26	2365.78
179	21.7582	18.0676	2367.55	2373.08
179	23.7363	18.0676	2378.7	2370.41
179	25.7143	18.0676	2382.73	2375.71
179	27.6923	18.0676	2375.21	2366.34
179	29.6703	18.0676	2359.07	2355.11
179	31.6484	18.0676	2343.93	2342.03
179	33.6264	18.0676	2335.04	2323.75
179	35.6044	18.0676	2328.34	2321.13
179	37.5824	18.0676	2322.42	2316.7
179	39.5604	18.0676	2317.25	2306.8
179	41.5385	18.0676	2308.41	2309.15
179	43.5165	18.0676	2294.24	2291.21
179	45.4945	18.0676	2278.82	2273.26
179	47.4725	18.0676	2271	2273.57
179	49.4505	18.0676	2270.12	2265.5
179	51.4286	18.0676	2267.3	2281.97
181	-77.1429	18.0676	2390.13	2385.6
181	-75.1648	18.0676	2391.48	2367.52
181	-67.2527	18.0676	2376.43	2349.9
181	-53.4066	18.0676	2355.46	2338.32
181	-35.6044	18.0676	2390.16	2393.64
181	-31.6484	18.0676	2399.65	2390.5
181	-17.8022	18.0676	2365.23	2371.39
181	-15.8242	18.0676	2363.25	2356.45
181	-7.91209	18.0676	2383.9	2319.37
181	0	18.0676	2378.95	2314.86
181	13.8462	18.0676	2334.2	2337.29
181	23.7363	18.0676	2378.95	2376.94
181	29.6703	18.0676	2362.42	2349.45
181	37.5824	18.0676	2322.26	2311
181	39.5604	18.0676	2316.92	2322.75
181	41.5385	18.0676	2306.33	2315.72
181	43.5165	18.0676	2290.85	2311.94
181	45.4945	18.0676	2276.11	2282.33
181	47.4725	18.0676	2268.75	2275.64
181	49.4505	18.0676	2265.47	2279.27
181	51.4286	18.0676	2263.19	2296.34
181	53.4066	18.0676	2275.6	2296.72
181	57.3626	18.0676	2271.32	2279.46
181	59.3407	18.0676	2254.58	2283.05
183	-77.1429	18.0676	2388.72	2386.25
183	-75.1648	18.0676	2390.72	2357.99
183	-67.2527	18.0676	2376.64	2346.05
183	-37.5824	18.0676	2383.08	2378.63
183	-31.6484	18.0676	2397.72	2391.93
183	-17.8022	18.0676	2373.84	2385.04
183	-13.8462	18.0676	2375.26	2310.86
183	-11.8681	18.0676	2371.48	2300.57
183	0	18.0676	2380.2	2338.63
183	3.95604	18.0676	2351.03	2357.78
183	23.7363	18.0676	2379.26	2375.71
183	29.6703	18.0676	2362.44	2348.17
183	31.6484	18.0676	2346.79	2337.98
183	37.5824	18.0676	2322.16	2306.56
183	45.4945	18.0676	2273.19	2271.04
183	47.4725	18.0676	2266.21	2268.45
183	53.4066	18.0676	2271.42	2295.9
183	55.3846	18.0676	2271.74	2296.58
185	-75.1648	18.0676	2389.54	2360.4
185	-73.1868	18.0676	2388.79	2356.61
185	-67.2527	18.0676	2377.05	2343.77
185	-55.3846	18.0676	2356.79	2330.12
185	-53.4066	18.0676	2355.2	2342.31
185	-43.5165	18.0676	2374	2368.49
185	-41.5385	18.0676	2374.3	2374.21
185	-31.6484	18.0676	2395.59	2390.17
185	-29.6703	18.0676	2395.64	2392.62
185	-23.7363	18.0676	2382.42	2377.25
185	-17.8022	18.0676	2382.37	2370.42
185	-9.89011	18.0676	2382.1	2271.45
185	0	18.0676	2381.24	2347.58
185	23.7363	18.0676	2378.77	2381.66
185	29.6703	18.0676	2361.69	2340.91
185	45.4945	18.0676	2269.92	2263.91
185	47.4725	18.0676	2263.4	2276.34
185	57.3626	18.0676	2247.5	2268.52
185	59.3407	18.0676	2223.99	2261.67
185	61.3187	18.0676	2204.17	2235.74
187	-73.1868	18.0676	2386.61	2363.5
187	-69.2308	18.0676	2379.17	2314.76
187	-67.2527	18.0676	2377.39	2340.62
187	-53.4066	18.0676	2355.51	2332.7
187	-45.4945	18.0676	2364.81	2357.18
187	-43.5165	18.0676	2369.64	2363.66
187	-41.5385	18.0676	2371.61	2377.12
187	-39.5604	18.0676	2374.98	2374.55
187	-31.6484	18.0676	2393.42	2389.04
187	-19.7802	18.0676	2389.11	2377.25
187	-17.8022	18.0676	2391.54	2378.63
187	-9.89011	18.0676	2388.67	2272.08
187	0	18.0676	2380.93	2338.42
187	23.7363	18.0676	2376.8	2366.59
187	29.6703	18.0676	2361.92	2366.9
187	47.4725	18.0676	2261.3	2274.49
187	55.3846	18.0676	2253.63	2247.86
187	57.3626	18.0676	2234.57	2249.97
187	59.3407	18.0676	2203.76	2270.55
187	63.2967	18.0676	2181	2240.22
189	-73.1868	18.0676	2383.09	2359.58
189	-71.2088	18.0676	2380.04	2337.91
189	-67.2527	18.0676	2377.09	2340.68
189	-65.2747	18.0676	2373.75	2353.5
189	-63.2967	18.0676	2370.53	2342.72
189	-61.3187	18.0676	2367.24	2336.99
189	-59.3407	18.0676	2362.31	2338.2
189	-57.3626	18.0676	2359.2	2337.93
189	-55.3846	18.0676	2357.14	2335.16
189	-53.4066	18.0676	2355.66	2347.13
189	-51.4286	18.0676	2358.38	2340.37
189	-49.4505	18.0676	2361.92	2348.28
189	-47.4725	18.0676	2362.54	2348.71
189	-45.4945	18.0676	2361.96	2357.43
189	-39.5604	18.0676	2372.57	2372.26
189	-37.5824	18.0676	2376.22	2364.2
189	-35.6044	18.0676	2380.71	2365.05
189	-33.6264	18.0676	2386.43	2382.29
189	-31.6484	18.0676	2391.38	2387.83
189	-29.6703	18.0676	2393.49	2371.41
189	-27.6923	18.0676	2392.43	2383.42
189	-25.7143	18.0676	2390.51	2348.11
189	-23.7363	18.0676	2389.4	2352.01
189	-21.7582	18.0676	2391.38	2342.35
189	-19.7802	18.0676	2396.31	2350.36
189	-17.8022	18.0676	2399.44	2371.85
189	-15.8242	18.0676	2401.7	2383.88
189	-13.8462	18.0676	2401.68	2397.49
189	-11.8681	18.0676	2396.69	2373.23
189	-9.89011	18.0676	2395.58	2354.9
189	-7.91209	18.0676	2398.7	2363.52
189	-5.93407	18.0676	2398.13	2410.14
189	-3.95604	18.0676	2395.46	2353.15
189	-1.97802	18.0676	2388.59	2353.07
189	0	18.0676	2379.46	2339.07
189	1.97802	18.0676	2372.31	2331.76
189	3.95604	18.0676	2355.1	2344.91
189	5.93407	18.0676	2340.05	2306.49
189	7.91209	18.0676	2328.74	2320.15
189	9.89011	18.0676	2327.23	2328.01
189	23.7363	18.0676	2375.05	2372.23
189	29.6703	18.0676	2360.72	2374.61
189	47.4725	18.0676	2258.98	2250.89
189	55.3846	18.0676	2237.23	2296.25
189	63.2967	18.0676	2182.46	2257.32
189	65.2747	18.0676	2208.23	2283.29
191	-73.1868	18.0676	2379.33	2354.61
191	-71.2088	18.0676	2375.52	2338.29
191	-69.2308	18.0676	2374.15	2344.57
191	-67.2527	18.0676	2375.81	2339.5
191	-65.2747	18.0676	2374.11	2319.8
191	-63.2967	18.0676	2370.78	2330.8
191	-61.3187	18.0676	2367.31	2346.77
191	-59.3407	18.0676	2362.48	2336.17
191	-57.3626	18.0676	2359.68	2333.48
191	-55.3846	18.0676	2357.68	2336.97
191	-53.4066	18.0676	2356.02	2339.75
191	-51.4286	18.0676	2358.18	2345.34
191	-49.4505	18.0676	2361.64	2342.22
191	-47.4725	18.0676	2361.24	2351.61
191	-35.6044	18.0676	2377.79	2368.24
191	-33.6264	18.0676	2383.88	2375.39
191	-31.6484	18.0676	2389.6	2383.12
191	-29.6703	18.0676	2392.76	2384.53
191	-27.6923	18.0676	2392.8	2377.83
191	-25.7143	18.0676	2391.64	2375.32
191	-23.7363	18.0676	2393.01	2337.86
191	-21.7582	18.0676	2395.89	2349.38
191	-17.8022	18.0676	2405.61	2362.08
191	-15.8242	18.0676	2408.59	2348.72
191	-13.8462	18.0676	2408.89	2357.93
191	-11.8681	18.0676	2404.79	2354.47
191	-9.89011	18.0676	2401.66	2360.26
191	-7.91209	18.0676	2401.28	2396.4
191	-5.93407	18.0676	2398.4	2401.35
191	-3.95604	18.0676	2394.33	2388.01
191	-1.97802	18.0676	2386.74	2384.16
191	0	18.0676	2377.35	2369.25
191	1.97802	18.0676	2371.66	2354.15
191	3.95604	18.0676	2357.33	2302.67
191	5.93407	18.0676	2341.83	2294.04
191	7.91209	18.0676	2331	2292.11
191	9.89011	18.0676	2328.81	2282.38
191	11.8681	18.0676	2328.73	2288.53
191	17.8022	18.0676	2342.65	2334.22
191	23.7363	18.0676	2373.77	2369.57
191	29.6703	18.0676	2361.54	2351.84
191	31.6484	18.0676	2345.85	2389.54
191	47.4725	18.0676	2256.42	2257.25
191	55.3846	18.0676	2231.82	2273.67
191	65.2747	18.0676	2201.47	2267.5
193	-67.2527	18.0676	2373.5	2337.47
193	-45.4945	18.0676	2360.49	2334.22
193	-41.5385	18.0676	2366.11	2364.96
193	-35.6044	18.0676	2374.41	2375.2
193	-31.6484	18.0676	2387.78	2385.51
193	-17.8022	18.0676	2410.69	2385.17
193	-15.8242	18.0676	2414.07	2347.54
193	-9.89011	18.0676	2407.14	2313.53
193	0	18.0676	2375.88	2376.84
193	7.91209	18.0676	2333.43	2322.95
193	13.8462	18.0676	2330.48	2311.82
193	15.8242	18.0676	2335.66	2320.24
193	17.8022	18.0676	2342.97	2317.73
193	19.7802	18.0676	2351.26	2312.4
193	23.7363	18.0676	2371.76	2373.29
193	25.7143	18.0676	2377.97	2378.17
193	29.6703	18.0676	2362.79	2374.93
193	53.4066	18.0676	2242.85	2277.95
195	-67.2527	18.0676	2370.18	2333.71
195	-31.6484	18.0676	2386.08	2371.67
195	-17.8022	18.0676	2414.29	2372.66
195	-9.89011	18.0676	2411.31	2333.81
195	0	18.0676	2374.72	2378.87
195	11.8681	18.0676	2326.97	2295.29
195	23.7363	18.0676	2371.28	2327.05
195	25.7143	18.0676	2377.78	2372.61
195	27.6923	18.0676	2374.24	2363.21
195	29.6703	18.0676	2363.81	2375.57
195	31.6484	18.0676	2350.71	2363.88
195	33.6264	18.0676	2335.74	2347.95
195	35.6044	18.0676	2326.03	2318.19
195	37.5824	18.0676	2317.38	2301.8
195	39.5604	18.0676	2305.58	2281.2
195	41.5385	18.0676	2288.28	2285.56
195	43.5165	18.0676	2270.84	2275.93
195	47.4725	18.0676	2253.72	2262.79
195	49.4505	18.0676	2249.46	2245.04
195	55.3846	18.0676	2212.37	2244.61
197	-67.2527	18.0676	2366.46	2336.42
197	-33.6264	18.0676	2376.67	2363.93
197	-31.6484	18.0676	2385.37	2380.72
197	-17.8022	18.0676	2416.83	2386.5
197	-11.8681	18.0676	2420.47	2357.12
197	0	18.0676	2373.71	2377.13
197	25.7143	18.0676	2378.52	2381.25
197	29.6703	18.0676	2364.66	2377.52
197	47.4725	18.0676	2252.19	2258.31
197	53.4066	18.0676	2224.38	2235.29
199	-67.2527	18.0676	2363.57	2335.78
199	-31.6484	18.0676	2384.35	2374.43
199	-29.6703	18.0676	2390.6	2377.25
199	-17.8022	18.0676	2418.49	2403.43
199	-11.8681	18.0676	2422.73	2372.74
199	0	18.0676	2372.31	2375.08
199	15.8242	18.0676	2333.3	2294.78
199	25.7143	18.0676	2380.08	2379.04
199	29.6703	18.0676	2366.69	2379.81
199	47.4725	18.0676	2250.28	2270.7
199	49.4505	18.0676	2246.18	2239.83
199	53.4066	18.0676	2232.12	2246.04
201	-67.2527	18.0676	2361.88	2341.08
201	-31.6484	18.0676	2383.48	2379.85
201	-17.8022	18.0676	2420.21	2395.95
201	-13.8462	18.0676	2426.81	2418.84
201	0	18.0676	2371.06	2383.58
201	21.7582	18.0676	2363.87	2363.01
201	23.7363	18.0676	2375.57	2366.75
201	25.7143	18.0676	2381.27	2379.61
201	29.6703	18.0676	2369.49	2375.88
201	47.4725	18.0676	2247.74	2258.51
201	53.4066	18.0676	2239.38	2247.48
201	55.3846	18.0676	2226.66	2230.1
203	-67.2527	18.0676	2361.18	2340.03
203	-31.6484	18.0676	2383.73	2378.34
203	-27.6923	18.0676	2393.63	2409.01
203	-17.8022	18.0676	2421.3	2407.68
203	-13.8462	18.0676	2427.55	2389.85
203	0	18.0676	2369.62	2362.84
203	11.8681	18.0676	2318.47	2328.79
203	15.8242	18.0676	2328.81	2344.44
203	19.7802	18.0676	2351.15	2363.52
203	21.7582	18.0676	2362.71	2366.85
203	23.7363	18.0676	2372.73	2376.91
203	29.6703	18.0676	2372.69	2383.87
203	53.4066	18.0676	2239.39	2257.05
205	-67.2527	18.0676	2361.32	2338.47
205	-31.6484	18.0676	2384.34	2379.84
205	-17.8022	18.0676	2422.37	2414.1
205	-13.8462	18.0676	2427.55	2393.08
205	0	18.0676	2368.05	2363.52
205	23.7363	18.0676	2366.12	2378.94
205	25.7143	18.0676	2376.68	2376.89
205	29.6703	18.0676	2374.19	2388.31
205	47.4725	18.0676	2243.26	2259.53
205	53.4066	18.0676	2241	2256.85
207	-67.2527	18.0676	2361.85	2339.75
207	-31.6484	18.0676	2385.57	2379.67
207	-17.8022	18.0676	2424.84	2421.1
207	-15.8242	18.0676	2428.95	2431.45
207	0	18.0676	2367.31	2360.45
207	11.8681	18.0676	2319.43	2313.3
207	13.8462	18.0676	2320.28	2297.75
207	15.8242	18.0676	2325.51	2318.34
207	21.7582	18.0676	2351.34	2384.36
207	23.7363	18.0676	2362.77	2371.32
207	29.6703	18.0676	2374.06	2381.66
207	31.6484	18.0676	2360.46	2350.66
207	33.6264	18.0676	2341.86	2321.21
207	35.6044	18.0676	2321.05	2303.14
207	37.5824	18.0676	2302.51	2290.85
207	39.5604	18.0676	2284.14	2273.77
207	41.5385	18.0676	2266.17	2274.18
207	47.4725	18.0676	2241.45	2254.1
207	51.4286	18.0676	2242.45	2260.88
207	53.4066	18.0676	2239.1	2251.16
207	55.3846	18.0676	2231.61	2237.97
209	-75.1648	18.0676	2369.74	2326.94
209	-71.2088	18.0676	2362.49	2332.84
209	-69.2308	18.0676	2361.46	2332.97
209	-67.2527	18.0676	2362.28	2342.35
209	-63.2967	18.0676	2366.42	2359.12
209	-61.3187	18.0676	2369.31	2361.3
209	-59.3407	18.0676	2368.73	2360.48
209	-57.3626	18.0676	2366.85	2342.79
209	-55.3846	18.0676	2361.31	2334.89
209	-53.4066	18.0676	2357.45	2337.05
209	-51.4286	18.0676	2356.88	2338.29
209	-49.4505	18.0676	2355.47	2341.81
209	-47.4725	18.0676	2353.37	2336.73
209	-45.4945	18.0676	2353.72	2329.7
209	-43.5165	18.0676	2357.03	2326.65
209	-41.5385	18.0676	2360.46	2331.53
209	-39.5604	18.0676	2362.55	2335.14
209	-37.5824	18.0676	2363.89	2345.45
209	-35.6044	18.0676	2368.59	2365.17
209	-33.6264	18.0676	2376.66	2375.42
209	-31.6484	18.0676	2386.3	2384.61
209	-29.6703	18.0676	2392.08	2398.93
209	-27.6923	18.0676	2394.66	2402.45
209	-25.7143	18.0676	2397.57	2402.54
209	-23.7363	18.0676	2402.04	2416.43
209	-21.7582	18.0676	2409.86	2429.77
209	-19.7802	18.0676	2419.8	2441.3
209	-17.8022	18.0676	2427.6	2429.12
209	-15.8242	18.0676	2430.49	2428.99
209	-13.8462	18.0676	2427.16	2435.73
209	-11.8681	18.0676	2418.88	2425.36
209	-9.89011	18.0676	2409.55	2423.07
209	-7.91209	18.0676	2400.33	2414.23
209	-5.93407	18.0676	2393.11	2400.32
209	-3.95604	18.0676	2387.06	2381.55
209	-1.97802	18.0676	2379.59	2378.68
209	0	18.0676	2367.53	2373.29
209	1.97802	18.0676	2358.46	2353.51
209	3.95604	18.0676	2351.4	2344.81
209	5.93407	18.0676	2342.73	2341.8
209	7.91209	18.0676	2331.47	2332.99
209	9.89011	18.0676	2321.42	2320.77
209	11.8681	18.0676	2320.4	2330.26
209	13.8462	18.0676	2321.6	2309.26
209	15.8242	18.0676	2326.06	2310.74
209	17.8022	18.0676	2333.01	2332.17
209	19.7802	18.0676	2341.91	2349.11
209	21.7582	18.0676	2351.19	2360.09
209	23.7363	18.0676	2364.23	2382.31
209	25.7143	18.0676	2376.2	2388.48
209	27.6923	18.0676	2379.59	2383.71
209	29.6703	18.0676	2374.03	2375.49
209	31.6484	18.0676	2360.79	2369.3
209	33.6264	18.0676	2341.53	2351
209	35.6044	18.0676	2319.82	2307.43
209	37.5824	18.0676	2300.93	2298.38
209	39.5604	18.0676	2282.67	2280.69
209	41.5385	18.0676	2265.64	2268.7
209	43.5165	18.0676	2252.35	2265.87
209	45.4945	18.0676	2244.21	2261.11
209	47.4725	18.0676	2240.69	2255.93
209	49.4505	18.0676	2240.36	2258.21
209	51.4286	18.0676	2241.82	2254.04
209	53.4066	18.0676	2236.41	2258.47
211	-75.1648	18.0676	2370.64	2326.69
211	-73.1868	18.0676	2366.86	2328.79
211	-71.2088	18.0676	2362.64	2335.6
211	-69.2308	18.0676	2361.42	2334.2
211	-67.2527	18.0676	2362.28	2337.76
211	-65.2747	18.0676	2363.82	2354.57
211	-63.2967	18.0676	2366.14	2356.92
211	-61.3187	18.0676	2369.21	2361.98
211	-59.3407	18.0676	2369.6	2367.16
211	-57.3626	18.0676	2367.64	2339.45
211	-55.3846	18.0676	2361.89	2328.28
211	-53.4066	18.0676	2357.48	2330.2
211	-51.4286	18.0676	2356.44	2342.93
211	-49.4505	18.0676	2354.63	2345.44
211	-47.4725	18.0676	2351.75	2340.19
211	-45.4945	18.0676	2351.71	2338.27
211	-43.5165	18.0676	2355.34	2330.79
211	-41.5385	18.0676	2359.22	2331.35
211	-39.5604	18.0676	2361.91	2331.51
211	-37.5824	18.0676	2363.27	2341.37
211	-35.6044	18.0676	2367.92	2355.25
211	-33.6264	18.0676	2375.87	2356.66
211	-31.6484	18.0676	2385.61	2375.88
211	-29.6703	18.0676	2391.94	2386.88
211	-27.6923	18.0676	2394.98	2383.27
211	-25.7143	18.0676	2399.12	2385.22
211	-23.7363	18.0676	2403.95	2404.19
211	-21.7582	18.0676	2413.38	2413.09
211	-19.7802	18.0676	2423.92	2417.27
211	-17.8022	18.0676	2431.03	2424.94
211	-15.8242	18.0676	2431.73	2416.51
211	0	18.0676	2367.8	2367.32
211	23.7363	18.0676	2368.11	2384.52
211	29.6703	18.0676	2373.44	2360.43
211	43.5165	18.0676	2252.53	2259.57
211	45.4945	18.0676	2244.45	2255.69
211	47.4725	18.0676	2240.7	2252
211	49.4505	18.0676	2240.05	2247.09
211	53.4066	18.0676	2237.42	2268.58
211	55.3846	18.0676	2227.01	2241.71
213	-67.2527	18.0676	2361.65	2332.68
213	-59.3407	18.0676	2370.12	2355.17
213	-57.3626	18.0676	2367.99	2365.57
213	-31.6484	18.0676	2384.34	2374.2
213	-23.7363	18.0676	2406.27	2419.25
213	-17.8022	18.0676	2433.74	2430.37
213	23.7363	18.0676	2372.82	2380.84
213	29.6703	18.0676	2372.34	2368.31
213	39.5604	18.0676	2279	2261.79
213	41.5385	18.0676	2264.32	2263.99
213	47.4725	18.0676	2240.74	2249
213	49.4505	18.0676	2239.83	2249.11
213	55.3846	18.0676	2232.15	2240.07
215	-67.2527	18.0676	2360.7	2329.61
215	-61.3187	18.0676	2369.58	2346.57
215	-59.3407	18.0676	2370.8	2354.25
215	-31.6484	18.0676	2382.49	2370.52
215	-21.7582	18.0676	2420.28	2426.4
215	-17.8022	18.0676	2435.43	2438.62
215	23.7363	18.0676	2376.44	2378.38
215	29.6703	18.0676	2372.25	2369.46
215	37.5824	18.0676	2292.4	2297.7
215	39.5604	18.0676	2275.91	2269.52
215	41.5385	18.0676	2262.16	2255.74
215	43.5165	18.0676	2251.07	2260
215	45.4945	18.0676	2243.62	2261.69
215	47.4725	18.0676	2240.03	2251.37
215	49.4505	18.0676	2239.19	2249.82
215	53.4066	18.0676	2238.2	2239.3
215	55.3846	18.0676	2232.72	2240.24
217	-67.2527	18.0676	2359.66	2326.95
217	-61.3187	18.0676	2369.48	2349.32
217	-59.3407	18.0676	2370.8	2352.23
217	-31.6484	18.0676	2380.16	2373.43
217	-23.7363	18.0676	2411.22	2432.15
217	-17.8022	18.0676	2436.94	2443.66
217	-15.8242	18.0676	2434.75	2435.99
217	23.7363	18.0676	2378.55	2373.97
217	29.6703	18.0676	2371.33	2376.49
217	45.4945	18.0676	2241.48	2249.24
217	47.4725	18.0676	2238.58	2234.43
217	53.4066	18.0676	2235.3	2249.27
219	-67.2527	18.0676	2358.61	2319.88
219	-61.3187	18.0676	2369.07	2354.37
219	-57.3626	18.0676	2366.72	2349.95
219	-31.6484	18.0676	2378.11	2377.13
219	-25.7143	18.0676	2402.72	2418.73
219	-15.8242	18.0676	2435.46	2444.35
219	-9.89011	18.0676	2402.98	2404.25
219	-7.91209	18.0676	2394.2	2393.52
219	-5.93407	18.0676	2387.35	2372.05
219	-3.95604	18.0676	2380.66	2362.5
219	-1.97802	18.0676	2372.11	2362.33
219	0	18.0676	2362.4	2358.49
219	1.97802	18.0676	2354.87	2345.79
219	3.95604	18.0676	2351.48	2341.96
219	5.93407	18.0676	2345.31	2335.52
219	7.91209	18.0676	2337.06	2335.78
219	9.89011	18.0676	2334.19	2322.93
219	23.7363	18.0676	2378.25	2373.15
219	29.6703	18.0676	2370.18	2363.83
219	43.5165	18.0676	2246.42	2244.78
219	45.4945	18.0676	2239.52	2248
219	47.4725	18.0676	2236.98	2244.06
219	55.3846	18.0676	2221.72	2230.95
221	-67.2527	18.0676	2357.75	2321.67
221	-61.3187	18.0676	2368.14	2355.84
221	-31.6484	18.0676	2377.49	2372.84
221	-27.6923	18.0676	2395.41	2395.2
221	-25.7143	18.0676	2404.61	2406.09
221	-15.8242	18.0676	2436.5	2440.5
221	-1.97802	18.0676	2370.6	2359.76
221	0	18.0676	2361.34	2358.99
221	1.97802	18.0676	2353.77	2331.76
221	5.93407	18.0676	2345.69	2331.88
221	7.91209	18.0676	2338.3	2306.49
221	9.89011	18.0676	2335.09	2283.27
221	23.7363	18.0676	2376.54	2383.4
221	29.6703	18.0676	2367.67	2365.31
221	33.6264	18.0676	2325.04	2343.44
221	43.5165	18.0676	2244.83	2241.03
221	49.4505	18.0676	2234.43	2236
221	53.4066	18.0676	2224.38	2236.73
223	-67.2527	18.0676	2357.26	2321.88
223	-61.3187	18.0676	2369.85	2354.11
223	-31.6484	18.0676	2378.02	2365.63
223	-29.6703	18.0676	2387.23	2396.98
223	-15.8242	18.0676	2437.7	2446.59
223	23.7363	18.0676	2372.56	2375.41
223	29.6703	18.0676	2358.89	2364.98
223	41.5385	18.0676	2252.87	2240.36
223	43.5165	18.0676	2243.98	2248.62
223	47.4725	18.0676	2233.88	2241.09
225	-67.2527	18.0676	2357.06	2326.74
225	-63.2967	18.0676	2366.11	2350.06
225	-55.3846	18.0676	2360.07	2333.96
225	-53.4066	18.0676	2355.94	2338.7
225	-51.4286	18.0676	2352.97	2334.19
225	-49.4505	18.0676	2348.67	2334.02
225	-47.4725	18.0676	2350.08	2331.75
225	-45.4945	18.0676	2355.66	2323.26
225	-43.5165	18.0676	2362.15	2320.51
225	-41.5385	18.0676	2364.97	2317.02
225	-39.5604	18.0676	2364.96	2322.16
225	-37.5824	18.0676	2364.45	2336.38
225	-35.6044	18.0676	2366.65	2346.17
225	-33.6264	18.0676	2371.34	2365.65
225	-31.6484	18.0676	2378.67	2374.33
225	-29.6703	18.0676	2388.1	2384.45
225	-15.8242	18.0676	2437.59	2448.78
225	-13.8462	18.0676	2426.59	2464.69
225	-9.89011	18.0676	2403.25	2400.69
225	-7.91209	18.0676	2393.71	2380.98
225	-5.93407	18.0676	2384.86	2382.77
225	-3.95604	18.0676	2377.56	2378.38
225	-1.97802	18.0676	2369.76	2364.96
225	0	18.0676	2358.81	2376.53
225	1.97802	18.0676	2350.04	2349.18
225	3.95604	18.0676	2349.06	2330.79
225	5.93407	18.0676	2344.98	2298.98
225	9.89011	18.0676	2332.05	2279.77
225	11.8681	18.0676	2326.51	2272.85
225	13.8462	18.0676	2327.72	2299.03
225	15.8242	18.0676	2332.4	2319.83
225	17.8022	18.0676	2338.91	2331.66
225	19.7802	18.0676	2347.64	2348.05
225	21.7582	18.0676	2359.52	2359.12
225	23.7363	18.0676	2366.31	2368.64
225	25.7143	18.0676	2366.58	2376.43
225	27.6923	18.0676	2361.38	2366.29
225	29.6703	18.0676	2345.63	2355.81
225	31.6484	18.0676	2323.1	2326.47
225	33.6264	18.0676	2303.59	2300.41
225	35.6044	18.0676	2284.25	2277.62
225	37.5824	18.0676	2269.92	2265.57
225	39.5604	18.0676	2259.06	2250.2
225	41.5385	18.0676	2250.41	2245
225	47.4725	18.0676	2231.82	2239.45
225	49.4505	18.0676	2226.88	2237.91
225	51.4286	18.0676	2219.19	2231.05
227	-67.2527	18.0676	2357.07	2324.08
227	-53.4066	18.0676	2355.44	2340.33
227	-31.6484	18.0676	2379.62	2368.63
227	-29.6703	18.0676	2389.04	2389.57
227	-27.6923	18.0676	2399.8	2391.2
227	-25.7143	18.0676	2411.14	2404.42
227	-23.7363	18.0676	2422.35	2431.12
227	-21.7582	18.0676	2433.27	2452.12
227	-19.7802	18.0676	2441.7	2467.1
227	-17.8022	18.0676	2441.93	2469.51
227	-15.8242	18.0676	2435.33	2462.03
227	23.7363	18.0676	2359.22	2365.06
227	29.6703	18.0676	2332.51	2320.59
227	33.6264	18.0676	2294.38	2296.21
227	35.6044	18.0676	2275.28	2292.5
227	47.4725	18.0676	2228.9	2240.58
227	49.4505	18.0676	2221.3	2237.82
227	53.4066	18.0676	2203.35	2235
229	-67.2527	18.0676	2357.28	2330.53
229	-53.4066	18.0676	2354.59	2334.2
229	-31.6484	18.0676	2380.79	2360.55
229	-15.8242	18.0676	2431.97	2454.27
229	23.7363	18.0676	2352.24	2363.52
229	29.6703	18.0676	2321.2	2301.5
229	35.6044	18.0676	2266.09	2268.29
229	47.4725	18.0676	2224.3	2233.87
229	49.4505	18.0676	2214.27	2229.39
231	-53.4066	18.0676	2354.05	2333.34
231	-43.5165	18.0676	2369.62	2321.41
231	-39.5604	18.0676	2373.5	2313.22
231	-33.6264	18.0676	2375.13	2344.47
231	-31.6484	18.0676	2381.31	2373.15
231	-15.8242	18.0676	2429.27	2457.24
231	0	18.0676	2354.58	2355.33
231	25.7143	18.0676	2339.29	2349.18
231	29.6703	18.0676	2312.01	2296.49
231	35.6044	18.0676	2257.91	2265.99
231	37.5824	18.0676	2246.5	2263.22
231	47.4725	18.0676	2215.28	2228.66
231	49.4505	18.0676	2200.85	2228.52
233	-67.2527	18.0676	2360.08	2327.51
233	-65.2747	18.0676	2364.21	2320.23
233	-63.2967	18.0676	2366.39	2340.84
233	-59.3407	18.0676	2364.45	2329.85
233	-57.3626	18.0676	2359.95	2342.96
233	-53.4066	18.0676	2354.03	2334.68
233	-31.6484	18.0676	2381.93	2364.05
233	-27.6923	18.0676	2402.54	2393.64
233	-23.7363	18.0676	2422.43	2467.41
233	-19.7802	18.0676	2432.74	2459.72
233	-15.8242	18.0676	2427.13	2462.11
233	-13.8462	18.0676	2417.85	2406.96
233	25.7143	18.0676	2330.58	2346.72
233	27.6923	18.0676	2318.48	2346
233	29.6703	18.0676	2303.22	2293.92
233	33.6264	18.0676	2267.71	2263.53
233	37.5824	18.0676	2245.54	2263.08
233	39.5604	18.0676	2238.1	2249.56
233	41.5385	18.0676	2228.79	2254.69
235	-67.2527	18.0676	2361.59	2330.17
235	-65.2747	18.0676	2364.25	2338.8
235	-61.3187	18.0676	2365.79	2338.25
235	-59.3407	18.0676	2363.85	2337.79
235	-57.3626	18.0676	2359.38	2334.64
235	-55.3846	18.0676	2356.54	2333.71
235	-53.4066	18.0676	2354.17	2337.58
235	-51.4286	18.0676	2351.73	2338.11
235	-31.6484	18.0676	2382.69	2360.16
235	-15.8242	18.0676	2425.83	2464.49
235	-9.89011	18.0676	2397.36	2390
235	-7.91209	18.0676	2389.01	2399.58
235	-5.93407	18.0676	2380.82	2385.51
235	-3.95604	18.0676	2372.83	2371.94
235	-1.97802	18.0676	2363.92	2356.42
235	0	18.0676	2351.65	2353.57
235	1.97802	18.0676	2341.24	2343.89
235	3.95604	18.0676	2338.25	2330.34
235	5.93407	18.0676	2333.63	2329.9
235	7.91209	18.0676	2327.39	2312.09
235	9.89011	18.0676	2321.82	2288.44
235	11.8681	18.0676	2317.25	2297.7
235	27.6923	18.0676	2309.84	2315.27
235	29.6703	18.0676	2294.95	2292.47
235	37.5824	18.0676	2254.49	2251.09
235	39.5604	18.0676	2249.16	2291.38
235	41.5385	18.0676	2236.35	2269.31
237	-67.2527	18.0676	2362.25	2326.59
237	-51.4286	18.0676	2352.7	2340.38
237	-31.6484	18.0676	2382.79	2362.02
237	-15.8242	18.0676	2425.59	2463.43
237	0	18.0676	2349.54	2364.8
237	9.89011	18.0676	2321.32	2297.34
237	15.8242	18.0676	2317.97	2330.12
237	21.7582	18.0676	2330.35	2321.93
237	29.6703	18.0676	2286.83	2283.99
237	31.6484	18.0676	2273.18	2274.08
237	33.6264	18.0676	2267.14	2271.82
237	35.6044	18.0676	2266.19	2287.1
237	37.5824	18.0676	2267.03	2304.73
239	-51.4286	18.0676	2353.24	2333.2
239	-31.6484	18.0676	2382.62	2368.75
239	-15.8242	18.0676	2425.88	2466.93
239	0	18.0676	2346.84	2348.92
239	27.6923	18.0676	2296.1	2291.19
239	31.6484	18.0676	2274.15	2284.16
239	33.6264	18.0676	2272.07	2281.44
239	35.6044	18.0676	2274.29	2309.73
241	-67.2527	18.0676	2363.29	2320.29
241	-51.4286	18.0676	2354.3	2330.28
241	-31.6484	18.0676	2382.37	2361.3
241	-15.8242	18.0676	2426.83	2455.08
241	29.6703	18.0676	2282.31	2294.43
241	31.6484	18.0676	2277.45	2296.89
241	33.6264	18.0676	2278.45	2311.74
243	-67.2527	18.0676	2363.43	2318.14
243	-51.4286	18.0676	2354.95	2335.32
243	-31.6484	18.0676	2382.15	2345.42
243	-15.8242	18.0676	2427.69	2458.95
243	27.6923	18.0676	2289.23	2307.66
243	31.6484	18.0676	2283.98	2304.17
245	-67.2527	18.0676	2363.16	2315.47
245	-51.4286	18.0676	2354.74	2335.09
245	-31.6484	18.0676	2382.18	2361.32
245	-15.8242	18.0676	2427.76	2454.91
245	0	18.0676	2342.11	2357.89
245	25.7143	18.0676	2300.21	2305.36
245	27.6923	18.0676	2291.3	2307.9
247	-67.2527	18.0676	2362.51	2315.37
247	-51.4286	18.0676	2354.15	2332
247	-31.6484	18.0676	2381.59	2362.76
[truncated: 57,094 more rows]

## Sheet: EDFig3c
lon	lat	Depth	mod DIC (mmol/m3)	obs DIC (mmol/m3)
1	-69.2308	18.0676	2224.19	2203.95
1	-67.2527	18.0676	2220.47	2204.54
1	-65.2747	18.0676	2214.18	2199.54
1	-63.2967	18.0676	2197.17	2190.83
1	-61.3187	18.0676	2191.39	2152.69
1	-59.3407	18.0676	2192.99	2115.56
1	-57.3626	18.0676	2192.89	2129.37
1	-55.3846	18.0676	2184.61	2131.77
1	-53.4066	18.0676	2172.82	2119
1	-51.4286	18.0676	2164.7	2111.06
1	-49.4505	18.0676	2158.4	2093.24
1	-47.4725	18.0676	2146.83	2062.09
1	-45.4945	18.0676	2132.66	2055.43
1	-43.5165	18.0676	2112.87	2034.81
1	-41.5385	18.0676	2102.44	2019.09
1	-37.5824	18.0676	2086.32	2003.3
1	-35.6044	18.0676	2071.29	2005.18
1	-33.6264	18.0676	2066.65	2006.45
1	-31.6484	18.0676	2061.35	1996.91
1	-29.6703	18.0676	2056.84	2008.64
1	-27.6923	18.0676	2060.23	2012.49
1	-25.7143	18.0676	2068.71	2016.93
1	-23.7363	18.0676	2081.74	2023.02
1	-21.7582	18.0676	2096.8	2029.32
1	-19.7802	18.0676	2112.45	2034.36
1	-17.8022	18.0676	2127.89	2043.8
1	-15.8242	18.0676	2134.78	2042.16
1	-11.8681	18.0676	2097.49	2024.31
1	-3.95604	18.0676	2020.96	2002.58
1	-1.97802	18.0676	1992.42	1990.44
1	0	18.0676	1967.95	1845.11
1	3.95604	18.0676	1977.03	1884.95
1	51.4286	18.0676	2081.46	2047
1	53.4066	18.0676	2088.8	2032.46
1	55.3846	18.0676	2090.3	2026.5
1	57.3626	18.0676	2095.72	2038.84
1	59.3407	18.0676	2094.53	2025.38
1	61.3187	18.0676	2099.23	2055.17
1	63.2967	18.0676	2106.81	2044.02
1	65.2747	18.0676	2111.72	2022.28
1	69.2308	18.0676	2114.08	2044.79
1	73.1868	18.0676	2117.78	2068.31
1	75.1648	18.0676	2118.87	2090.51
1	77.1429	18.0676	2114.7	2050.74
1	79.1209	18.0676	2109.06	2077.2
3	-67.2527	18.0676	2224.26	2184.71
3	-65.2747	18.0676	2210.83	2177.71
3	-63.2967	18.0676	2197.19	2156.66
3	-61.3187	18.0676	2191.75	2145.03
3	-59.3407	18.0676	2193.59	2145.95
3	-53.4066	18.0676	2173.53	2121.03
3	-51.4286	18.0676	2164.76	2093.54
3	-49.4505	18.0676	2158.93	2073.27
3	-47.4725	18.0676	2145	2063.71
3	-43.5165	18.0676	2111.68	2048.8
3	-29.6703	18.0676	2055	2006.65
3	-23.7363	18.0676	2082.74	2013.02
3	-19.7802	18.0676	2117.48	2019.53
3	-11.8681	18.0676	2108.51	2013.15
3	-5.93407	18.0676	2049.71	1962.22
3	-3.95604	18.0676	2019.78	1992.54
3	-1.97802	18.0676	1992.08	1944.61
3	0	18.0676	1968.63	1916.86
3	1.97802	18.0676	1962.63	1904.91
3	3.95604	18.0676	1989.41	1881.01
3	5.93407	18.0676	2043.75	1896.17
3	51.4286	18.0676	2071.75	2058.57
3	53.4066	18.0676	2074.9	2041.98
3	55.3846	18.0676	2080.71	2035.42
3	57.3626	18.0676	2084.26	2028.84
3	59.3407	18.0676	2083.21	2024.94
3	61.3187	18.0676	2083.68	2035.14
3	63.2967	18.0676	2097.19	2061.54
3	65.2747	18.0676	2106.37	2057.8
3	69.2308	18.0676	2113.39	2054.16
3	71.2088	18.0676	2117.8	2075.27
3	73.1868	18.0676	2119.79	2065.88
3	75.1648	18.0676	2121.94	2089.26
3	77.1429	18.0676	2118.36	2049.9
3	79.1209	18.0676	2112.22	2065.99
5	-67.2527	18.0676	2222.95	2199.99
5	-65.2747	18.0676	2209.53	2194.82
5	-63.2967	18.0676	2198.17	2167.96
5	-61.3187	18.0676	2193.19	2175.06
5	-59.3407	18.0676	2193.98	2123.64
5	-49.4505	18.0676	2157.89	2077.92
5	-47.4725	18.0676	2145.38	2055.33
5	-45.4945	18.0676	2130.98	2047.81
5	-43.5165	18.0676	2111.7	2049.66
5	-41.5385	18.0676	2100.8	2048.76
5	-29.6703	18.0676	2054	2000.65
5	-23.7363	18.0676	2084.44	2017.07
5	-21.7582	18.0676	2100.86	2008.27
5	-19.7802	18.0676	2118.52	2015.93
5	-17.8022	18.0676	2132.59	2021.77
5	-15.8242	18.0676	2145.79	2027.74
5	-13.8462	18.0676	2136.26	2028.89
5	-11.8681	18.0676	2115.01	2017.61
5	-9.89011	18.0676	2081	1975.97
5	-7.91209	18.0676	2064.6	1960.32
5	-5.93407	18.0676	2042.76	1933.44
5	-3.95604	18.0676	2021.36	1932.71
5	-1.97802	18.0676	1990.46	1994.17
5	0	18.0676	1965.77	1935.06
5	53.4066	18.0676	2057.9	2053.77
5	55.3846	18.0676	2070.07	2043.09
5	57.3626	18.0676	2068.48	2031.12
5	59.3407	18.0676	2062.1	2012.28
5	63.2967	18.0676	2088.85	2055.28
5	65.2747	18.0676	2102.07	2024.31
5	67.2527	18.0676	2108.79	2009.8
5	69.2308	18.0676	2112.39	2052.77
5	71.2088	18.0676	2117.89	2046.89
5	73.1868	18.0676	2121.05	2087.27
5	75.1648	18.0676	2122.91	2085.05
5	77.1429	18.0676	2119.37	2086.8
5	79.1209	18.0676	2112.43	1994.31
7	-65.2747	18.0676	2209	2193.62
7	-63.2967	18.0676	2199.5	2160.99
7	-61.3187	18.0676	2194.33	2172.95
7	-59.3407	18.0676	2192.97	2178.33
7	-57.3626	18.0676	2198.24	2134.91
7	-55.3846	18.0676	2192.79	2164.27
7	-45.4945	18.0676	2130.83	2044.52
7	-43.5165	18.0676	2113.16	2029.22
7	-41.5385	18.0676	2099.56	2035.71
7	-29.6703	18.0676	2053.46	1993.71
7	-23.7363	18.0676	2086.29	2005.46
7	-21.7582	18.0676	2104.49	2013.8
7	-11.8681	18.0676	2107.41	2025.69
7	-5.93407	18.0676	2049.78	2016.88
7	-3.95604	18.0676	2022.23	1981.68
7	-1.97802	18.0676	1987.06	1926.94
7	0	18.0676	1944.91	1902.48
7	1.97802	18.0676	1918.62	1901.9
7	3.95604	18.0676	1912.19	1843.61
7	53.4066	18.0676	2027.23	2082.51
7	55.3846	18.0676	2046.11	2057.34
7	57.3626	18.0676	2046.91	2018.66
7	65.2747	18.0676	2095.25	2030.58
7	69.2308	18.0676	2108.76	2035.59
7	71.2088	18.0676	2117.04	2066.18
7	73.1868	18.0676	2121.63	2074.21
7	75.1648	18.0676	2122.42	2082.44
7	77.1429	18.0676	2118.81	2071.65
7	79.1209	18.0676	2112.84	2048.32
9	-65.2747	18.0676	2206.78	2180.63
9	-63.2967	18.0676	2199.15	2158.58
9	-57.3626	18.0676	2197.11	2123.02
9	-45.4945	18.0676	2128.65	2036.67
9	-43.5165	18.0676	2110.57	2021.22
9	-41.5385	18.0676	2101.24	2029.99
9	-35.6044	18.0676	2061.8	1982.24
9	-33.6264	18.0676	2068.04	1986.01
9	-29.6703	18.0676	2048.92	1988.83
9	-27.6923	18.0676	2058.01	1992.32
9	-25.7143	18.0676	2071.09	1999.9
9	-23.7363	18.0676	2091.88	2013.29
9	-19.7802	18.0676	2127.38	2043.24
9	-17.8022	18.0676	2146.36	2052.51
9	-11.8681	18.0676	2105.98	1990.44
9	-7.91209	18.0676	2081.23	1975.76
9	-5.93407	18.0676	2069.78	1916.79
9	-3.95604	18.0676	2052.93	1951.33
9	-1.97802	18.0676	2003.47	1985.63
9	65.2747	18.0676	2086.68	2019.41
9	69.2308	18.0676	2103.6	2038.12
9	73.1868	18.0676	2120.69	2050.33
9	75.1648	18.0676	2120.61	2079.6
9	77.1429	18.0676	2117.23	2054.86
9	79.1209	18.0676	2112.58	2053.9
9	81.0989	18.0676	2101.1	2036.63
11	-65.2747	18.0676	2205.2	2158.01
11	-57.3626	18.0676	2194.97	2120.64
11	-43.5165	18.0676	2112.74	2024.17
11	-41.5385	18.0676	2103.45	2013.87
11	-39.5604	18.0676	2090.78	1998.03
11	-37.5824	18.0676	2075.55	2000.82
11	-31.6484	18.0676	2043.64	1982.5
11	-29.6703	18.0676	2045.88	1990.79
11	-23.7363	18.0676	2104.29	2012.28
11	-17.8022	18.0676	2133.2	2098.34
11	-11.8681	18.0676	2121.54	2018.39
11	65.2747	18.0676	2053.75	1995.3
11	69.2308	18.0676	2095.64	2046.9
11	73.1868	18.0676	2118.15	2044.78
11	75.1648	18.0676	2117.63	2072.51
11	77.1429	18.0676	2115.47	2052.97
13	-65.2747	18.0676	2205.09	2170.26
13	-57.3626	18.0676	2194.66	2112.11
13	-37.5824	18.0676	2084.94	1990.43
13	-35.6044	18.0676	2072.4	1978.02
13	-29.6703	18.0676	2046.79	1989.75
13	-23.7363	18.0676	2112.88	2040.46
13	-11.8681	18.0676	2132.11	2046.75
13	69.2308	18.0676	2086.59	2030.79
13	73.1868	18.0676	2113.7	2040.33
13	75.1648	18.0676	2113.94	2072.37
13	77.1429	18.0676	2113.89	2011.62
15	-67.2527	18.0676	2199.33	2160.24
15	-57.3626	18.0676	2194.56	2118.14
15	-37.5824	18.0676	2048.48	1965.48
15	-35.6044	18.0676	2025.81	1977.39
15	-33.6264	18.0676	2015.81	1976.43
15	-29.6703	18.0676	2057.24	1991.35
15	-27.6923	18.0676	2073.51	2011.23
15	69.2308	18.0676	2075.89	2018.28
15	75.1648	18.0676	2110.78	2058.03
15	77.1429	18.0676	2112.42	2067.23
15	81.0989	18.0676	2106.28	2043.02
17	-69.2308	18.0676	2193.43	2145.47
17	-67.2527	18.0676	2197.03	2155.25
17	-65.2747	18.0676	2202.65	2149.85
17	-57.3626	18.0676	2195.01	2126.53
17	-35.6044	18.0676	1993.43	1974.61
17	-33.6264	18.0676	2017.38	1985.19
17	69.2308	18.0676	2054.85	2015.78
17	73.1868	18.0676	2105.62	2039.6
17	75.1648	18.0676	2109.74	2046.57
17	81.0989	18.0676	2106.52	2033.95
19	-67.2527	18.0676	2195.72	2155.3
19	-65.2747	18.0676	2201.6	2147.77
19	-57.3626	18.0676	2193.93	2126.06
19	-41.5385	18.0676	2099.9	1977.4
19	-35.6044	18.0676	1997.77	1977.71
21	-69.2308	18.0676	2185.56	2147.73
21	-67.2527	18.0676	2194.85	2164.23
21	-63.2967	18.0676	2196.96	2135.03
21	-59.3407	18.0676	2188.8	2126.67
21	-57.3626	18.0676	2191.42	2119.98
21	-43.5165	18.0676	2123.03	2045.23
23	-69.2308	18.0676	2184.75	2143.36
23	-63.2967	18.0676	2196.17	2126.38
23	-61.3187	18.0676	2188.68	2086.31
23	-59.3407	18.0676	2188	2093.37
23	-57.3626	18.0676	2189.42	2099.21
23	-55.3846	18.0676	2188.95	2123.05
23	-53.4066	18.0676	2185.24	2131.72
23	-47.4725	18.0676	2146.25	2061.41
23	-37.5824	18.0676	2035.65	1949.45
25	-69.2308	18.0676	2184.7	2148.42
25	-67.2527	18.0676	2194.91	2135
25	-61.3187	18.0676	2187.56	2133.52
25	-55.3846	18.0676	2192.3	2133.45
25	-53.4066	18.0676	2187.22	2134.48
27	-63.2967	18.0676	2196.01	2138.58
27	-61.3187	18.0676	2187.75	2136.02
27	-53.4066	18.0676	2185.22	2135.43
27	-51.4286	18.0676	2178.66	2108.97
27	-37.5824	18.0676	1997.09	1961.38
29	-69.2308	18.0676	2184.24	2106.36
29	-67.2527	18.0676	2197.59	2144.59
29	-65.2747	18.0676	2206.03	2145.89
29	-63.2967	18.0676	2198.13	2124.33
29	-61.3187	18.0676	2188.25	2112.24
29	-59.3407	18.0676	2185.46	2110.15
29	-57.3626	18.0676	2185.36	2115.95
29	-55.3846	18.0676	2185.3	2117.49
29	-53.4066	18.0676	2182.5	2116.42
29	-51.4286	18.0676	2173.42	2097.21
29	-49.4505	18.0676	2151.76	2081.86
29	-47.4725	18.0676	2141.24	2056.9
29	-45.4945	18.0676	2131.44	2033.59
29	-43.5165	18.0676	2120.72	2027.47
29	-41.5385	18.0676	2106.15	1988.31
29	-39.5604	18.0676	2053.93	1972.9
29	-37.5824	18.0676	1990.79	1961.42
29	-35.6044	18.0676	1990.75	1949.47
29	-33.6264	18.0676	1972.53	1925.47
31	-69.2308	18.0676	2184.72	2112.22
31	-67.2527	18.0676	2199.51	2142.96
31	-65.2747	18.0676	2210.62	2147.06
31	-63.2967	18.0676	2199.27	2131.47
31	-61.3187	18.0676	2188.6	2122.59
31	-59.3407	18.0676	2183.97	2112.28
31	-57.3626	18.0676	2182.95	2115.14
31	-55.3846	18.0676	2182.63	2118.6
31	-53.4066	18.0676	2178.34	2119.22
31	-51.4286	18.0676	2169.69	2088.65
31	-49.4505	18.0676	2148.93	2078.3
31	-47.4725	18.0676	2137.96	2049.76
31	-45.4945	18.0676	2127.38	2031.54
31	-43.5165	18.0676	2117.33	2028.78
31	-41.5385	18.0676	2103.3	1985.77
31	-39.5604	18.0676	2053.6	1966.43
31	-37.5824	18.0676	1998.28	1947.67
31	-35.6044	18.0676	1993.68	1947.03
31	-31.6484	18.0676	1960.19	1935.21
33	-67.2527	18.0676	2204.88	2144.74
33	-65.2747	18.0676	2212.81	2155.77
33	-61.3187	18.0676	2188.95	2111.34
33	-53.4066	18.0676	2176.14	2128.11
33	-31.6484	18.0676	1964.7	1951.65
35	-65.2747	18.0676	2213.07	2178.91
35	-61.3187	18.0676	2187.71	2113.72
35	-53.4066	18.0676	2174.04	2115.83
35	-33.6264	18.0676	1996.17	1947.71
37	-65.2747	18.0676	2214.72	2164.74
37	-53.4066	18.0676	2172.39	2105.7
37	-37.5824	18.0676	2005.53	1964.44
37	-33.6264	18.0676	2003.2	1944.52
37	-23.7363	18.0676	1954.4	1926.7
39	-69.2308	18.0676	2210.06	2091.43
39	-67.2527	18.0676	2215.87	2121.42
39	-65.2747	18.0676	2216.68	2168.83
39	-63.2967	18.0676	2215.27	2144.48
39	-53.4066	18.0676	2171.13	2104.01
39	-33.6264	18.0676	2006.34	1963.35
39	-23.7363	18.0676	1954.54	1939.51
41	-67.2527	18.0676	2215.95	2099.04
41	-65.2747	18.0676	2219.3	2159.54
41	-63.2967	18.0676	2219.21	2148.89
41	-61.3187	18.0676	2199.1	2138.73
41	-39.5604	18.0676	2047.48	1970.55
41	-33.6264	18.0676	2013.59	1961.79
41	-23.7363	18.0676	1957.54	1929.97
41	-3.95604	18.0676	1958.23	1931.32
43	-63.2967	18.0676	2220.1	2190.89
43	-41.5385	18.0676	2094.84	2012.2
43	-33.6264	18.0676	2017.13	1971.42
43	-31.6484	18.0676	2001.42	1971.17
43	-29.6703	18.0676	1978.45	1911.82
43	-23.7363	18.0676	1957.73	1929.29
43	-3.95604	18.0676	1962.52	1929.76
43	0	18.0676	1956.07	1933.21
45	-63.2967	18.0676	2219.16	2170.39
45	-61.3187	18.0676	2202.43	2124.78
45	-43.5165	18.0676	2129.65	2043.82
45	-41.5385	18.0676	2094.2	2007.83
45	-37.5824	18.0676	2003.36	1962.42
45	-35.6044	18.0676	2016.41	1972.41
45	-33.6264	18.0676	2016.47	1971.4
45	-13.8462	18.0676	1944.6	1879.51
45	-7.91209	18.0676	1969.94	1923.64
45	-5.93407	18.0676	1971.97	1926.23
45	-3.95604	18.0676	1968.35	1933.87
45	0	18.0676	1964.09	1916.62
47	-63.2967	18.0676	2218.27	2176.91
47	-45.4945	18.0676	2135.82	2065.52
47	-43.5165	18.0676	2136.01	2048.37
47	-33.6264	18.0676	2017.96	1974.2
47	-25.7143	18.0676	1957.07	1906.4
47	-9.89011	18.0676	1966.97	1915.21
47	-7.91209	18.0676	1973.33	1947.29
47	0	18.0676	1969.66	1928.5
47	1.97802	18.0676	1964.4	1939.27
49	-67.2527	18.0676	2222.35	2109.76
49	-65.2747	18.0676	2232.46	2148.52
49	-63.2967	18.0676	2218.16	2154.84
49	-61.3187	18.0676	2200.16	2131.35
49	-45.4945	18.0676	2137.27	2051.69
49	-43.5165	18.0676	2140.75	2046.07
49	-41.5385	18.0676	2105.12	2021.41
49	-33.6264	18.0676	2020.54	1965.11
49	-25.7143	18.0676	1950.76	1915.85
49	-19.7802	18.0676	1944.7	1897.25
49	-11.8681	18.0676	1960.67	1909.74
49	0	18.0676	1970.82	1936.37
49	1.97802	18.0676	1965.97	1938.23
49	5.93407	18.0676	1986.95	1939.07
49	13.8462	18.0676	2119.49	2029.9
51	-63.2967	18.0676	2220.41	2140.69
51	-49.4505	18.0676	2152.02	2091.23
51	-45.4945	18.0676	2134.48	2049.13
51	-43.5165	18.0676	2135.46	2050.05
51	-41.5385	18.0676	2098.31	2026.58
51	-33.6264	18.0676	2021.37	1974.75
51	-25.7143	18.0676	1954.32	1934.36
51	-23.7363	18.0676	1951.47	1908
51	-19.7802	18.0676	1949.01	1909.79
51	-11.8681	18.0676	1959.84	1906.26
51	-9.89011	18.0676	1969.43	1927.64
51	-5.93407	18.0676	1979.71	1915.76
51	0	18.0676	1972.44	1938.76
51	1.97802	18.0676	1969.02	1922.2
51	5.93407	18.0676	1976.74	1934.21
51	9.89011	18.0676	1989.94	1965.3
51	13.8462	18.0676	2098.65	2092.36
53	-65.2747	18.0676	2233.67	2189.07
53	-63.2967	18.0676	2220.96	2171.99
53	-47.4725	18.0676	2143.82	2084.27
53	-45.4945	18.0676	2135.53	2065.3
53	-41.5385	18.0676	2086.88	2008.37
53	-39.5604	18.0676	2037.1	1988.2
53	-35.6044	18.0676	2024.49	1984.36
53	-33.6264	18.0676	2024.17	1964.68
53	-31.6484	18.0676	2000.36	1982.75
53	-29.6703	18.0676	1980.17	1959.17
53	-19.7802	18.0676	1948.54	1906.48
53	-11.8681	18.0676	1965.54	1901.63
53	-9.89011	18.0676	1972.17	1918.36
53	-7.91209	18.0676	1970.72	1920.79
53	-5.93407	18.0676	1973.34	1952.59
53	5.93407	18.0676	1973.51	1930.86
53	7.91209	18.0676	1981.37	1929.18
53	9.89011	18.0676	2003.69	1972.37
53	13.8462	18.0676	2096.41	2119.7
55	-63.2967	18.0676	2220.03	2160.36
55	-61.3187	18.0676	2197.93	2125.99
55	-45.4945	18.0676	2129.65	2064.47
55	-35.6044	18.0676	2029.4	2019.55
55	-33.6264	18.0676	2026.24	1980.22
55	-29.6703	18.0676	1982.39	1961.44
55	-27.6923	18.0676	1968.63	1955.39
55	-25.7143	18.0676	1960.29	1931.84
55	-23.7363	18.0676	1955.13	1923.45
55	-21.7582	18.0676	1950.18	1922.11
55	-19.7802	18.0676	1946.15	1907.98
55	-17.8022	18.0676	1945.64	1900.03
55	-15.8242	18.0676	1950.72	1905.21
55	-13.8462	18.0676	1960.48	1899.3
55	-11.8681	18.0676	1970.44	1904.36
55	-7.91209	18.0676	1969.91	1904.23
55	-5.93407	18.0676	1963.92	1930
55	-3.95604	18.0676	1970.2	1930.09
55	7.91209	18.0676	1991.69	1960.53
55	9.89011	18.0676	2013.52	1967.91
55	13.8462	18.0676	2075.31	2035.81
57	-63.2967	18.0676	2219	2159.61
57	-47.4725	18.0676	2132.98	2051.02
57	-45.4945	18.0676	2118.73	2041.18
57	-43.5165	18.0676	2097.61	1989.56
57	-39.5604	18.0676	2017.8	1974.06
57	-37.5824	18.0676	2025.13	1981.65
57	-35.6044	18.0676	2033.34	1975.62
57	-33.6264	18.0676	2028.33	1976.98
57	-31.6484	18.0676	2001.39	1971.83
57	-29.6703	18.0676	1980.97	1958.03
57	-27.6923	18.0676	1969.73	1913.96
57	-19.7802	18.0676	1942.75	1908.2
57	-7.91209	18.0676	1969.65	1903.61
57	-3.95604	18.0676	1963.91	1931.99
57	-1.97802	18.0676	1962.91	1931.32
57	0	18.0676	1964.69	1935.51
57	1.97802	18.0676	1963.74	1927.56
57	3.95604	18.0676	1966.47	1919.85
57	7.91209	18.0676	1986	1964.7
59	-67.2527	18.0676	2209.1	2129.53
59	-65.2747	18.0676	2220.91	2151.08
59	-63.2967	18.0676	2212.26	2145.9
59	-47.4725	18.0676	2125.35	2052.98
59	-33.6264	18.0676	2031.67	1982.09
59	-29.6703	18.0676	1980.1	1947.9
59	-19.7802	18.0676	1940.14	1913.48
59	-13.8462	18.0676	1960.1	1893.2
59	-9.89011	18.0676	1975.57	1901.23
59	-7.91209	18.0676	1970.27	1907.27
59	1.97802	18.0676	1958.68	1934.36
59	3.95604	18.0676	1967.81	1938.12
59	7.91209	18.0676	1987.19	1968.35
59	9.89011	18.0676	2005.68	1972.42
59	17.8022	18.0676	2093.9	2068.97
59	19.7802	18.0676	2103.28	2086.76
61	-67.2527	18.0676	2206.12	2113.58
61	-65.2747	18.0676	2216.38	2152.59
61	-63.2967	18.0676	2208.32	2143.46
61	-61.3187	18.0676	2194.92	2119.57
61	-49.4505	18.0676	2144.79	2085.57
61	-47.4725	18.0676	2127.15	2064.98
61	-45.4945	18.0676	2104.59	2000.13
61	-33.6264	18.0676	2035.99	1986.08
61	-19.7802	18.0676	1938.67	1912.94
61	-7.91209	18.0676	1969.02	1897.76
61	-1.97802	18.0676	1956.27	1927.65
61	0	18.0676	1955.88	1942.7
61	1.97802	18.0676	1951.8	1937.99
61	5.93407	18.0676	1985.25	1960.5
61	9.89011	18.0676	2018.62	1967.4
61	15.8242	18.0676	2061.55	2013.38
61	17.8022	18.0676	2086.65	2047.31
61	19.7802	18.0676	2081.56	2011.36
61	21.7582	18.0676	2037.83	2031.2
61	23.7363	18.0676	2025.24	2068.63
63	-63.2967	18.0676	2205.13	2143.81
63	-61.3187	18.0676	2193.05	2104.06
63	-59.3407	18.0676	2180.81	2104.66
63	-57.3626	18.0676	2173.36	2111.67
63	-45.4945	18.0676	2107.29	2018.88
63	-43.5165	18.0676	2079.86	1989.4
63	-37.5824	18.0676	2036.98	1981.13
63	-35.6044	18.0676	2043.24	1989.26
63	-33.6264	18.0676	2041.24	1986.25
63	-19.7802	18.0676	1938.29	1907.8
63	-7.91209	18.0676	1969.79	1911.5
63	7.91209	18.0676	1998.86	1975.56
63	9.89011	18.0676	2020.89	1977.43
63	15.8242	18.0676	2065.33	2020
63	19.7802	18.0676	2056.95	2001.47
63	21.7582	18.0676	2034.47	2042.55
65	-63.2967	18.0676	2202.09	2145.04
65	-61.3187	18.0676	2191.05	2108.02
65	-49.4505	18.0676	2151.1	2080.53
65	-43.5165	18.0676	2084.9	1990.64
65	-37.5824	18.0676	2045.53	1988.73
65	-33.6264	18.0676	2046.56	1993
65	-19.7802	18.0676	1937.99	1905.8
65	-11.8681	18.0676	1981.58	1927.3
65	-7.91209	18.0676	1972.1	1913.52
65	7.91209	18.0676	1992.01	1981.08
65	9.89011	18.0676	2015.06	1980.8
65	11.8681	18.0676	2026.64	1983.75
65	13.8462	18.0676	2041.85	1984.87
65	15.8242	18.0676	2056.56	1985
65	19.7802	18.0676	2031.51	1994.5
67	-65.2747	18.0676	2203.3	2148.56
67	-61.3187	18.0676	2190.84	2138.91
67	-51.4286	18.0676	2152.01	2090.98
67	-45.4945	18.0676	2116.73	2017.52
67	-33.6264	18.0676	2050.62	1994.62
67	-29.6703	18.0676	2000.89	1988.84
67	-27.6923	18.0676	1981.93	1928.13
67	-19.7802	18.0676	1939.14	1900.02
67	-7.91209	18.0676	1970.36	1921.36
67	7.91209	18.0676	1979.38	1982.03
69	-67.2527	18.0676	2191.47	2136.91
69	-65.2747	18.0676	2200.89	2144.36
69	-63.2967	18.0676	2199.14	2130.22
69	-61.3187	18.0676	2191.07	2138.4
69	-59.3407	18.0676	2182.57	2099.67
69	-51.4286	18.0676	2153.39	2085.56
69	-33.6264	18.0676	2053.79	1995.68
69	-19.7802	18.0676	1941.76	1906.44
69	-7.91209	18.0676	1963.28	1936.76
69	7.91209	18.0676	1964.35	1964.5
71	-67.2527	18.0676	2192.14	2111.78
71	-63.2967	18.0676	2197.87	2124.72
71	-61.3187	18.0676	2191.47	2125.43
71	-49.4505	18.0676	2147.37	2069.71
71	-47.4725	18.0676	2134.23	2026.59
71	-33.6264	18.0676	2056.34	1994.38
71	-29.6703	18.0676	2009.85	1993.43
71	-19.7802	18.0676	1943.3	1905.96
71	-7.91209	18.0676	1949.66	1871.51
71	-3.95604	18.0676	1950.12	1891.93
71	7.91209	18.0676	1957.43	1947
73	-67.2527	18.0676	2184.88	2116.15
73	-61.3187	18.0676	2192.48	2121.37
73	-47.4725	18.0676	2130.19	2037.9
73	-45.4945	18.0676	2109.35	2027.95
73	-43.5165	18.0676	2083.44	2006
73	-35.6044	18.0676	2063.63	1999.39
73	-33.6264	18.0676	2058.67	1993.56
73	-19.7802	18.0676	1945.77	1902.76
73	-7.91209	18.0676	1942.17	1879.87
73	-3.95604	18.0676	1942.49	1881.09
73	-1.97802	18.0676	1940.63	1898.14
73	7.91209	18.0676	1963.28	1924.04
75	-67.2527	18.0676	2180.59	2072.85
75	-65.2747	18.0676	2190.2	2114.9
75	-61.3187	18.0676	2195.36	2147.23
75	-43.5165	18.0676	2081	2008.93
75	-41.5385	18.0676	2069.91	2010.25
75	-33.6264	18.0676	2061.41	1998.55
75	-31.6484	18.0676	2037.42	1990.12
75	-29.6703	18.0676	2009.4	2001.08
75	-19.7802	18.0676	1946.89	1905.52
75	-7.91209	18.0676	1937.19	1874.08
75	7.91209	18.0676	1965.89	1908.11
75	9.89011	18.0676	1956.67	1867.68
77	-67.2527	18.0676	2180.57	2098.87
77	-61.3187	18.0676	2198.42	2117.7
77	-39.5604	18.0676	2065.21	2004.21
77	-33.6264	18.0676	2060.7	1987.02
77	-31.6484	18.0676	2036.54	1988.61
77	-19.7802	18.0676	1946.06	1901.38
77	-7.91209	18.0676	1933.49	1879.56
79	-67.2527	18.0676	2185.29	2106.37
79	-65.2747	18.0676	2187.52	2125.85
79	-63.2967	18.0676	2194.15	2125.91
79	-61.3187	18.0676	2199.08	2150.68
79	-35.6044	18.0676	2067.69	2030.95
79	-33.6264	18.0676	2060.55	2023.52
79	-31.6484	18.0676	2040.92	1991.62
79	-29.6703	18.0676	2016.17	1990.76
79	-27.6923	18.0676	1997.83	1976.27
79	-25.7143	18.0676	1985.44	1951.61
79	-23.7363	18.0676	1973.74	1947.38
79	-21.7582	18.0676	1959.86	1902.55
79	-19.7802	18.0676	1943.8	1898.95
79	-17.8022	18.0676	1929.47	1888.48
79	-15.8242	18.0676	1921.18	1894.32
79	-13.8462	18.0676	1920.53	1889.97
79	-11.8681	18.0676	1915.15	1891.56
79	-9.89011	18.0676	1927.16	1879.45
79	-7.91209	18.0676	1932.59	1867.48
79	-5.93407	18.0676	1928.28	1849.88
79	-3.95604	18.0676	1926.35	1853.92
79	0	18.0676	1940.71	1880.31
79	1.97802	18.0676	1936	1870.78
79	3.95604	18.0676	1927.27	1880.84
79	5.93407	18.0676	1925.85	1875.08
81	-67.2527	18.0676	2189.1	2094.06
81	-65.2747	18.0676	2186.97	2121.73
81	-63.2967	18.0676	2192.77	2116.76
81	-61.3187	18.0676	2198.11	2136.39
81	-59.3407	18.0676	2199.72	2133.67
81	-35.6044	18.0676	2070.39	1996.78
81	-33.6264	18.0676	2059.99	2022.46
81	-31.6484	18.0676	2040.16	1992.73
81	-27.6923	18.0676	2001.04	1993.7
81	-25.7143	18.0676	1987.17	1936.06
81	-23.7363	18.0676	1972.81	1912.54
81	-21.7582	18.0676	1956.74	1905.57
81	-19.7802	18.0676	1941.48	1885.77
81	-17.8022	18.0676	1928.55	1888.57
81	-15.8242	18.0676	1918.64	1891.77
81	-13.8462	18.0676	1917.05	1895.03
81	-11.8681	18.0676	1912.34	1899.13
81	-9.89011	18.0676	1924.92	1870
81	-7.91209	18.0676	1935.2	1866.18
81	-5.93407	18.0676	1925.99	1863.07
81	-3.95604	18.0676	1924.69	1866.36
81	-1.97802	18.0676	1930.38	1879.66
81	0	18.0676	1938.33	1877.74
81	1.97802	18.0676	1927.64	1883.49
81	3.95604	18.0676	1917.37	1885.98
81	5.93407	18.0676	1909.83	1891.67
83	-65.2747	18.0676	2186.45	2084.78
83	-63.2967	18.0676	2190.91	2114.22
83	-61.3187	18.0676	2198.47	2131.71
83	-59.3407	18.0676	2199.58	2133.4
83	-57.3626	18.0676	2192.86	2115.19
83	-35.6044	18.0676	2074.08	2030.59
83	-31.6484	18.0676	2036.3	1992.94
83	-25.7143	18.0676	1986.61	1941.71
83	-19.7802	18.0676	1938.66	1883.35
83	-7.91209	18.0676	1941.91	1861.72
83	3.95604	18.0676	1907.41	1870.09
83	9.89011	18.0676	1891.84	1848.56
85	-65.2747	18.0676	2186.32	2081.84
85	-63.2967	18.0676	2190.33	2131.97
85	-59.3407	18.0676	2195.68	2155.75
85	-57.3626	18.0676	2189.65	2111.83
85	-55.3846	18.0676	2183.41	2108.45
85	-35.6044	18.0676	2074.38	2034.49
85	-31.6484	18.0676	2033.97	1998.75
85	-29.6703	18.0676	2013.18	1994.35
85	-27.6923	18.0676	1998.86	1946.84
85	-25.7143	18.0676	1985.62	1945.29
85	-19.7802	18.0676	1936.36	1887.8
85	-7.91209	18.0676	1908.12	1854.01
85	3.95604	18.0676	1905.74	1874.16
85	5.93407	18.0676	1891.05	1836.86
85	7.91209	18.0676	1881	1827.49
85	9.89011	18.0676	1876.07	1863.87
87	-63.2967	18.0676	2190.84	2168.62
87	-59.3407	18.0676	2194.57	2141.24
87	-55.3846	18.0676	2181.1	2107.16
87	-53.4066	18.0676	2168.25	2100.49
87	-33.6264	18.0676	2063.78	2027.6
87	-31.6484	18.0676	2037.54	1998.64
87	-29.6703	18.0676	2013.52	1979.91
87	-27.6923	18.0676	1995.81	1967.64
87	-19.7802	18.0676	1937.24	1907.56
87	-9.89011	18.0676	1907.01	1877.17
87	-7.91209	18.0676	1910.29	1874.24
87	7.91209	18.0676	1877.44	1835.79
87	9.89011	18.0676	1866.4	1841.84
87	11.8681	18.0676	1856.11	1826.55
89	-63.2967	18.0676	2192.13	2175.18
89	-59.3407	18.0676	2194.91	2138.88
89	-51.4286	18.0676	2142.19	2071.6
89	-31.6484	18.0676	2037.83	1999.23
89	-27.6923	18.0676	1995.58	1958.86
89	-19.7802	18.0676	1939.18	1901.57
89	-11.8681	18.0676	1912.42	1880.43
89	-9.89011	18.0676	1904.46	1876.76
89	-7.91209	18.0676	1897.19	1877.7
89	-5.93407	18.0676	1912.46	1847.95
89	5.93407	18.0676	1880.49	1831.8
89	7.91209	18.0676	1871.07	1828.14
89	9.89011	18.0676	1857.49	1845.23
89	11.8681	18.0676	1842.76	1833.06
89	13.8462	18.0676	1832.21	1830.44
89	15.8242	18.0676	1831.03	1815.67
89	17.8022	18.0676	1836.72	1823.96
91	-65.2747	18.0676	2189.93	2176.14
91	-63.2967	18.0676	2193.14	2170.69
91	-61.3187	18.0676	2198.91	2176.26
91	-51.4286	18.0676	2140.3	2060.93
91	-49.4505	18.0676	2122.55	2056.87
91	-47.4725	18.0676	2114.63	2051.94
91	-33.6264	18.0676	2066.48	2026.11
91	-31.6484	18.0676	2039.78	2000.98
91	-19.7802	18.0676	1943.8	1911.12
91	-7.91209	18.0676	1891.26	1881.9
91	-1.97802	18.0676	1891.03	1877.41
91	1.97802	18.0676	1887.49	1846.44
91	3.95604	18.0676	1877.79	1842.14
91	5.93407	18.0676	1871.29	1856.25
91	7.91209	18.0676	1859.88	1850.81
91	9.89011	18.0676	1846.43	1816.24
91	11.8681	18.0676	1832.24	1805.54
91	13.8462	18.0676	1826.6	1799.93
91	15.8242	18.0676	1824.73	1808
91	17.8022	18.0676	1828.8	1822.5
93	-65.2747	18.0676	2192.83	2173.08
93	-63.2967	18.0676	2193.4	2179.92
93	-61.3187	18.0676	2199.39	2162.52
93	-47.4725	18.0676	2114.84	2054.12
93	-45.4945	18.0676	2106.13	2050.95
93	-33.6264	18.0676	2071.33	2004.04
93	-31.6484	18.0676	2043.42	2011.27
93	-19.7802	18.0676	1945.46	1920.62
93	-7.91209	18.0676	1885.08	1885.96
93	-1.97802	18.0676	1888	1837.72
93	0	18.0676	1890.91	1834.3
93	1.97802	18.0676	1884.85	1834.79
93	3.95604	18.0676	1877.19	1833.09
93	9.89011	18.0676	1838.57	1814.64
93	17.8022	18.0676	1826.96	1803.71
93	19.7802	18.0676	1824.72	1847.76
95	-61.3187	18.0676	2199.28	2171.46
95	-45.4945	18.0676	2106.53	2044.49
95	-43.5165	18.0676	2092.81	2041.69
95	-41.5385	18.0676	2081.86	2033.53
95	-39.5604	18.0676	2081.71	2029.17
95	-37.5824	18.0676	2082.44	2025.48
95	-35.6044	18.0676	2082.59	2017.95
95	-33.6264	18.0676	2074.48	2014.2
95	-31.6484	18.0676	2044.99	2010.63
95	-29.6703	18.0676	2014.77	1987.78
95	-27.6923	18.0676	1998.18	1977.97
95	-25.7143	18.0676	1983.54	1967.52
95	-23.7363	18.0676	1971.04	1942.36
95	-21.7582	18.0676	1953.93	1924.04
95	-19.7802	18.0676	1938.11	1903.93
95	-17.8022	18.0676	1924.86	1898.13
95	-15.8242	18.0676	1919.05	1886.11
95	-13.8462	18.0676	1920.87	1881.19
95	-11.8681	18.0676	1919.32	1873.11
95	-9.89011	18.0676	1910.65	1869.97
95	-7.91209	18.0676	1876.72	1869.13
95	-5.93407	18.0676	1883.67	1854.6
95	-3.95604	18.0676	1880.79	1850.74
95	-1.97802	18.0676	1884.98	1840.29
95	0	18.0676	1888.94	1836.62
95	9.89011	18.0676	1843.22	1801.76
97	-63.2967	18.0676	2194.73	2108.75
97	-61.3187	18.0676	2200.14	2164.14
97	-33.6264	18.0676	2073.49	2012
97	-19.7802	18.0676	1936.14	1918.84
97	-7.91209	18.0676	1882.06	1851.33
97	0	18.0676	1882.18	1842.18
99	-63.2967	18.0676	2197.03	2162.55
99	-61.3187	18.0676	2206.37	2167.19
99	-33.6264	18.0676	2072.76	2013.42
99	-19.7802	18.0676	1935.11	1927.95
99	-7.91209	18.0676	1889	1838.1
99	-5.93407	18.0676	1879.23	1826.72
99	-3.95604	18.0676	1876.27	1837.48
101	-63.2967	18.0676	2199.14	2148.39
101	-33.6264	18.0676	2067.71	2012.99
101	-31.6484	18.0676	2050.11	2007.58
101	-19.7802	18.0676	1934.73	1922.56
101	-9.89011	18.0676	1916.01	1831.07
101	-7.91209	18.0676	1899.71	1833.41
101	-5.93407	18.0676	1885.91	1834.92
101	-3.95604	18.0676	1888.87	1844.46
103	-61.3187	18.0676	2202.4	2142.82
103	-31.6484	18.0676	2045.02	1998.91
103	-19.7802	18.0676	1934.27	1910.78
103	-9.89011	18.0676	1916.7	1812.76
103	-5.93407	18.0676	1887.16	1828.75
105	-63.2967	18.0676	2200.64	2111.56
105	-61.3187	18.0676	2200.05	2140.23
105	-59.3407	18.0676	2200.48	2138.61
105	-31.6484	18.0676	2036.17	1994.31
105	-19.7802	18.0676	1932.84	1922.21
105	-9.89011	18.0676	1916	1851.03
105	-7.91209	18.0676	1905.87	1836.06
105	-5.93407	18.0676	1869.39	1817.54
107	-61.3187	18.0676	2198.98	2145.05
107	-55.3846	18.0676	2179.99	2109.1
107	-31.6484	18.0676	2023.28	1991.25
107	-19.7802	18.0676	1930.31	1913.28
107	-9.89011	18.0676	1916.93	1855.74
109	-63.2967	18.0676	2204.23	2170.58
109	-41.5385	18.0676	2091.58	2037.1
109	-39.5604	18.0676	2080.23	2040.81
109	-31.6484	18.0676	2012.63	1987.83
109	-21.7582	18.0676	1938.2	1901.56
109	-19.7802	18.0676	1926.35	1915.74
109	-11.8681	18.0676	1898.74	1889
109	-9.89011	18.0676	1907.44	1892.98
111	-65.2747	18.0676	2223.79	2153.84
111	-61.3187	18.0676	2199.03	2168.92
111	-45.4945	18.0676	2101.77	2052.16
111	-39.5604	18.0676	2086.16	2018.17
111	-31.6484	18.0676	1996.21	1982
111	-23.7363	18.0676	1947.19	1938.62
111	-21.7582	18.0676	1936.76	1928.44
111	-19.7802	18.0676	1927.94	1924.55
111	-17.8022	18.0676	1912.19	1908.42
111	-15.8242	18.0676	1905.33	1895.25
111	-13.8462	18.0676	1898.63	1893.8
111	-11.8681	18.0676	1898.58	1888.57
113	-65.2747	18.0676	2223.27	2158.05
113	-63.2967	18.0676	2211.63	2154.68
113	-61.3187	18.0676	2200.48	2148.73
113	-31.6484	18.0676	1994.26	1962.79
113	-23.7363	18.0676	1951.87	1936.19
113	-21.7582	18.0676	1940.86	1916.93
115	-63.2967	18.0676	2211.56	2133.07
115	-61.3187	18.0676	2200.84	2134.52
115	-59.3407	18.0676	2186.4	2117.73
115	-57.3626	18.0676	2175.47	2101.99
115	-55.3846	18.0676	2168.68	2087.68
115	-53.4066	18.0676	2166.89	2091.58
115	-51.4286	18.0676	2154.66	2092.27
115	-49.4505	18.0676	2133.32	2064.19
115	-47.4725	18.0676	2114.45	2048.79
115	-45.4945	18.0676	2101.49	2040.77
115	-43.5165	18.0676	2096.17	2032.79
115	-41.5385	18.0676	2095.95	2019.11
115	-39.5604	18.0676	2095.41	2013.57
115	-37.5824	18.0676	2082.34	2003.09
115	-35.6044	18.0676	2046.99	1989.7
115	-33.6264	18.0676	1995.32	1943.81
115	-31.6484	18.0676	1998.66	1958.28
115	-11.8681	18.0676	1896.11	1819.64
115	-9.89011	18.0676	1897.47	1864.92
117	-61.3187	18.0676	2201.69	2148.9
117	-17.8022	18.0676	1927.5	1875.73
117	-15.8242	18.0676	1908.34	1856.27
117	-11.8681	18.0676	1894.47	1830.06
117	-9.89011	18.0676	1884.87	1849.59
119	-61.3187	18.0676	2202.15	2135.95
119	-9.89011	18.0676	1887.15	1865.58
121	-61.3187	18.0676	2201.93	2138.66
121	-11.8681	18.0676	1895.61	1854.31
121	-9.89011	18.0676	1884.2	1865.82
123	-61.3187	18.0676	2200.93	2133.33
123	-11.8681	18.0676	1899.08	1857.72
123	25.7143	18.0676	1907.84	1920.67
123	27.6923	18.0676	1899.74	1911.63
123	29.6703	18.0676	1888.4	1947.12
123	31.6484	18.0676	1835.02	1969.15
125	-63.2967	18.0676	2205.46	2117.5
125	-61.3187	18.0676	2199.56	2126.67
125	25.7143	18.0676	1913.19	1881.09
125	27.6923	18.0676	1906.7	1890.05
125	29.6703	18.0676	1895.14	1922.94
125	31.6484	18.0676	1860.59	1966.54
127	25.7143	18.0676	1915.97	1896.51
127	27.6923	18.0676	1920.2	1889.74
127	29.6703	18.0676	1918.37	1888.86
129	-61.3187	18.0676	2195.47	2127.73
129	9.89011	18.0676	1906.14	1841.3
129	11.8681	18.0676	1912.9	1845.4
129	13.8462	18.0676	1915.25	1858.41
129	15.8242	18.0676	1914.81	1876.58
129	19.7802	18.0676	1914.12	1884.64
129	21.7582	18.0676	1916.24	1879.1
129	23.7363	18.0676	1919.34	1888.54
129	25.7143	18.0676	1921.9	1885.03
129	29.6703	18.0676	1917.6	1905.92
129	31.6484	18.0676	1911.97	2001.37
131	-61.3187	18.0676	2194.4	2108.47
131	1.97802	18.0676	1915.58	1851.24
131	3.95604	18.0676	1905.43	1855.82
131	5.93407	18.0676	1898.57	1820.55
131	7.91209	18.0676	1904.28	1826.45
131	17.8022	18.0676	1915.2	1880.37
131	23.7363	18.0676	1921.08	1887.43
131	27.6923	18.0676	1921.64	1891.78
131	29.6703	18.0676	1922.27	1911.78
133	-63.2967	18.0676	2200.62	2122.62
133	23.7363	18.0676	1923.02	1872.91
133	31.6484	18.0676	1918.48	1871.11
135	-61.3187	18.0676	2192.99	2119.52
135	3.95604	18.0676	1900.85	1813.28
135	11.8681	18.0676	1918.39	1851.71
135	13.8462	18.0676	1921.66	1847.73
135	15.8242	18.0676	1920.66	1852.3
135	17.8022	18.0676	1919.02	1865.98
135	19.7802	18.0676	1919.8	1875.42
135	21.7582	18.0676	1918.62	1876.45
135	23.7363	18.0676	1926.6	1892
135	25.7143	18.0676	1930.15	1899.91
135	27.6923	18.0676	1927.91	1891.77
135	29.6703	18.0676	1934.61	1887.29
135	31.6484	18.0676	1923.68	1887.91
135	33.6264	18.0676	1916.89	1892.93
135	37.5824	18.0676	2028.04	1885.36
137	-61.3187	18.0676	2192.97	2115.17
137	1.97802	18.0676	1906.86	1859.82
137	3.95604	18.0676	1900.52	1846.72
137	5.93407	18.0676	1897.89	1844.42
137	7.91209	18.0676	1907.62	1833.28
137	9.89011	18.0676	1909.25	1840.2
137	11.8681	18.0676	1919.21	1843.66
137	13.8462	18.0676	1923.27	1852.76
137	15.8242	18.0676	1923.19	1857.44
137	17.8022	18.0676	1921.82	1857.97
137	19.7802	18.0676	1921.73	1865.48
137	21.7582	18.0676	1920.75	1874
137	23.7363	18.0676	1926.34	1880.17
137	25.7143	18.0676	1934.18	1883.06
137	27.6923	18.0676	1937.44	1891.25
137	29.6703	18.0676	1943.9	1894.29
137	31.6484	18.0676	1933.55	1889.96
137	33.6264	18.0676	1924.05	1896.92
137	39.5604	18.0676	2048.99	1915.37
139	-65.2747	18.0676	2223.35	2155.89
139	-63.2967	18.0676	2204.28	2124.79
139	-61.3187	18.0676	2194.54	2124.07
139	-59.3407	18.0676	2181.73	2103.92
139	-57.3626	18.0676	2173.89	2091.14
139	0	18.0676	1910.32	1848.57
139	1.97802	18.0676	1907.95	1848.71
139	3.95604	18.0676	1903.12	1827.33
139	5.93407	18.0676	1902.08	1814.18
139	19.7802	18.0676	1925.51	1867.48
139	23.7363	18.0676	1927.31	1891.88
139	25.7143	18.0676	1934.72	1884.49
139	29.6703	18.0676	1942.15	1901.65
139	41.5385	18.0676	2080.79	1957.17
141	-65.2747	18.0676	2227.2	2153.9
141	-63.2967	18.0676	2205.87	2127.93
141	-61.3187	18.0676	2195.53	2113.2
141	-57.3626	18.0676	2176.35	2090.79
141	-55.3846	18.0676	2169.25	2086.39
141	-53.4066	18.0676	2155.61	2083.46
141	-51.4286	18.0676	2137.47	2069.29
141	-49.4505	18.0676	2115.06	2051.32
141	-47.4725	18.0676	2100.8	2038.41
141	-41.5385	18.0676	2078.78	2021.5
141	-1.97802	18.0676	1903.18	1846.68
141	0	18.0676	1910.59	1867.9
141	1.97802	18.0676	1908.61	1853.17
141	3.95604	18.0676	1905.82	1850.23
141	5.93407	18.0676	1908.43	1794.58
141	7.91209	18.0676	1909.78	1834.52
141	9.89011	18.0676	1912.04	1863.5
141	11.8681	18.0676	1923.44	1880.26
141	15.8242	18.0676	1926.94	1866.57
141	17.8022	18.0676	1927.04	1854.28
141	21.7582	18.0676	1926.96	1846.68
141	23.7363	18.0676	1929.29	1874.81
141	27.6923	18.0676	1939.28	1874.43
141	29.6703	18.0676	1942.35	1901.88
141	33.6264	18.0676	1924.65	1885.93
141	35.6044	18.0676	1933.66	1918.8
141	45.4945	18.0676	2066.44	1970.64
143	-65.2747	18.0676	2226.93	2168.14
143	-63.2967	18.0676	2214.12	2119.84
143	-55.3846	18.0676	2169.24	2073.27
143	-53.4066	18.0676	2154.14	2075.44
143	-51.4286	18.0676	2136.2	2062.64
143	-49.4505	18.0676	2115.22	2056.49
143	-1.97802	18.0676	1907.91	1846.79
143	0	18.0676	1911.15	1844.43
143	1.97802	18.0676	1910.55	1839.09
143	23.7363	18.0676	1928.86	1882.69
143	29.6703	18.0676	1945.26	1912.5
143	31.6484	18.0676	1941.72	1914.62
143	33.6264	18.0676	1936.16	1914.23
143	35.6044	18.0676	1949.55	1907.86
143	37.5824	18.0676	1986.64	1940.86
143	39.5604	18.0676	2015.46	2024.07
143	41.5385	18.0676	2006.18	1975.14
143	55.3846	18.0676	2020.22	1963.84
143	57.3626	18.0676	2028.88	1948.53
145	-67.2527	18.0676	2196.77	2161.25
145	-65.2747	18.0676	2219.58	2167.98
145	-63.2967	18.0676	2210.51	2119.76
145	-51.4286	18.0676	2135.58	2052.68
145	-49.4505	18.0676	2116.29	2051.07
145	-47.4725	18.0676	2115.38	2044.25
145	-45.4945	18.0676	2096.14	2028.49
145	-3.95604	18.0676	1914.56	1859.32
145	-1.97802	18.0676	1913.39	1848.42
145	0	18.0676	1912.5	1846.48
145	23.7363	18.0676	1928.32	1876.01
145	29.6703	18.0676	1947.14	1893.63
145	31.6484	18.0676	1946.02	1897.21
145	33.6264	18.0676	1938.31	1914.58
145	35.6044	18.0676	1940.4	1897.71
145	37.5824	18.0676	1983.8	1931.7
145	39.5604	18.0676	2026.5	1955.8
145	41.5385	18.0676	2010.75	1999.92
145	45.4945	18.0676	2024.96	1996.18
145	53.4066	18.0676	2024.54	1940.98
145	55.3846	18.0676	2026.7	1935.21
147	-65.2747	18.0676	2214.17	2153.16
147	-63.2967	18.0676	2208.99	2124.13
147	-45.4945	18.0676	2093.92	2023.7
147	-43.5165	18.0676	2077.29	2021.74
147	0	18.0676	1913.7	1839.5
147	1.97802	18.0676	1913.65	1852.45
147	3.95604	18.0676	1917.4	1841
147	5.93407	18.0676	1913.53	1818.81
147	9.89011	18.0676	1920.77	1868.39
147	11.8681	18.0676	1930.08	1873.82
147	15.8242	18.0676	1927.15	1875.1
147	17.8022	18.0676	1927.17	1863.62
147	21.7582	18.0676	1928.34	1853.72
147	23.7363	18.0676	1928.52	1884
147	25.7143	18.0676	1932.69	1877.02
147	27.6923	18.0676	1943.15	1890.6
147	29.6703	18.0676	1948.76	1890
147	31.6484	18.0676	1947.88	1922.43
147	33.6264	18.0676	1940.22	1899.52
147	35.6044	18.0676	1955.41	1919
147	37.5824	18.0676	1990.93	1979.81
147	39.5604	18.0676	2037.05	1978.37
147	41.5385	18.0676	2043.64	1975.18
147	47.4725	18.0676	2041.99	1925.51
147	51.4286	18.0676	2035.42	1963.79
147	53.4066	18.0676	2035.08	1976.84
149	-65.2747	18.0676	2208.12	2133.5
149	-63.2967	18.0676	2208.32	2132.13
149	-57.3626	18.0676	2181.37	2102.37
149	-43.5165	18.0676	2074.71	1995.62
149	0	18.0676	1913.16	1848.26
149	5.93407	18.0676	1912.11	1833.41
149	7.91209	18.0676	1910.77	1828.35
149	9.89011	18.0676	1924.42	1835.67
149	11.8681	18.0676	1931.59	1857.21
149	13.8462	18.0676	1929.82	1876.91
149	15.8242	18.0676	1926.91	1868.92
149	17.8022	18.0676	1926.57	1881.55
149	19.7802	18.0676	1926.86	1883.23
149	21.7582	18.0676	1930.69	1873.51
149	23.7363	18.0676	1932.26	1891.88
149	25.7143	18.0676	1933.13	1906.04
149	27.6923	18.0676	1946.26	1914.24
149	29.6703	18.0676	1949.78	1910.12
149	31.6484	18.0676	1947.58	1897.57
149	33.6264	18.0676	1940.71	1913.41
149	35.6044	18.0676	1955.78	1905.15
149	39.5604	18.0676	2041.95	1940.92
149	41.5385	18.0676	2060.15	1949.76
149	49.4505	18.0676	2058.67	1983.69
149	51.4286	18.0676	2055.02	1971.73
149	53.4066	18.0676	2048.84	2016.55
151	-65.2747	18.0676	2203.82	2125.27
151	-63.2967	18.0676	2205.61	2137.09
151	-47.4725	18.0676	2109.65	2012.99
151	-43.5165	18.0676	2074.16	1999.1
151	0	18.0676	1916.79	1846.59
151	23.7363	18.0676	1931.64	1893.6
151	29.6703	18.0676	1950.56	1918.35
151	35.6044	18.0676	1959.98	1924.25
151	37.5824	18.0676	1997.46	1943.68
151	39.5604	18.0676	2048.19	1962.67
151	41.5385	18.0676	2071.61	1952.64
151	47.4725	18.0676	2092.26	2026.83
151	49.4505	18.0676	2084.96	1976.67
151	53.4066	18.0676	2063.51	2012.55
153	-63.2967	18.0676	2202.77	2145.98
153	-61.3187	18.0676	2197.86	2150.61
153	-59.3407	18.0676	2187.14	2130.95
153	-43.5165	18.0676	2077.16	2000.34
153	0	18.0676	1921.13	1851.48
153	23.7363	18.0676	1932.29	1900.41
153	29.6703	18.0676	1952.17	1919.12
153	37.5824	18.0676	2000.59	1968.46
153	41.5385	18.0676	2068.67	1994.01
153	43.5165	18.0676	2090.87	1999.11
153	45.4945	18.0676	2098.23	1998.48
155	-57.3626	18.0676	2174.27	2105.82
155	-55.3846	18.0676	2153.71	2066.18
155	-53.4066	18.0676	2138.42	2061.96
155	-51.4286	18.0676	2125.4	2050.87
155	-49.4505	18.0676	2111.68	2030.22
155	-47.4725	18.0676	2103.4	2023.55
155	-45.4945	18.0676	2090.18	2013.38
155	-43.5165	18.0676	2075.81	2009.43
155	-29.6703	18.0676	1960.49	1943.79
155	-25.7143	18.0676	1954.88	1919.81
155	-23.7363	18.0676	1953.72	1902.9
155	-1.97802	18.0676	1941.84	1940.3
155	0	18.0676	1921.75	1858.41
155	1.97802	18.0676	1916.5	1843
155	3.95604	18.0676	1918.71	1841.11
155	5.93407	18.0676	1916.22	1835.03
155	7.91209	18.0676	1916.13	1841.74
155	9.89011	18.0676	1928.39	1858.98
155	11.8681	18.0676	1939.79	1867.42
155	13.8462	18.0676	1934.16	1868.64
155	15.8242	18.0676	1929.66	1875.46
155	17.8022	18.0676	1929.46	1874.51
155	19.7802	18.0676	1933.06	1877.87
155	21.7582	18.0676	1931.59	1882.18
155	23.7363	18.0676	1932.55	1892.68
155	25.7143	18.0676	1941.04	1906.2
155	27.6923	18.0676	1955.11	1914.65
155	29.6703	18.0676	1954.38	1913.77
155	31.6484	18.0676	1949.31	1909.44
155	33.6264	18.0676	1951.74	1911.24
155	35.6044	18.0676	1972.62	1927.86
155	37.5824	18.0676	2009.48	1944.54
155	39.5604	18.0676	2055.38	1977.83
155	41.5385	18.0676	2096.53	2015.27
155	43.5165	18.0676	2093.33	2014.5
155	45.4945	18.0676	2092.98	2033.35
157	-63.2967	18.0676	2200.44	2111.37
157	-29.6703	18.0676	1964.75	1942.52
157	-23.7363	18.0676	1956.42	1930.74
157	-5.93407	18.0676	1935.74	1889.35
157	0	18.0676	1924.8	1862.14
157	1.97802	18.0676	1918.62	1905.76
157	7.91209	18.0676	1920.39	1820.28
157	23.7363	18.0676	1934.38	1900.95
157	29.6703	18.0676	1958.13	1894.4
157	43.5165	18.0676	2107.54	2019.25
157	45.4945	18.0676	2086.69	2025.56
157	49.4505	18.0676	2071.04	1928.63
159	-63.2967	18.0676	2201.03	2057.42
159	-29.6703	18.0676	1971.81	1953.79
159	-23.7363	18.0676	1963.49	1917.91
159	-21.7582	18.0676	1959.4	1908.58
159	0	18.0676	1927.48	1875.13
159	23.7363	18.0676	1938.27	1883.62
159	29.6703	18.0676	1959.64	1900.72
159	35.6044	18.0676	1988.13	1901.76
159	45.4945	18.0676	2085.89	2012.96
159	47.4725	18.0676	2072.1	2024.26
159	49.4505	18.0676	2060.99	1988.43
161	-65.2747	18.0676	2203.45	2114.7
161	-29.6703	18.0676	1981.34	1954.82
161	-21.7582	18.0676	1964.07	1924.88
161	0	18.0676	1937.05	1876.95
161	23.7363	18.0676	1938.59	1899.34
161	29.6703	18.0676	1960.66	1926.34
161	33.6264	18.0676	1961.59	1898.91
161	35.6044	18.0676	1989.06	1946.94
161	37.5824	18.0676	2035.4	1951.84
161	39.5604	18.0676	2079.02	1975.33
161	41.5385	18.0676	2103.95	2050.3
161	43.5165	18.0676	2107.83	2028.61
161	45.4945	18.0676	2101.55	2034.51
161	47.4725	18.0676	2072.65	2017.36
161	49.4505	18.0676	2065.55	2022.78
161	53.4066	18.0676	2055.48	1906.26
163	-77.1429	18.0676	2228.99	1986.9
163	-67.2527	18.0676	2206.92	2131.82
163	-65.2747	18.0676	2203.72	2127.39
163	-29.6703	18.0676	1987.1	1959.61
163	-21.7582	18.0676	1963.99	1909.22
163	-19.7802	18.0676	1955.07	1910.56
163	0	18.0676	1942.3	1885.86
163	7.91209	18.0676	1934.16	1841.36
163	9.89011	18.0676	1947.27	1852.89
163	11.8681	18.0676	1953.47	1863.44
163	23.7363	18.0676	1939.77	1896.94
163	29.6703	18.0676	1961.28	1926.64
163	41.5385	18.0676	2099.81	2030.5
163	47.4725	18.0676	2073.31	2042.35
163	49.4505	18.0676	2070.4	2032.05
163	53.4066	18.0676	2060.68	1988.42
163	55.3846	18.0676	2048.57	1953.57
163	57.3626	18.0676	2048.7	1942.83
165	-65.2747	18.0676	2203.05	2137.47
165	-29.6703	18.0676	1990.96	1962.64
165	-21.7582	18.0676	1959.39	1896.21
165	-19.7802	18.0676	1939.83	1890.23
165	-15.8242	18.0676	1920.47	1867.93
165	-13.8462	18.0676	1919.94	1884.07
165	-11.8681	18.0676	1920.34	1868.12
165	-9.89011	18.0676	1923.49	1869.54
165	-7.91209	18.0676	1928.09	1867.26
165	-5.93407	18.0676	1933.86	1866.62
165	-3.95604	18.0676	1959.67	1873.15
165	-1.97802	18.0676	1975.25	1880.06
165	0	18.0676	1948.96	1878.34
165	1.97802	18.0676	1923.96	1865.15
165	3.95604	18.0676	1922.45	1844.97
165	5.93407	18.0676	1934.97	1845.49
165	7.91209	18.0676	1938.07	1845.7
165	9.89011	18.0676	1954.55	1854.67
165	11.8681	18.0676	1956.8	1867.68
165	13.8462	18.0676	1933.13	1871.84
165	15.8242	18.0676	1929.36	1884.1
165	17.8022	18.0676	1931.29	1884.47
165	19.7802	18.0676	1935.68	1888.31
165	21.7582	18.0676	1940.78	1891.39
165	23.7363	18.0676	1941.97	1895.16
165	25.7143	18.0676	1945.53	1906.39
165	27.6923	18.0676	1957.67	1914.33
165	29.6703	18.0676	1961.8	1908.31
165	31.6484	18.0676	1957.89	1908.02
165	33.6264	18.0676	1962.63	1906.87
165	35.6044	18.0676	1990.16	1925.45
165	37.5824	18.0676	2030.33	1951.64
165	39.5604	18.0676	2070.16	1975.1
165	41.5385	18.0676	2090.93	2004.3
165	43.5165	18.0676	2088.76	2014.44
165	45.4945	18.0676	2086.79	2024.75
165	47.4725	18.0676	2076.25	2034.85
165	49.4505	18.0676	2076.23	2046.2
165	51.4286	18.0676	2078.45	2037.32
165	55.3846	18.0676	2065.93	1947.67
165	57.3626	18.0676	2056.94	1989.08
167	-65.2747	18.0676	2202.56	2122.02
167	-29.6703	18.0676	1990.89	1968.29
167	-19.7802	18.0676	1934.72	1866.56
167	-17.8022	18.0676	1925.67	1884.37
167	0	18.0676	1954.3	1897.81
167	23.7363	18.0676	1946.26	1904.29
167	29.6703	18.0676	1964.15	1932.11
167	47.4725	18.0676	2077.64	2040.29
167	49.4505	18.0676	2082.76	2022.56
167	51.4286	18.0676	2086.51	2008.13
167	53.4066	18.0676	2088.24	1994.95
167	57.3626	18.0676	2063.54	1996.4
169	-77.1429	18.0676	2227.78	2112.23
169	-71.2088	18.0676	2218.57	2170.31
169	-69.2308	18.0676	2218.78	2171.86
169	-65.2747	18.0676	2202.67	2119.09
169	-53.4066	18.0676	2129.28	2060.8
169	-29.6703	18.0676	1990.95	1966
169	-17.8022	18.0676	1921.98	1888.22
169	0	18.0676	1968.87	1902.5
169	23.7363	18.0676	1950.75	1907.1
169	29.6703	18.0676	1966.08	1921.2
169	41.5385	18.0676	2078.34	1949.95
169	43.5165	18.0676	2076.11	1972.3
169	45.4945	18.0676	2072.59	2014.93
169	47.4725	18.0676	2076.38	2025.88
169	49.4505	18.0676	2090.51	2028.61
169	51.4286	18.0676	2095.2	2025.86
171	-77.1429	18.0676	2227.14	2199.67
171	-69.2308	18.0676	2218.6	2154.29
171	-65.2747	18.0676	2202.18	2125.31
171	-63.2967	18.0676	2192.25	2109.71
171	-55.3846	18.0676	2141.01	2067.9
171	-53.4066	18.0676	2131.23	2065.25
171	-29.6703	18.0676	1992.49	1971.86
171	-17.8022	18.0676	1921.24	1873
171	0	18.0676	1983.49	1890.6
171	11.8681	18.0676	1942.33	1863.37
171	13.8462	18.0676	1925.27	1866.84
171	15.8242	18.0676	1927.58	1875.14
171	23.7363	18.0676	1952.17	1898.28
171	29.6703	18.0676	1967.18	1932.74
171	33.6264	18.0676	1966.95	1913.55
171	35.6044	18.0676	1991.85	1920.99
171	39.5604	18.0676	2059.08	1963.61
171	41.5385	18.0676	2072.81	1957.91
171	43.5165	18.0676	2070.78	1973.57
171	45.4945	18.0676	2067.2	2008.33
171	47.4725	18.0676	2073.31	2033.2
171	49.4505	18.0676	2092.63	2017.53
171	53.4066	18.0676	2113.38	2017.83
171	57.3626	18.0676	2087.97	1997.46
173	-77.1429	18.0676	2226.5	2049.52
173	-69.2308	18.0676	2217.92	2144.03
173	-67.2527	18.0676	2209.6	2131.14
173	-61.3187	18.0676	2178.12	2097.73
173	-59.3407	18.0676	2158.45	2084.78
173	-57.3626	18.0676	2146.56	2072.03
173	-55.3846	18.0676	2143.15	2067.22
173	-29.6703	18.0676	1992.74	1971.31
173	-17.8022	18.0676	1920.96	1871.84
173	0	18.0676	1981.33	1864.12
173	29.6703	18.0676	1970.05	1933.09
173	47.4725	18.0676	2069.39	2021.02
173	53.4066	18.0676	2115.08	2019.61
173	55.3846	18.0676	2114.79	2027.1
173	57.3626	18.0676	2093.35	2010.82
175	-77.1429	18.0676	2226.29	2104.94
175	-73.1868	18.0676	2227	2173.43
175	-67.2527	18.0676	2208.75	2142.46
175	-65.2747	18.0676	2200.87	2147.44
175	-59.3407	18.0676	2159.84	2081.02
175	-35.6044	18.0676	2024.09	1973.96
175	-33.6264	18.0676	2007.57	1958.78
175	-31.6484	18.0676	1999.56	1961.77
175	-29.6703	18.0676	1994.01	1956.41
175	-25.7143	18.0676	1973.12	1890.12
175	-19.7802	18.0676	1924.79	1850.08
175	-17.8022	18.0676	1920.69	1880.02
175	-15.8242	18.0676	1924.2	1845.84
175	-11.8681	18.0676	1921.33	1839.23
175	-7.91209	18.0676	1950.85	1839.58
175	-5.93407	18.0676	1970.26	1847.31
175	-3.95604	18.0676	1987	1872.08
175	-1.97802	18.0676	1996.43	1880.21
175	0	18.0676	1987.36	1885.45
175	1.97802	18.0676	1960.41	1884.85
175	3.95604	18.0676	1937.17	1860.16
175	5.93407	18.0676	1945.62	1826.56
175	7.91209	18.0676	1945.96	1847.99
175	9.89011	18.0676	1921.33	1851.85
175	11.8681	18.0676	1920.86	1892.28
175	13.8462	18.0676	1925.13	1876.23
175	15.8242	18.0676	1928.37	1880.86
175	17.8022	18.0676	1932.11	1899.33
175	19.7802	18.0676	1938.23	1898.45
175	21.7582	18.0676	1946.82	1896.5
175	23.7363	18.0676	1954.2	1904.31
175	25.7143	18.0676	1956.07	1904.95
175	27.6923	18.0676	1964.24	1920.45
175	29.6703	18.0676	1969	1927.43
175	31.6484	18.0676	1968.18	1907.14
175	33.6264	18.0676	1972.73	1914.15
175	35.6044	18.0676	1998.88	1932.09
175	37.5824	18.0676	2027.43	1935.9
175	39.5604	18.0676	2048.4	1949.23
175	41.5385	18.0676	2060.37	1970.69
175	43.5165	18.0676	2059.4	1980.22
175	45.4945	18.0676	2057.79	2005.71
175	47.4725	18.0676	2066.63	2011.08
175	55.3846	18.0676	2123.08	2003.81
175	57.3626	18.0676	2100.71	2028.23
177	-77.1429	18.0676	2226.14	2116.71
177	-73.1868	18.0676	2227.55	2159.3
177	-71.2088	18.0676	2223.57	2169.34
177	-67.2527	18.0676	2207.57	2126.28
177	-31.6484	18.0676	2004.08	1978.05
177	-29.6703	18.0676	1995.01	1964.86
177	-27.6923	18.0676	1983.06	1939.55
177	-25.7143	18.0676	1968.92	1925.65
177	-23.7363	18.0676	1946.39	1905.39
177	-21.7582	18.0676	1931.06	1868.23
177	-19.7802	18.0676	1923.4	1855.71
177	-17.8022	18.0676	1921.71	1869.15
177	0	18.0676	1990.76	1900.63
177	23.7363	18.0676	1955.41	1910.29
177	29.6703	18.0676	1970.53	1922.29
177	47.4725	18.0676	2064.19	2015.88
177	57.3626	18.0676	2107.69	2018.44
179	-77.1429	18.0676	2225.91	2126.75
179	-67.2527	18.0676	2206.91	2127.86
179	-49.4505	18.0676	2129.26	2059.81
179	-31.6484	18.0676	2005.57	1981.1
179	-17.8022	18.0676	1921.91	1880.62
179	-15.8242	18.0676	1928.84	1875.34
179	-13.8462	18.0676	1934.23	1873.45
179	-11.8681	18.0676	1933.74	1868.67
179	-9.89011	18.0676	1940.08	1874.16
179	-7.91209	18.0676	1954.11	1906.72
179	-5.93407	18.0676	1969.43	1880.23
179	-3.95604	18.0676	1985.13	1925.63
179	-1.97802	18.0676	2000.53	1929.97
179	0	18.0676	1994.28	1899.43
179	1.97802	18.0676	1964.8	1894.54
179	3.95604	18.0676	1954.18	1890.86
179	5.93407	18.0676	1949.3	1878.58
179	7.91209	18.0676	1937.67	1871.5
179	9.89011	18.0676	1925.23	1866.13
179	11.8681	18.0676	1926.36	1873.09
179	13.8462	18.0676	1928.29	1889.64
179	15.8242	18.0676	1930.19	1891.3
179	17.8022	18.0676	1932.69	1888.45
179	19.7802	18.0676	1938.43	1901.33
179	21.7582	18.0676	1944.27	1912.82
179	23.7363	18.0676	1952.18	1907.85
179	25.7143	18.0676	1960.53	1918.07
179	27.6923	18.0676	1968.02	1922.94
179	29.6703	18.0676	1972.87	1925.25
179	31.6484	18.0676	1973.88	1918.34
179	33.6264	18.0676	1979.82	1919.5
179	35.6044	18.0676	1999.16	1925.51
179	37.5824	18.0676	2022.63	1940.41
179	39.5604	18.0676	2038.92	1962.14
179	41.5385	18.0676	2046.72	1969.22
179	43.5165	18.0676	2048.41	1995.92
179	45.4945	18.0676	2049.99	1997.88
179	47.4725	18.0676	2061.12	2017.02
179	49.4505	18.0676	2077.11	2009.71
179	51.4286	18.0676	2074.87	2046.92
181	-77.1429	18.0676	2225.92	2117.54
181	-67.2527	18.0676	2206.36	2127.33
181	-51.4286	18.0676	2126.15	2037.1
181	-31.6484	18.0676	2008.9	1983.83
181	-17.8022	18.0676	1922.82	1894.58
181	-15.8242	18.0676	1923.57	1874.78
181	-13.8462	18.0676	1939	1881.48
181	0	18.0676	1996.83	1887.82
181	23.7363	18.0676	1951.58	1908.1
181	29.6703	18.0676	1973.27	1917.43
181	35.6044	18.0676	1999.48	1985.58
181	37.5824	18.0676	2023.38	1990.17
181	39.5604	18.0676	2034.81	2009.8
181	41.5385	18.0676	2039.96	2023.28
181	43.5165	18.0676	2041.86	2049.4
181	45.4945	18.0676	2046.1	2046.46
181	47.4725	18.0676	2056.31	2023.29
181	49.4505	18.0676	2065.54	2074.73
181	51.4286	18.0676	2064.12	2075.29
181	53.4066	18.0676	2096.1	2062.67
181	57.3626	18.0676	2098.11	2034.69
181	59.3407	18.0676	2070.13	2007.03
183	-77.1429	18.0676	2226.03	2108.09
183	-75.1648	18.0676	2231.46	2132.58
183	-67.2527	18.0676	2206.81	2120.83
183	-53.4066	18.0676	2122.18	2046.83
183	-37.5824	18.0676	2035.82	1974.43
183	-31.6484	18.0676	2007.6	1981.92
183	-17.8022	18.0676	1928.86	1903.03
183	-13.8462	18.0676	1942.88	1846.31
183	0	18.0676	2000.17	1958.07
183	23.7363	18.0676	1952.02	1908.49
183	29.6703	18.0676	1974.87	1929.54
183	47.4725	18.0676	2050.27	1999.19
183	53.4066	18.0676	2083.63	2057.78
183	55.3846	18.0676	2095.54	2049.46
183	59.3407	18.0676	2048.5	1977.25
185	-67.2527	18.0676	2207.76	2120.08
185	-55.3846	18.0676	2137.58	2062.99
185	-53.4066	18.0676	2120.74	2054.26
185	-43.5165	18.0676	2061.92	1995.94
185	-41.5385	18.0676	2041.86	1990.11
185	-31.6484	18.0676	2005.8	1982.36
185	-17.8022	18.0676	1934.92	1887.55
185	-9.89011	18.0676	1952.63	1822.58
185	0	18.0676	2003.05	1898.31
185	23.7363	18.0676	1952.57	1913.38
185	29.6703	18.0676	1974.34	1933.05
185	45.4945	18.0676	2036.69	1971.96
185	47.4725	18.0676	2045.66	1995.46
185	57.3626	18.0676	2062.65	1988.59
185	59.3407	18.0676	2026.49	1972.2
185	61.3187	18.0676	2005.13	1899.09
187	-77.1429	18.0676	2224.29	2092.13
187	-67.2527	18.0676	2208.74	2118.26
187	-53.4066	18.0676	2119.8	2062.32
187	-45.4945	18.0676	2059.43	1997.34
187	-43.5165	18.0676	2052.41	1994.69
187	-41.5385	18.0676	2041.91	1991.62
187	-39.5604	18.0676	2041.83	1986.84
187	-31.6484	18.0676	2002.84	1982.17
187	-17.8022	18.0676	1944.52	1899.28
187	-9.89011	18.0676	1957.66	1822.44
187	0	18.0676	2004.42	1889.77
187	5.93407	18.0676	1946.67	1875.83
187	23.7363	18.0676	1953.33	1912.64
187	29.6703	18.0676	1971.89	1939.63
187	47.4725	18.0676	2042.34	1995.82
187	55.3846	18.0676	2076.45	1941.25
187	57.3626	18.0676	2049.75	1980.35
187	59.3407	18.0676	2007.77	1924.11
187	63.2967	18.0676	1987.83	1905.01
189	-67.2527	18.0676	2208.38	2119.64
189	-65.2747	18.0676	2201.86	2127.14
189	-63.2967	18.0676	2196.55	2107.62
189	-61.3187	18.0676	2187.74	2107.07
189	-59.3407	18.0676	2172.07	2092.87
189	-57.3626	18.0676	2159.23	2077.84
189	-55.3846	18.0676	2142.72	2074.85
189	-53.4066	18.0676	2122.96	2036.66
189	-49.4505	18.0676	2097.93	2023.31
189	-47.4725	18.0676	2072.25	2008.26
189	-45.4945	18.0676	2057.26	1997.88
189	-41.5385	18.0676	2044.93	1978.39
189	-39.5604	18.0676	2044.71	1982.62
189	-37.5824	18.0676	2041.81	1986.25
189	-35.6044	18.0676	2028.26	1978.69
189	-33.6264	18.0676	2013.07	1965.69
189	-31.6484	18.0676	2000.49	1979.98
189	-29.6703	18.0676	1988.69	1934.7
189	-25.7143	18.0676	1960.89	1896.3
189	-23.7363	18.0676	1947.99	1857.99
189	-21.7582	18.0676	1944.89	1897.44
189	-19.7802	18.0676	1947.47	1889.43
189	-17.8022	18.0676	1954.16	1901.99
189	-15.8242	18.0676	1959.27	1912.52
189	-13.8462	18.0676	1962.33	1924.94
189	-11.8681	18.0676	1963.03	1910.26
189	-9.89011	18.0676	1965.21	1889.42
189	-7.91209	18.0676	1975.13	1908.94
189	-5.93407	18.0676	1985.81	1924.08
189	-3.95604	18.0676	1997.08	1899.32
189	-1.97802	18.0676	2009.87	1932.1
189	0	18.0676	2005.16	1954.11
189	1.97802	18.0676	1983.87	1925.21
189	5.93407	18.0676	1948.57	1891.33
189	7.91209	18.0676	1935.35	1866.43
189	9.89011	18.0676	1933.04	1891.85
189	23.7363	18.0676	1952.96	1903.2
189	29.6703	18.0676	1970.28	1935.78
189	47.4725	18.0676	2037.37	1989.04
189	55.3846	18.0676	2048.46	1969.81
189	57.3626	18.0676	2023.07	1935.16
189	59.3407	18.0676	1993.71	1947.37
189	61.3187	18.0676	1979.82	1953.48
189	63.2967	18.0676	1991.56	1897.59
189	65.2747	18.0676	2016.77	1973.71
191	-67.2527	18.0676	2206.04	2129.58
191	-65.2747	18.0676	2202.34	2087.58
191	-63.2967	18.0676	2196.85	2130.22
191	-61.3187	18.0676	2188.11	2101.99
191	-59.3407	18.0676	2172.87	2086.27
191	-57.3626	18.0676	2161.26	2083.38
191	-55.3846	18.0676	2145.58	2069.04
191	-53.4066	18.0676	2127.56	2052.41
191	-51.4286	18.0676	2112	2038.58
191	-49.4505	18.0676	2096.59	2019.85
191	-47.4725	18.0676	2072.86	2009.32
191	-39.5604	18.0676	2047.13	1988.37
191	-35.6044	18.0676	2024.44	1976.22
191	-33.6264	18.0676	2009.23	1971.42
191	-31.6484	18.0676	1996.95	1969.82
191	-29.6703	18.0676	1987.03	1945.25
191	-27.6923	18.0676	1975.36	1933.94
191	-25.7143	18.0676	1962.64	1912.07
191	-23.7363	18.0676	1948.21	1886.58
191	-21.7582	18.0676	1947.9	1879.83
191	-19.7802	18.0676	1951.91	1886.05
191	-17.8022	18.0676	1960.56	1888.48
191	-15.8242	18.0676	1962.4	1897.62
191	-13.8462	18.0676	1965.67	1893.16
191	-11.8681	18.0676	1968.11	1889.32
191	-9.89011	18.0676	1970.45	1899.3
191	-7.91209	18.0676	1978.46	1922.59
191	-5.93407	18.0676	1988.89	1937.89
191	-3.95604	18.0676	2000.14	1950.45
191	-1.97802	18.0676	2010.54	1969.31
191	0	18.0676	2004.5	1951.38
191	1.97802	18.0676	1984.61	1919.3
191	3.95604	18.0676	1961.74	1871.32
191	5.93407	18.0676	1950.21	1854.8
191	7.91209	18.0676	1937.52	1860.53
191	9.89011	18.0676	1937.51	1854.47
191	11.8681	18.0676	1930.62	1862.88
191	23.7363	18.0676	1951.12	1906.69
191	29.6703	18.0676	1967.85	1937.52
191	47.4725	18.0676	2034.71	1982.08
191	55.3846	18.0676	2049.8	1927.77
191	57.3626	18.0676	2015.86	1893.76
191	59.3407	18.0676	1982.56	1944.65
191	61.3187	18.0676	1969.44	1955.42
191	63.2967	18.0676	1989.88	1910.31
191	65.2747	18.0676	2009.73	1974.46
193	-67.2527	18.0676	2202.31	2119.52
193	-31.6484	18.0676	1995.43	1975.6
193	-17.8022	18.0676	1961.31	1895.48
193	-9.89011	18.0676	1973.51	1851.43
193	0	18.0676	2004.35	1971.78
193	13.8462	18.0676	1923.75	1870.47
193	15.8242	18.0676	1930.06	1882.21
193	17.8022	18.0676	1934.12	1883.75
193	19.7802	18.0676	1938.24	1872.02
193	23.7363	18.0676	1947.24	1913.32
193	25.7143	18.0676	1955.12	1916.82
193	29.6703	18.0676	1968.92	1943.28
193	55.3846	18.0676	2037.33	1948.24
193	57.3626	18.0676	2012.69	1953.84
193	59.3407	18.0676	1975.23	1969.54
193	63.2967	18.0676	1986.8	1925.44
195	-67.2527	18.0676	2197.61	2125.01
195	-31.6484	18.0676	1994.52	1975.51
195	-17.8022	18.0676	1961.65	1885
195	-9.89011	18.0676	1976	1866.47
195	-3.95604	18.0676	2007.1	1956.44
195	0	18.0676	2005.11	1951.64
195	3.95604	18.0676	1964.08	1910.3
195	21.7582	18.0676	1942.56	1870.82
195	23.7363	18.0676	1946.86	1882.24
195	25.7143	18.0676	1954.56	1915.89
195	27.6923	18.0676	1963.34	1917.31
195	29.6703	18.0676	1968.15	1937.79
195	31.6484	18.0676	1975.51	1931.02
195	33.6264	18.0676	1979.88	1933.41
195	35.6044	18.0676	1990.95	1925.18
195	37.5824	18.0676	2005.62	1927.01
195	39.5604	18.0676	2011.59	1927.59
195	41.5385	18.0676	2012.68	1941.53
195	43.5165	18.0676	2014.64	1953.39
195	47.4725	18.0676	2034.18	1973.22
195	49.4505	18.0676	2042.71	1972.76
195	53.4066	18.0676	2042.25	1910.67
195	55.3846	18.0676	2028.01	1963.8
195	57.3626	18.0676	2002.22	1950.68
195	59.3407	18.0676	1971.81	1952.45
197	-67.2527	18.0676	2193.63	2136.41
197	-31.6484	18.0676	1990.86	1975.59
197	-17.8022	18.0676	1962.34	1902.67
197	-11.8681	18.0676	1975.61	1881.83
197	0	18.0676	2006.09	1961.21
197	25.7143	18.0676	1957.53	1918.55
197	29.6703	18.0676	1970.48	1945.04
197	47.4725	18.0676	2033.74	1955.03
197	53.4066	18.0676	2012.75	1899.55
197	57.3626	18.0676	1980.88	1979.01
199	-67.2527	18.0676	2191.85	2139.84
199	-47.4725	18.0676	2077.04	2014.08
199	-31.6484	18.0676	1988.46	1974.67
199	-17.8022	18.0676	1963.37	1912.25
199	-11.8681	18.0676	1978.03	1887.12
199	-5.93407	18.0676	2003.51	1973.63
199	0	18.0676	2006.74	1969.76
199	25.7143	18.0676	1960.2	1917.95
199	29.6703	18.0676	1973.32	1950.71
199	47.4725	18.0676	2030.57	1956.55
199	49.4505	18.0676	2037.31	1964.2
199	53.4066	18.0676	2031.51	1945.23
201	-67.2527	18.0676	2191.09	2127.81
201	-39.5604	18.0676	2049.27	1996.58
201	-35.6044	18.0676	2011.63	1992.55
201	-31.6484	18.0676	1988.09	1973.76
201	-29.6703	18.0676	1982.4	1952.78
201	-25.7143	18.0676	1970.7	1943.64
201	-19.7802	18.0676	1961.18	1933.74
201	-17.8022	18.0676	1965.2	1910.99
201	-13.8462	18.0676	1975.95	1920.65
201	-9.89011	18.0676	1984.2	1914.63
201	0	18.0676	2007.41	1969.46
201	21.7582	18.0676	1948.94	1910.34
201	23.7363	18.0676	1959.96	1907.52
201	25.7143	18.0676	1963.96	1917.23
201	29.6703	18.0676	1975.8	1946.78
201	47.4725	18.0676	2027.57	1953.98
201	53.4066	18.0676	2044.06	1948.87
201	55.3846	18.0676	2027.38	1960.75
203	-67.2527	18.0676	2190.69	2129.67
203	-31.6484	18.0676	1987.79	1974.94
203	-17.8022	18.0676	1967.11	1920.23
203	-13.8462	18.0676	1977.47	1902.24
203	0	18.0676	2007.56	1947.97
203	11.8681	18.0676	1915.43	1901.09
203	13.8462	18.0676	1917.67	1883.6
203	15.8242	18.0676	1929.66	1902.65
203	19.7802	18.0676	1939.73	1906.89
203	21.7582	18.0676	1951	1907.96
203	23.7363	18.0676	1961.94	1921.39
203	29.6703	18.0676	1978.6	1945.54
203	53.4066	18.0676	2039.01	1980.55
205	-67.2527	18.0676	2192.47	2130.67
205	-31.6484	18.0676	1989.12	1971.26
205	-17.8022	18.0676	1968.59	1915.64
205	-13.8462	18.0676	1978.5	1903.91
205	0	18.0676	2007.92	1955.37
205	23.7363	18.0676	1959.5	1926.84
205	25.7143	18.0676	1966.77	1919.13
205	29.6703	18.0676	1978	1950.01
205	47.4725	18.0676	2020.25	1950.41
205	53.4066	18.0676	2039.37	1983.54
207	-67.2527	18.0676	2193.75	2130.4
207	-31.6484	18.0676	1990.72	1972.69
207	-17.8022	18.0676	1971.56	1923.21
207	-15.8242	18.0676	1975.89	1931.88
207	0	18.0676	2009.05	1957.79
207	11.8681	18.0676	1919.38	1863.42
207	13.8462	18.0676	1921.3	1857.87
207	15.8242	18.0676	1926.48	1880.74
207	21.7582	18.0676	1948.45	1924.24
207	23.7363	18.0676	1958.29	1922.14
207	29.6703	18.0676	1979.52	1954.58
207	35.6044	18.0676	1984.16	1951.53
207	41.5385	18.0676	1997.87	1959.22
207	47.4725	18.0676	2016.12	1948.67
207	51.4286	18.0676	2033.3	1990.23
207	53.4066	18.0676	2031.04	2025.48
207	55.3846	18.0676	2021.32	2022.29
209	-67.2527	18.0676	2193.61	2114.14
209	-63.2967	18.0676	2195.3	2152.31
209	-61.3187	18.0676	2199.09	2147.99
209	-59.3407	18.0676	2193.81	2159.08
209	-57.3626	18.0676	2189.41	2129.43
209	-55.3846	18.0676	2166.07	2103.26
209	-53.4066	18.0676	2134.38	2085.15
209	-51.4286	18.0676	2112.49	2079.17
209	-49.4505	18.0676	2096.47	2066.32
209	-47.4725	18.0676	2091.01	2050.2
209	-45.4945	18.0676	2086.44	2034.47
209	-43.5165	18.0676	2078.13	2023.86
209	-41.5385	18.0676	2065.34	2012.11
209	-39.5604	18.0676	2047.51	2004.5
209	-37.5824	18.0676	2034.46	1995.61
209	-35.6044	18.0676	2019.66	1993.8
209	-33.6264	18.0676	2002.75	1989.11
209	-31.6484	18.0676	1992.3	1972.91
209	-29.6703	18.0676	1986.16	1970.79
209	-27.6923	18.0676	1979.13	1963.09
209	-25.7143	18.0676	1969.55	1958.09
209	-23.7363	18.0676	1964.01	1951.86
209	-21.7582	18.0676	1962.91	1950.31
209	-19.7802	18.0676	1968.7	1953.06
209	-17.8022	18.0676	1975.77	1939.32
209	-15.8242	18.0676	1980.72	1941.18
209	-13.8462	18.0676	1985.63	1953.9
209	-11.8681	18.0676	1989.47	1948.13
209	-9.89011	18.0676	1992.31	1951.18
209	-7.91209	18.0676	2001.18	1956.03
209	-5.93407	18.0676	2014.84	1970.43
209	-3.95604	18.0676	2025.11	1987.95
209	-1.97802	18.0676	2021.24	1986.9
209	0	18.0676	2011.3	1973.84
209	1.97802	18.0676	1993.77	1955.58
209	3.95604	18.0676	1964.05	1932.76
209	5.93407	18.0676	1944.68	1900.25
209	7.91209	18.0676	1929.28	1876.64
209	9.89011	18.0676	1919.26	1865.23
209	11.8681	18.0676	1921.42	1896.9
209	13.8462	18.0676	1924.13	1883.13
209	15.8242	18.0676	1928.92	1885.77
209	17.8022	18.0676	1933.39	1906.66
209	19.7802	18.0676	1941.35	1920.23
209	21.7582	18.0676	1949.59	1925.3
209	23.7363	18.0676	1960.62	1938.43
209	25.7143	18.0676	1969.73	1954.56
209	27.6923	18.0676	1974.74	1954.12
209	29.6703	18.0676	1979.27	1947.38
209	31.6484	18.0676	1982.5	1953.58
209	33.6264	18.0676	1983.12	1946.38
209	35.6044	18.0676	1983.94	1938.11
209	37.5824	18.0676	1987.92	1937.98
209	39.5604	18.0676	1991.27	1938.55
209	41.5385	18.0676	1996.52	1949.27
209	43.5165	18.0676	1999.34	1959.66
209	45.4945	18.0676	2006.51	1972.55
209	47.4725	18.0676	2013.89	1965.92
209	49.4505	18.0676	2021.7	1984.09
209	51.4286	18.0676	2029.6	1996.77
209	53.4066	18.0676	2024.15	2041.99
209	55.3846	18.0676	2006.27	2051.93
211	-71.2088	18.0676	2194.53	2073.22
211	-69.2308	18.0676	2192.57	2087.21
211	-67.2527	18.0676	2192.98	2102.32
211	-65.2747	18.0676	2193.45	2134.91
211	-63.2967	18.0676	2194.87	2125.88
211	-61.3187	18.0676	2200.09	2136.61
211	-59.3407	18.0676	2196.72	2133.05
211	-57.3626	18.0676	2191.71	2116.89
211	-55.3846	18.0676	2168.11	2072.32
211	-53.4066	18.0676	2135.27	2052.17
211	-51.4286	18.0676	2113.41	2037.97
211	-49.4505	18.0676	2098.38	2025.58
211	-47.4725	18.0676	2093.13	2017.32
211	-45.4945	18.0676	2087.78	2014.5
211	-43.5165	18.0676	2081.63	2003.06
211	-41.5385	18.0676	2068.29	1990.28
211	-39.5604	18.0676	2049.95	1977.5
211	-37.5824	18.0676	2035.17	1974.79
211	-35.6044	18.0676	2021.48	1971.29
211	-33.6264	18.0676	2006.4	1966.07
211	-31.6484	18.0676	1994.47	1968.81
211	-29.6703	18.0676	1986.84	1950.48
211	-27.6923	18.0676	1979.78	1945.43
211	-25.7143	18.0676	1968.2	1935.94
211	-23.7363	18.0676	1965.35	1934.38
211	-21.7582	18.0676	1966.59	1942.54
211	-19.7802	18.0676	1973.02	1933.74
211	-17.8022	18.0676	1980.76	1939.5
211	-15.8242	18.0676	1985.26	1942.22
211	0	18.0676	2013.81	1964.63
211	23.7363	18.0676	1964.89	1939.05
211	29.6703	18.0676	1979.47	1941.5
211	43.5165	18.0676	1999.81	1915.34
211	45.4945	18.0676	2003.41	1936.4
211	47.4725	18.0676	2011.22	1942.99
211	49.4505	18.0676	2019.43	1974.44
211	53.4066	18.0676	2024.33	2005.28
213	-67.2527	18.0676	2191.54	2112.42
213	-59.3407	18.0676	2197.9	2142.19
213	-57.3626	18.0676	2191.76	2158.63
213	-31.6484	18.0676	1994.44	1969.22
213	-17.8022	18.0676	1983.88	1940.52
213	23.7363	18.0676	1969.83	1931.13
213	29.6703	18.0676	1980.02	1950.66
213	39.5604	18.0676	1987.9	1912.83
213	41.5385	18.0676	1993.97	1912.05
213	47.4725	18.0676	2010.28	1957.07
213	49.4505	18.0676	2017.42	1971.95
215	-67.2527	18.0676	2189.15	2110.35
215	-61.3187	18.0676	2196.22	2132.22
215	-59.3407	18.0676	2198.31	2142.5
215	-31.6484	18.0676	1992.03	1966.39
215	-21.7582	18.0676	1973.64	1957.48
215	-17.8022	18.0676	1985.91	1951.73
215	23.7363	18.0676	1975.55	1940.08
215	29.6703	18.0676	1980.75	1947.68
215	37.5824	18.0676	1983	1922.02
215	39.5604	18.0676	1985.52	1914.38
215	41.5385	18.0676	1992.69	1915.34
215	43.5165	18.0676	1995.6	1908.79
215	45.4945	18.0676	1998.33	1922.26
215	47.4725	18.0676	2006.65	1949.63
215	49.4505	18.0676	2014.91	1977.38
215	53.4066	18.0676	2022.65	1952.53
215	55.3846	18.0676	2014.86	1979.3
217	-67.2527	18.0676	2186.68	2102.58
217	-61.3187	18.0676	2193.9	2135.05
217	-59.3407	18.0676	2196.72	2142.24
217	-31.6484	18.0676	1989.96	1965.02
217	-23.7363	18.0676	1971.79	1961.86
217	-17.8022	18.0676	1988.87	1955.25
217	-15.8242	18.0676	1993.5	1956.69
217	23.7363	18.0676	1983.44	1937.82
217	29.6703	18.0676	1981.71	1959.17
217	45.4945	18.0676	1998.16	1942.04
217	47.4725	18.0676	2003.85	1922.26
217	53.4066	18.0676	2017.01	1981.37
217	55.3846	18.0676	2008.24	1967.51
219	-67.2527	18.0676	2184.38	2096.81
219	-61.3187	18.0676	2192.27	2142.67
219	-57.3626	18.0676	2184.64	2132.99
219	-31.6484	18.0676	1989.9	1966.82
219	-25.7143	18.0676	1974.9	1961.08
219	-15.8242	18.0676	1996.54	1965.53
219	-9.89011	18.0676	2006.1	1935.01
219	-7.91209	18.0676	2014.82	1946.37
219	-5.93407	18.0676	2025.77	1958.85
219	-3.95604	18.0676	2027.41	1933.34
219	-1.97802	18.0676	2022.75	1939.57
219	0	18.0676	2018.43	1949.17
219	1.97802	18.0676	2001.5	1920.45
219	3.95604	18.0676	1978.82	1913.52
219	5.93407	18.0676	1954.02	1896.75
219	7.91209	18.0676	1941.8	1889.05
219	9.89011	18.0676	1936.75	1865.8
219	23.7363	18.0676	1991	1947.64
219	29.6703	18.0676	1982.61	1957.04
219	43.5165	18.0676	1990.7	1904.89
219	45.4945	18.0676	1997.63	1936.6
219	47.4725	18.0676	2002.6	1919.2
219	55.3846	18.0676	1998.67	1963.19
221	-67.2527	18.0676	2183.05	2091.22
221	-61.3187	18.0676	2190.28	2140.8
221	-31.6484	18.0676	1989.82	1967.83
221	-27.6923	18.0676	1978.35	1965.45
221	-25.7143	18.0676	1975.97	1963.01
221	-15.8242	18.0676	1999.66	1960.37
221	-5.93407	18.0676	2027.84	1977.42
221	-3.95604	18.0676	2027.03	1954.21
221	-1.97802	18.0676	2022	1986.93
221	0	18.0676	2020.39	1953.46
221	1.97802	18.0676	2002.7	1926.05
221	5.93407	18.0676	1955.42	1900.77
221	7.91209	18.0676	1943.76	1858.34
221	9.89011	18.0676	1938.61	1842.17
221	23.7363	18.0676	1997.23	1950.52
221	29.6703	18.0676	1982.91	1945.72
221	43.5165	18.0676	1987.41	1921.12
221	49.4505	18.0676	2006.09	1961.59
221	51.4286	18.0676	2007.42	1969.42
221	53.4066	18.0676	2003.66	1979.18
221	55.3846	18.0676	1991.86	1941.94
221	57.3626	18.0676	1976.4	1923.01
223	-67.2527	18.0676	2182.49	2093.3
223	-61.3187	18.0676	2194.64	2142.3
223	-31.6484	18.0676	1988.64	1970.4
223	-29.6703	18.0676	1982.24	1964.54
223	-15.8242	18.0676	2001.99	1964.11
223	23.7363	18.0676	2000.66	1952.46
223	29.6703	18.0676	1982.07	1960.67
223	41.5385	18.0676	1982.61	1917.67
223	43.5165	18.0676	1985.04	1935.22
223	47.4725	18.0676	1995.37	1925.46
223	49.4505	18.0676	2001.26	1908.12
223	51.4286	18.0676	2003.71	1929.04
223	53.4066	18.0676	2001.67	2006.3
223	57.3626	18.0676	1969.64	1929.2
225	-67.2527	18.0676	2182.14	2086.18
225	-63.2967	18.0676	2190.49	2137.47
225	-55.3846	18.0676	2159.99	2107.36
225	-53.4066	18.0676	2136.46	2062.66
225	-51.4286	18.0676	2118.34	2066.67
225	-49.4505	18.0676	2104.85	2053.82
225	-47.4725	18.0676	2101.27	2042.92
225	-45.4945	18.0676	2096.75	2037.04
225	-43.5165	18.0676	2085.29	2016.88
225	-41.5385	18.0676	2065.31	1998.39
225	-39.5604	18.0676	2042.3	1993.37
225	-37.5824	18.0676	2030.31	1984.32
225	-35.6044	18.0676	2018.06	1982.24
225	-33.6264	18.0676	2000.63	1980.02
225	-31.6484	18.0676	1989.07	1968.66
225	-29.6703	18.0676	1982.12	1970
225	-15.8242	18.0676	2005.85	1969.84
225	-13.8462	18.0676	2008.61	1984.05
225	-11.8681	18.0676	2011.93	1972.26
225	-9.89011	18.0676	2015.1	1967.37
225	-7.91209	18.0676	2021.42	1956.32
225	-5.93407	18.0676	2030.15	1968.84
225	-3.95604	18.0676	2026.32	1977.28
225	-1.97802	18.0676	2025.6	1982.95
225	0	18.0676	2021.11	1988.19
225	1.97802	18.0676	2002.24	1966.41
225	3.95604	18.0676	1981.85	1926.64
225	5.93407	18.0676	1958.67	1884.45
225	7.91209	18.0676	1947.08	1853.32
225	9.89011	18.0676	1946.37	1868.75
225	11.8681	18.0676	1945.22	1863.19
225	13.8462	18.0676	1943.51	1907.56
225	15.8242	18.0676	1943.62	1907.82
225	17.8022	18.0676	1946.49	1906.34
225	19.7802	18.0676	1956.63	1934.51
225	21.7582	18.0676	1979.96	1943.56
225	23.7363	18.0676	2001.63	1952.8
225	25.7143	18.0676	2002.73	1963.37
225	27.6923	18.0676	1990	1969.41
225	29.6703	18.0676	1981.12	1961.49
225	31.6484	18.0676	1980.25	1957.86
225	33.6264	18.0676	1980.7	1946.7
225	35.6044	18.0676	1980.06	1935
225	37.5824	18.0676	1978.46	1927.31
225	39.5604	18.0676	1980.78	1925.36
225	41.5385	18.0676	1981.86	1925.01
225	43.5165	18.0676	1983.99	1936.84
225	45.4945	18.0676	1987.75	1943.74
225	47.4725	18.0676	1991.88	1939.24
225	49.4505	18.0676	1998.13	1957.68
225	51.4286	18.0676	2003.64	1953.09
225	53.4066	18.0676	2003.38	1950.12
227	-67.2527	18.0676	2181.87	2083.38
227	-53.4066	18.0676	2135.12	2056.11
227	-31.6484	18.0676	1989.15	1965.05
227	-29.6703	18.0676	1982.65	1961.62
227	-27.6923	18.0676	1979.93	1960.32
227	-25.7143	18.0676	1979.63	1940.6
227	-23.7363	18.0676	1981.31	1960.08
227	-21.7582	18.0676	1985.47	1976.25
227	-19.7802	18.0676	1993.43	1982.35
227	-17.8022	18.0676	2004.61	1975.44
227	-15.8242	18.0676	2010.35	1976.25
227	23.7363	18.0676	2002.4	1959.19
227	29.6703	18.0676	1980.37	1938.11
227	33.6264	18.0676	1980.24	1947.63
227	35.6044	18.0676	1977.55	1945.83
227	47.4725	18.0676	1990.06	1910.6
227	51.4286	18.0676	2003.13	1979.56
227	53.4066	18.0676	1999.12	1993.03
229	-67.2527	18.0676	2182.16	2089.68
229	-53.4066	18.0676	2132.04	2063.85
229	-31.6484	18.0676	1989.89	1966.2
229	-15.8242	18.0676	2013.82	1979.59
229	23.7363	18.0676	2001.21	1951.2
229	29.6703	18.0676	1982.69	1935.03
229	35.6044	18.0676	1973.21	1941.89
229	47.4725	18.0676	1987.01	1899.72
229	49.4505	18.0676	1990.75	1952.6
229	51.4286	18.0676	1974.27	1965.14
229	53.4066	18.0676	1961.66	1962.59
231	-67.2527	18.0676	2183.09	2094.28
231	-53.4066	18.0676	2130.42	2064.16
231	-31.6484	18.0676	1991.35	1961.43
231	-15.8242	18.0676	2016.38	1982.14
231	25.7143	18.0676	2000.7	1960.44
231	29.6703	18.0676	1985.93	1936.2
231	35.6044	18.0676	1971.27	1936.18
231	37.5824	18.0676	1969.86	1938.53
231	47.4725	18.0676	1975.58	1923.72
231	49.4505	18.0676	1965.61	1956.22
231	51.4286	18.0676	1949.16	1926.7
233	-67.2527	18.0676	2186.52	2079.22
233	-65.2747	18.0676	2188	2098.3
233	-63.2967	18.0676	2187.77	2112.78
233	-59.3407	18.0676	2177.68	2098.21
233	-53.4066	18.0676	2131.26	2065.96
233	-31.6484	18.0676	1992.69	1960.84
233	-15.8242	18.0676	2018.62	1991.65
233	25.7143	18.0676	1998.21	1955.62
233	27.6923	18.0676	1991.65	1960.14
233	29.6703	18.0676	1985.24	1940.74
233	37.5824	18.0676	1974.7	1940.93
233	39.5604	18.0676	1974.23	1931.44
233	41.5385	18.0676	1970.28	1936.67
233	45.4945	18.0676	1962.63	1927.24
233	47.4725	18.0676	1960.79	1908.13
233	49.4505	18.0676	1953.39	1932.02
235	-67.2527	18.0676	2188.77	2105.98
235	-65.2747	18.0676	2187.91	2110.91
235	-61.3187	18.0676	2183.51	2116.11
235	-59.3407	18.0676	2176.11	2109.39
235	-57.3626	18.0676	2159.24	2093.68
235	-55.3846	18.0676	2145.94	2073.85
235	-53.4066	18.0676	2132.26	2066.46
235	-51.4286	18.0676	2119.93	2056.96
235	-31.6484	18.0676	1992.29	1958.6
235	-15.8242	18.0676	2021	1993.89
235	-9.89011	18.0676	2029.63	1961.38
235	-7.91209	18.0676	2035.48	1970.15
235	-5.93407	18.0676	2039.79	1974.48
235	-3.95604	18.0676	2035.73	1969.1
235	-1.97802	18.0676	2034.79	1971.14
235	0	18.0676	2024.05	1972.41
235	1.97802	18.0676	1997.13	1950.04
235	3.95604	18.0676	1972.21	1915.77
235	5.93407	18.0676	1953.5	1899.32
235	7.91209	18.0676	1942.19	1873.53
235	9.89011	18.0676	1940.3	1863.3
235	11.8681	18.0676	1936.65	1872.36
235	27.6923	18.0676	1987.72	1947.75
235	29.6703	18.0676	1984.76	1941.68
235	37.5824	18.0676	1999.46	1945.21
235	39.5604	18.0676	1989.33	2041.46
235	41.5385	18.0676	1979.44	2020.78
235	45.4945	18.0676	1956.6	1900.83
235	47.4725	18.0676	1952.52	1907.5
237	-67.2527	18.0676	2189.43	2105.91
237	-51.4286	18.0676	2123.34	2059.48
237	-31.6484	18.0676	1993.11	1959.48
237	-15.8242	18.0676	2023.15	1993.22
237	29.6703	18.0676	1986.14	1935.21
237	31.6484	18.0676	1989.9	1937
237	33.6264	18.0676	2002.23	1952.16
237	35.6044	18.0676	2021.24	2015.13
237	37.5824	18.0676	2019.51	2072.86
239	-67.2527	18.0676	2190.19	2104.17
239	-51.4286	18.0676	2125.61	2058.37
239	-31.6484	18.0676	1994.92	1960.03
239	-15.8242	18.0676	2026.35	2005.02
239	31.6484	18.0676	1998.12	1950.15
[truncated: 56,160 more rows]

## Sheet: EDFig3d
lon	lat	Depth	mod O2 (mmol/m3)	obs O2 (mmol/m3)
1	-69.2308	18.0676	335.388	281.481
1	-67.2527	18.0676	346.428	293.116
1	-65.2747	18.0676	349.502	315.535
1	-63.2967	18.0676	357.618	314.614
1	-61.3187	18.0676	359.265	353.5
1	-59.3407	18.0676	357.566	343.034
1	-57.3626	18.0676	353.84	342.311
1	-55.3846	18.0676	350.919	337.59
1	-53.4066	18.0676	344.933	338.745
1	-51.4286	18.0676	330.523	327.294
1	-49.4505	18.0676	314.662	321.255
1	-47.4725	18.0676	310.037	307.001
1	-45.4945	18.0676	300.04	293.146
1	-43.5165	18.0676	289.56	283.615
1	-41.5385	18.0676	278.725	270.117
1	-37.5824	18.0676	261.03	253.778
1	-35.6044	18.0676	249.314	243.681
1	-33.6264	18.0676	244.222	236.014
1	-31.6484	18.0676	239.942	236.346
1	-29.6703	18.0676	237.576	232.395
1	-27.6923	18.0676	235.272	232.762
1	-25.7143	18.0676	234.574	225.26
1	-23.7363	18.0676	233.589	226.151
1	-21.7582	18.0676	233.152	226.844
1	-19.7802	18.0676	232.431	220.868
1	-17.8022	18.0676	229.397	219.149
1	-15.8242	18.0676	222.169	224.2
1	-13.8462	18.0676	224.965	209.25
1	-11.8681	18.0676	219.254	211.359
1	-9.89011	18.0676	214.978	204.8
1	-3.95604	18.0676	214.093	209.25
1	-1.97802	18.0676	210.092	205.05
1	0	18.0676	207.317	197.529
1	51.4286	18.0676	276.265	243.795
1	53.4066	18.0676	278.102	262.781
1	55.3846	18.0676	281.955	263.042
1	57.3626	18.0676	282.067	277.613
1	59.3407	18.0676	284.034	279.723
1	61.3187	18.0676	283.482	274.43
1	63.2967	18.0676	285.737	276.625
1	65.2747	18.0676	290.897	283.283
1	67.2527	18.0676	294.099	301.171
1	69.2308	18.0676	296.2	299.782
1	71.2088	18.0676	305.883	315.793
1	73.1868	18.0676	319.064	334.592
1	75.1648	18.0676	325.212	354.909
1	77.1429	18.0676	326.662	355.63
1	79.1209	18.0676	327.815	335.605
1	87.033	18.0676	330.499	367.544
3	-67.2527	18.0676	337.438	320.704
3	-65.2747	18.0676	355.105	320.183
3	-63.2967	18.0676	360.409	341.661
3	-61.3187	18.0676	361.085	345.922
3	-59.3407	18.0676	357.175	344.948
3	-57.3626	18.0676	354.092	330.042
3	-53.4066	18.0676	345.658	337.095
3	-51.4286	18.0676	332.443	322.773
3	-49.4505	18.0676	315.915	308.472
3	-47.4725	18.0676	310.695	307.605
3	-43.5165	18.0676	289.906	284.108
3	-37.5824	18.0676	259.573	244.647
3	-35.6044	18.0676	248.178	239.292
3	-29.6703	18.0676	238.785	236.47
3	-23.7363	18.0676	235.133	220.222
3	-19.7802	18.0676	231.692	213.837
3	-11.8681	18.0676	212.75	212.116
3	-3.95604	18.0676	211.943	200.573
3	-1.97802	18.0676	207.401	212.4
3	0	18.0676	205.506	196.7
3	1.97802	18.0676	204.896	205.15
3	3.95604	18.0676	205.006	199.8
3	51.4286	18.0676	275.888	264.06
3	53.4066	18.0676	278.148	266.281
3	55.3846	18.0676	282.078	267.611
3	57.3626	18.0676	284.321	294.574
3	59.3407	18.0676	284.638	277.344
3	61.3187	18.0676	286.18	279.096
3	63.2967	18.0676	286.632	278.81
3	65.2747	18.0676	289.105	286.482
3	67.2527	18.0676	290.863	295.329
3	69.2308	18.0676	294.739	310.12
3	71.2088	18.0676	303.839	310.142
3	73.1868	18.0676	316.193	333.141
3	75.1648	18.0676	322.648	346.782
3	77.1429	18.0676	325.013	338.807
3	79.1209	18.0676	330.146	354.371
3	83.0769	18.0676	329.6	332.7
5	-67.2527	18.0676	338.383	319.257
5	-65.2747	18.0676	356.738	314.99
5	-63.2967	18.0676	361.553	337.28
5	-61.3187	18.0676	360.253	328.401
5	-59.3407	18.0676	356.537	356.527
5	-57.3626	18.0676	353.773	338.83
5	-55.3846	18.0676	352.015	320.595
5	-49.4505	18.0676	319.894	319.956
5	-47.4725	18.0676	312.846	304.407
5	-45.4945	18.0676	303.074	298.296
5	-43.5165	18.0676	290.599	295.02
5	-39.5604	18.0676	267.96	254.55
5	-35.6044	18.0676	247.281	247.758
5	-29.6703	18.0676	239.651	233.171
5	-23.7363	18.0676	236.676	221.869
5	-21.7582	18.0676	234.423	214.6
5	-19.7802	18.0676	229.68	216.613
5	-17.8022	18.0676	229.618	210.55
5	-15.8242	18.0676	216.832	204.9
5	-13.8462	18.0676	208.416	201.55
5	-11.8681	18.0676	202.868	212.967
5	-9.89011	18.0676	209.833	195.567
5	-7.91209	18.0676	212.108	198.2
5	-5.93407	18.0676	212.84	187.4
5	-3.95604	18.0676	209.788	201.486
5	-1.97802	18.0676	204.89	210.2
5	0	18.0676	203.288	207.9
5	1.97802	18.0676	204.046	185.467
5	37.5824	18.0676	238.621	243.417
5	39.5604	18.0676	237.933	243.65
5	53.4066	18.0676	279.164	260.661
5	55.3846	18.0676	281.28	265.288
5	57.3626	18.0676	285.121	275.332
5	59.3407	18.0676	287.671	277.674
5	63.2967	18.0676	289.713	282.555
5	65.2747	18.0676	288.249	278.196
5	67.2527	18.0676	289.335	286.113
5	69.2308	18.0676	293.146	305.379
5	71.2088	18.0676	301.58	308.898
5	73.1868	18.0676	312.715	333.688
5	75.1648	18.0676	319.476	332.379
5	77.1429	18.0676	325.128	332.606
5	79.1209	18.0676	334.293	337.376
5	83.0769	18.0676	330.611	345.108
5	87.033	18.0676	330.432	366.118
7	-65.2747	18.0676	356.729	310.701
7	-63.2967	18.0676	359.534	332.593
7	-61.3187	18.0676	357.985	334.707
7	-59.3407	18.0676	356.446	343.361
7	-57.3626	18.0676	353.414	357.331
7	-55.3846	18.0676	352.385	344.582
7	-53.4066	18.0676	346.621	352.579
7	-45.4945	18.0676	304.771	293.223
7	-43.5165	18.0676	291.079	284.929
7	-41.5385	18.0676	278.457	287.76
7	-39.5604	18.0676	266.975	249.54
7	-35.6044	18.0676	246.72	242.505
7	-29.6703	18.0676	239.113	235.482
7	-23.7363	18.0676	237.66	220.487
7	-21.7582	18.0676	234.608	219.044
7	-19.7802	18.0676	233.136	220.125
7	-11.8681	18.0676	204.201	219.093
7	-5.93407	18.0676	212.965	194.929
7	-3.95604	18.0676	208.702	183.043
7	-1.97802	18.0676	203.26	215.833
7	0	18.0676	202.599	210.1
7	1.97802	18.0676	205.241	206.9
7	3.95604	18.0676	208.256	189.7
7	37.5824	18.0676	238.588	242.335
7	53.4066	18.0676	280.486	265.903
7	55.3846	18.0676	283.56	260.827
7	57.3626	18.0676	285.93	270.659
7	65.2747	18.0676	290.22	280.669
7	69.2308	18.0676	292.478	305.442
7	71.2088	18.0676	299.462	303.385
7	73.1868	18.0676	309.755	337.776
7	75.1648	18.0676	317.176	317.605
7	77.1429	18.0676	324.381	326.425
7	79.1209	18.0676	335.551	325.468
7	83.0769	18.0676	331.558	337.533
9	-65.2747	18.0676	356.195	307.916
9	-63.2967	18.0676	356.64	336.532
9	-57.3626	18.0676	353.962	361.771
9	-45.4945	18.0676	301.224	286.589
9	-43.5165	18.0676	290.046	275.943
9	-41.5385	18.0676	278.543	272.13
9	-39.5604	18.0676	267.075	254.843
9	-37.5824	18.0676	254.289	233.8
9	-35.6044	18.0676	245.106	226.625
9	-33.6264	18.0676	243.375	229.602
9	-31.6484	18.0676	241.882	223.62
9	-29.6703	18.0676	240.736	232.163
9	-27.6923	18.0676	240.019	219.95
9	-25.7143	18.0676	239.716	219.7
9	-23.7363	18.0676	239.186	220.987
9	-19.7802	18.0676	226.826	226.8
9	-17.8022	18.0676	213.858	226.322
9	-11.8681	18.0676	209.687	210.813
9	-7.91209	18.0676	213.72	227.067
9	-5.93407	18.0676	214.066	192
9	-3.95604	18.0676	209.465	192.125
9	37.5824	18.0676	238.647	246.853
9	65.2747	18.0676	292.012	291.325
9	67.2527	18.0676	290.092	299.972
9	69.2308	18.0676	292.579	301.011
9	71.2088	18.0676	298.608	306.829
9	73.1868	18.0676	307.883	302.515
9	75.1648	18.0676	314.652	315.242
9	77.1429	18.0676	324.168	323.213
9	79.1209	18.0676	336.691	332.75
9	83.0769	18.0676	332.603	349.274
9	87.033	18.0676	330.456	362.039
11	-65.2747	18.0676	355.269	335.219
11	-57.3626	18.0676	353.771	375.388
11	-49.4505	18.0676	323.507	322.559
11	-43.5165	18.0676	287.082	281.589
11	-41.5385	18.0676	276.552	266.736
11	-39.5604	18.0676	265.116	254.362
11	-37.5824	18.0676	253.527	263.472
11	-35.6044	18.0676	245.743	224.7
11	-33.6264	18.0676	242.168	227.225
11	-31.6484	18.0676	241.992	224.052
11	-29.6703	18.0676	241.453	233.091
11	-23.7363	18.0676	239.99	226.898
11	-17.8022	18.0676	226.064	222.533
11	-11.8681	18.0676	206.31	221.231
11	-9.89011	18.0676	210.153	239.721
11	-7.91209	18.0676	211.304	182.5
11	-5.93407	18.0676	214.66	194.6
11	-3.95604	18.0676	215.024	141.72
11	37.5824	18.0676	233.166	212.86
11	39.5604	18.0676	231.068	243.896
11	65.2747	18.0676	295.5	287.229
11	67.2527	18.0676	294.382	314.885
11	69.2308	18.0676	293.977	300.715
11	73.1868	18.0676	305.998	297.184
11	75.1648	18.0676	313.298	313.191
11	77.1429	18.0676	324.342	325.033
11	83.0769	18.0676	333.447	358.755
13	-65.2747	18.0676	354.925	317.695
13	-57.3626	18.0676	352.942	363.996
13	-39.5604	18.0676	260.626	231.561
13	-37.5824	18.0676	251.604	244.835
13	-35.6044	18.0676	244.072	233.7
13	-33.6264	18.0676	240.827	234.482
13	-31.6484	18.0676	242.892	226.406
13	-29.6703	18.0676	243.58	232.495
13	-23.7363	18.0676	237.936	234.382
13	-9.89011	18.0676	210.629	231.188
13	35.6044	18.0676	237.483	214.44
13	37.5824	18.0676	236.234	207.5
13	69.2308	18.0676	297.201	299.245
13	73.1868	18.0676	303.856	305.367
13	75.1648	18.0676	314.419	311.834
13	77.1429	18.0676	324.762	353.095
13	83.0769	18.0676	334.032	352.74
15	-67.2527	18.0676	362.463	330.219
15	-65.2747	18.0676	354.251	325.725
15	-57.3626	18.0676	352.531	367.964
15	-45.4945	18.0676	301.256	299.356
15	-39.5604	18.0676	253.211	261.954
15	-37.5824	18.0676	243.877	248.829
15	-35.6044	18.0676	235.818	233.924
15	-33.6264	18.0676	236.602	230.329
15	-31.6484	18.0676	245.168	229.364
15	-29.6703	18.0676	247.082	239.381
15	-27.6923	18.0676	249.274	238.085
15	35.6044	18.0676	228.21	202.4
15	69.2308	18.0676	299.975	296.981
15	75.1648	18.0676	317.235	309.582
15	77.1429	18.0676	325.107	341.562
15	81.0989	18.0676	345.543	360.041
15	83.0769	18.0676	334.406	359.581
17	-69.2308	18.0676	365.76	347.676
17	-67.2527	18.0676	361.97	340.85
17	-65.2747	18.0676	353.779	340.269
17	-57.3626	18.0676	352.727	347.186
17	-51.4286	18.0676	339.963	335.232
17	-39.5604	18.0676	247.98	239.019
17	-37.5824	18.0676	235.506	229.68
17	-35.6044	18.0676	238.194	228.872
17	-33.6264	18.0676	239.776	235.341
17	35.6044	18.0676	223.505	232.354
17	69.2308	18.0676	301.859	297.437
17	73.1868	18.0676	306.709	293.655
17	75.1648	18.0676	319.167	329.45
17	81.0989	18.0676	346.479	347.285
17	83.0769	18.0676	334.55	370.8
19	-67.2527	18.0676	360.267	342.996
19	-65.2747	18.0676	352.583	341.845
19	-57.3626	18.0676	353.097	357.667
19	-55.3846	18.0676	352.267	326.688
19	-41.5385	18.0676	265.552	229.668
19	-39.5604	18.0676	246.808	234.149
19	-37.5824	18.0676	238.665	232.177
19	-35.6044	18.0676	235.305	233.224
19	33.6264	18.0676	222.533	212.65
19	35.6044	18.0676	227.716	241.799
19	37.5824	18.0676	233.468	242.368
19	39.5604	18.0676	231.757	243.965
19	41.5385	18.0676	238.569	249.685
19	71.2088	18.0676	303.229	307.751
19	73.1868	18.0676	308.115	326.027
19	75.1648	18.0676	318.552	362.891
19	77.1429	18.0676	337.069	339.81
19	79.1209	18.0676	351.704	352.267
19	81.0989	18.0676	347.172	341.902
19	83.0769	18.0676	334.462	380.894
21	-69.2308	18.0676	363.399	331.229
21	-67.2527	18.0676	358.239	332.29
21	-63.2967	18.0676	350.678	349.334
21	-59.3407	18.0676	353.296	338.25
21	-57.3626	18.0676	352.537	349.592
21	-55.3846	18.0676	351.426	338.688
21	-43.5165	18.0676	281.147	284.925
21	-41.5385	18.0676	263.366	252.962
21	-39.5604	18.0676	246.479	224.176
21	-37.5824	18.0676	235.677	227.226
21	33.6264	18.0676	226.139	209.56
21	35.6044	18.0676	229.994	232.157
21	71.2088	18.0676	303.819	302.273
21	75.1648	18.0676	315.655	317.411
21	77.1429	18.0676	335.76	334.737
21	79.1209	18.0676	351.598	354.116
21	83.0769	18.0676	334.995	365.5
21	85.0549	18.0676	331.984	369.1
23	-69.2308	18.0676	362.862	343.703
23	-63.2967	18.0676	350.922	344.37
23	-61.3187	18.0676	351.69	378.879
23	-59.3407	18.0676	352.503	373.914
23	-57.3626	18.0676	352.147	358.416
23	-55.3846	18.0676	351.044	354.405
23	-53.4066	18.0676	348.796	354.358
23	-47.4725	18.0676	315.391	297.725
23	-39.5604	18.0676	240.448	226.809
23	-37.5824	18.0676	231.11	219.258
23	-35.6044	18.0676	232.053	223.106
23	33.6264	18.0676	228.385	217.54
23	35.6044	18.0676	230.681	230.022
23	77.1429	18.0676	339.674	342.139
23	79.1209	18.0676	353.272	355.862
23	81.0989	18.0676	348.217	377.66
23	85.0549	18.0676	332.173	381.567
23	87.033	18.0676	331.51	385.396
25	-69.2308	18.0676	363.693	335.593
25	-67.2527	18.0676	357.125	345.8
25	-61.3187	18.0676	352.794	345
25	-55.3846	18.0676	341.124	349.198
25	-53.4066	18.0676	338.155	350.173
25	-41.5385	18.0676	264.244	265.601
25	-39.5604	18.0676	245.201	235.001
25	-37.5824	18.0676	238.179	240.009
25	33.6264	18.0676	229.341	225.245
25	35.6044	18.0676	231.844	213.9
25	37.5824	18.0676	234.579	233.509
25	77.1429	18.0676	342.101	324.713
25	79.1209	18.0676	354.433	353.398
25	83.0769	18.0676	336.191	369.349
25	85.0549	18.0676	332.35	378.3
27	-63.2967	18.0676	351.91	347
27	-61.3187	18.0676	353.588	345.6
27	-53.4066	18.0676	333.897	351.039
27	-51.4286	18.0676	321.581	326.925
27	-37.5824	18.0676	236.036	237.371
27	33.6264	18.0676	226.241	227.103
27	35.6044	18.0676	229.641	227.589
27	77.1429	18.0676	338.003	352.744
27	79.1209	18.0676	354.166	367.983
27	83.0769	18.0676	336.451	351.75
27	85.0549	18.0676	332.486	377.85
29	-69.2308	18.0676	364.758	364.42
29	-67.2527	18.0676	355.477	337.784
29	-65.2747	18.0676	349.59	337.96
29	-63.2967	18.0676	351.174	340.667
29	-61.3187	18.0676	353.071	335.587
29	-59.3407	18.0676	352.828	334.81
29	-57.3626	18.0676	345.936	334.456
29	-55.3846	18.0676	341.314	327.854
29	-53.4066	18.0676	334.345	331.136
29	-51.4286	18.0676	323.205	317.62
29	-49.4505	18.0676	319.845	316.657
29	-47.4725	18.0676	306.765	298.778
29	-45.4945	18.0676	290.402	276.727
29	-43.5165	18.0676	273.144	281
29	-41.5385	18.0676	258.231	244.66
29	-39.5604	18.0676	242.811	226.171
29	-37.5824	18.0676	229.335	227.356
29	-35.6044	18.0676	221.765	217.979
29	-33.6264	18.0676	223.899	204.093
29	33.6264	18.0676	221.701	223.347
29	79.1209	18.0676	354.175	357.993
29	85.0549	18.0676	332.572	371.7
31	-69.2308	18.0676	364.553	346.542
31	-67.2527	18.0676	356.397	342.694
31	-65.2747	18.0676	345.05	337.318
31	-63.2967	18.0676	350.956	336.239
31	-61.3187	18.0676	351.502	337.523
31	-59.3407	18.0676	352.769	333.34
31	-57.3626	18.0676	345.845	330.9
31	-55.3846	18.0676	340.905	335.074
31	-53.4066	18.0676	335.107	331.256
31	-51.4286	18.0676	325.71	318.216
31	-49.4505	18.0676	317.037	308.728
31	-47.4725	18.0676	304.457	287.689
31	-45.4945	18.0676	289.735	277.425
31	-43.5165	18.0676	273.522	282.12
31	-41.5385	18.0676	258.204	247.954
31	-39.5604	18.0676	242.666	224.14
31	-37.5824	18.0676	231.16	216.455
31	-35.6044	18.0676	221.703	217.3
31	-31.6484	18.0676	219.707	210.908
31	33.6264	18.0676	221.025	222.748
31	79.1209	18.0676	353.248	353.997
31	81.0989	18.0676	346.969	364.862
31	83.0769	18.0676	336.019	353.967
33	-67.2527	18.0676	353.876	339.09
33	-65.2747	18.0676	345.856	335.408
33	-61.3187	18.0676	350.819	343.023
33	-53.4066	18.0676	334.166	331.075
33	-41.5385	18.0676	259.45	250.1
33	-31.6484	18.0676	219.277	217.704
33	-29.6703	18.0676	216.939	206.45
33	33.6264	18.0676	222.787	223.132
33	75.1648	18.0676	324.425	332.015
33	79.1209	18.0676	353.112	363.235
33	81.0989	18.0676	346.02	388.966
33	83.0769	18.0676	335.704	362.174
35	-65.2747	18.0676	349.943	335.267
35	-61.3187	18.0676	352.012	337.72
35	-53.4066	18.0676	334.514	333.894
35	-43.5165	18.0676	283.077	279.875
35	-41.5385	18.0676	262.299	254.55
35	-37.5824	18.0676	227.882	224.75
35	-35.6044	18.0676	230.211	223.1
35	-33.6264	18.0676	224.367	220.104
35	33.6264	18.0676	224.289	225.28
35	75.1648	18.0676	328.818	325.159
35	77.1429	18.0676	334.798	355.657
35	79.1209	18.0676	352.895	355.183
35	83.0769	18.0676	335.286	360.324
35	85.0549	18.0676	332.455	373.967
37	-65.2747	18.0676	350.417	341.867
37	-61.3187	18.0676	352.956	342.24
37	-53.4066	18.0676	336.035	328.717
37	-43.5165	18.0676	287.511	287.25
37	-39.5604	18.0676	245.475	229.467
37	-37.5824	18.0676	231.867	222.86
37	-33.6264	18.0676	227.073	218.667
37	-23.7363	18.0676	210.156	208.387
37	85.0549	18.0676	332.317	361.889
39	-69.2308	18.0676	350.448	369.684
39	-67.2527	18.0676	343.598	352.42
39	-65.2747	18.0676	347.939	341.55
39	-63.2967	18.0676	338.362	321.973
39	-53.4066	18.0676	337.876	328.634
39	-45.4945	18.0676	303.662	289.933
39	-43.5165	18.0676	290.007	282.4
39	-41.5385	18.0676	267.203	266.533
39	-39.5604	18.0676	249.073	244.553
39	-33.6264	18.0676	228.204	222.49
39	-23.7363	18.0676	210.291	214.844
39	83.0769	18.0676	334.252	343.113
41	-67.2527	18.0676	344.234	352.023
41	-65.2747	18.0676	342.143	332.771
41	-63.2967	18.0676	336.374	338.391
41	-61.3187	18.0676	353.838	343.277
41	-45.4945	18.0676	304.452	292.1
41	-43.5165	18.0676	291.92	283.9
41	-41.5385	18.0676	266.978	260.625
41	-39.5604	18.0676	241.951	236.98
41	-33.6264	18.0676	229.899	221.731
41	-23.7363	18.0676	210.714	211.451
41	-3.95604	18.0676	205.673	203.3
41	83.0769	18.0676	333.728	345.503
43	-63.2967	18.0676	336.179	324.6
43	-61.3187	18.0676	354.397	343.12
43	-43.5165	18.0676	292.571	295
43	-41.5385	18.0676	267.304	281.59
43	-39.5604	18.0676	241.016	237.425
43	-37.5824	18.0676	238.087	227.3
43	-35.6044	18.0676	234.973	230.89
43	-33.6264	18.0676	230.989	224.416
43	-31.6484	18.0676	226.226	222.029
43	-29.6703	18.0676	221.314	200.263
43	-23.7363	18.0676	210.546	208.915
43	-3.95604	18.0676	206.86	203.338
43	0	18.0676	204.826	195.05
43	81.0989	18.0676	342.569	332.77
43	83.0769	18.0676	333.256	351.292
43	85.0549	18.0676	331.903	351.324
45	-63.2967	18.0676	336.644	336.2
45	-61.3187	18.0676	355.279	352.603
45	-45.4945	18.0676	310.006	295.45
45	-43.5165	18.0676	292.84	294.543
45	-41.5385	18.0676	267.277	273.869
45	-39.5604	18.0676	242.057	228.85
45	-37.5824	18.0676	237.781	227.609
45	-35.6044	18.0676	235.781	230.977
45	-33.6264	18.0676	231.308	226.916
45	-7.91209	18.0676	206.282	203.783
45	-5.93407	18.0676	206.18	204.762
45	-3.95604	18.0676	206.015	199.25
45	0	18.0676	205.947	196
45	83.0769	18.0676	332.813	389.12
47	-63.2967	18.0676	336.131	330.067
47	-61.3187	18.0676	355.283	354.223
47	-45.4945	18.0676	315.214	305.301
47	-43.5165	18.0676	299.514	304.238
47	-41.5385	18.0676	269.017	246.067
47	-39.5604	18.0676	245.605	243.25
47	-33.6264	18.0676	232.172	227.522
47	-25.7143	18.0676	215.244	209.122
47	-9.89011	18.0676	207.717	200.3
47	-7.91209	18.0676	205.444	206.6
47	0	18.0676	206.09	196.9
47	1.97802	18.0676	205.782	194.1
49	-67.2527	18.0676	326.044	357.798
49	-65.2747	18.0676	301.247	349.082
49	-63.2967	18.0676	334.451	340.534
49	-61.3187	18.0676	354.672	350.993
49	-45.4945	18.0676	316.368	314.988
49	-43.5165	18.0676	303.465	298.322
49	-41.5385	18.0676	273.848	309.501
49	-39.5604	18.0676	248.194	236.38
49	-33.6264	18.0676	233.645	225.344
49	-25.7143	18.0676	215.855	211.314
49	-19.7802	18.0676	211.596	204.878
49	-11.8681	18.0676	208.932	209.135
49	0	18.0676	205.893	201.25
49	1.97802	18.0676	205.641	192.8
49	5.93407	18.0676	203.772	192.5
49	13.8462	18.0676	196.513	176.55
49	85.0549	18.0676	331.948	370.481
51	-63.2967	18.0676	328.297	342.455
51	-49.4505	18.0676	327.03	325.516
51	-45.4945	18.0676	314.198	316.603
51	-43.5165	18.0676	297.436	311.851
51	-41.5385	18.0676	267.561	287.262
51	-33.6264	18.0676	234.566	225.558
51	-31.6484	18.0676	230.507	232
51	-25.7143	18.0676	216.361	216.9
51	-23.7363	18.0676	213.373	205.442
51	-19.7802	18.0676	211.571	205.73
51	-11.8681	18.0676	210.078	203.25
51	-9.89011	18.0676	207.473	204.356
51	-5.93407	18.0676	201.538	198.197
51	0	18.0676	205.408	202.381
51	1.97802	18.0676	205.552	191.9
51	5.93407	18.0676	203.715	193.3
51	9.89011	18.0676	202.467	215.55
51	11.8681	18.0676	200.898	209
51	13.8462	18.0676	201.787	128.412
53	-65.2747	18.0676	301.63	323.905
53	-63.2967	18.0676	326.938	331.58
53	-61.3187	18.0676	353.252	347.025
53	-47.4725	18.0676	321.618	321.123
53	-45.4945	18.0676	311.235	309.552
53	-43.5165	18.0676	291.894	283.844
53	-41.5385	18.0676	256.974	284.238
53	-39.5604	18.0676	239.939	238.563
53	-35.6044	18.0676	240.116	237.841
53	-33.6264	18.0676	235.817	225.876
53	-31.6484	18.0676	230.297	234.15
53	-29.6703	18.0676	225.499	222.074
53	-19.7802	18.0676	210.403	204.411
53	-11.8681	18.0676	210.194	204.417
53	-9.89011	18.0676	207.031	203.371
53	-7.91209	18.0676	204.429	202.034
53	-5.93407	18.0676	203.163	197.05
53	5.93407	18.0676	203.963	192.243
53	7.91209	18.0676	201.486	209.671
53	9.89011	18.0676	203.269	210.875
53	13.8462	18.0676	200.655	133.062
53	87.033	18.0676	334.721	363.536
55	-63.2967	18.0676	328.351	341.6
55	-61.3187	18.0676	353.288	347.4
55	-47.4725	18.0676	316.553	301.37
55	-45.4945	18.0676	302.745	294.416
55	-43.5165	18.0676	282.527	279.023
55	-35.6044	18.0676	241.162	247.878
55	-33.6264	18.0676	235.98	229.44
55	-29.6703	18.0676	225.81	225.947
55	-27.6923	18.0676	221.321	223.817
55	-25.7143	18.0676	218.052	218.143
55	-23.7363	18.0676	213.912	213.137
55	-21.7582	18.0676	212.067	211.95
55	-19.7802	18.0676	210.595	205.065
55	-17.8022	18.0676	209.883	204.688
55	-15.8242	18.0676	209.618	205.5
55	-13.8462	18.0676	210.568	202.675
55	-11.8681	18.0676	208.877	204.213
55	-7.91209	18.0676	203.691	206.717
55	-5.93407	18.0676	204.226	201.891
55	-3.95604	18.0676	203.058	205.914
55	7.91209	18.0676	204.826	210.667
55	9.89011	18.0676	205.547	213.5
55	13.8462	18.0676	203.6	193.36
55	87.033	18.0676	334.906	363.972
57	-63.2967	18.0676	329.044	342.65
57	-61.3187	18.0676	353.902	352.95
57	-47.4725	18.0676	310.612	301.058
57	-45.4945	18.0676	294.157	300.575
57	-43.5165	18.0676	271.537	255.714
57	-39.5604	18.0676	244.985	232.651
57	-37.5824	18.0676	245.161	243.729
57	-35.6044	18.0676	241.288	229.665
57	-33.6264	18.0676	235.761	226.791
57	-31.6484	18.0676	230.391	225.613
57	-29.6703	18.0676	225.782	218.001
57	-27.6923	18.0676	221.99	211.344
57	-25.7143	18.0676	218.721	219.09
57	-19.7802	18.0676	210.902	206.037
57	-7.91209	18.0676	202.065	205.24
57	-3.95604	18.0676	202.639	203.25
57	-1.97802	18.0676	202.761	197.844
57	0	18.0676	203.476	197.08
57	1.97802	18.0676	202.861	202.214
57	3.95604	18.0676	202.481	201.706
57	7.91209	18.0676	204.446	212.56
57	15.8242	18.0676	201.16	201.3
57	87.033	18.0676	335.087	376.351
59	-67.2527	18.0676	345.73	355.39
59	-65.2747	18.0676	328.146	338.469
59	-63.2967	18.0676	343.992	339.369
59	-47.4725	18.0676	310.546	304.497
59	-33.6264	18.0676	236.409	229.188
59	-29.6703	18.0676	225.115	208.583
59	-19.7802	18.0676	211.046	206.21
59	-13.8462	18.0676	208.773	202.2
59	-9.89011	18.0676	201.967	196.35
59	-7.91209	18.0676	199.92	205.11
59	1.97802	18.0676	201.646	196.7
59	3.95604	18.0676	201.409	198.7
59	7.91209	18.0676	203.431	215.643
59	9.89011	18.0676	203.074	219.875
59	17.8022	18.0676	200.215	180.186
59	19.7802	18.0676	201.648	187.6
61	-67.2527	18.0676	350.201	356.089
61	-65.2747	18.0676	336.14	342.604
61	-63.2967	18.0676	349.04	338.726
61	-61.3187	18.0676	354.984	347.252
61	-59.3407	18.0676	356.125	335.5
61	-49.4505	18.0676	319.138	311.308
61	-47.4725	18.0676	301.789	308.074
61	-45.4945	18.0676	285.627	264.3
61	-33.6264	18.0676	237.6	229.5
61	-19.7802	18.0676	211.282	206.207
61	-7.91209	18.0676	198.666	206.2
61	-1.97802	18.0676	201.913	195.627
61	0	18.0676	201.724	202.1
61	1.97802	18.0676	200.799	196.8
61	5.93407	18.0676	201.159	194.356
61	9.89011	18.0676	202.785	221.439
61	15.8242	18.0676	205.722	208.5
61	17.8022	18.0676	202.261	202.86
61	19.7802	18.0676	201.288	199.444
61	21.7582	18.0676	206.272	192.593
61	23.7363	18.0676	208.634	138.029
61	83.0769	18.0676	333.833	370.567
61	85.0549	18.0676	333.251	361.952
61	87.033	18.0676	335.436	365.726
63	-65.2747	18.0676	342.178	352.205
63	-63.2967	18.0676	350.115	342.45
63	-61.3187	18.0676	354.271	356.09
63	-59.3407	18.0676	355.168	344.514
63	-57.3626	18.0676	345.136	335.29
63	-45.4945	18.0676	289.073	279.2
63	-43.5165	18.0676	264.843	248.162
63	-37.5824	18.0676	248.03	244.617
63	-35.6044	18.0676	243.644	221.193
63	-33.6264	18.0676	238.482	228.21
63	-19.7802	18.0676	211.451	206.666
63	-7.91209	18.0676	198.107	198.229
63	7.91209	18.0676	202.784	198.662
63	9.89011	18.0676	202.874	211.4
63	15.8242	18.0676	202.406	201.383
63	19.7802	18.0676	204.277	206.6
63	21.7582	18.0676	206.902	183.864
65	-67.2527	18.0676	357.202	357.084
65	-65.2747	18.0676	348.225	355.926
65	-63.2967	18.0676	349.807	342.5
65	-61.3187	18.0676	353.283	354.195
65	-49.4505	18.0676	325.795	319.541
65	-43.5165	18.0676	270.569	270.425
65	-37.5824	18.0676	249.233	238.071
65	-33.6264	18.0676	239.294	227.086
65	-19.7802	18.0676	210.901	206.96
65	-11.8681	18.0676	195.971	197.811
65	-7.91209	18.0676	197.868	198.64
65	5.93407	18.0676	200.807	199.533
65	7.91209	18.0676	202.645	205.044
65	9.89011	18.0676	202.219	196.175
65	11.8681	18.0676	202.52	197.9
65	13.8462	18.0676	202.9	202.371
65	15.8242	18.0676	202.25	206.15
65	19.7802	18.0676	205.114	195.611
65	83.0769	18.0676	334.323	386.673
65	87.033	18.0676	335.785	366.143
67	-65.2747	18.0676	348.998	340.475
67	-61.3187	18.0676	352.834	350.363
67	-51.4286	18.0676	329.096	313.587
67	-45.4945	18.0676	298.236	289.339
67	-33.6264	18.0676	240.402	229.569
67	-29.6703	18.0676	228.277	222.732
67	-27.6923	18.0676	224.103	212.413
67	-19.7802	18.0676	211.015	205.497
67	-7.91209	18.0676	197.515	191.363
67	7.91209	18.0676	202.204	212.175
67	81.0989	18.0676	345.946	343.95
67	83.0769	18.0676	334.78	365.315
69	-67.2527	18.0676	359.564	342.194
69	-65.2747	18.0676	348.542	338.219
69	-63.2967	18.0676	348.115	338.46
69	-61.3187	18.0676	352.889	343.368
69	-59.3407	18.0676	348.335	341.825
69	-51.4286	18.0676	331.067	326.921
69	-33.6264	18.0676	241.533	225.062
69	-19.7802	18.0676	212.059	206.734
69	-7.91209	18.0676	197.661	189.7
69	7.91209	18.0676	200.959	209.75
69	81.0989	18.0676	347.116	370.969
69	87.033	18.0676	336.144	364.742
71	-67.2527	18.0676	352.859	361.625
71	-63.2967	18.0676	348.308	339.434
71	-61.3187	18.0676	353.173	345.717
71	-49.4505	18.0676	326.779	318.1
71	-47.4725	18.0676	315.007	336.935
71	-33.6264	18.0676	243.182	228.936
71	-29.6703	18.0676	232.111	216.268
71	-19.7802	18.0676	212.793	207.037
71	-7.91209	18.0676	199.32	209.792
71	-3.95604	18.0676	199.684	210
71	7.91209	18.0676	200.055	204.95
71	81.0989	18.0676	348.161	350.617
73	-67.2527	18.0676	360.016	355.484
73	-61.3187	18.0676	353.052	347.763
73	-47.4725	18.0676	312.416	318.916
73	-45.4945	18.0676	293.474	277.065
73	-43.5165	18.0676	271.803	255.693
73	-35.6044	18.0676	249.547	241.068
73	-33.6264	18.0676	245.551	229.09
73	-19.7802	18.0676	213.053	208.056
73	-7.91209	18.0676	200.001	206.767
73	-3.95604	18.0676	200.268	209.475
73	-1.97802	18.0676	200.163	208.7
73	7.91209	18.0676	199.315	204.233
73	73.1868	18.0676	369.411	249.05
73	81.0989	18.0676	349.207	354.046
75	-67.2527	18.0676	364.776	355.054
75	-65.2747	18.0676	355.027	333.494
75	-61.3187	18.0676	350.568	347.308
75	-59.3407	18.0676	347.836	347.231
75	-43.5165	18.0676	272.144	250.55
75	-41.5385	18.0676	263.013	269.37
75	-33.6264	18.0676	246.957	225.85
75	-31.6484	18.0676	240.625	221.2
75	-29.6703	18.0676	232.909	221.068
75	-23.7363	18.0676	219.887	210.955
75	-19.7802	18.0676	212.965	207.245
75	-7.91209	18.0676	199.788	211.267
75	7.91209	18.0676	199.903	203.787
75	9.89011	18.0676	200.546	158.95
75	81.0989	18.0676	350.299	341.671
77	-67.2527	18.0676	366.534	350.992
77	-61.3187	18.0676	347.956	346.898
77	-59.3407	18.0676	349.849	348.07
77	-39.5604	18.0676	258.559	258.431
77	-33.6264	18.0676	245.954	226.889
77	-31.6484	18.0676	239.7	225.48
77	-19.7802	18.0676	212.966	205.694
77	-7.91209	18.0676	200.055	203.3
77	81.0989	18.0676	351.313	333.3
79	-67.2527	18.0676	365.791	344.777
79	-65.2747	18.0676	357.945	344.21
79	-63.2967	18.0676	350.36	338.465
79	-61.3187	18.0676	348.862	347.349
79	-35.6044	18.0676	251.731	256.5
79	-33.6264	18.0676	245.894	255.6
79	-31.6484	18.0676	239.867	224.35
79	-29.6703	18.0676	233.837	228.254
79	-27.6923	18.0676	229.357	233.7
79	-25.7143	18.0676	223.703	228.4
79	-23.7363	18.0676	218.572	224.7
79	-21.7582	18.0676	215.658	213.1
79	-19.7802	18.0676	212.906	205.866
79	-17.8022	18.0676	210.806	209.433
79	-15.8242	18.0676	208.594	207.28
79	-13.8462	18.0676	204.477	205.2
79	-11.8681	18.0676	205.044	203.25
79	-9.89011	18.0676	202.358	201.1
79	-7.91209	18.0676	200.428	196.29
79	-5.93407	18.0676	198.936	198.377
79	-3.95604	18.0676	200.398	197.225
79	0	18.0676	202.083	197.067
79	1.97802	18.0676	201.406	196.3
79	3.95604	18.0676	199.734	197
79	5.93407	18.0676	199.195	202.696
79	73.1868	18.0676	371.326	346.25
79	81.0989	18.0676	352.356	332.8
81	-67.2527	18.0676	364.034	356.988
81	-65.2747	18.0676	359.272	341.742
81	-63.2967	18.0676	352.483	340.523
81	-61.3187	18.0676	350.184	339.445
81	-59.3407	18.0676	346.491	334.649
81	-35.6044	18.0676	252.519	260.78
81	-33.6264	18.0676	245.624	259.067
81	-31.6484	18.0676	239.038	225.793
81	-29.6703	18.0676	233.375	233.35
81	-27.6923	18.0676	229.508	238
81	-25.7143	18.0676	224.223	204.8
81	-23.7363	18.0676	218.941	203.66
81	-21.7582	18.0676	215.396	204.514
81	-19.7802	18.0676	212.988	206.008
81	-17.8022	18.0676	211.593	202.283
81	-15.8242	18.0676	208.746	200.757
81	-13.8462	18.0676	203.487	197.78
81	-11.8681	18.0676	205.317	200.467
81	-9.89011	18.0676	202.479	197.711
81	-7.91209	18.0676	199.499	198.075
81	-5.93407	18.0676	198.917	198.18
81	-3.95604	18.0676	200.317	197.525
81	-1.97802	18.0676	200.408	197.394
81	0	18.0676	201.914	199.59
81	1.97802	18.0676	200.41	196.762
81	3.95604	18.0676	199.653	200.75
81	5.93407	18.0676	200.646	203.238
81	81.0989	18.0676	353.17	337.833
83	-65.2747	18.0676	359.944	346.68
83	-63.2967	18.0676	354.871	339.086
83	-61.3187	18.0676	350.108	339.628
83	-59.3407	18.0676	344.922	340.875
83	-57.3626	18.0676	343.562	336.031
83	-35.6044	18.0676	253.467	260.125
83	-31.6484	18.0676	238.921	223.65
83	-29.6703	18.0676	233.011	234.85
83	-25.7143	18.0676	224.998	206.283
83	-19.7802	18.0676	213.651	204.728
83	-7.91209	18.0676	191.354	209.7
83	3.95604	18.0676	200.074	195.8
83	9.89011	18.0676	202.101	211.989
83	81.0989	18.0676	353.716	346.967
83	83.0769	18.0676	339.452	374.168
85	-65.2747	18.0676	359.583	351.77
85	-63.2967	18.0676	357.074	331.793
85	-59.3407	18.0676	347.032	335.629
85	-57.3626	18.0676	342.139	323.338
85	-55.3846	18.0676	340.59	329.749
85	-35.6044	18.0676	252.758	260.2
85	-31.6484	18.0676	238.935	223.833
85	-29.6703	18.0676	232.371	220.312
85	-27.6923	18.0676	227.544	211.45
85	-25.7143	18.0676	224.429	209.72
85	-19.7802	18.0676	213.299	204.837
85	-7.91209	18.0676	200.379	211.36
85	3.95604	18.0676	199.968	196.25
85	5.93407	18.0676	200.456	199.7
85	7.91209	18.0676	201.269	198.929
85	9.89011	18.0676	201.573	184.4
85	11.8681	18.0676	202.03	209.696
85	81.0989	18.0676	354.14	369.162
85	87.033	18.0676	337.399	363.743
87	-63.2967	18.0676	356.933	312.02
87	-59.3407	18.0676	347.341	332.533
87	-55.3846	18.0676	338.602	324.012
87	-53.4066	18.0676	331.801	327.711
87	-33.6264	18.0676	246.884	258.16
87	-31.6484	18.0676	239.408	223.4
87	-29.6703	18.0676	232.522	217.725
87	-27.6923	18.0676	227.352	213.55
87	-19.7802	18.0676	213.385	206.649
87	-9.89011	18.0676	201.726	206
87	-7.91209	18.0676	200.757	211.575
87	7.91209	18.0676	200.821	197.238
87	9.89011	18.0676	201.15	197.958
87	11.8681	18.0676	201.719	201.613
87	81.0989	18.0676	354.398	370.558
87	83.0769	18.0676	340.76	372.047
89	-63.2967	18.0676	354.492	308.1
89	-59.3407	18.0676	348.962	332.8
89	-51.4286	18.0676	314.891	317.3
89	-31.6484	18.0676	238.949	224.975
89	-29.6703	18.0676	232.652	218.983
89	-27.6923	18.0676	227.595	210.925
89	-19.7802	18.0676	213.9	205.692
89	-11.8681	18.0676	203.914	211.6
89	-9.89011	18.0676	201.188	211.156
89	-7.91209	18.0676	200.731	210.564
89	-5.93407	18.0676	199.777	208.943
89	0	18.0676	200.437	196
89	5.93407	18.0676	200.36	197.486
89	7.91209	18.0676	200.845	199.32
89	9.89011	18.0676	201.403	210.213
89	11.8681	18.0676	202.06	200.12
89	13.8462	18.0676	202.638	203.125
89	15.8242	18.0676	202.84	204.711
89	17.8022	18.0676	202.28	200.817
89	81.0989	18.0676	353.962	346.929
89	83.0769	18.0676	341.097	361.877
89	85.0549	18.0676	337.593	373.49
91	-65.2747	18.0676	354.655	330.533
91	-63.2967	18.0676	353.102	325.9
91	-61.3187	18.0676	349.381	311.375
91	-51.4286	18.0676	314.029	306.993
91	-49.4505	18.0676	299.774	302.757
91	-47.4725	18.0676	292.715	293.167
91	-33.6264	18.0676	246.26	251.6
91	-31.6484	18.0676	240.192	228.431
91	-29.6703	18.0676	233.814	227
91	-19.7802	18.0676	214.317	207.648
91	-7.91209	18.0676	200.407	210.233
91	-5.93407	18.0676	200.039	202.85
91	-1.97802	18.0676	200.361	198.979
91	1.97802	18.0676	200.848	194.9
91	3.95604	18.0676	200.77	196.227
91	5.93407	18.0676	200.688	196.31
91	7.91209	18.0676	201.204	198.689
91	9.89011	18.0676	202.004	205.754
91	11.8681	18.0676	202.79	204.613
91	13.8462	18.0676	203.215	209.583
91	15.8242	18.0676	203.336	209.215
91	17.8022	18.0676	203.265	204.463
91	81.0989	18.0676	353.176	353.549
91	83.0769	18.0676	341.159	352.931
91	85.0549	18.0676	337.86	375.612
93	-65.2747	18.0676	351.899	328.51
93	-63.2967	18.0676	353.309	315.1
93	-61.3187	18.0676	348.01	326.45
93	-59.3407	18.0676	349.241	332
93	-47.4725	18.0676	296.567	292.954
93	-45.4945	18.0676	286.208	292.05
93	-43.5165	18.0676	276.424	285.166
93	-33.6264	18.0676	248.27	231.882
93	-31.6484	18.0676	242.031	244.25
93	-19.7802	18.0676	213.844	209.185
93	-7.91209	18.0676	199.798	206.25
93	-1.97802	18.0676	200.635	197
93	0	18.0676	201.612	196.969
93	1.97802	18.0676	201.382	198.489
93	3.95604	18.0676	201.198	197.883
93	9.89011	18.0676	202.364	207.411
93	17.8022	18.0676	204.548	211.986
93	19.7802	18.0676	205.407	203.644
93	83.0769	18.0676	341.081	351.048
95	-61.3187	18.0676	346.903	324.15
95	-45.4945	18.0676	287.869	285.567
95	-43.5165	18.0676	277.058	280.447
95	-41.5385	18.0676	270.329	266.625
95	-39.5604	18.0676	268.055	263.606
95	-37.5824	18.0676	262.568	258.64
95	-35.6044	18.0676	255.76	254.606
95	-33.6264	18.0676	249.581	240.952
95	-31.6484	18.0676	243.587	239.557
95	-29.6703	18.0676	234.69	221.577
95	-27.6923	18.0676	227.954	218.262
95	-25.7143	18.0676	222.257	216.821
95	-23.7363	18.0676	219.043	215.317
95	-21.7582	18.0676	217.327	211.754
95	-19.7802	18.0676	214.335	207.662
95	-17.8022	18.0676	211.464	204.136
95	-15.8242	18.0676	209.295	200.612
95	-13.8462	18.0676	205.922	200.481
95	-11.8681	18.0676	204.042	200.869
95	-9.89011	18.0676	201.231	197.44
95	-7.91209	18.0676	200.603	198.762
95	-5.93407	18.0676	200.192	198.429
95	-3.95604	18.0676	199.722	197.307
95	-1.97802	18.0676	200.881	197.457
95	0	18.0676	202.129	194.708
95	9.89011	18.0676	201.412	206.77
95	83.0769	18.0676	341.083	354.033
95	87.033	18.0676	338.026	374.303
97	-63.2967	18.0676	355.651	339.472
97	-61.3187	18.0676	345.79	331.45
97	-33.6264	18.0676	248.73	238.743
97	-31.6484	18.0676	243.198	237.133
97	-19.7802	18.0676	214.444	209.358
97	-13.8462	18.0676	205.765	198
97	-7.91209	18.0676	201.254	207.014
97	0	18.0676	202.2	193.147
97	9.89011	18.0676	201.387	207.25
97	83.0769	18.0676	341.063	360.833
99	-63.2967	18.0676	354.358	334.95
99	-61.3187	18.0676	334.927	330.6
99	-33.6264	18.0676	246.453	237.639
99	-31.6484	18.0676	241.612	238.3
99	-19.7802	18.0676	214.284	209.725
99	-7.91209	18.0676	201.561	204.018
99	-5.93407	18.0676	199.02	193.342
99	-3.95604	18.0676	200.057	195.56
99	87.033	18.0676	338.314	379.851
101	-63.2967	18.0676	352.82	338.2
101	-33.6264	18.0676	245.258	234.392
101	-31.6484	18.0676	240.68	233.45
101	-19.7802	18.0676	213.533	207.892
101	-9.89011	18.0676	203.022	206.775
101	-7.91209	18.0676	201.781	206.466
101	-5.93407	18.0676	199.219	195.049
101	-3.95604	18.0676	199.952	191.637
101	81.0989	18.0676	352.01	347.232
101	85.0549	18.0676	339.387	356.95
103	-61.3187	18.0676	344.927	342.2
103	-53.4066	18.0676	331.862	322.6
103	-33.6264	18.0676	243.791	237.6
103	-31.6484	18.0676	239.319	229.876
103	-19.7802	18.0676	212.577	206.933
103	-9.89011	18.0676	204.252	207.175
103	-5.93407	18.0676	199.643	196.073
103	79.1209	18.0676	380.125	358.117
103	81.0989	18.0676	352.49	369.497
103	85.0549	18.0676	339.753	366.762
105	-63.2967	18.0676	346.388	334.376
105	-61.3187	18.0676	346.239	342.8
105	-59.3407	18.0676	338.646	352.089
105	-33.6264	18.0676	243.006	234.071
105	-31.6484	18.0676	238.51	228.761
105	-23.7363	18.0676	218.675	213.25
105	-19.7802	18.0676	211.911	208.095
105	-9.89011	18.0676	203.869	207.259
105	-7.91209	18.0676	203.093	199.826
105	-5.93407	18.0676	201.181	192.827
105	79.1209	18.0676	380.361	355.177
105	81.0989	18.0676	353.449	364.803
105	85.0549	18.0676	340.116	365.8
105	87.033	18.0676	338.775	382.366
107	-61.3187	18.0676	345.564	343.6
107	-55.3846	18.0676	337.058	337.096
107	-45.4945	18.0676	279.266	270
107	-33.6264	18.0676	240.839	239.467
107	-31.6484	18.0676	236.797	225.935
107	-19.7802	18.0676	211.357	206.375
107	-15.8242	18.0676	206.504	207.056
107	-13.8462	18.0676	201.69	205.7
107	-11.8681	18.0676	203.204	203.62
107	-9.89011	18.0676	203.691	201.789
107	81.0989	18.0676	354.456	342.982
107	85.0549	18.0676	340.462	374.308
109	-63.2967	18.0676	336.654	330.75
109	-41.5385	18.0676	268.715	267.368
109	-39.5604	18.0676	258.658	266
109	-33.6264	18.0676	238.883	243.267
109	-31.6484	18.0676	234.456	226.273
109	-29.6703	18.0676	229.607	215.333
109	-21.7582	18.0676	213.055	212.185
109	-19.7802	18.0676	210.425	209.428
109	-17.8022	18.0676	208.011	210.775
109	-15.8242	18.0676	205.812	203.5
109	-11.8681	18.0676	204.671	200.35
109	-9.89011	18.0676	203.814	203.7
109	79.1209	18.0676	378.421	346.662
109	85.0549	18.0676	340.781	372.581
111	-65.2747	18.0676	300.704	339.7
111	-63.2967	18.0676	331.088	340.4
111	-61.3187	18.0676	341.392	328.6
111	-45.4945	18.0676	280.748	283.93
111	-39.5604	18.0676	260.114	260.056
111	-33.6264	18.0676	236.242	242.65
111	-31.6484	18.0676	232.047	225.233
111	-23.7363	18.0676	214.265	219.045
111	-21.7582	18.0676	211.788	209.8
111	-19.7802	18.0676	208.946	212.714
111	-17.8022	18.0676	207.011	210.35
111	-15.8242	18.0676	205.275	206.856
111	-13.8462	18.0676	204.333	205.25
111	-11.8681	18.0676	204.617	202.445
111	79.1209	18.0676	379.192	344.611
111	85.0549	18.0676	341.087	362.9
113	-65.2747	18.0676	302.651	348.394
113	-63.2967	18.0676	324.494	338.664
113	-61.3187	18.0676	339.623	341.989
113	-33.6264	18.0676	233.851	234.95
113	-31.6484	18.0676	230.541	221.562
113	-27.6923	18.0676	223.048	206.391
113	-23.7363	18.0676	212.549	218.607
113	-21.7582	18.0676	210.177	202.613
113	77.1429	18.0676	390.594	346.588
113	79.1209	18.0676	381.113	351.03
113	83.0769	18.0676	345.12	374.778
113	85.0549	18.0676	341.392	365.8
113	87.033	18.0676	339.276	381.819
115	-63.2967	18.0676	325.798	336.054
115	-61.3187	18.0676	337.891	343.746
115	-59.3407	18.0676	343.751	333.975
115	-57.3626	18.0676	338.421	327.05
115	-55.3846	18.0676	332.409	319.92
115	-53.4066	18.0676	325.732	319.074
115	-51.4286	18.0676	318.433	317.667
115	-49.4505	18.0676	304.876	296.781
115	-47.4725	18.0676	290.108	283.169
115	-45.4945	18.0676	281.009	274.483
115	-43.5165	18.0676	277.172	273.75
115	-41.5385	18.0676	269.425	265.122
115	-39.5604	18.0676	260.778	257.869
115	-37.5824	18.0676	250.809	247.923
115	-35.6044	18.0676	241.877	227.195
115	-33.6264	18.0676	233.496	219.581
115	-31.6484	18.0676	230.017	217.738
115	-11.8681	18.0676	204.037	196.452
115	-9.89011	18.0676	203.373	195.198
115	-7.91209	18.0676	202.322	220.96
115	-5.93407	18.0676	199.53	193.55
115	77.1429	18.0676	389.427	323.43
115	83.0769	18.0676	345.651	376.596
117	-61.3187	18.0676	336.644	344.9
117	-17.8022	18.0676	205.835	200.846
117	-15.8242	18.0676	204.472	196.457
117	-13.8462	18.0676	204.041	195.395
117	-11.8681	18.0676	204.057	195.468
117	-9.89011	18.0676	202.514	209.99
117	-7.91209	18.0676	201.461	209.96
117	-5.93407	18.0676	201.162	194.228
117	83.0769	18.0676	346.142	370.347
117	85.0549	18.0676	342.001	373.2
119	-61.3187	18.0676	336.315	346.2
119	-47.4725	18.0676	289.405	292.85
119	-19.7802	18.0676	208.793	192.566
119	-17.8022	18.0676	205.589	200.629
119	-9.89011	18.0676	202.438	198.412
119	-7.91209	18.0676	201.042	204.64
119	-5.93407	18.0676	200.17	198.765
119	-3.95604	18.0676	200.298	206.79
119	-1.97802	18.0676	201.466	205.843
119	0	18.0676	201.015	204.633
119	1.97802	18.0676	200.169	202.43
119	75.1648	18.0676	380.2	387.86
119	77.1429	18.0676	389.597	357.546
119	79.1209	18.0676	377.534	362.659
119	81.0989	18.0676	359.876	355.353
119	83.0769	18.0676	346.669	367.129
121	-61.3187	18.0676	336.099	345.533
121	-47.4725	18.0676	287.597	287.317
121	-45.4945	18.0676	281.566	284.5
121	-43.5165	18.0676	278.201	278.55
121	-41.5385	18.0676	270.353	275.025
121	-39.5604	18.0676	262.049	264.075
121	-37.5824	18.0676	253.335	259.15
121	-35.6044	18.0676	248.18	248.743
121	-11.8681	18.0676	203.639	206.992
121	-9.89011	18.0676	202.645	193.565
121	-7.91209	18.0676	200.574	203.741
121	1.97802	18.0676	200.388	203.9
121	19.7802	18.0676	204.24	204.06
121	21.7582	18.0676	205.53	208.036
121	75.1648	18.0676	379.146	340.254
121	81.0989	18.0676	360.812	368.608
121	85.0549	18.0676	342.57	372.514
123	-61.3187	18.0676	337.26	341
123	-47.4725	18.0676	284.854	290.7
123	-11.8681	18.0676	202.968	192.494
123	-9.89011	18.0676	202.835	193.248
123	-7.91209	18.0676	200.551	201.076
123	-5.93407	18.0676	198.051	209.962
123	21.7582	18.0676	205.498	200.726
123	25.7143	18.0676	212.453	216.733
123	27.6923	18.0676	219.8	214.7
123	29.6703	18.0676	229.334	242.292
123	31.6484	18.0676	243.677	253.875
123	77.1429	18.0676	390.252	363.996
123	79.1209	18.0676	376.499	363.94
123	81.0989	18.0676	361.79	373.956
125	-63.2967	18.0676	329.701	333.69
125	-61.3187	18.0676	338.759	337.65
125	-47.4725	18.0676	284.379	290.8
125	-7.91209	18.0676	200.803	198.75
125	-5.93407	18.0676	198.856	209.119
125	-3.95604	18.0676	198.466	216.863
125	1.97802	18.0676	199.564	204.92
125	21.7582	18.0676	205.068	234.08
125	25.7143	18.0676	210.453	204.483
125	27.6923	18.0676	216.509	214.769
125	29.6703	18.0676	225.346	228.871
125	31.6484	18.0676	238.932	230.7
125	77.1429	18.0676	390.305	364.054
125	79.1209	18.0676	376.672	366.228
125	87.033	18.0676	340.043	372.567
127	-61.3187	18.0676	340.359	338.5
127	-47.4725	18.0676	284.131	280.633
127	-9.89011	18.0676	204.358	195.832
127	-7.91209	18.0676	201.357	203.38
127	-5.93407	18.0676	199.905	208.791
127	-3.95604	18.0676	199.849	197.59
127	-1.97802	18.0676	199.486	207.994
127	0	18.0676	199.75	207.843
127	1.97802	18.0676	199.409	204.597
127	3.95604	18.0676	199.518	200.067
127	5.93407	18.0676	200.118	199.078
127	7.91209	18.0676	200.67	207.943
127	21.7582	18.0676	205.453	196.836
127	25.7143	18.0676	211.431	211.674
127	27.6923	18.0676	209.675	205.44
127	29.6703	18.0676	215.236	232.717
127	77.1429	18.0676	389.895	362.061
129	-61.3187	18.0676	341.454	341
129	-47.4725	18.0676	284.615	281
129	-7.91209	18.0676	202.082	207.79
129	-5.93407	18.0676	200.244	205.874
129	-3.95604	18.0676	199.784	208.79
129	-1.97802	18.0676	199.881	207.383
129	0	18.0676	199.317	198.664
129	1.97802	18.0676	198.892	198.778
129	3.95604	18.0676	199.249	197.124
129	5.93407	18.0676	200.018	200.378
129	7.91209	18.0676	200.122	206.729
129	9.89011	18.0676	200.253	196.633
129	11.8681	18.0676	201.271	198.6
129	13.8462	18.0676	201.159	196.1
129	15.8242	18.0676	201.618	202.467
129	17.8022	18.0676	202.645	203.667
129	19.7802	18.0676	204.474	205.333
129	21.7582	18.0676	206.109	204.98
129	23.7363	18.0676	208.917	210.904
129	25.7143	18.0676	211.509	210.064
129	29.6703	18.0676	217.777	212.422
129	31.6484	18.0676	228.09	264.65
129	73.1868	18.0676	377.585	287.217
129	75.1648	18.0676	379.793	345.62
129	77.1429	18.0676	389.437	350.521
129	79.1209	18.0676	376.495	367.406
131	-61.3187	18.0676	341.648	341.6
131	-47.4725	18.0676	285.577	279.675
131	-45.4945	18.0676	282.831	280.4
131	-5.93407	18.0676	200.664	208.438
131	-1.97802	18.0676	199.811	206
131	1.97802	18.0676	198.586	197.261
131	3.95604	18.0676	199.394	195.905
131	5.93407	18.0676	199.914	199.135
131	7.91209	18.0676	199.291	201.158
131	23.7363	18.0676	209.052	211.938
131	27.6923	18.0676	214.102	208.44
131	29.6703	18.0676	218.036	210.605
131	35.6044	18.0676	252.064	247.288
131	73.1868	18.0676	378.321	339.525
131	75.1648	18.0676	381.821	341.091
131	77.1429	18.0676	389.708	363.294
131	79.1209	18.0676	376.173	367.622
131	81.0989	18.0676	363.868	383.867
131	87.033	18.0676	340.28	382.966
133	-63.2967	18.0676	337.969	330.676
133	-61.3187	18.0676	341.17	335.9
133	-45.4945	18.0676	283.181	281.85
133	-43.5165	18.0676	279.963	278.3
133	-41.5385	18.0676	273.477	274.05
133	-39.5604	18.0676	264.872	267.533
133	-37.5824	18.0676	255.292	261.625
133	-35.6044	18.0676	247.197	250.92
133	-33.6264	18.0676	239.633	243.7
133	5.93407	18.0676	199.916	197.35
133	7.91209	18.0676	199.005	199.645
133	11.8681	18.0676	200.909	193.333
133	23.7363	18.0676	208.862	214.081
133	27.6923	18.0676	214	205.746
133	29.6703	18.0676	218.484	210.078
133	31.6484	18.0676	218.475	210.702
133	37.5824	18.0676	263.423	236.25
133	73.1868	18.0676	379.622	350.96
133	77.1429	18.0676	390.043	348.72
133	79.1209	18.0676	375.891	368.904
133	81.0989	18.0676	363.673	369.751
133	83.0769	18.0676	349.246	383.433
135	-61.3187	18.0676	340.518	340.65
135	3.95604	18.0676	199.639	196.874
135	7.91209	18.0676	199.406	217.4
135	9.89011	18.0676	200.254	207.96
135	11.8681	18.0676	201.019	195.667
135	13.8462	18.0676	201.314	197.333
135	15.8242	18.0676	201.882	198.067
135	17.8022	18.0676	202.84	199.4
135	19.7802	18.0676	204.334	200.167
135	21.7582	18.0676	206.817	202
135	23.7363	18.0676	208.608	214.369
135	25.7143	18.0676	212.114	208.491
135	27.6923	18.0676	214.95	213.234
135	29.6703	18.0676	210.346	214.241
135	31.6484	18.0676	216.546	213.799
135	33.6264	18.0676	222.841	216.79
135	37.5824	18.0676	263.071	226.232
135	39.5604	18.0676	269.425	237.153
135	75.1648	18.0676	384.68	361.5
135	77.1429	18.0676	390.531	369.375
135	79.1209	18.0676	380.878	358.873
135	81.0989	18.0676	363.334	365.533
135	83.0769	18.0676	349.446	380.133
135	87.033	18.0676	340.452	378.507
137	-65.2747	18.0676	320.136	312.579
137	-63.2967	18.0676	336.947	332.01
137	-61.3187	18.0676	340.231	338.5
137	1.97802	18.0676	198.277	195.75
137	3.95604	18.0676	199.198	196.121
137	5.93407	18.0676	199.411	196.889
137	7.91209	18.0676	199.191	196.684
137	9.89011	18.0676	200.252	196.941
137	11.8681	18.0676	201.432	196.13
137	13.8462	18.0676	201.67	196.932
137	15.8242	18.0676	201.986	197.215
137	17.8022	18.0676	202.727	197.42
137	19.7802	18.0676	204.142	199.279
137	21.7582	18.0676	206.599	201.382
137	23.7363	18.0676	209.238	205.014
137	25.7143	18.0676	212.364	208.24
137	27.6923	18.0676	215.685	211.824
137	29.6703	18.0676	216.555	213.21
137	31.6484	18.0676	218.03	211.946
137	33.6264	18.0676	219.421	220.051
137	37.5824	18.0676	259.279	227
137	39.5604	18.0676	270.309	239.404
137	75.1648	18.0676	384.885	341.927
137	81.0989	18.0676	363.003	373.015
137	83.0769	18.0676	349.649	382.3
137	87.033	18.0676	340.557	370.733
139	-65.2747	18.0676	300.705	346.856
139	-63.2967	18.0676	335.596	343.874
139	-61.3187	18.0676	340.203	337.178
139	-59.3407	18.0676	341.57	329.326
139	-57.3626	18.0676	334.939	322.716
139	-49.4505	18.0676	291.806	280.841
139	1.97802	18.0676	198.288	197.371
139	3.95604	18.0676	198.556	195.672
139	5.93407	18.0676	198.921	195.78
139	7.91209	18.0676	198.723	195.434
139	9.89011	18.0676	200.131	213.45
139	15.8242	18.0676	202.16	192.338
139	19.7802	18.0676	204.185	197.614
139	23.7363	18.0676	209.46	207.894
139	25.7143	18.0676	212.896	205.183
139	29.6703	18.0676	218.292	214.797
139	39.5604	18.0676	267.634	247.067
139	41.5385	18.0676	276.195	265.886
139	43.5165	18.0676	284.264	264.2
139	77.1429	18.0676	391.228	343.438
139	81.0989	18.0676	362.972	365.759
139	83.0769	18.0676	349.864	372.9
139	87.033	18.0676	340.644	371.233
141	-65.2747	18.0676	296.422	344.65
141	-63.2967	18.0676	335.622	341.998
141	-61.3187	18.0676	341.568	336.462
141	-57.3626	18.0676	336.714	325.007
141	-55.3846	18.0676	332.971	325.889
141	-53.4066	18.0676	319.93	316.072
141	-51.4286	18.0676	303.49	301.216
141	-49.4505	18.0676	289.285	285.361
141	-47.4725	18.0676	280.068	272.862
141	-41.5385	18.0676	263.196	272.371
141	-1.97802	18.0676	199.419	195.52
141	0	18.0676	198.491	195.74
141	1.97802	18.0676	198.331	194.583
141	3.95604	18.0676	198.181	195.817
141	5.93407	18.0676	198.601	195.162
141	9.89011	18.0676	200.18	200.86
141	11.8681	18.0676	201.619	192.45
141	17.8022	18.0676	202.822	193.4
141	21.7582	18.0676	207.228	194.634
141	23.7363	18.0676	209.875	209.02
141	25.7143	18.0676	213.201	211.62
141	27.6923	18.0676	216.508	195.353
141	29.6703	18.0676	218.341	214.078
141	31.6484	18.0676	214.597	213.24
141	33.6264	18.0676	224.099	213.536
141	35.6044	18.0676	227.1	219.761
141	45.4945	18.0676	291.438	274.254
141	55.3846	18.0676	315.598	331.437
141	77.1429	18.0676	390.583	370.176
141	81.0989	18.0676	362.709	374.501
141	83.0769	18.0676	349.964	365.817
141	87.033	18.0676	340.709	374.816
143	-65.2747	18.0676	302.636	353.102
143	-63.2967	18.0676	322.707	346.076
143	-55.3846	18.0676	332.034	316.341
143	-53.4066	18.0676	318.019	311.497
143	-51.4286	18.0676	301.633	294.306
143	-49.4505	18.0676	288.022	289.189
143	-47.4725	18.0676	280.19	273.83
143	-1.97802	18.0676	198.948	197.047
143	0	18.0676	198.526	196.691
143	1.97802	18.0676	198.299	196.746
143	9.89011	18.0676	200.568	203.943
143	23.7363	18.0676	209.647	212.111
143	25.7143	18.0676	213.227	211.64
143	29.6703	18.0676	218.996	218.116
143	31.6484	18.0676	218.544	214.666
143	33.6264	18.0676	214.82	221.906
143	35.6044	18.0676	216.777	238.343
143	37.5824	18.0676	234.473	230.425
143	39.5604	18.0676	256.007	266.135
143	41.5385	18.0676	278.228	356.104
143	55.3846	18.0676	308.214	345.388
143	57.3626	18.0676	307.3	288.642
143	81.0989	18.0676	362.426	373.431
143	83.0769	18.0676	349.906	372.4
143	87.033	18.0676	340.76	372.533
145	-67.2527	18.0676	360.355	357.391
145	-65.2747	18.0676	322.803	360.168
145	-63.2967	18.0676	341.594	340.638
145	-55.3846	18.0676	330.918	333.46
145	-51.4286	18.0676	299.907	287.699
145	-49.4505	18.0676	288.123	280.383
145	-47.4725	18.0676	281.64	274.528
145	-45.4945	18.0676	273.953	264.371
145	-3.95604	18.0676	198.71	204.344
145	-1.97802	18.0676	198.273	202.427
145	0	18.0676	198.116	194.904
145	5.93407	18.0676	198.223	196.4
145	9.89011	18.0676	200.274	209.1
145	23.7363	18.0676	209.2	210.875
145	27.6923	18.0676	216.294	212.616
145	29.6703	18.0676	219.057	213.544
145	31.6484	18.0676	220.758	223.563
145	33.6264	18.0676	218.179	219
145	35.6044	18.0676	224.543	241.353
145	37.5824	18.0676	236.108	297.96
145	39.5604	18.0676	256.239	279.47
145	41.5385	18.0676	282.566	320.512
145	45.4945	18.0676	310.565	304.442
145	49.4505	18.0676	315.98	344.137
145	53.4066	18.0676	310.241	340.859
145	55.3846	18.0676	307.474	323.718
145	77.1429	18.0676	387.814	305.445
145	79.1209	18.0676	388.669	325.827
145	81.0989	18.0676	362.278	370.604
145	83.0769	18.0676	349.805	373.5
145	87.033	18.0676	340.794	366.744
147	-67.2527	18.0676	358.753	380.915
147	-65.2747	18.0676	331.928	368.074
147	-63.2967	18.0676	342.235	344.842
147	-45.4945	18.0676	271.228	254.474
147	-43.5165	18.0676	265.012	262.41
147	-17.8022	18.0676	204.668	206.681
147	0	18.0676	197.993	197.892
147	1.97802	18.0676	197.33	203.713
147	3.95604	18.0676	197.273	203.877
147	5.93407	18.0676	197.953	197.98
147	9.89011	18.0676	199.199	199.101
147	11.8681	18.0676	201.24	193.4
147	15.8242	18.0676	201.99	194.115
147	17.8022	18.0676	202.38	194.8
147	21.7582	18.0676	206.009	193.995
147	23.7363	18.0676	209.052	207.52
147	25.7143	18.0676	213.31	196.254
147	27.6923	18.0676	216.363	213.115
147	29.6703	18.0676	220.048	217.804
147	31.6484	18.0676	222.442	225.096
147	33.6264	18.0676	220.527	224.662
147	35.6044	18.0676	218.076	243.56
147	37.5824	18.0676	237.592	254.368
147	39.5604	18.0676	255.645	271.867
147	41.5385	18.0676	280.793	294.763
147	47.4725	18.0676	315.827	268.71
147	49.4505	18.0676	316.162	340.105
147	51.4286	18.0676	314.224	277.68
147	53.4066	18.0676	307.019	282.44
147	55.3846	18.0676	302.627	333.526
147	79.1209	18.0676	388.392	321.873
147	83.0769	18.0676	349.706	375.1
147	87.033	18.0676	340.813	374.2
149	-67.2527	18.0676	356.958	366.8
149	-65.2747	18.0676	340.25	337.249
149	-63.2967	18.0676	341.276	341.461
149	-57.3626	18.0676	335.587	317.397
149	-43.5165	18.0676	259.499	237.464
149	-17.8022	18.0676	205.737	207.313
149	-15.8242	18.0676	205.963	206.992
149	0	18.0676	198.005	195.734
149	5.93407	18.0676	197.778	202.115
149	7.91209	18.0676	198.142	199.479
149	9.89011	18.0676	197.763	200.919
149	11.8681	18.0676	201.202	200.58
149	13.8462	18.0676	202.043	198.644
149	15.8242	18.0676	202.037	198.421
149	17.8022	18.0676	202.359	198.324
149	19.7802	18.0676	203.258	199.473
149	21.7582	18.0676	205.597	205.913
149	23.7363	18.0676	208.772	203.992
149	25.7143	18.0676	212.433	203.959
149	27.6923	18.0676	216.309	217.452
149	29.6703	18.0676	220.868	214.596
149	31.6484	18.0676	224.051	222.388
149	33.6264	18.0676	222.256	227.171
149	35.6044	18.0676	220.818	221.178
149	37.5824	18.0676	238.197	263.438
149	39.5604	18.0676	252.338	280.387
149	41.5385	18.0676	276.037	279.272
149	45.4945	18.0676	318.044	340.204
149	49.4505	18.0676	316.619	310.609
149	51.4286	18.0676	311.638	314.955
149	53.4066	18.0676	302.572	320.126
149	77.1429	18.0676	381.058	326.48
149	79.1209	18.0676	387.007	347.954
149	81.0989	18.0676	361.995	364.567
149	87.033	18.0676	340.825	380.842
151	-65.2747	18.0676	344.2	342.322
151	-63.2967	18.0676	344.849	333.028
151	-61.3187	18.0676	345.778	329.342
151	-47.4725	18.0676	274.914	269.631
151	-43.5165	18.0676	259.762	246.911
151	-41.5385	18.0676	248.3	237.209
151	-15.8242	18.0676	204.085	207.163
151	-13.8462	18.0676	200.808	203.809
151	0	18.0676	198.757	195.727
151	9.89011	18.0676	196.762	215.1
151	23.7363	18.0676	208.954	210.266
151	27.6923	18.0676	216.098	213.774
151	29.6703	18.0676	220.923	218.408
151	31.6484	18.0676	225.071	221.778
151	33.6264	18.0676	223.952	221.633
151	35.6044	18.0676	224.264	232.228
151	37.5824	18.0676	239.626	231.275
151	39.5604	18.0676	250.213	238.153
151	41.5385	18.0676	269.344	287.396
151	45.4945	18.0676	313.242	313.204
151	47.4725	18.0676	316.072	321.89
151	49.4505	18.0676	313.573	275.438
151	53.4066	18.0676	296.142	326.753
151	73.1868	18.0676	381.426	274.867
151	77.1429	18.0676	378.045	335.96
151	81.0989	18.0676	361.489	366.967
151	83.0769	18.0676	349.431	375.967
151	87.033	18.0676	340.833	381.701
153	-63.2967	18.0676	347.227	328.367
153	-61.3187	18.0676	341.974	324.296
153	-59.3407	18.0676	342.058	323.214
153	-57.3626	18.0676	331.569	351.552
153	-45.4945	18.0676	268.856	275.42
153	-43.5165	18.0676	260.99	248.986
153	-15.8242	18.0676	200.697	198.7
153	-13.8462	18.0676	203.068	203.962
153	-11.8681	18.0676	201.937	207.653
153	0	18.0676	199.085	195.31
153	9.89011	18.0676	197.685	216.85
153	23.7363	18.0676	208.619	210.171
153	27.6923	18.0676	216.603	215.163
153	29.6703	18.0676	221.664	220.383
153	33.6264	18.0676	225.42	220.633
153	35.6044	18.0676	227.43	238.407
153	37.5824	18.0676	240.312	247.22
153	39.5604	18.0676	249	235.399
153	41.5385	18.0676	265.293	287.191
153	43.5165	18.0676	288.594	318.663
153	45.4945	18.0676	306.349	307.853
153	47.4725	18.0676	309.697	312.868
153	71.2088	18.0676	385.78	339.2
153	73.1868	18.0676	380.559	361.047
153	77.1429	18.0676	375.957	335.46
153	87.033	18.0676	340.836	375.367
155	-63.2967	18.0676	348.836	328
155	-59.3407	18.0676	337.159	323.935
155	-57.3626	18.0676	328.338	313.664
155	-55.3846	18.0676	316.468	293.018
155	-53.4066	18.0676	304.183	294.992
155	-51.4286	18.0676	293.671	283.061
155	-49.4505	18.0676	283.832	274.701
155	-47.4725	18.0676	275.944	267.108
155	-45.4945	18.0676	267.391	259.714
155	-43.5165	18.0676	259.098	251.326
155	-41.5385	18.0676	246.855	252.45
155	-39.5604	18.0676	243.34	247.896
155	-37.5824	18.0676	235.936	241.428
155	-35.6044	18.0676	227.798	239.778
155	-33.6264	18.0676	222.034	227.469
155	-31.6484	18.0676	221.539	226.314
155	-29.6703	18.0676	218.699	216.375
155	-27.6923	18.0676	217.226	218.839
155	-25.7143	18.0676	215.222	211.749
155	-23.7363	18.0676	212.13	215.217
155	-21.7582	18.0676	210.263	217.239
155	-19.7802	18.0676	208.073	215.622
155	-17.8022	18.0676	204.493	206.457
155	-15.8242	18.0676	204.205	214.385
155	-13.8462	18.0676	202.875	207.339
155	-11.8681	18.0676	200.723	206.285
155	-9.89011	18.0676	199.506	201.811
155	0	18.0676	199.103	194.72
155	1.97802	18.0676	198.802	194.3
155	3.95604	18.0676	199.392	195.286
155	5.93407	18.0676	198.763	197.45
155	7.91209	18.0676	197.184	197.171
155	9.89011	18.0676	198.557	203.171
155	11.8681	18.0676	201.971	197.137
155	13.8462	18.0676	202.365	196.713
155	15.8242	18.0676	202.616	197.227
155	17.8022	18.0676	203.508	200.329
155	19.7802	18.0676	204.086	199.232
155	21.7582	18.0676	205.626	200.798
155	23.7363	18.0676	207.772	208.776
155	25.7143	18.0676	212.182	210.673
155	27.6923	18.0676	216.798	216.308
155	29.6703	18.0676	222.003	217.291
155	31.6484	18.0676	226.655	220.53
155	33.6264	18.0676	227.309	223.58
155	35.6044	18.0676	230.637	232.853
155	37.5824	18.0676	242.029	236.013
155	39.5604	18.0676	250.11	254.305
155	41.5385	18.0676	249.375	274.517
155	43.5165	18.0676	285.075	307.491
155	45.4945	18.0676	304.055	323.605
155	73.1868	18.0676	379.566	309.894
155	75.1648	18.0676	375.814	284.025
155	77.1429	18.0676	374.58	354.475
155	87.033	18.0676	340.848	380.59
157	-63.2967	18.0676	348.088	320.5
157	-29.6703	18.0676	219.459	218.113
157	-27.6923	18.0676	217.407	219.78
157	-23.7363	18.0676	212.248	211.859
157	-9.89011	18.0676	199.16	202.37
157	0	18.0676	199.343	196.147
157	9.89011	18.0676	199.245	210.8
157	23.7363	18.0676	206.958	207.173
157	27.6923	18.0676	215.609	217.293
157	29.6703	18.0676	221.722	212.44
157	39.5604	18.0676	251.158	237.25
157	43.5165	18.0676	272.281	349.005
157	45.4945	18.0676	302.844	322.757
157	49.4505	18.0676	311.877	315.367
157	73.1868	18.0676	378.514	291.467
157	75.1648	18.0676	374.685	304.592
157	77.1429	18.0676	373.025	363.9
157	87.033	18.0676	340.85	389.8
159	-63.2967	18.0676	344.367	339.6
159	-29.6703	18.0676	221.816	222.509
159	-23.7363	18.0676	213.584	211.102
159	-21.7582	18.0676	211.678	211.669
159	-13.8462	18.0676	202.23	203.382
159	-9.89011	18.0676	199.402	193.108
159	0	18.0676	199.469	193.132
159	5.93407	18.0676	197.563	195.333
159	9.89011	18.0676	200.113	211.2
159	23.7363	18.0676	207.241	206.423
159	25.7143	18.0676	209.777	210.133
159	27.6923	18.0676	215.221	214.698
159	29.6703	18.0676	221.275	213.339
159	33.6264	18.0676	230.086	232.475
159	35.6044	18.0676	233.438	234.817
159	39.5604	18.0676	235.816	233.455
159	45.4945	18.0676	301.774	317.392
159	47.4725	18.0676	310.012	313.502
159	49.4505	18.0676	312.201	305.9
159	75.1648	18.0676	373.339	340.46
159	85.0549	18.0676	343.277	372.5
161	-65.2747	18.0676	349.813	340.267
161	-63.2967	18.0676	341.431	321.55
161	-35.6044	18.0676	235.764	227.2
161	-29.6703	18.0676	220.614	221.564
161	-21.7582	18.0676	213.011	212.678
161	-13.8462	18.0676	201.901	203.944
161	-7.91209	18.0676	198.133	194.693
161	-1.97802	18.0676	200.656	194.55
161	0	18.0676	199.861	195.003
161	1.97802	18.0676	198.98	195.85
161	9.89011	18.0676	200.092	200.775
161	15.8242	18.0676	203.227	200.733
161	19.7802	18.0676	204.306	201.333
161	23.7363	18.0676	207.517	207.584
161	27.6923	18.0676	215.41	213.632
161	29.6703	18.0676	221.168	213.575
161	31.6484	18.0676	227.553	221
161	33.6264	18.0676	229.929	210.6
161	35.6044	18.0676	234.033	231.52
161	37.5824	18.0676	237.187	233.35
161	39.5604	18.0676	241.418	246.464
161	41.5385	18.0676	258.223	299.2
161	43.5165	18.0676	275.595	297.686
161	45.4945	18.0676	287.995	324.488
161	47.4725	18.0676	309.324	317.399
161	49.4505	18.0676	313.964	313.883
161	53.4066	18.0676	328.181	315.867
161	71.2088	18.0676	379.851	362.333
161	75.1648	18.0676	372.184	352.096
161	77.1429	18.0676	370.14	379.725
161	85.0549	18.0676	343.433	373.6
161	87.033	18.0676	340.866	372.65
163	-75.1648	18.0676	361.206	386.706
163	-67.2527	18.0676	359.678	349.6
163	-65.2747	18.0676	348.997	363.792
163	-29.6703	18.0676	221.316	225.33
163	-21.7582	18.0676	212.502	210.817
163	-19.7802	18.0676	206.493	210.583
163	-13.8462	18.0676	202.138	203.329
163	-7.91209	18.0676	197.898	194.667
163	-5.93407	18.0676	197.731	196.174
163	-1.97802	18.0676	200.49	193.856
163	0	18.0676	200.105	195.736
163	7.91209	18.0676	195.062	196.293
163	9.89011	18.0676	199.925	197.652
163	11.8681	18.0676	203.848	197.247
163	23.7363	18.0676	208.304	206.567
163	25.7143	18.0676	211.441	200.544
163	27.6923	18.0676	215.886	213.114
163	29.6703	18.0676	221.38	217.878
163	33.6264	18.0676	230.949	206.496
163	39.5604	18.0676	245.311	227.942
163	41.5385	18.0676	262.921	277.833
163	47.4725	18.0676	308.371	315.879
163	49.4505	18.0676	314.628	318.852
163	53.4066	18.0676	324.46	288.48
163	55.3846	18.0676	320.376	318.383
163	57.3626	18.0676	319.794	334.033
163	71.2088	18.0676	378.183	390.34
163	87.033	18.0676	340.885	369.149
165	-77.1429	18.0676	360.368	375.26
165	-65.2747	18.0676	347.596	342.15
165	-29.6703	18.0676	224.453	229.017
165	-21.7582	18.0676	210.237	209.803
165	-19.7802	18.0676	208.156	208.396
165	-13.8462	18.0676	202.473	203.183
165	-5.93407	18.0676	197.434	194.362
165	-3.95604	18.0676	198.948	194.863
165	-1.97802	18.0676	200.594	195.814
165	0	18.0676	200.409	195.327
165	1.97802	18.0676	199.352	195
165	3.95604	18.0676	198.921	194.588
165	5.93407	18.0676	192.958	195.879
165	7.91209	18.0676	193.331	196.638
165	9.89011	18.0676	199.96	200.48
165	11.8681	18.0676	204.597	196.026
165	13.8462	18.0676	204.315	197.615
165	15.8242	18.0676	204.272	197.495
165	17.8022	18.0676	204.5	198.768
165	19.7802	18.0676	205.22	199.769
165	21.7582	18.0676	207.055	199.342
165	23.7363	18.0676	208.968	201.601
165	25.7143	18.0676	212.158	204.707
165	27.6923	18.0676	216.196	211.062
165	29.6703	18.0676	221.254	215.033
165	31.6484	18.0676	226.779	220.258
165	33.6264	18.0676	231.786	223.633
165	35.6044	18.0676	238.718	230.118
165	37.5824	18.0676	239.106	240.64
165	39.5604	18.0676	246.316	254.331
165	41.5385	18.0676	265.814	292.101
165	43.5165	18.0676	289.978	301.806
165	45.4945	18.0676	301.259	315.157
165	47.4725	18.0676	306.978	320.058
165	49.4505	18.0676	314.004	319.666
165	51.4286	18.0676	318.529	302.269
165	55.3846	18.0676	320.862	318.8
165	57.3626	18.0676	320.274	318.433
165	75.1648	18.0676	370.94	388.502
167	-77.1429	18.0676	359.664	345.409
167	-65.2747	18.0676	345.452	338.567
167	-29.6703	18.0676	225.498	229.171
167	-19.7802	18.0676	208.669	205.24
167	-17.8022	18.0676	206.201	204.895
167	-13.8462	18.0676	200.888	204.243
167	-1.97802	18.0676	200.51	191.59
167	0	18.0676	200.158	193.379
167	9.89011	18.0676	201.588	209.033
167	23.7363	18.0676	209.092	211.686
167	29.6703	18.0676	221.574	214.22
167	33.6264	18.0676	232.94	212.832
167	35.6044	18.0676	240.545	212.13
167	37.5824	18.0676	241.11	213.268
167	39.5604	18.0676	248.209	218.82
167	47.4725	18.0676	306.725	305.05
167	49.4505	18.0676	310.702	307.775
167	51.4286	18.0676	316.16	307.333
167	53.4066	18.0676	319.46	299.667
167	57.3626	18.0676	319.551	306.467
167	85.0549	18.0676	343.84	379.05
169	-77.1429	18.0676	359.943	361.083
169	-71.2088	18.0676	360.338	341.723
169	-69.2308	18.0676	348.46	347.322
169	-65.2747	18.0676	343.094	337.1
169	-61.3187	18.0676	310.875	330.75
169	-57.3626	18.0676	306.077	307.76
169	-53.4066	18.0676	290.543	293.553
169	-29.6703	18.0676	227.114	228.654
169	-17.8022	18.0676	206.609	205.951
169	-13.8462	18.0676	199.742	206.339
169	0	18.0676	200.631	194.774
169	9.89011	18.0676	197.383	209.9
169	19.7802	18.0676	206.215	200
169	23.7363	18.0676	209.468	207.758
169	29.6703	18.0676	222.085	214.113
169	33.6264	18.0676	233.788	207.665
169	35.6044	18.0676	241.366	214.239
169	37.5824	18.0676	242.372	220.954
169	39.5604	18.0676	251.523	222.508
169	41.5385	18.0676	266.76	247.9
169	43.5165	18.0676	290.17	266.6
169	45.4945	18.0676	304.342	285.323
169	47.4725	18.0676	307.784	301.967
169	49.4505	18.0676	305.749	317.771
169	51.4286	18.0676	310.707	296.612
169	71.2088	18.0676	378.171	384.8
169	75.1648	18.0676	371.495	386.8
171	-77.1429	18.0676	359.572	324.183
171	-69.2308	18.0676	352.978	341.6
171	-65.2747	18.0676	341.421	346.941
171	-63.2967	18.0676	326.086	354.682
171	-57.3626	18.0676	304.875	301
171	-55.3846	18.0676	298.63	302.24
171	-53.4066	18.0676	293.261	297.564
171	-29.6703	18.0676	228.025	231.291
171	-17.8022	18.0676	206.372	203.879
171	-13.8462	18.0676	200.541	206.837
171	0	18.0676	201.807	194.36
171	9.89011	18.0676	196.342	214.983
171	11.8681	18.0676	200.388	198.35
171	13.8462	18.0676	203.594	199.312
171	15.8242	18.0676	204.413	200.363
171	23.7363	18.0676	209.922	208.055
171	25.7143	18.0676	212.92	205.333
171	29.6703	18.0676	222.102	215.69
171	33.6264	18.0676	233.802	212.47
171	35.6044	18.0676	239.817	212.64
171	37.5824	18.0676	243.078	210.018
171	39.5604	18.0676	254.275	248.275
171	41.5385	18.0676	269.547	244.35
171	43.5165	18.0676	289.367	274.62
171	45.4945	18.0676	302.869	295.42
171	47.4725	18.0676	308.385	309.704
171	49.4505	18.0676	302.749	299.333
171	53.4066	18.0676	301.527	290.325
171	57.3626	18.0676	318.688	294.3
171	71.2088	18.0676	379.456	385.112
171	75.1648	18.0676	371.755	385.667
171	85.0549	18.0676	344.786	379.8
173	-77.1429	18.0676	359.596	390.752
173	-71.2088	18.0676	358.275	324.096
173	-69.2308	18.0676	358.575	342.3
173	-67.2527	18.0676	352.49	341.55
173	-65.2747	18.0676	340.349	346
173	-63.2967	18.0676	322.311	351.325
173	-61.3187	18.0676	315.868	327.408
173	-59.3407	18.0676	310.982	315.922
173	-57.3626	18.0676	305.826	305.69
173	-55.3846	18.0676	301.664	301.2
173	-29.6703	18.0676	228.328	228.715
173	-17.8022	18.0676	205.552	205.904
173	-13.8462	18.0676	199.688	207.972
173	0	18.0676	201.844	195.75
173	9.89011	18.0676	201.236	224.067
173	13.8462	18.0676	204.215	199.601
173	23.7363	18.0676	210.747	207.606
173	29.6703	18.0676	223.328	218.06
173	47.4725	18.0676	307.68	300.939
173	53.4066	18.0676	298.544	291.764
173	55.3846	18.0676	308.672	295.274
173	57.3626	18.0676	316.211	292.133
173	75.1648	18.0676	371.542	364.989
173	83.0769	18.0676	351.291	372.733
175	-77.1429	18.0676	359.607	363.075
175	-73.1868	18.0676	356.182	336.682
175	-67.2527	18.0676	351.589	342.312
175	-65.2747	18.0676	341.271	339.232
175	-61.3187	18.0676	318.661	324.79
175	-59.3407	18.0676	313.869	310.07
175	-35.6044	18.0676	242	234.964
175	-33.6264	18.0676	237.206	235.839
175	-31.6484	18.0676	232.411	232.718
175	-29.6703	18.0676	228.183	225.671
175	-25.7143	18.0676	222.367	204.933
175	-19.7802	18.0676	207.829	199.233
175	-17.8022	18.0676	205.24	205.241
175	-15.8242	18.0676	202.183	197.452
175	-13.8462	18.0676	200.425	207.506
175	-11.8681	18.0676	199.369	194.901
175	-7.91209	18.0676	198.133	193.146
175	-5.93407	18.0676	198.801	192.859
175	-3.95604	18.0676	200.405	194.44
175	-1.97802	18.0676	201.706	194.726
175	0	18.0676	201.983	194.275
175	1.97802	18.0676	200.58	193.835
175	3.95604	18.0676	198.803	195.761
175	5.93407	18.0676	189.404	195.309
175	7.91209	18.0676	199.498	195.066
175	9.89011	18.0676	202.287	198.664
175	11.8681	18.0676	203.316	196.6
175	13.8462	18.0676	204.713	196.279
175	15.8242	18.0676	205.463	196.948
175	17.8022	18.0676	206.054	196.385
175	19.7802	18.0676	206.711	198.662
175	21.7582	18.0676	208.687	202.376
175	23.7363	18.0676	211.095	202.418
175	25.7143	18.0676	213.981	203.281
175	27.6923	18.0676	217.326	203.313
175	29.6703	18.0676	223.421	214.137
175	31.6484	18.0676	229.623	211.642
175	33.6264	18.0676	235.066	218.724
175	35.6044	18.0676	243.31	234.917
175	37.5824	18.0676	247.24	235.275
175	39.5604	18.0676	258.805	252.272
175	41.5385	18.0676	273.305	267.079
175	43.5165	18.0676	288.293	276.422
175	45.4945	18.0676	300.638	294.443
175	47.4725	18.0676	306.22	301.738
175	55.3846	18.0676	303.643	288.759
175	57.3626	18.0676	314.012	295.4
175	75.1648	18.0676	370.875	389.989
175	77.1429	18.0676	365.194	367.209
175	79.1209	18.0676	363.462	380.742
175	83.0769	18.0676	351.834	378.433
177	-77.1429	18.0676	357.428	356.252
177	-73.1868	18.0676	353.013	331.819
177	-71.2088	18.0676	359.408	327.526
177	-67.2527	18.0676	350.709	339.72
177	-31.6484	18.0676	232.269	236.032
177	-29.6703	18.0676	227.389	229.424
177	-27.6923	18.0676	223.467	225.637
177	-25.7143	18.0676	220.295	219.696
177	-23.7363	18.0676	215.595	213.461
177	-21.7582	18.0676	211.262	207.519
177	-19.7802	18.0676	207.9	206.306
177	-17.8022	18.0676	205.383	202.589
177	-13.8462	18.0676	200.457	206.64
177	0	18.0676	202.302	193.726
177	9.89011	18.0676	202.266	218
177	11.8681	18.0676	203.882	201
177	23.7363	18.0676	211.165	209.828
177	29.6703	18.0676	223.964	222.88
177	33.6264	18.0676	236.009	241.533
177	47.4725	18.0676	305.94	299.139
177	57.3626	18.0676	312.004	290.41
177	77.1429	18.0676	364.335	386.262
177	79.1209	18.0676	363.006	380.789
177	81.0989	18.0676	358.5	377.1
177	87.033	18.0676	340.73	382.368
179	-77.1429	18.0676	352.864	358.239
179	-67.2527	18.0676	351.272	340.48
179	-31.6484	18.0676	232.14	238.073
179	-17.8022	18.0676	205.515	206.356
179	-15.8242	18.0676	200.608	202.63
179	-13.8462	18.0676	199.03	199.118
179	-11.8681	18.0676	198.334	196.683
179	-9.89011	18.0676	197.681	195.98
179	-7.91209	18.0676	197.801	195.473
179	-5.93407	18.0676	198.545	194.794
179	-3.95604	18.0676	200.086	197.726
179	-1.97802	18.0676	201.826	198.147
179	0	18.0676	202.66	196.772
179	1.97802	18.0676	199.244	200.637
179	3.95604	18.0676	190.514	200.014
179	5.93407	18.0676	193.271	196.474
179	7.91209	18.0676	200.152	197.031
179	9.89011	18.0676	202.378	200.612
179	11.8681	18.0676	204.216	198.46
179	13.8462	18.0676	205.724	199.564
179	15.8242	18.0676	205.889	200.801
179	17.8022	18.0676	206.502	200.31
179	19.7802	18.0676	207.93	201.472
179	21.7582	18.0676	210.044	202.676
179	23.7363	18.0676	212.088	204.27
179	25.7143	18.0676	214.8	204.058
179	27.6923	18.0676	219.265	207.24
179	29.6703	18.0676	224.256	213.548
179	31.6484	18.0676	230.257	214.704
179	33.6264	18.0676	235.589	221.095
179	35.6044	18.0676	242.186	224.82
179	37.5824	18.0676	245.395	247.201
179	39.5604	18.0676	259.368	249.11
179	41.5385	18.0676	273.944	257.795
179	43.5165	18.0676	288.42	275.882
179	45.4945	18.0676	300.6	284.057
179	47.4725	18.0676	306.133	297.779
179	49.4505	18.0676	302.847	302.365
179	51.4286	18.0676	310.739	290.632
179	79.1209	18.0676	362.54	374.8
179	81.0989	18.0676	358.395	377.617
181	-77.1429	18.0676	347.231	343.604
181	-75.1648	18.0676	330.145	346.424
181	-67.2527	18.0676	353.135	340.933
181	-53.4066	18.0676	296.774	274
181	-51.4286	18.0676	294.206	281
181	-35.6044	18.0676	241.22	230
181	-31.6484	18.0676	232.708	238.745
181	-17.8022	18.0676	205.25	203.512
181	-15.8242	18.0676	202.957	199.26
181	-13.8462	18.0676	198.428	194.771
181	-7.91209	18.0676	197.83	195
181	0	18.0676	202.672	199.111
181	9.89011	18.0676	202.36	223.85
181	13.8462	18.0676	205.463	201.867
181	23.7363	18.0676	211.97	211.683
181	29.6703	18.0676	224.02	213.3
181	47.4725	18.0676	306.491	303.796
181	51.4286	18.0676	312.472	287.314
181	53.4066	18.0676	303.271	302.829
181	57.3626	18.0676	305.599	282.567
181	59.3407	18.0676	309.787	291.894
181	75.1648	18.0676	368.897	384.104
181	79.1209	18.0676	362.133	373.237
181	81.0989	18.0676	358.34	377.367
183	-77.1429	18.0676	341.447	327.818
183	-75.1648	18.0676	321.983	339.292
183	-67.2527	18.0676	355.344	334.2
183	-53.4066	18.0676	294.842	279
183	-37.5824	18.0676	247.591	237.075
183	-31.6484	18.0676	232.51	236.863
183	-29.6703	18.0676	227.365	215
183	-17.8022	18.0676	205.422	202.346
183	-15.8242	18.0676	202.977	205.865
183	-13.8462	18.0676	198.829	193.475
183	-11.8681	18.0676	198.361	193.1
183	0	18.0676	202.773	197.643
183	3.95604	18.0676	193.362	203.123
183	5.93407	18.0676	196.844	199.343
183	9.89011	18.0676	202.08	213.7
183	15.8242	18.0676	206.122	204
183	23.7363	18.0676	211.984	208.665
183	29.6703	18.0676	224.928	219.55
183	31.6484	18.0676	230.186	210.596
183	37.5824	18.0676	245.791	231.66
183	41.5385	18.0676	273.38	253
183	45.4945	18.0676	301.327	284
183	47.4725	18.0676	307.339	297.378
183	51.4286	18.0676	313.38	296.799
183	53.4066	18.0676	306.719	300.65
183	55.3846	18.0676	300.677	305.753
183	57.3626	18.0676	305.966	299.903
183	61.3187	18.0676	312.505	320.238
183	73.1868	18.0676	357.706	370.811
183	75.1648	18.0676	367.248	375.011
183	77.1429	18.0676	363.812	376.696
183	79.1209	18.0676	361.755	378.683
183	81.0989	18.0676	358.32	377.833
[truncated: 81,681 more rows]

## Sheet: EDFig3e
lon	lat	Depth	mod DIP (mmol/m3)	obs DIP (mmol/m3)
1	-69.2308	18.0676	1.72758	2.09724
1	-67.2527	18.0676	1.66631	2.07652
1	-65.2747	18.0676	1.63952	2.01675
1	-63.2967	18.0676	1.42207	2.06538
1	-59.3407	18.0676	1.4338	1.5628
1	-57.3626	18.0676	1.33159	1.60995
1	-55.3846	18.0676	1.1702	1.70913
1	-53.4066	18.0676	0.935178	1.6904
1	-51.4286	18.0676	0.774038	1.68708
1	-49.4505	18.0676	0.799649	1.44287
1	-47.4725	18.0676	0.714753	1.42274
1	-45.4945	18.0676	0.56505	1.19416
1	-43.5165	18.0676	0.39191	0.871133
1	-41.5385	18.0676	0.285114	0.605
1	-37.5824	18.0676	0.244151	0.255675
1	-35.6044	18.0676	0.300866	0.1832
1	-33.6264	18.0676	0.313849	0.167175
1	-31.6484	18.0676	0.252309	0.14835
1	-29.6703	18.0676	0.182425	0.172804
1	-27.6923	18.0676	0.175837	0.202475
1	-25.7143	18.0676	0.20287	0.221509
1	-23.7363	18.0676	0.22641	0.26928
1	-21.7582	18.0676	0.213557	0.333429
1	-19.7802	18.0676	0.189924	0.314414
1	-17.8022	18.0676	0.177405	0.2728
1	-15.8242	18.0676	0.187716	0.36344
1	-13.8462	18.0676	0.138871	0.165
1	-11.8681	18.0676	0.176251	0.1975
1	-9.89011	18.0676	0.179485	0.16
1	-3.95604	18.0676	0.212752	0.102
1	-1.97802	18.0676	0.209166	0.1
1	51.4286	18.0676	0.0249006	0.172368
1	53.4066	18.0676	0.0302553	0.263462
1	55.3846	18.0676	0.0695211	0.1814
1	57.3626	18.0676	0.167859	0.246461
1	59.3407	18.0676	0.296042	0.239452
1	61.3187	18.0676	0.3284	0.3893
1	63.2967	18.0676	0.368439	0.538016
1	65.2747	18.0676	0.382957	0.499058
1	67.2527	18.0676	0.385791	0.433831
1	69.2308	18.0676	0.401297	0.390567
1	71.2088	18.0676	0.431108	0.674265
1	73.1868	18.0676	0.506944	0.427995
1	75.1648	18.0676	0.532381	0.563125
1	77.1429	18.0676	0.52661	0.374188
1	79.1209	18.0676	0.498144	0.699191
1	87.033	18.0676	0.67494	0.65
3	-67.2527	18.0676	1.71977	2.04184
3	-65.2747	18.0676	1.5971	2.04628
3	-63.2967	18.0676	1.41076	2.03586
3	-59.3407	18.0676	1.42894	1.82394
3	-57.3626	18.0676	1.37373	1.99274
3	-53.4066	18.0676	0.945825	1.6852
3	-51.4286	18.0676	0.783595	1.58107
3	-49.4505	18.0676	0.819708	1.37591
3	-47.4725	18.0676	0.700424	1.41026
3	-43.5165	18.0676	0.381979	0.934473
3	-37.5824	18.0676	0.245479	0.187062
3	-35.6044	18.0676	0.297354	0.205
3	-29.6703	18.0676	0.164825	0.169731
3	-23.7363	18.0676	0.20028	0.17
3	-19.7802	18.0676	0.164125	0.216995
3	-11.8681	18.0676	0.197113	0.189466
3	-3.95604	18.0676	0.226659	0.143796
3	51.4286	18.0676	0.019115	0.244157
3	53.4066	18.0676	0.0327425	0.239965
3	55.3846	18.0676	0.0874578	0.182896
3	57.3626	18.0676	0.175024	0.25675
3	59.3407	18.0676	0.273526	0.24838
3	61.3187	18.0676	0.27898	0.33661
3	63.2967	18.0676	0.32099	0.551127
3	65.2747	18.0676	0.357628	0.486137
3	67.2527	18.0676	0.38145	0.62326
3	69.2308	18.0676	0.398774	0.38709
3	71.2088	18.0676	0.425601	0.59054
3	73.1868	18.0676	0.489835	0.434505
3	75.1648	18.0676	0.516186	0.564518
3	77.1429	18.0676	0.510972	0.562167
3	79.1209	18.0676	0.477766	0.47302
3	83.0769	18.0676	0.635094	0.6225
5	-67.2527	18.0676	1.7135	2.05755
5	-65.2747	18.0676	1.58913	2.06913
5	-63.2967	18.0676	1.4015	2.04143
5	-61.3187	18.0676	1.37157	1.94745
5	-59.3407	18.0676	1.42714	1.69176
5	-57.3626	18.0676	1.41673	1.68246
5	-55.3846	18.0676	1.27117	2.0335
5	-49.4505	18.0676	0.804774	1.52998
5	-47.4725	18.0676	0.708996	1.35558
5	-45.4945	18.0676	0.552412	1.24886
5	-43.5165	18.0676	0.392046	1.1074
5	-41.5385	18.0676	0.267885	0.86
5	-35.6044	18.0676	0.285026	0.29725
5	-29.6703	18.0676	0.148692	0.157168
5	-23.7363	18.0676	0.174596	0.173333
5	-21.7582	18.0676	0.146868	0.266475
5	-19.7802	18.0676	0.124972	0.249058
5	-17.8022	18.0676	0.0857354	0.180262
5	-15.8242	18.0676	0.167257	0.16093
5	-13.8462	18.0676	0.213658	0.169813
5	-11.8681	18.0676	0.214465	0.162989
5	-9.89011	18.0676	0.193157	0.101888
5	-7.91209	18.0676	0.192463	0.118433
5	-5.93407	18.0676	0.203387	0.0993
5	-3.95604	18.0676	0.242587	0.160536
5	53.4066	18.0676	0.0356364	0.223153
5	55.3846	18.0676	0.101126	0.206797
5	57.3626	18.0676	0.16918	0.257135
5	59.3407	18.0676	0.22941	0.266934
5	63.2967	18.0676	0.289506	0.366307
5	65.2747	18.0676	0.339687	0.3822
5	67.2527	18.0676	0.37772	0.659534
5	69.2308	18.0676	0.398925	0.60259
5	71.2088	18.0676	0.424881	0.487493
5	73.1868	18.0676	0.477642	0.400487
5	75.1648	18.0676	0.500403	0.532655
5	77.1429	18.0676	0.488704	0.651199
5	79.1209	18.0676	0.456557	0.301075
5	83.0769	18.0676	0.62201	0.52
5	87.033	18.0676	0.6667	1.005
7	-65.2747	18.0676	1.59094	2.09078
7	-61.3187	18.0676	1.38507	1.96407
7	-59.3407	18.0676	1.40467	1.96447
7	-57.3626	18.0676	1.44932	1.77854
7	-55.3846	18.0676	1.33897	1.96258
7	-53.4066	18.0676	0.99933	1.9502
7	-45.4945	18.0676	0.546886	1.23712
7	-43.5165	18.0676	0.405923	0.933985
7	-41.5385	18.0676	0.2716	0.86256
7	-29.6703	18.0676	0.136791	0.147979
7	-23.7363	18.0676	0.158723	0.209872
7	-21.7582	18.0676	0.119498	0.294515
7	-11.8681	18.0676	0.202018	0.261846
7	-5.93407	18.0676	0.187682	0.541036
7	-3.95604	18.0676	0.237411	0.56304
7	53.4066	18.0676	0.0273843	0.30489
7	55.3846	18.0676	0.0694979	0.264052
7	57.3626	18.0676	0.139878	0.204831
7	65.2747	18.0676	0.315957	0.264
7	69.2308	18.0676	0.386404	0.530701
7	71.2088	18.0676	0.424068	0.391713
7	73.1868	18.0676	0.469503	0.344827
7	75.1648	18.0676	0.483201	0.492212
7	77.1429	18.0676	0.469198	0.583053
7	79.1209	18.0676	0.44333	0.41755
7	83.0769	18.0676	0.611327	0.593333
9	-65.2747	18.0676	1.57915	2.1039
9	-57.3626	18.0676	1.44878	1.57737
9	-45.4945	18.0676	0.531323	1.13843
9	-43.5165	18.0676	0.374745	0.733711
9	-41.5385	18.0676	0.277381	0.741262
9	-39.5604	18.0676	0.221675	0.209
9	-37.5824	18.0676	0.238966	0.151525
9	-35.6044	18.0676	0.269501	0.09405
9	-33.6264	18.0676	0.260325	0.106313
9	-31.6484	18.0676	0.186152	0.098275
9	-29.6703	18.0676	0.124797	0.167593
9	-27.6923	18.0676	0.14698	0.161975
9	-25.7143	18.0676	0.148989	0.205517
9	-23.7363	18.0676	0.131008	0.202897
9	-11.8681	18.0676	0.180338	0.39
9	-7.91209	18.0676	0.121244	0.166667
9	-3.95604	18.0676	0.13538	0.3587
9	65.2747	18.0676	0.299809	0.15
9	67.2527	18.0676	0.350581	0.460853
9	69.2308	18.0676	0.370683	0.435241
9	71.2088	18.0676	0.417449	0.360505
9	73.1868	18.0676	0.459377	0.272135
9	75.1648	18.0676	0.467489	0.533721
9	77.1429	18.0676	0.451435	0.508385
9	79.1209	18.0676	0.435265	0.302677
9	83.0769	18.0676	0.603221	0.553333
9	87.033	18.0676	0.659444	0.82
11	-57.3626	18.0676	1.42311	1.65926
11	-49.4505	18.0676	0.780451	1.32203
11	-43.5165	18.0676	0.409849	0.996333
11	-41.5385	18.0676	0.272791	0.580007
11	-39.5604	18.0676	0.204208	0.330307
11	-37.5824	18.0676	0.227498	0.225575
11	-35.6044	18.0676	0.25317	0.15675
11	-33.6264	18.0676	0.223337	0.10591
11	-31.6484	18.0676	0.138294	0.112037
11	-29.6703	18.0676	0.103979	0.172356
11	-23.7363	18.0676	0.0934512	0.2275
11	-9.89011	18.0676	0.151733	0.2119
11	-7.91209	18.0676	0.108151	0.58
11	-3.95604	18.0676	0.0257717	0.7616
11	65.2747	18.0676	0.280524	0.155714
11	67.2527	18.0676	0.321745	0.430125
11	69.2308	18.0676	0.350731	0.401074
11	73.1868	18.0676	0.443755	0.203363
11	75.1648	18.0676	0.448992	0.510521
11	77.1429	18.0676	0.437112	0.398886
11	83.0769	18.0676	0.597664	0.552
13	-57.3626	18.0676	1.41541	1.62303
13	-39.5604	18.0676	0.186767	0.160067
13	-37.5824	18.0676	0.207291	0.20672
13	-35.6044	18.0676	0.206446	0.105118
13	-33.6264	18.0676	0.156668	0.1804
13	-31.6484	18.0676	0.0769348	0.123
13	-29.6703	18.0676	0.0710256	0.182687
13	-23.7363	18.0676	0.0286357	0.586
13	-9.89011	18.0676	0.126042	0.295
13	69.2308	18.0676	0.329517	0.322048
13	73.1868	18.0676	0.421317	0.379106
13	75.1648	18.0676	0.42947	0.505555
13	77.1429	18.0676	0.42753	0.261201
13	83.0769	18.0676	0.594367	0.523333
15	-57.3626	18.0676	1.42613	1.56745
15	-45.4945	18.0676	0.560496	1.22967
15	-39.5604	18.0676	0.154698	0.275733
15	-37.5824	18.0676	0.140299	0.256901
15	-35.6044	18.0676	0.118221	0.162901
15	-33.6264	18.0676	0.104835	0.130533
15	-31.6484	18.0676	0.0397167	0.0956667
15	-29.6703	18.0676	0.0335719	0.264689
15	-27.6923	18.0676	0.0222485	0.35702
15	69.2308	18.0676	0.307731	0.344488
15	73.1868	18.0676	0.395877	0.343848
15	75.1648	18.0676	0.415333	0.493766
15	77.1429	18.0676	0.421599	0.326681
15	81.0989	18.0676	0.520657	0.514
15	83.0769	18.0676	0.592091	0.44
17	-57.3626	18.0676	1.42671	1.61547
17	-51.4286	18.0676	0.880521	1.82
17	-39.5604	18.0676	0.127608	0.225448
17	-37.5824	18.0676	0.102561	0.1848
17	-35.6044	18.0676	0.0553668	0.142378
17	-33.6264	18.0676	0.045453	0.137182
17	69.2308	18.0676	0.296111	0.303893
17	71.2088	18.0676	0.342861	0.449561
17	73.1868	18.0676	0.38595	0.262704
17	75.1648	18.0676	0.409471	0.416837
17	81.0989	18.0676	0.524785	0.44125
17	83.0769	18.0676	0.590345	0.41
19	-57.3626	18.0676	1.41653	1.78667
19	-55.3846	18.0676	1.37451	1.77
19	-41.5385	18.0676	0.201895	0.243297
19	-39.5604	18.0676	0.0985121	0.211787
19	-37.5824	18.0676	0.0644114	0.145177
19	-35.6044	18.0676	0.0569951	0.171691
19	71.2088	18.0676	0.340834	0.395928
19	73.1868	18.0676	0.383899	0.502273
19	75.1648	18.0676	0.408711	0.284914
19	77.1429	18.0676	0.391045	0.316914
19	79.1209	18.0676	0.440561	0.234729
19	81.0989	18.0676	0.526612	0.450769
21	-59.3407	18.0676	1.39062	1.665
21	-57.3626	18.0676	1.39966	1.63775
21	-55.3846	18.0676	1.33501	1.6
21	-43.5165	18.0676	0.399438	1.18335
21	-41.5385	18.0676	0.201795	0.3368
21	-39.5604	18.0676	0.0796112	0.168178
21	-37.5824	18.0676	0.112444	0.128229
21	71.2088	18.0676	0.345115	0.302391
21	73.1868	18.0676	0.387469	0.297369
21	75.1648	18.0676	0.416585	0.17591
21	77.1429	18.0676	0.394247	0.341657
21	79.1209	18.0676	0.442764	0.307069
21	83.0769	18.0676	0.586515	0.45
21	85.0549	18.0676	0.626323	0.43
23	-59.3407	18.0676	1.3718	1.65
23	-57.3626	18.0676	1.35236	1.42
23	-55.3846	18.0676	1.28303	1.772
23	-47.4725	18.0676	0.718413	1.4259
23	-39.5604	18.0676	0.128386	0.1584
23	-37.5824	18.0676	0.145574	0.163486
23	-35.6044	18.0676	0.0656985	0.1188
23	73.1868	18.0676	0.384711	0.291615
23	75.1648	18.0676	0.426776	0.336969
23	77.1429	18.0676	0.398844	0.309582
23	79.1209	18.0676	0.448985	0.287768
23	85.0549	18.0676	0.623957	0.34
23	87.033	18.0676	0.642902	0.3375
25	-69.2308	18.0676	1.54095	1.8042
25	-67.2527	18.0676	1.66771	1.7945
25	-61.3187	18.0676	1.40852	1.71
25	-59.3407	18.0676	1.34292	1.58
25	-55.3846	18.0676	1.28419	1.62427
25	-53.4066	18.0676	1.11577	1.68278
25	-41.5385	18.0676	0.218559	0.420933
25	-39.5604	18.0676	0.144951	0.2134
25	-37.5824	18.0676	0.0859911	0.126133
25	75.1648	18.0676	0.438539	0.11639
25	77.1429	18.0676	0.404405	0.308081
25	79.1209	18.0676	0.454199	0.221417
25	83.0769	18.0676	0.582878	0.4
25	85.0549	18.0676	0.621937	0.37
27	-63.2967	18.0676	1.58194	1.71
27	-61.3187	18.0676	1.40754	1.69
27	-53.4066	18.0676	1.08956	1.73337
27	-51.4286	18.0676	1.01134	1.54595
27	-37.5824	18.0676	0.0561852	0.0946636
27	75.1648	18.0676	0.426825	0.0876467
27	77.1429	18.0676	0.410893	0.220467
27	79.1209	18.0676	0.457973	0.265089
27	83.0769	18.0676	0.582314	0.44
27	85.0549	18.0676	0.620363	0.365
29	-69.2308	18.0676	1.52435	1.7848
29	-67.2527	18.0676	1.67539	1.81628
29	-65.2747	18.0676	1.73624	1.85
29	-63.2967	18.0676	1.60413	1.78769
29	-61.3187	18.0676	1.41222	1.6994
29	-59.3407	18.0676	1.29767	1.76
29	-57.3626	18.0676	1.23484	1.774
29	-55.3846	18.0676	1.16149	1.61209
29	-53.4066	18.0676	1.05829	1.6409
29	-51.4286	18.0676	0.969403	1.52503
29	-49.4505	18.0676	0.752597	1.40002
29	-47.4725	18.0676	0.671924	1.38187
29	-45.4945	18.0676	0.499818	0.95605
29	-43.5165	18.0676	0.341634	1.01894
29	-41.5385	18.0676	0.236591	0.188762
29	-39.5604	18.0676	0.144732	0.144043
29	-37.5824	18.0676	0.080844	0.124967
29	-33.6264	18.0676	0.0560475	0.090404
29	77.1429	18.0676	0.421962	0.285667
29	79.1209	18.0676	0.464064	0.225662
29	83.0769	18.0676	0.582901	0.464
29	85.0549	18.0676	0.619307	0.375
31	-69.2308	18.0676	1.52566	1.83744
31	-67.2527	18.0676	1.6843	1.8489
31	-65.2747	18.0676	1.76367	1.79128
31	-63.2967	18.0676	1.62646	1.7065
31	-61.3187	18.0676	1.43293	1.72793
31	-59.3407	18.0676	1.29688	1.48733
31	-57.3626	18.0676	1.21605	1.69858
31	-55.3846	18.0676	1.13015	1.68836
31	-53.4066	18.0676	1.0295	1.65304
31	-51.4286	18.0676	0.944467	1.48442
31	-49.4505	18.0676	0.743626	1.38024
31	-47.4725	18.0676	0.654941	1.2923
31	-45.4945	18.0676	0.482982	0.879133
31	-43.5165	18.0676	0.327523	1.00541
31	-41.5385	18.0676	0.230696	0.27679
31	-39.5604	18.0676	0.152417	0.1229
31	-37.5824	18.0676	0.0925301	0.122109
31	-35.6044	18.0676	0.0965187	0.08
31	-31.6484	18.0676	0.0451333	0.105773
31	75.1648	18.0676	0.42435	0.169828
31	79.1209	18.0676	0.470934	0.257427
31	81.0989	18.0676	0.54134	0.652632
31	83.0769	18.0676	0.583903	0.44
33	-67.2527	18.0676	1.72749	1.838
33	-65.2747	18.0676	1.77877	1.88706
33	-61.3187	18.0676	1.45107	1.52937
33	-53.4066	18.0676	1.01266	1.6501
33	-31.6484	18.0676	0.0507746	0.101296
33	75.1648	18.0676	0.420252	0.171982
33	79.1209	18.0676	0.477458	0.312517
33	81.0989	18.0676	0.545024	0.202933
33	83.0769	18.0676	0.584968	0.512097
35	-65.2747	18.0676	1.78651	2.00333
35	-53.4066	18.0676	1.00046	1.64317
35	-33.6264	18.0676	0.0833861	0.104664
35	75.1648	18.0676	0.41132	0.146364
35	77.1429	18.0676	0.43161	0.125485
35	79.1209	18.0676	0.483549	0.254325
35	81.0989	18.0676	0.547828	0.305667
35	83.0769	18.0676	0.586147	0.441455
35	85.0549	18.0676	0.618397	0.353333
37	-65.2747	18.0676	1.80287	1.88667
37	-53.4066	18.0676	0.993688	1.6328
37	-37.5824	18.0676	0.105444	0.20825
37	-33.6264	18.0676	0.0812224	0.0847059
37	-23.7363	18.0676	0.0577502	0.131053
37	77.1429	18.0676	0.433411	0.08
37	85.0549	18.0676	0.618426	0.417615
39	-65.2747	18.0676	1.81619	1.9
39	-53.4066	18.0676	0.99426	1.68712
39	-39.5604	18.0676	0.158105	0.208575
39	-33.6264	18.0676	0.0841919	0.09948
39	-23.7363	18.0676	0.0652023	0.132727
41	-65.2747	18.0676	1.82728	1.915
41	-63.2967	18.0676	1.80824	1.8914
41	-39.5604	18.0676	0.169147	0.2695
41	-33.6264	18.0676	0.0902898	0.100825
41	-23.7363	18.0676	0.0666664	0.128182
41	-3.95604	18.0676	0.0566156	0.14544
41	77.1429	18.0676	0.430793	0.412
43	-63.2967	18.0676	1.8111	2.06
43	-49.4505	18.0676	0.804666	1.3802
43	-41.5385	18.0676	0.225949	0.919403
43	-33.6264	18.0676	0.0946297	0.101153
43	-23.7363	18.0676	0.063142	0.144118
43	-3.95604	18.0676	0.0600366	0.15655
43	0	18.0676	0.0372629	0.2205
43	85.0549	18.0676	0.617073	0.445
45	-63.2967	18.0676	1.79662	1.92
45	-43.5165	18.0676	0.450427	1.1691
45	-41.5385	18.0676	0.231329	0.689419
45	-33.6264	18.0676	0.0959408	0.116844
45	-7.91209	18.0676	0.0687172	0.158233
45	-5.93407	18.0676	0.069321	0.170437
45	-3.95604	18.0676	0.0616938	0.14645
45	0	18.0676	0.0429428	0.169867
47	-63.2967	18.0676	1.78304	1.98667
47	-45.4945	18.0676	0.634391	1.33957
47	-43.5165	18.0676	0.501391	1.31168
47	-33.6264	18.0676	0.101321	0.124708
47	-25.7143	18.0676	0.0652264	0.127778
47	-9.89011	18.0676	0.0795977	0.1515
47	-7.91209	18.0676	0.0721738	0.1515
47	0	18.0676	0.0454274	0.1813
47	1.97802	18.0676	0.034198	0.2156
49	-63.2967	18.0676	1.77866	1.81667
49	-45.4945	18.0676	0.604584	1.36946
49	-43.5165	18.0676	0.49698	1.24602
49	-41.5385	18.0676	0.26961	1.33672
49	-33.6264	18.0676	0.106681	0.116
49	-25.7143	18.0676	0.080984	0.121429
49	-19.7802	18.0676	0.102317	0.126
49	-11.8681	18.0676	0.0920981	0.129785
49	0	18.0676	0.0416851	0.1911
49	1.97802	18.0676	0.0328357	0.2156
49	5.93407	18.0676	0.0233349	0.196
49	13.8462	18.0676	0.106865	0.683433
49	85.0549	18.0676	0.6141	0.3925
51	-63.2967	18.0676	1.78394	1.83099
51	-49.4505	18.0676	0.831606	1.57641
51	-45.4945	18.0676	0.492783	1.4256
51	-43.5165	18.0676	0.448132	1.233
51	-33.6264	18.0676	0.109003	0.1123
51	-31.6484	18.0676	0.0807839	0.13
51	-25.7143	18.0676	0.0860375	0.095
51	-23.7363	18.0676	0.100009	0.1372
51	-19.7802	18.0676	0.10699	0.119
51	-11.8681	18.0676	0.100536	0.14525
51	-9.89011	18.0676	0.0883143	0.220717
51	-5.93407	18.0676	0.0765756	0.171807
51	0	18.0676	0.042034	0.219123
51	1.97802	18.0676	0.0328016	0.1764
51	5.93407	18.0676	0.0357357	0.1715
51	9.89011	18.0676	0.0316295	0.402738
51	11.8681	18.0676	0.0567841	0.3654
51	13.8462	18.0676	0.0784996	1.23085
53	-65.2747	18.0676	1.86274	2.00188
53	-63.2967	18.0676	1.78024	1.95
53	-47.4725	18.0676	0.775382	1.58166
53	-45.4945	18.0676	0.481505	1.4681
53	-43.5165	18.0676	0.380467	1.15875
53	-33.6264	18.0676	0.111072	0.109125
53	-31.6484	18.0676	0.0838406	0.13
53	-29.6703	18.0676	0.0725193	0.0803
53	-19.7802	18.0676	0.106653	0.115
53	-11.8681	18.0676	0.108654	0.165558
53	-9.89011	18.0676	0.097848	0.189656
53	-7.91209	18.0676	0.0777882	0.203283
53	-5.93407	18.0676	0.0677119	0.1862
53	5.93407	18.0676	0.0351492	0.199045
53	7.91209	18.0676	0.048232	0.257543
53	9.89011	18.0676	0.0445743	0.469019
53	13.8462	18.0676	0.0686475	1.20619
53	87.033	18.0676	0.632553	0.406667
55	-63.2967	18.0676	1.77399	1.84
55	-47.4725	18.0676	0.642026	1.4381
55	-45.4945	18.0676	0.40032	1.44312
55	-43.5165	18.0676	0.342754	1.11927
55	-33.6264	18.0676	0.118198	0.138227
55	-29.6703	18.0676	0.0741295	0.0891333
55	-27.6923	18.0676	0.0742168	0.0824222
55	-25.7143	18.0676	0.0783579	0.116
55	-23.7363	18.0676	0.0900014	0.1325
55	-21.7582	18.0676	0.0953485	0.123333
55	-19.7802	18.0676	0.100827	0.12579
55	-17.8022	18.0676	0.107658	0.137131
55	-15.8242	18.0676	0.116417	0.14
55	-13.8462	18.0676	0.124575	0.1675
55	-11.8681	18.0676	0.115133	0.165
55	-7.91209	18.0676	0.0837807	0.183483
55	-5.93407	18.0676	0.0618387	0.208182
55	-3.95604	18.0676	0.0661324	0.204286
55	7.91209	18.0676	0.0432496	0.377067
55	9.89011	18.0676	0.0473979	0.4242
55	13.8462	18.0676	0.0725319	0.7979
55	87.033	18.0676	0.632296	0.403333
57	-63.2967	18.0676	1.76433	1.875
57	-47.4725	18.0676	0.578984	1.47713
57	-45.4945	18.0676	0.349563	1.28616
57	-43.5165	18.0676	0.307965	0.6076
57	-39.5604	18.0676	0.104393	0.1274
57	-37.5824	18.0676	0.103986	0.179025
57	-35.6044	18.0676	0.118636	0.0882
57	-33.6264	18.0676	0.128248	0.112982
57	-31.6484	18.0676	0.0920488	0.1078
57	-27.6923	18.0676	0.0746273	0.0730833
57	-19.7802	18.0676	0.099727	0.123125
57	-7.91209	18.0676	0.0890009	0.16665
57	-3.95604	18.0676	0.0619823	0.21
57	-1.97802	18.0676	0.0495552	0.243333
57	0	18.0676	0.041696	0.23265
57	1.97802	18.0676	0.0401615	0.191429
57	3.95604	18.0676	0.0492436	0.203055
57	7.91209	18.0676	0.0405391	0.409611
57	15.8242	18.0676	0.0750471	1.2524
57	87.033	18.0676	0.632107	0.403529
59	-65.2747	18.0676	1.81547	1.82753
59	-63.2967	18.0676	1.71967	1.8725
59	-47.4725	18.0676	0.468926	1.47167
59	-33.6264	18.0676	0.137553	0.13585
59	-19.7802	18.0676	0.0988915	0.121
59	-13.8462	18.0676	0.13625	0.147
59	-9.89011	18.0676	0.117282	0.1372
59	-7.91209	18.0676	0.101543	0.203263
59	1.97802	18.0676	0.0617139	0.2
59	3.95604	18.0676	0.0656742	0.208889
59	7.91209	18.0676	0.0482968	0.372468
59	9.89011	18.0676	0.0588336	0.3939
59	17.8022	18.0676	0.0982509	1.2727
59	19.7802	18.0676	0.0542869	1.30898
61	-67.2527	18.0676	1.72743	1.6532
61	-65.2747	18.0676	1.79335	1.6415
61	-63.2967	18.0676	1.68694	1.88667
61	-59.3407	18.0676	1.32077	1.89805
61	-49.4505	18.0676	0.781439	1.68093
61	-47.4725	18.0676	0.554319	1.50765
61	-33.6264	18.0676	0.149765	0.1413
61	-19.7802	18.0676	0.0955004	0.123333
61	-7.91209	18.0676	0.111057	0.188533
61	-1.97802	18.0676	0.0555986	0.2156
61	0	18.0676	0.0597822	0.196
61	1.97802	18.0676	0.0704059	0.2156
61	5.93407	18.0676	0.0765949	0.231111
61	9.89011	18.0676	0.0793055	0.27089
61	15.8242	18.0676	0.0817318	0.64
61	17.8022	18.0676	0.112105	1.01889
61	19.7802	18.0676	0.0827105	0.596667
61	21.7582	18.0676	0.0417322	0.915556
61	23.7363	18.0676	0.0309794	1.12429
61	83.0769	18.0676	0.577941	0.393
61	85.0549	18.0676	0.611484	0.43
61	87.033	18.0676	0.631928	0.4
63	-65.2747	18.0676	1.76668	1.62471
63	-63.2967	18.0676	1.66306	1.82
63	-57.3626	18.0676	1.14753	1.63987
63	-33.6264	18.0676	0.170366	0.12302
63	-19.7802	18.0676	0.0908152	0.12125
63	-7.91209	18.0676	0.119362	0.2626
63	7.91209	18.0676	0.0817941	0.274692
63	9.89011	18.0676	0.0904332	0.28828
63	15.8242	18.0676	0.112669	0.543333
63	19.7802	18.0676	0.0873273	0.556667
63	21.7582	18.0676	0.0513443	0.672727
65	-67.2527	18.0676	1.62701	1.48524
65	-65.2747	18.0676	1.73111	1.68263
65	-63.2967	18.0676	1.64634	1.865
65	-33.6264	18.0676	0.18975	0.134686
65	-19.7802	18.0676	0.0903303	0.1175
65	-11.8681	18.0676	0.179804	0.257428
65	-7.91209	18.0676	0.129711	0.46965
65	5.93407	18.0676	0.0920902	0.2639
65	7.91209	18.0676	0.0955593	0.276067
65	9.89011	18.0676	0.106835	0.265
65	11.8681	18.0676	0.103765	0.261429
65	13.8462	18.0676	0.112383	0.366214
65	15.8242	18.0676	0.115545	0.345
65	19.7802	18.0676	0.094163	0.368611
65	83.0769	18.0676	0.580513	0.195333
65	87.033	18.0676	0.631916	0.4125
67	-65.2747	18.0676	1.70094	1.7738
67	-61.3187	18.0676	1.48791	1.88333
67	-51.4286	18.0676	0.841135	1.7395
67	-33.6264	18.0676	0.201074	0.148169
67	-29.6703	18.0676	0.11943	0.242367
67	-27.6923	18.0676	0.0908335	0.160607
67	-19.7802	18.0676	0.0889345	0.12
67	-7.91209	18.0676	0.129919	0.382537
67	7.91209	18.0676	0.0953248	0.266387
67	81.0989	18.0676	0.507653	0.565854
67	83.0769	18.0676	0.581404	0.419333
69	-67.2527	18.0676	1.37956	1.3913
69	-61.3187	18.0676	1.50454	1.875
69	-59.3407	18.0676	1.33312	1.65563
69	-51.4286	18.0676	0.833726	1.83322
69	-33.6264	18.0676	0.211055	0.132629
69	-19.7802	18.0676	0.0886411	0.115
69	-7.91209	18.0676	0.117273	0.31815
69	7.91209	18.0676	0.0912431	0.202
69	81.0989	18.0676	0.506852	0.358399
69	87.033	18.0676	0.631955	0.44
71	-61.3187	18.0676	1.51943	1.9
71	-47.4725	18.0676	0.592444	1.4406
71	-33.6264	18.0676	0.218233	0.149843
71	-29.6703	18.0676	0.132077	0.147
71	-19.7802	18.0676	0.0888426	0.1075
71	-7.91209	18.0676	0.0984099	0.1717
71	-3.95604	18.0676	0.0861939	0.16665
71	7.91209	18.0676	0.0910418	0.194425
71	81.0989	18.0676	0.504731	0.456911
73	-61.3187	18.0676	1.55254	1.73753
73	-45.4945	18.0676	0.385389	1.2642
73	-43.5165	18.0676	0.317877	0.4655
73	-35.6044	18.0676	0.232513	0.168941
73	-33.6264	18.0676	0.22375	0.1547
73	-19.7802	18.0676	0.0886489	0.1075
73	-7.91209	18.0676	0.0936374	0.191058
73	-3.95604	18.0676	0.0791386	0.163283
73	-1.97802	18.0676	0.0661803	0.17675
73	7.91209	18.0676	0.0961446	0.1818
73	73.1868	18.0676	0.103197	0.235
73	81.0989	18.0676	0.501301	0.396237
75	-61.3187	18.0676	1.58339	1.96
75	-41.5385	18.0676	0.306933	0.4557
75	-33.6264	18.0676	0.235347	0.128
75	-31.6484	18.0676	0.182346	0.11385
75	-29.6703	18.0676	0.125404	0.1568
75	-23.7363	18.0676	0.0923638	0.12742
75	-19.7802	18.0676	0.0897261	0.103333
75	7.91209	18.0676	0.0804337	0.284062
75	9.89011	18.0676	0.0644931	0.7171
75	81.0989	18.0676	0.496226	0.510724
77	-67.2527	18.0676	0.872942	1.69368
77	-61.3187	18.0676	1.5976	1.51563
77	-39.5604	18.0676	0.279838	0.319524
77	-33.6264	18.0676	0.240047	0.147
77	-31.6484	18.0676	0.181655	0.128027
77	-19.7802	18.0676	0.0900287	0.116667
77	-7.91209	18.0676	0.0919892	0.1111
77	81.0989	18.0676	0.490687	0.572358
79	-61.3187	18.0676	1.58767	1.99333
79	-35.6044	18.0676	0.239573	0.3333
79	-33.6264	18.0676	0.231206	0.3131
79	-31.6484	18.0676	0.183702	0.126767
79	-29.6703	18.0676	0.127171	0.123625
79	-27.6923	18.0676	0.0960598	0.10605
79	-25.7143	18.0676	0.0931361	0.0909
79	-23.7363	18.0676	0.0950404	0.104367
79	-21.7582	18.0676	0.0936864	0.104033
79	-19.7802	18.0676	0.0902153	0.124067
79	-17.8022	18.0676	0.0862828	0.1074
79	-15.8242	18.0676	0.0840044	0.12961
79	-13.8462	18.0676	0.0900288	0.15534
79	-11.8681	18.0676	0.0719261	0.13835
79	-9.89011	18.0676	0.0889228	0.1111
79	-7.91209	18.0676	0.0948571	0.19877
79	-5.93407	18.0676	0.0805554	0.119185
79	-3.95604	18.0676	0.0698577	0.095
79	0	18.0676	0.0652894	0.117233
79	1.97802	18.0676	0.0599882	0.13
79	3.95604	18.0676	0.0568031	0.188167
79	5.93407	18.0676	0.0569098	0.162744
79	73.1868	18.0676	0.0921333	0.115
79	81.0989	18.0676	0.486123	0.587805
81	-67.2527	18.0676	0.926457	1.3545
81	-65.2747	18.0676	1.16415	1.44579
81	-63.2967	18.0676	1.49022	1.53356
81	-61.3187	18.0676	1.55593	1.66396
81	-59.3407	18.0676	1.54549	1.62662
81	-35.6044	18.0676	0.24172	0.41814
81	-33.6264	18.0676	0.215745	0.316467
81	-31.6484	18.0676	0.174372	0.12008
81	-29.6703	18.0676	0.126608	0.17
81	-27.6923	18.0676	0.096448	0.13635
81	-25.7143	18.0676	0.0934038	0.1
81	-23.7363	18.0676	0.0948949	0.111
81	-21.7582	18.0676	0.0931803	0.100143
81	-19.7802	18.0676	0.0904135	0.107683
81	-17.8022	18.0676	0.0869974	0.108517
81	-15.8242	18.0676	0.0843016	0.0987143
81	-13.8462	18.0676	0.0881515	0.104
81	-11.8681	18.0676	0.072307	0.138489
81	-9.89011	18.0676	0.0905295	0.15057
81	-7.91209	18.0676	0.106039	0.173633
81	-5.93407	18.0676	0.0781818	0.1023
81	-3.95604	18.0676	0.0701504	0.123917
81	-1.97802	18.0676	0.0680981	0.13725
81	0	18.0676	0.0656091	0.129589
81	1.97802	18.0676	0.0593594	0.146054
81	3.95604	18.0676	0.0573743	0.153724
81	5.93407	18.0676	0.0374294	0.227581
81	81.0989	18.0676	0.483577	0.582114
83	-65.2747	18.0676	1.14167	1.48688
83	-63.2967	18.0676	1.411	1.62545
83	-61.3187	18.0676	1.51771	1.71059
83	-59.3407	18.0676	1.47825	1.76417
83	-57.3626	18.0676	1.37596	1.60485
83	-35.6044	18.0676	0.247785	0.37875
83	-31.6484	18.0676	0.155518	0.109767
83	-29.6703	18.0676	0.113998	0.2
83	-25.7143	18.0676	0.0887531	0.11
83	-19.7802	18.0676	0.0905164	0.106667
83	-7.91209	18.0676	0.133692	0.07575
83	3.95604	18.0676	0.056082	0.16
83	9.89011	18.0676	0.11937	0.0594778
83	81.0989	18.0676	0.483405	0.442276
83	83.0769	18.0676	0.570033	0.305333
85	-65.2747	18.0676	1.14325	1.53667
85	-63.2967	18.0676	1.31909	1.77853
85	-59.3407	18.0676	1.31884	2.00856
85	-57.3626	18.0676	1.3183	1.58795
85	-55.3846	18.0676	1.21451	1.65417
85	-35.6044	18.0676	0.259559	0.390533
85	-31.6484	18.0676	0.144854	0.129311
85	-29.6703	18.0676	0.105697	0.1325
85	-27.6923	18.0676	0.0918627	0.1075
85	-25.7143	18.0676	0.0916554	0.103333
85	-19.7802	18.0676	0.0915833	0.10125
85	-7.91209	18.0676	0.0674913	0.07878
85	3.95604	18.0676	0.0582244	0.17
85	5.93407	18.0676	0.0504438	0.1125
85	7.91209	18.0676	0.0499142	0.0671429
85	9.89011	18.0676	0.0781684	0.29688
85	11.8681	18.0676	0.125255	0.0545093
85	81.0989	18.0676	0.484874	0.306854
85	87.033	18.0676	0.632898	0.393333
87	-63.2967	18.0676	1.26227	2.046
87	-59.3407	18.0676	1.31822	1.86
87	-55.3846	18.0676	1.16667	1.59613
87	-53.4066	18.0676	0.955627	1.60471
87	-33.6264	18.0676	0.218884	0.340875
87	-31.6484	18.0676	0.151752	0.117167
87	-29.6703	18.0676	0.105871	0.126875
87	-27.6923	18.0676	0.0908814	0.1055
87	-19.7802	18.0676	0.0902306	0.10875
87	-9.89011	18.0676	0.0788256	0.1111
87	-7.91209	18.0676	0.0781451	0.0808
87	7.91209	18.0676	0.0508404	0.0804875
87	9.89011	18.0676	0.0681168	0.0996581
87	11.8681	18.0676	0.095521	0.05875
87	81.0989	18.0676	0.487368	0.292984
87	83.0769	18.0676	0.567879	0.330304
89	-63.2967	18.0676	1.26248	2.03
89	-59.3407	18.0676	1.3184	1.87
89	-51.4286	18.0676	0.645998	1.50812
89	-31.6484	18.0676	0.162186	0.123683
89	-29.6703	18.0676	0.104251	0.123333
89	-27.6923	18.0676	0.0904353	0.1
89	-19.7802	18.0676	0.0893229	0.109
89	-11.8681	18.0676	0.0938767	0.101
89	-9.89011	18.0676	0.0855891	0.101
89	-7.91209	18.0676	0.0670805	0.09898
89	-5.93407	18.0676	0.0840226	0.115429
89	5.93407	18.0676	0.0530256	0.0585714
89	9.89011	18.0676	0.0689573	0.142662
89	81.0989	18.0676	0.492875	0.409756
89	83.0769	18.0676	0.568525	0.352
89	85.0549	18.0676	0.612767	0.317963
91	-65.2747	18.0676	1.24056	1.96667
91	-63.2967	18.0676	1.28463	1.97
91	-61.3187	18.0676	1.4018	2.03
91	-51.4286	18.0676	0.636548	1.41
91	-49.4505	18.0676	0.548826	1.34643
91	-47.4725	18.0676	0.56787	1.16
91	-33.6264	18.0676	0.24936	0.2525
91	-31.6484	18.0676	0.164447	0.149712
91	-29.6703	18.0676	0.101686	0.18
91	-19.7802	18.0676	0.0894159	0.10875
91	-7.91209	18.0676	0.0659162	0.10605
91	-5.93407	18.0676	0.0827157	0.13195
91	-1.97802	18.0676	0.0564714	0.108599
91	1.97802	18.0676	0.0611296	0.08
91	3.95604	18.0676	0.0611386	0.0845455
91	5.93407	18.0676	0.0584137	0.125
91	7.91209	18.0676	0.0601033	0.146667
91	9.89011	18.0676	0.0706491	0.0817857
91	17.8022	18.0676	0.120058	0.09125
91	81.0989	18.0676	0.50217	0.419512
91	83.0769	18.0676	0.570999	0.40703
91	85.0549	18.0676	0.613513	0.334429
93	-65.2747	18.0676	1.28729	1.979
93	-63.2967	18.0676	1.31019	1.98
93	-61.3187	18.0676	1.41507	1.98
93	-59.3407	18.0676	1.3566	1.59355
93	-47.4725	18.0676	0.554504	1.20769
93	-45.4945	18.0676	0.534537	1.2025
93	-33.6264	18.0676	0.262783	0.159788
93	-31.6484	18.0676	0.169194	0.17575
93	-19.7802	18.0676	0.0878497	0.0933333
93	-7.91209	18.0676	0.0622474	0.1717
93	-1.97802	18.0676	0.0579834	0.094
93	0	18.0676	0.0627485	0.0903846
93	1.97802	18.0676	0.0636659	0.0878947
93	3.95604	18.0676	0.0675225	0.113333
93	9.89011	18.0676	0.073128	0.0886556
93	19.7802	18.0676	0.112816	0.171111
93	83.0769	18.0676	0.574033	0.519512
95	-61.3187	18.0676	1.42975	1.98
95	-45.4945	18.0676	0.532112	1.06398
95	-43.5165	18.0676	0.48371	0.884637
95	-41.5385	18.0676	0.42133	0.615588
95	-39.5604	18.0676	0.382367	0.570187
95	-37.5824	18.0676	0.343949	0.465706
95	-35.6044	18.0676	0.321853	0.399282
95	-33.6264	18.0676	0.274324	0.197067
95	-31.6484	18.0676	0.166079	0.190604
95	-29.6703	18.0676	0.0995019	0.116154
95	-27.6923	18.0676	0.0887409	0.1125
95	-25.7143	18.0676	0.091157	0.108947
95	-23.7363	18.0676	0.0883649	0.105455
95	-21.7582	18.0676	0.0746646	0.114167
95	-19.7802	18.0676	0.0729994	0.110526
95	-17.8022	18.0676	0.0722896	0.111429
95	-15.8242	18.0676	0.079896	0.105556
95	-13.8462	18.0676	0.102077	0.0875
95	-11.8681	18.0676	0.108976	0.091875
95	-9.89011	18.0676	0.104453	0.15211
95	-7.91209	18.0676	0.0515826	0.139371
95	-5.93407	18.0676	0.0694315	0.107857
95	-3.95604	18.0676	0.0604304	0.104286
95	-1.97802	18.0676	0.0583707	0.0964286
95	0	18.0676	0.0640665	0.11
95	9.89011	18.0676	0.0954011	0.06565
95	83.0769	18.0676	0.577233	0.549593
95	87.033	18.0676	0.634581	0.3765
97	-61.3187	18.0676	1.45276	1.95
97	-33.6264	18.0676	0.261957	0.167029
97	-31.6484	18.0676	0.154676	0.156667
97	-19.7802	18.0676	0.068297	0.0933333
97	-13.8462	18.0676	0.0989054	0.09135
97	-7.91209	18.0676	0.0595369	0.120671
97	0	18.0676	0.0617076	0.118
97	83.0769	18.0676	0.579759	0.513821
99	-63.2967	18.0676	1.40395	1.95
99	-61.3187	18.0676	1.52443	1.94
99	-33.6264	18.0676	0.248485	0.150844
99	-31.6484	18.0676	0.16723	0.136667
99	-19.7802	18.0676	0.0627782	0.0775
99	-7.91209	18.0676	0.0673613	0.103615
99	-5.93407	18.0676	0.0680687	0.11
99	-3.95604	18.0676	0.0573972	0.135
99	87.033	18.0676	0.635314	0.2976
101	-63.2967	18.0676	1.44302	1.91
101	-33.6264	18.0676	0.207296	0.125662
101	-31.6484	18.0676	0.155181	0.12794
101	-19.7802	18.0676	0.0567683	0.0804
101	-9.89011	18.0676	0.09466	0.077925
101	-7.91209	18.0676	0.0792364	0.0879
101	-5.93407	18.0676	0.0670644	0.14
101	-3.95604	18.0676	0.0629813	0.11
101	81.0989	18.0676	0.538226	0.65
101	85.0549	18.0676	0.615749	0.547968
103	-61.3187	18.0676	1.53001	1.8925
103	-53.4066	18.0676	1.05612	1.6443
103	-33.6264	18.0676	0.161642	0.154
103	-31.6484	18.0676	0.128119	0.116635
103	-19.7802	18.0676	0.0520217	0.085
103	-9.89011	18.0676	0.0947851	0.0667375
103	-5.93407	18.0676	0.0536378	0.102222
103	81.0989	18.0676	0.541026	0.25
103	85.0549	18.0676	0.616067	0.450629
105	-61.3187	18.0676	1.52072	1.905
105	-33.6264	18.0676	0.125279	0.138
105	-31.6484	18.0676	0.0948536	0.0957545
105	-23.7363	18.0676	0.0453222	0.0711083
105	-19.7802	18.0676	0.0486084	0.0633333
105	-9.89011	18.0676	0.0905932	0.0816333
105	-7.91209	18.0676	0.111206	0.136667
105	-5.93407	18.0676	0.0690506	0.118571
105	79.1209	18.0676	0.487397	0.4675
105	81.0989	18.0676	0.541259	0.38412
105	85.0549	18.0676	0.616335	0.495935
105	87.033	18.0676	0.636609	0.324823
107	-61.3187	18.0676	1.51632	1.9375
107	-45.4945	18.0676	0.57314	0.7714
107	-33.6264	18.0676	0.0900051	0.12
107	-31.6484	18.0676	0.0684647	0.0874706
107	-19.7802	18.0676	0.0467151	0.0825
107	-15.8242	18.0676	0.0547066	0.095
107	-13.8462	18.0676	0.0688958	0.0822222
107	-11.8681	18.0676	0.0476283	0.0866667
107	-9.89011	18.0676	0.0737759	0.109333
107	81.0989	18.0676	0.540215	0.49268
107	85.0549	18.0676	0.616652	0.359272
109	-63.2967	18.0676	1.58702	1.99
109	-39.5604	18.0676	0.308904	0.604625
109	-33.6264	18.0676	0.0507092	0.19
109	-31.6484	18.0676	0.0549477	0.08255
109	-29.6703	18.0676	0.0399707	0.0609
109	-21.7582	18.0676	0.0409983	0.09875
109	-19.7802	18.0676	0.0446736	0.1
109	-17.8022	18.0676	0.0465278	0.115714
109	-15.8242	18.0676	0.0474937	0.08
109	-11.8681	18.0676	0.0370925	0.122
109	-9.89011	18.0676	0.0400297	0.13
109	85.0549	18.0676	0.617043	0.379456
111	-65.2747	18.0676	1.71498	1.895
111	-63.2967	18.0676	1.61785	1.8
111	-61.3187	18.0676	1.50844	2.01333
111	-39.5604	18.0676	0.314957	0.490217
111	-33.6264	18.0676	0.042548	0.19
111	-31.6484	18.0676	0.0387349	0.0665333
111	-23.7363	18.0676	0.0358147	0.119722
111	-21.7582	18.0676	0.0430284	0.095
111	-19.7802	18.0676	0.0498206	0.137143
111	-17.8022	18.0676	0.0436006	0.118333
111	-15.8242	18.0676	0.0437179	0.105556
111	-13.8462	18.0676	0.0402328	0.11
111	-11.8681	18.0676	0.0395114	0.120667
111	85.0549	18.0676	0.617259	0.474797
113	-65.2747	18.0676	1.68603	1.76892
113	-63.2967	18.0676	1.64281	1.78736
113	-61.3187	18.0676	1.51204	1.77899
113	-33.6264	18.0676	0.017522	0.15
113	-31.6484	18.0676	0.0351599	0.070025
113	-27.6923	18.0676	0.0286602	0.08
113	-23.7363	18.0676	0.029883	0.135
113	-21.7582	18.0676	0.043735	0.1135
113	-11.8681	18.0676	0.038938	0.15
113	83.0769	18.0676	0.585943	0.2085
113	85.0549	18.0676	0.617231	0.478049
113	87.033	18.0676	0.63838	0.2135
115	-63.2967	18.0676	1.64078	1.87333
115	-61.3187	18.0676	1.50731	1.73212
115	-59.3407	18.0676	1.3303	1.654
115	-57.3626	18.0676	1.17301	1.66199
115	-55.3846	18.0676	1.0653	1.57578
115	-53.4066	18.0676	0.99295	1.58083
115	-51.4286	18.0676	0.829767	1.56357
115	-49.4505	18.0676	0.663509	1.29875
115	-47.4725	18.0676	0.602134	0.974027
115	-45.4945	18.0676	0.570581	0.761496
115	-43.5165	18.0676	0.514035	0.645409
115	-41.5385	18.0676	0.428217	0.481647
115	-39.5604	18.0676	0.355179	0.346667
115	-37.5824	18.0676	0.286207	0.1625
115	-35.6044	18.0676	0.148424	0.100188
115	-33.6264	18.0676	0.014035	0.0746049
115	-31.6484	18.0676	0.0634034	0.0796121
115	-11.8681	18.0676	0.041455	0.141667
115	-9.89011	18.0676	0.0333178	0.195
115	77.1429	18.0676	0.308176	0.678937
117	-61.3187	18.0676	1.51215	1.98
117	-17.8022	18.0676	0.05175	0.176667
117	-15.8242	18.0676	0.0411403	0.2425
117	-13.8462	18.0676	0.044906	0.13
117	-11.8681	18.0676	0.0413155	0.1
117	-9.89011	18.0676	0.0311152	0.125
117	83.0769	18.0676	0.584172	0.277333
117	85.0549	18.0676	0.616995	0.413008
119	-61.3187	18.0676	1.50958	1.95
119	-47.4725	18.0676	0.600967	1.215
119	-13.8462	18.0676	0.0487778	0.135
119	-9.89011	18.0676	0.0317901	0.215
119	-3.95604	18.0676	0.0459239	0.224821
119	-1.97802	18.0676	0.0517307	0.299557
119	77.1429	18.0676	0.288002	0.34
119	83.0769	18.0676	0.582633	0.251423
121	-61.3187	18.0676	1.50279	1.95
121	-47.4725	18.0676	0.600512	0.95
121	-45.4945	18.0676	0.557368	0.855
121	-43.5165	18.0676	0.493078	0.715
121	-41.5385	18.0676	0.40642	0.61
121	-39.5604	18.0676	0.325019	0.3775
121	-37.5824	18.0676	0.291034	0.305
121	-35.6044	18.0676	0.270052	0.142857
121	-13.8462	18.0676	0.0485681	0.145
121	-11.8681	18.0676	0.0432009	0.136667
121	-9.89011	18.0676	0.0357017	0.191429
121	-7.91209	18.0676	0.0475734	0.166239
121	19.7802	18.0676	0.0857242	0.0985714
121	21.7582	18.0676	0.0891182	0.0521053
121	75.1648	18.0676	0.107522	0.417106
121	81.0989	18.0676	0.512941	0.2545
121	85.0549	18.0676	0.616476	0.44878
123	-47.4725	18.0676	0.628005	1.0975
123	-11.8681	18.0676	0.044923	0.160952
123	-7.91209	18.0676	0.0392736	0.0879887
123	-5.93407	18.0676	0.0512893	0.563303
123	25.7143	18.0676	0.0844128	0.423333
123	27.6923	18.0676	0.0689418	0.0788889
123	29.6703	18.0676	0.0347207	0.341538
123	31.6484	18.0676	0.0143016	0.48
123	77.1429	18.0676	0.260205	0.365048
123	79.1209	18.0676	0.42669	0.329
123	81.0989	18.0676	0.506633	0.242
125	-47.4725	18.0676	0.615065	1.16
125	-5.93407	18.0676	0.0491839	0.120493
125	27.6923	18.0676	0.0910263	0.123747
125	29.6703	18.0676	0.0747102	0.15
125	31.6484	18.0676	0.0308067	0.425
125	77.1429	18.0676	0.250051	0.821636
125	79.1209	18.0676	0.418934	0.301094
125	87.033	18.0676	0.640787	0.390244
127	-47.4725	18.0676	0.60933	0.883333
127	-5.93407	18.0676	0.0418562	0.117274
127	-1.97802	18.0676	0.0382833	0.149809
127	7.91209	18.0676	0.094614	0.101429
127	29.6703	18.0676	0.113023	0.283333
127	77.1429	18.0676	0.246836	0.4475
127	87.033	18.0676	0.641214	0.216333
129	-47.4725	18.0676	0.611783	0.96
129	-5.93407	18.0676	0.0391959	0.21745
129	0	18.0676	0.0322295	0.0714
129	1.97802	18.0676	0.0300207	0.0731404
129	3.95604	18.0676	0.0446965	0.0655364
129	7.91209	18.0676	0.0812718	0.0902
129	11.8681	18.0676	0.124288	0.05292
129	29.6703	18.0676	0.109522	0.101771
129	31.6484	18.0676	0.0707491	0.52
129	73.1868	18.0676	0.0770675	0.5
129	75.1648	18.0676	0.100016	0.196
129	77.1429	18.0676	0.2481	0.498
129	79.1209	18.0676	0.412421	0.385258
131	-47.4725	18.0676	0.613988	0.995
131	-45.4945	18.0676	0.568738	1
131	-5.93407	18.0676	0.0369307	0.239391
131	1.97802	18.0676	0.039941	0.0958058
131	3.95604	18.0676	0.0489268	0.0615184
131	11.8681	18.0676	0.119568	0.0620667
131	29.6703	18.0676	0.100855	0.113796
131	35.6044	18.0676	0.368316	0.325262
131	73.1868	18.0676	0.0878869	0.192381
131	75.1648	18.0676	0.105524	0.462941
131	77.1429	18.0676	0.251608	0.439083
131	79.1209	18.0676	0.413218	0.46
131	81.0989	18.0676	0.491969	0.596667
131	87.033	18.0676	0.642158	0.318458
133	-45.4945	18.0676	0.556097	0.965
133	-43.5165	18.0676	0.452734	0.823333
133	-41.5385	18.0676	0.366456	0.6475
133	-39.5604	18.0676	0.302866	0.543333
133	-37.5824	18.0676	0.313607	0.3275
133	-35.6044	18.0676	0.314026	0.234
133	-33.6264	18.0676	0.289483	0.2275
133	7.91209	18.0676	0.0719952	0.11
133	77.1429	18.0676	0.261692	0.378258
133	79.1209	18.0676	0.416633	0.358098
133	81.0989	18.0676	0.492934	0.413333
133	83.0769	18.0676	0.572756	0.4
135	9.89011	18.0676	0.0816936	0.078
135	33.6264	18.0676	0.0888924	0.0662537
135	75.1648	18.0676	0.141254	0.338
135	77.1429	18.0676	0.275124	0.548
135	79.1209	18.0676	0.406724	0.359388
135	81.0989	18.0676	0.494986	0.426016
135	83.0769	18.0676	0.572148	0.4
135	87.033	18.0676	0.643262	0.350911
137	-65.2747	18.0676	1.64465	2.08525
137	-63.2967	18.0676	1.53354	2.0425
137	1.97802	18.0676	0.0518472	0.06533
137	33.6264	18.0676	0.0913445	0.0870809
137	75.1648	18.0676	0.145908	0.444
137	81.0989	18.0676	0.497182	0.380488
137	83.0769	18.0676	0.57144	0.36748
137	87.033	18.0676	0.643873	0.377236
139	-65.2747	18.0676	1.70068	1.76614
139	-63.2967	18.0676	1.54946	1.71907
139	-61.3187	18.0676	1.40247	1.78435
139	-59.3407	18.0676	1.20545	1.74796
139	-57.3626	18.0676	1.08402	1.71485
139	-49.4505	18.0676	0.662538	1.17714
139	1.97802	18.0676	0.0535199	0.0671167
139	9.89011	18.0676	0.0889594	0.1
139	15.8242	18.0676	0.137373	0.11956
139	29.6703	18.0676	0.093819	0.0720333
139	77.1429	18.0676	0.316903	0.5
139	81.0989	18.0676	0.498367	0.449325
139	83.0769	18.0676	0.570902	0.404878
139	87.033	18.0676	0.644687	0.364228
141	-65.2747	18.0676	1.73542	1.80133
141	-63.2967	18.0676	1.56572	1.59546
141	-61.3187	18.0676	1.41692	1.61486
141	-57.3626	18.0676	1.12792	1.72469
141	-55.3846	18.0676	1.00319	1.66947
141	-53.4066	18.0676	0.867879	1.60513
141	-51.4286	18.0676	0.741421	1.46393
141	-49.4505	18.0676	0.642091	1.04923
141	-47.4725	18.0676	0.568488	0.619581
141	-41.5385	18.0676	0.249834	0.627081
141	-1.97802	18.0676	0.0413853	0.0928053
141	0	18.0676	0.0516074	0.0751408
141	1.97802	18.0676	0.0545615	0.0747298
141	3.95604	18.0676	0.0579488	0.0537279
141	5.93407	18.0676	0.0717875	0.108426
141	9.89011	18.0676	0.0971919	0.13058
141	11.8681	18.0676	0.155586	0.1421
141	17.8022	18.0676	0.120571	0.0784
141	21.7582	18.0676	0.0752354	0.05292
141	27.6923	18.0676	0.0652518	0.07644
141	35.6044	18.0676	0.096265	0.199455
141	45.4945	18.0676	0.337135	0.169243
141	55.3846	18.0676	0.0694726	0.596825
141	81.0989	18.0676	0.501132	0.403252
141	83.0769	18.0676	0.571676	0.437399
141	87.033	18.0676	0.645686	0.35768
143	-65.2747	18.0676	1.73999	1.64625
143	-63.2967	18.0676	1.64088	1.62
143	-55.3846	18.0676	1.00996	1.58316
143	-53.4066	18.0676	0.858515	1.55476
143	-51.4286	18.0676	0.742268	1.24973
143	-49.4505	18.0676	0.649492	1.13593
143	-47.4725	18.0676	0.614068	0.684503
143	-1.97802	18.0676	0.0379599	0.0642284
143	9.89011	18.0676	0.106999	0.0914286
143	33.6264	18.0676	0.104571	0.0618595
143	35.6044	18.0676	0.156384	0.0894362
143	37.5824	18.0676	0.324261	0.2925
143	39.5604	18.0676	0.400473	0.264047
143	41.5385	18.0676	0.19887	0.792735
143	55.3846	18.0676	0.117591	0.64697
143	57.3626	18.0676	0.130748	0.555
143	83.0769	18.0676	0.573854	0.393496
143	87.033	18.0676	0.646803	0.4
145	-67.2527	18.0676	1.54045	1.53832
145	-65.2747	18.0676	1.69608	1.49663
145	-63.2967	18.0676	1.63122	1.645
145	-55.3846	18.0676	1.00553	1.83
145	-51.4286	18.0676	0.742525	1.08667
145	-49.4505	18.0676	0.659018	0.935639
145	-47.4725	18.0676	0.640824	0.798531
145	-45.4945	18.0676	0.417031	0.569849
145	-3.95604	18.0676	0.0333241	0.0601286
145	-1.97802	18.0676	0.0351547	0.0978875
145	0	18.0676	0.0427194	0.0846008
145	5.93407	18.0676	0.0833584	0.07
145	9.89011	18.0676	0.119941	0.106667
145	33.6264	18.0676	0.10428	0.153232
145	35.6044	18.0676	0.117685	0.12273
145	37.5824	18.0676	0.304764	0.236035
145	39.5604	18.0676	0.40287	0.324591
145	41.5385	18.0676	0.122093	0.954739
145	45.4945	18.0676	0.0384239	0.941737
145	49.4505	18.0676	0.0418708	0.71375
145	53.4066	18.0676	0.124072	0.519112
145	55.3846	18.0676	0.132326	1.32334
145	77.1429	18.0676	0.389912	0.671667
145	79.1209	18.0676	0.420586	0.688269
145	81.0989	18.0676	0.508049	0.413008
145	83.0769	18.0676	0.576512	0.35122
145	87.033	18.0676	0.648042	0.589715
147	-67.2527	18.0676	1.53065	1.06944
147	-65.2747	18.0676	1.65428	1.65121
147	-63.2967	18.0676	1.63553	1.59
147	-45.4945	18.0676	0.386539	0.36268
147	-43.5165	18.0676	0.255234	0.391432
147	-17.8022	18.0676	0.0614436	0.0697019
147	0	18.0676	0.0459022	0.0883974
147	1.97802	18.0676	0.0597198	0.0570886
147	3.95604	18.0676	0.0765839	0.0783571
147	9.89011	18.0676	0.130128	0.125675
147	11.8681	18.0676	0.189113	0.147
147	15.8242	18.0676	0.168751	0.11172
147	17.8022	18.0676	0.136577	0.0882
147	33.6264	18.0676	0.103729	0.0621743
147	35.6044	18.0676	0.166836	0.142311
147	37.5824	18.0676	0.325683	0.259267
147	39.5604	18.0676	0.400886	0.567847
147	41.5385	18.0676	0.203962	0.531335
147	47.4725	18.0676	0.0700622	0.09
147	49.4505	18.0676	0.0886506	0.507922
147	51.4286	18.0676	0.137568	0.3475
147	53.4066	18.0676	0.179958	0.551667
147	55.3846	18.0676	0.19049	1.2325
147	79.1209	18.0676	0.42849	0.7
147	83.0769	18.0676	0.579243	0.326829
147	87.033	18.0676	0.649385	0.4
149	-65.2747	18.0676	1.60247	1.65455
149	-63.2967	18.0676	1.64256	1.3325
149	-43.5165	18.0676	0.22529	0.265197
149	-17.8022	18.0676	0.0731379	0.0696974
149	-15.8242	18.0676	0.0872143	0.0746807
149	0	18.0676	0.0465457	0.0834227
149	5.93407	18.0676	0.0906058	0.0688167
149	7.91209	18.0676	0.0997454	0.0699077
149	9.89011	18.0676	0.140113	0.0749593
149	11.8681	18.0676	0.194759	0.117283
149	13.8462	18.0676	0.199186	0.0500833
149	33.6264	18.0676	0.102168	0.054
149	37.5824	18.0676	0.319695	0.221
149	39.5604	18.0676	0.462229	0.494881
149	41.5385	18.0676	0.296608	0.699276
149	45.4945	18.0676	0.120024	0.95
149	49.4505	18.0676	0.159268	0.7875
149	51.4286	18.0676	0.190661	0.969946
149	53.4066	18.0676	0.225647	1.10908
149	79.1209	18.0676	0.438139	0.541782
149	81.0989	18.0676	0.514445	0.44878
149	87.033	18.0676	0.650805	0.417398
151	-65.2747	18.0676	1.56664	1.7575
151	-63.2967	18.0676	1.62385	1.85667
151	-43.5165	18.0676	0.206954	0.400943
151	-15.8242	18.0676	0.0925185	0.0640061
151	-13.8462	18.0676	0.0921119	0.0796695
151	0	18.0676	0.0546934	0.0870442
151	9.89011	18.0676	0.142584	0.13
151	29.6703	18.0676	0.0851262	0.0814333
151	39.5604	18.0676	0.522063	0.12375
151	41.5385	18.0676	0.438267	0.689367
151	45.4945	18.0676	0.280702	1.46963
151	47.4725	18.0676	0.275721	1.2088
151	53.4066	18.0676	0.294533	1.2186
151	73.1868	18.0676	0.397414	1.04333
151	81.0989	18.0676	0.518804	0.484553
151	83.0769	18.0676	0.585674	0.334959
151	87.033	18.0676	0.652252	0.345689
153	-63.2967	18.0676	1.59063	1.94667
153	-61.3187	18.0676	1.54336	1.85
153	-59.3407	18.0676	1.33059	1.85
153	-57.3626	18.0676	1.14753	1.89
153	-43.5165	18.0676	0.209534	0.3588
153	-15.8242	18.0676	0.0951256	0.0866667
153	-11.8681	18.0676	0.0662443	0.0821398
153	0	18.0676	0.0609869	0.0956048
153	9.89011	18.0676	0.14476	0.13
153	29.6703	18.0676	0.0904251	0.06492
153	35.6044	18.0676	0.194626	0.106667
153	37.5824	18.0676	0.348521	0.46
153	39.5604	18.0676	0.518855	0.122222
153	41.5385	18.0676	0.501269	0.81966
153	43.5165	18.0676	0.440465	1.07881
153	45.4945	18.0676	0.382265	1.18643
153	47.4725	18.0676	0.389729	0.932515
153	71.2088	18.0676	0.299817	0.945
153	73.1868	18.0676	0.396806	1.10125
153	87.033	18.0676	0.653677	0.409756
155	-59.3407	18.0676	1.3419	1.79
155	-57.3626	18.0676	1.12944	1.78667
155	-55.3846	18.0676	0.896195	1.4075
155	-53.4066	18.0676	0.778498	1.426
155	-51.4286	18.0676	0.702801	1.27
155	-49.4505	18.0676	0.609941	0.86
155	-47.4725	18.0676	0.471788	0.6325
155	-45.4945	18.0676	0.317239	0.525
155	-43.5165	18.0676	0.208884	0.42752
155	-41.5385	18.0676	0.198334	0.5238
155	-39.5604	18.0676	0.151928	0.438925
155	-37.5824	18.0676	0.137782	0.4074
155	-35.6044	18.0676	0.112575	0.323333
155	-33.6264	18.0676	0.0840831	0.2813
155	-31.6484	18.0676	0.0684886	0.248967
155	-29.6703	18.0676	0.0617599	0.135608
155	-27.6923	18.0676	0.0571063	0.20855
155	-25.7143	18.0676	0.0591836	0.127488
155	-23.7363	18.0676	0.063409	0.137307
155	-21.7582	18.0676	0.0755257	0.196425
155	-19.7802	18.0676	0.0841587	0.1649
155	-17.8022	18.0676	0.0842653	0.10766
155	-15.8242	18.0676	0.0657983	0.16005
155	-13.8462	18.0676	0.0713554	0.127172
155	-11.8681	18.0676	0.0696997	0.15423
155	0	18.0676	0.0615358	0.0992193
155	1.97802	18.0676	0.0625897	0.115
155	3.95604	18.0676	0.0835101	0.111429
155	5.93407	18.0676	0.0967044	0.08
155	7.91209	18.0676	0.110591	0.1
155	9.89011	18.0676	0.149452	0.102857
155	11.8681	18.0676	0.220636	0.0983365
155	13.8462	18.0676	0.210286	0.075998
155	15.8242	18.0676	0.176304	0.0563636
155	17.8022	18.0676	0.142388	0.0642857
155	19.7802	18.0676	0.117711	0.052
155	31.6484	18.0676	0.115835	0.0807692
155	33.6264	18.0676	0.140513	0.141111
155	35.6044	18.0676	0.219999	0.123182
155	37.5824	18.0676	0.3812	0.190474
155	39.5604	18.0676	0.583931	0.328001
155	41.5385	18.0676	0.742166	0.594716
155	43.5165	18.0676	0.501197	1.16528
155	45.4945	18.0676	0.385431	1.42
155	73.1868	18.0676	0.394573	1.5268
155	87.033	18.0676	0.655059	0.352244
157	-63.2967	18.0676	1.52831	1.97
157	-29.6703	18.0676	0.0629045	0.129321
157	-27.6923	18.0676	0.063249	0.2037
157	-23.7363	18.0676	0.0687532	0.11375
157	0	18.0676	0.0611089	0.114772
157	9.89011	18.0676	0.155236	0.13
157	29.6703	18.0676	0.0974587	0.07638
157	39.5604	18.0676	0.556972	0.121667
157	43.5165	18.0676	0.695985	1.03769
157	45.4945	18.0676	0.407111	1.46856
157	49.4505	18.0676	0.228372	0.73
157	73.1868	18.0676	0.388707	1.525
157	75.1648	18.0676	0.434643	1.555
157	87.033	18.0676	0.656388	0.341429
159	-63.2967	18.0676	1.51845	1.77
159	-29.6703	18.0676	0.0602135	0.143
159	-23.7363	18.0676	0.0691792	0.098
159	-21.7582	18.0676	0.0714291	0.0995
159	-13.8462	18.0676	0.0756957	0.101244
159	0	18.0676	0.0587154	0.138116
159	5.93407	18.0676	0.0995894	0.0666667
159	9.89011	18.0676	0.167714	0.133333
159	29.6703	18.0676	0.0929741	0.0591429
159	33.6264	18.0676	0.16113	0.0725
159	35.6044	18.0676	0.274942	0.263333
159	39.5604	18.0676	0.724268	0.0866667
159	45.4945	18.0676	0.401306	1.34737
159	47.4725	18.0676	0.264647	1.46325
159	49.4505	18.0676	0.168265	1.225
159	75.1648	18.0676	0.432765	1.165
159	85.0549	18.0676	0.637861	0.364228
161	-65.2747	18.0676	1.52808	1.89
161	-63.2967	18.0676	1.48545	1.97
161	-35.6044	18.0676	0.107273	0.123333
161	-29.6703	18.0676	0.0714644	0.141053
161	-21.7582	18.0676	0.0691714	0.0847778
161	-13.8462	18.0676	0.0793104	0.107059
161	-7.91209	18.0676	0.0845797	0.176
161	-1.97802	18.0676	0.0799064	0.136667
161	0	18.0676	0.061107	0.13536
161	1.97802	18.0676	0.0604207	0.118867
161	9.89011	18.0676	0.180773	0.0725
161	15.8242	18.0676	0.169413	0.0766667
161	19.7802	18.0676	0.113297	0.07
161	29.6703	18.0676	0.0852175	0.0635
161	35.6044	18.0676	0.275944	0.092
161	37.5824	18.0676	0.519186	0.14
161	39.5604	18.0676	0.753698	0.23575
161	41.5385	18.0676	0.828653	1.17444
161	43.5165	18.0676	0.756605	1.13333
161	45.4945	18.0676	0.607264	1.60625
161	47.4725	18.0676	0.29803	1.5082
161	49.4505	18.0676	0.188003	1.47333
161	53.4066	18.0676	0.065512	0.6775
161	71.2088	18.0676	0.253121	1.005
161	75.1648	18.0676	0.431917	1.1265
161	85.0549	18.0676	0.638483	0.390244
161	87.033	18.0676	0.658806	0.645
163	-77.1429	18.0676	1.21243	0.721109
163	-75.1648	18.0676	1.17474	0.791664
163	-67.2527	18.0676	1.59407	1.71667
163	-65.2747	18.0676	1.53564	1.7975
163	-29.6703	18.0676	0.0781071	0.124444
163	-21.7582	18.0676	0.0754331	0.0952667
163	-19.7802	18.0676	0.0833632	0.08
163	-13.8462	18.0676	0.0849866	0.119514
163	-7.91209	18.0676	0.0859494	0.17
163	-5.93407	18.0676	0.0965117	0.204167
163	-1.97802	18.0676	0.07905	0.119444
163	0	18.0676	0.0604665	0.154033
163	7.91209	18.0676	0.129807	0.0628723
163	9.89011	18.0676	0.202717	0.0740566
163	11.8681	18.0676	0.261564	0.0759556
163	39.5604	18.0676	0.739257	0.0516667
163	41.5385	18.0676	0.80864	0.716667
163	47.4725	18.0676	0.313366	1.31482
163	49.4505	18.0676	0.241591	1.58167
163	53.4066	18.0676	0.121946	1.029
163	55.3846	18.0676	0.0778066	0.836667
163	57.3626	18.0676	0.0959171	0.836667
163	75.1648	18.0676	0.434049	0.913333
163	87.033	18.0676	0.659905	0.863333
165	-77.1429	18.0676	1.21482	1.18207
165	-65.2747	18.0676	1.51904	1.7
165	-29.6703	18.0676	0.0759366	0.118333
165	-21.7582	18.0676	0.0795921	0.093
165	-19.7802	18.0676	0.0554373	0.0769583
165	-13.8462	18.0676	0.0983039	0.116163
165	-5.93407	18.0676	0.0957386	0.1522
165	-3.95604	18.0676	0.0924296	0.157466
165	-1.97802	18.0676	0.0765458	0.148302
165	0	18.0676	0.0593711	0.152783
165	1.97802	18.0676	0.061947	0.144017
165	3.95604	18.0676	0.0850301	0.116455
165	5.93407	18.0676	0.133237	0.0848744
165	7.91209	18.0676	0.142525	0.0704108
165	9.89011	18.0676	0.230607	0.0981818
165	11.8681	18.0676	0.274708	0.087573
165	13.8462	18.0676	0.193053	0.07591
165	15.8242	18.0676	0.163767	0.0569528
165	35.6044	18.0676	0.275821	0.0525581
165	37.5824	18.0676	0.495419	0.105422
165	39.5604	18.0676	0.712211	0.283853
165	41.5385	18.0676	0.749672	0.874027
165	43.5165	18.0676	0.623398	1.07689
165	45.4945	18.0676	0.506577	1.32044
165	47.4725	18.0676	0.325638	1.48301
165	49.4505	18.0676	0.295932	1.68069
165	51.4286	18.0676	0.291924	1.56631
165	55.3846	18.0676	0.14528	0.856667
165	57.3626	18.0676	0.12597	1.09667
165	75.1648	18.0676	0.435913	0.87
167	-77.1429	18.0676	1.21673	1.13329
167	-65.2747	18.0676	1.5021	1.55667
167	-29.6703	18.0676	0.0710908	0.148571
167	-19.7802	18.0676	0.0563675	0.118667
167	-17.8022	18.0676	0.0688085	0.118333
167	-13.8462	18.0676	0.129284	0.123479
167	-1.97802	18.0676	0.0729304	0.378933
167	0	18.0676	0.0567032	0.189968
167	9.89011	18.0676	0.313802	0.143333
167	47.4725	18.0676	0.347365	1.47995
167	49.4505	18.0676	0.370738	1.4227
167	51.4286	18.0676	0.368681	1.32
167	53.4066	18.0676	0.334648	1.18444
167	57.3626	18.0676	0.18134	1.24
167	85.0549	18.0676	0.639839	0.775
169	-77.1429	18.0676	1.22749	1.40028
169	-71.2088	18.0676	1.51604	1.93786
169	-69.2308	18.0676	1.62559	1.94333
169	-65.2747	18.0676	1.49777	1.57
169	-61.3187	18.0676	1.28422	1.7304
169	-57.3626	18.0676	0.851432	1.54073
169	-53.4066	18.0676	0.766689	1.11958
169	-29.6703	18.0676	0.0642622	0.128125
169	-17.8022	18.0676	0.0826739	0.123357
169	-13.8462	18.0676	0.14331	0.140655
169	0	18.0676	0.0553355	0.144143
169	9.89011	18.0676	0.531824	0.173333
169	19.7802	18.0676	0.126275	0.0927
169	39.5604	18.0676	0.691063	0.0822222
169	41.5385	18.0676	0.706998	0.08
169	43.5165	18.0676	0.55194	0.54
169	45.4945	18.0676	0.400192	1.12264
169	47.4725	18.0676	0.339494	1.44666
169	49.4505	18.0676	0.441552	1.47046
169	51.4286	18.0676	0.440184	1.385
169	71.2088	18.0676	0.259952	1.101
169	75.1648	18.0676	0.436437	0.84
171	-77.1429	18.0676	1.25877	1.80484
171	-69.2308	18.0676	1.60706	1.89111
171	-65.2747	18.0676	1.49247	1.6475
171	-63.2967	18.0676	1.37881	1.27732
171	-57.3626	18.0676	0.87345	1.4008
171	-55.3846	18.0676	0.843371	1.3679
171	-53.4066	18.0676	0.780795	1.23221
171	-29.6703	18.0676	0.059539	0.141111
171	-17.8022	18.0676	0.0873167	0.112
171	-13.8462	18.0676	0.145113	0.132772
171	0	18.0676	0.055581	0.224
171	9.89011	18.0676	0.443974	0.193333
171	11.8681	18.0676	0.22625	0.11
171	13.8462	18.0676	0.165253	0.11125
171	15.8242	18.0676	0.15719	0.1
171	39.5604	18.0676	0.650913	0.0679
171	41.5385	18.0676	0.686996	0.2928
171	43.5165	18.0676	0.547996	0.98304
171	45.4945	18.0676	0.384195	1.31524
171	47.4725	18.0676	0.324792	1.59525
171	49.4505	18.0676	0.454035	1.5264
171	53.4066	18.0676	0.581516	1.3175
171	57.3626	18.0676	0.369978	1.03333
171	71.2088	18.0676	0.24958	1.23545
171	73.1868	18.0676	0.359173	1.035
171	75.1648	18.0676	0.440461	1.26
171	85.0549	18.0676	0.6387	0.615
173	-77.1429	18.0676	1.3047	1.02631
173	-71.2088	18.0676	1.52913	1.80735
173	-69.2308	18.0676	1.58653	1.81333
173	-67.2527	18.0676	1.5671	1.73625
173	-65.2747	18.0676	1.48732	1.5244
173	-63.2967	18.0676	1.38496	1.50981
173	-61.3187	18.0676	1.24299	1.54889
173	-59.3407	18.0676	1.01895	1.46498
173	-57.3626	18.0676	0.892636	1.36568
173	-55.3846	18.0676	0.856658	1.21699
173	-29.6703	18.0676	0.0590524	0.124706
173	-17.8022	18.0676	0.0940581	0.100889
173	-13.8462	18.0676	0.14738	0.119481
173	9.89011	18.0676	0.255629	0.17
173	13.8462	18.0676	0.16468	0.1236
173	29.6703	18.0676	0.095914	0.05286
173	47.4725	18.0676	0.305756	1.45152
173	53.4066	18.0676	0.570076	1.3425
173	55.3846	18.0676	0.626804	1.365
173	57.3626	18.0676	0.473063	1.42333
173	75.1648	18.0676	0.448188	1.18778
173	83.0769	18.0676	0.595476	0.553333
175	-77.1429	18.0676	1.36758	1.26395
175	-73.1868	18.0676	1.46053	1.94831
175	-67.2527	18.0676	1.55307	1.80338
175	-65.2747	18.0676	1.48033	1.8859
175	-61.3187	18.0676	1.24396	1.43978
175	-59.3407	18.0676	1.03993	1.45957
175	-35.6044	18.0676	0.0636141	0.357
175	-33.6264	18.0676	0.054178	0.240687
175	-31.6484	18.0676	0.0534163	0.227667
175	-29.6703	18.0676	0.0601516	0.10381
175	-17.8022	18.0676	0.101041	0.0973
175	-15.8242	18.0676	0.130105	0.130356
175	-13.8462	18.0676	0.139655	0.14688
175	-11.8681	18.0676	0.111105	0.1324
175	-7.91209	18.0676	0.106505	0.13545
175	-5.93407	18.0676	0.0942843	0.14836
175	-3.95604	18.0676	0.0828935	0.173137
175	-1.97802	18.0676	0.0744698	0.1574
175	0	18.0676	0.0571991	0.268477
175	1.97802	18.0676	0.0589527	0.222067
175	3.95604	18.0676	0.0606634	0.227817
175	5.93407	18.0676	0.15365	0.0978
175	7.91209	18.0676	0.201758	0.173533
175	9.89011	18.0676	0.152043	0.151167
175	11.8681	18.0676	0.156494	0.153
175	13.8462	18.0676	0.16047	0.138891
175	15.8242	18.0676	0.156067	0.125044
175	17.8022	18.0676	0.148048	0.07752
175	19.7802	18.0676	0.133936	0.069
175	25.7143	18.0676	0.0866691	0.0733333
175	29.6703	18.0676	0.0987954	0.0566858
175	35.6044	18.0676	0.274658	0.0932333
175	37.5824	18.0676	0.461903	0.109445
175	39.5604	18.0676	0.590498	0.198226
175	41.5385	18.0676	0.606159	0.459692
175	43.5165	18.0676	0.501148	0.733411
175	45.4945	18.0676	0.34832	1.22797
175	47.4725	18.0676	0.297174	1.51004
175	55.3846	18.0676	0.70082	1.1875
175	57.3626	18.0676	0.548131	1.44667
175	75.1648	18.0676	0.45471	0.922222
175	77.1429	18.0676	0.515369	0.942
175	79.1209	18.0676	0.528182	0.783333
175	83.0769	18.0676	0.594628	0.795
175	87.033	18.0676	0.666093	0.304
177	-77.1429	18.0676	1.42048	1.466
177	-73.1868	18.0676	1.51873	1.89181
177	-71.2088	18.0676	1.57562	1.98321
177	-67.2527	18.0676	1.53611	1.686
177	-31.6484	18.0676	0.0561741	0.11875
177	-29.6703	18.0676	0.0628098	0.1324
177	-27.6923	18.0676	0.0717096	0.109333
177	-25.7143	18.0676	0.0758374	0.0933846
177	-23.7363	18.0676	0.0694236	0.0796667
177	-21.7582	18.0676	0.0668485	0.0863529
177	-19.7802	18.0676	0.0723203	0.107436
177	-17.8022	18.0676	0.0912524	0.116716
177	-13.8462	18.0676	0.153625	0.174264
177	0	18.0676	0.0570752	0.218182
177	9.89011	18.0676	0.16907	0.15
177	11.8681	18.0676	0.172225	0.1854
177	29.6703	18.0676	0.10225	0.05698
177	33.6264	18.0676	0.175303	0.0914667
177	47.4725	18.0676	0.290268	1.33397
177	57.3626	18.0676	0.571934	1.29857
177	75.1648	18.0676	0.458684	0.76
177	77.1429	18.0676	0.52164	0.853077
177	79.1209	18.0676	0.534079	0.692222
177	81.0989	18.0676	0.553816	0.59
177	87.033	18.0676	0.667234	0.302444
179	-77.1429	18.0676	1.46797	1.32345
179	-67.2527	18.0676	1.52537	1.684
179	-31.6484	18.0676	0.0576157	0.135
179	-17.8022	18.0676	0.0743873	0.0947222
179	-15.8242	18.0676	0.128314	0.173825
179	-13.8462	18.0676	0.16267	0.186559
179	-11.8681	18.0676	0.156836	0.190908
179	-9.89011	18.0676	0.134283	0.187431
179	-7.91209	18.0676	0.116082	0.190778
179	-5.93407	18.0676	0.0991489	0.2105
179	-3.95604	18.0676	0.0846936	0.310187
179	-1.97802	18.0676	0.0803847	0.33811
179	0	18.0676	0.057596	0.195623
179	1.97802	18.0676	0.0663614	0.266085
179	3.95604	18.0676	0.107231	0.291843
179	5.93407	18.0676	0.154795	0.206011
179	7.91209	18.0676	0.164258	0.182768
179	9.89011	18.0676	0.156398	0.157973
179	11.8681	18.0676	0.162911	0.162422
179	13.8462	18.0676	0.160244	0.138636
179	15.8242	18.0676	0.155734	0.11165
179	17.8022	18.0676	0.149335	0.09723
179	19.7802	18.0676	0.137524	0.05415
179	35.6044	18.0676	0.26838	0.0723417
179	37.5824	18.0676	0.423387	0.1394
179	39.5604	18.0676	0.527075	0.1325
179	41.5385	18.0676	0.538316	0.396383
179	43.5165	18.0676	0.45885	0.89135
179	45.4945	18.0676	0.321897	1.25562
179	47.4725	18.0676	0.286272	1.34635
179	49.4505	18.0676	0.406146	1.41844
179	51.4286	18.0676	0.247306	1.71692
179	75.1648	18.0676	0.458475	0.797128
179	79.1209	18.0676	0.539623	0.54
179	81.0989	18.0676	0.557003	0.655
181	-77.1429	18.0676	1.52155	1.5843
181	-75.1648	18.0676	1.57634	1.8767
181	-67.2527	18.0676	1.52074	1.73333
181	-53.4066	18.0676	0.745106	0.785607
181	-51.4286	18.0676	0.737634	1.0197
181	-35.6044	18.0676	0.086952	0.1339
181	-31.6484	18.0676	0.060317	0.159286
181	-17.8022	18.0676	0.0854668	0.103417
181	-15.8242	18.0676	0.120079	0.12233
181	-13.8462	18.0676	0.164229	0.154286
181	-7.91209	18.0676	0.120956	0.21115
181	0	18.0676	0.0570839	0.18685
181	9.89011	18.0676	0.161603	0.175
181	13.8462	18.0676	0.164019	0.1648
181	47.4725	18.0676	0.27846	1.31382
181	51.4286	18.0676	0.179194	1.87525
181	53.4066	18.0676	0.411647	1.7612
181	57.3626	18.0676	0.478479	1.48333
181	59.3407	18.0676	0.339714	1.27109
181	75.1648	18.0676	0.454265	0.756888
181	79.1209	18.0676	0.544438	0.518
181	81.0989	18.0676	0.560059	0.883333
183	-77.1429	18.0676	1.57005	1.71663
183	-75.1648	18.0676	1.62259	1.7099
183	-67.2527	18.0676	1.52321	1.73
183	-53.4066	18.0676	0.706601	0.9064
183	-37.5824	18.0676	0.105917	0.165
183	-31.6484	18.0676	0.0631911	0.14
183	-29.6703	18.0676	0.0654116	0.09785
183	-17.8022	18.0676	0.0953065	0.154
183	-15.8242	18.0676	0.127175	0.129434
183	-13.8462	18.0676	0.160114	0.165
183	-11.8681	18.0676	0.156451	0.128333
183	0	18.0676	0.0580362	0.483422
183	3.95604	18.0676	0.105322	0.375855
183	5.93407	18.0676	0.140414	0.181429
183	9.89011	18.0676	0.157915	0.166667
183	15.8242	18.0676	0.15545	0.1236
183	29.6703	18.0676	0.10227	0.05885
183	37.5824	18.0676	0.422135	0.0874356
183	41.5385	18.0676	0.479365	0.1751
183	45.4945	18.0676	0.294673	0.88332
183	47.4725	18.0676	0.259191	1.26669
183	51.4286	18.0676	0.149689	1.13695
183	53.4066	18.0676	0.306893	1.648
183	55.3846	18.0676	0.47637	1.67408
183	57.3626	18.0676	0.39811	1.23033
183	61.3187	18.0676	0.188799	0.526298
183	71.2088	18.0676	0.280538	1.07
183	73.1868	18.0676	0.356616	1.17222
183	75.1648	18.0676	0.448539	0.835224
183	77.1429	18.0676	0.527886	0.871928
183	79.1209	18.0676	0.548368	0.8675
183	81.0989	18.0676	0.563022	1.04
185	-75.1648	18.0676	1.66271	1.86191
185	-73.1868	18.0676	1.62825	1.885
185	-67.2527	18.0676	1.53356	1.67167
185	-55.3846	18.0676	0.843565	1.34415
185	-53.4066	18.0676	0.692947	1.00498
185	-43.5165	18.0676	0.217636	0.125942
185	-41.5385	18.0676	0.155993	0.108266
185	-31.6484	18.0676	0.0664531	0.15875
185	-29.6703	18.0676	0.0679716	0.0852461
185	-23.7363	18.0676	0.0606617	0.367975
185	-17.8022	18.0676	0.0963332	0.103159
185	-11.8681	18.0676	0.156041	0.2266
185	-9.89011	18.0676	0.140908	0.1
185	0	18.0676	0.0606108	0.242242
185	9.89011	18.0676	0.152662	0.17
185	45.4945	18.0676	0.273417	1.2425
185	47.4725	18.0676	0.247123	1.28444
185	57.3626	18.0676	0.30838	1.15042
185	59.3407	18.0676	0.180826	1.06637
185	61.3187	18.0676	0.160208	0.634596
185	63.2967	18.0676	0.14503	0.776364
185	71.2088	18.0676	0.270932	0.917759
185	73.1868	18.0676	0.347135	0.85703
185	75.1648	18.0676	0.443615	0.829999
185	77.1429	18.0676	0.5288	0.898571
185	79.1209	18.0676	0.551485	0.955714
187	-77.1429	18.0676	1.59762	1.12362
187	-73.1868	18.0676	1.62696	1.845
187	-69.2308	18.0676	1.57324	1.76869
187	-67.2527	18.0676	1.55067	1.69828
187	-61.3187	18.0676	1.32228	1.65315
187	-57.3626	18.0676	1.01746	1.58105
187	-53.4066	18.0676	0.678341	1.16711
187	-45.4945	18.0676	0.209523	0.269774
187	-43.5165	18.0676	0.191556	0.174699
187	-41.5385	18.0676	0.155865	0.127637
187	-39.5604	18.0676	0.133122	0.120287
187	-31.6484	18.0676	0.0696713	0.1275
187	-19.7802	18.0676	0.0841651	0.1648
187	-17.8022	18.0676	0.117216	0.0953083
187	-15.8242	18.0676	0.153687	0.147351
187	-13.8462	18.0676	0.155524	0.2369
187	-9.89011	18.0676	0.136117	0.132
187	5.93407	18.0676	0.125111	0.191688
187	9.89011	18.0676	0.150218	0.176667
187	23.7363	18.0676	0.107659	0.0637556
187	47.4725	18.0676	0.235828	1.25818
187	55.3846	18.0676	0.384473	0.755839
187	57.3626	18.0676	0.292475	0.776571
187	59.3407	18.0676	0.156694	0.718315
187	61.3187	18.0676	0.175108	0.741641
187	63.2967	18.0676	0.173572	0.85017
187	73.1868	18.0676	0.344553	1.1136
187	75.1648	18.0676	0.440395	0.810844
187	77.1429	18.0676	0.526257	0.950687
187	79.1209	18.0676	0.55401	0.655
187	81.0989	18.0676	0.569259	0.88
189	-73.1868	18.0676	1.61009	1.77
189	-71.2088	18.0676	1.61249	1.78
189	-67.2527	18.0676	1.56309	1.69167
189	-65.2747	18.0676	1.44923	1.66095
189	-63.2967	18.0676	1.39944	1.6762
189	-61.3187	18.0676	1.34359	1.89134
189	-59.3407	18.0676	1.18863	1.55216
189	-57.3626	18.0676	1.05751	1.55834
189	-55.3846	18.0676	0.894295	1.44253
189	-53.4066	18.0676	0.701683	0.838897
189	-51.4286	18.0676	0.542418	0.909948
189	-49.4505	18.0676	0.447718	0.568803
189	-47.4725	18.0676	0.263215	0.545127
189	-45.4945	18.0676	0.204774	0.333545
189	-43.5165	18.0676	0.186693	0.2266
189	-39.5604	18.0676	0.154514	0.113172
189	-37.5824	18.0676	0.147074	0.15127
189	-35.6044	18.0676	0.107308	0.120759
189	-33.6264	18.0676	0.0814988	0.099913
189	-31.6484	18.0676	0.0729636	0.13616
189	-17.8022	18.0676	0.137317	0.091146
189	-15.8242	18.0676	0.165422	0.146786
189	-13.8462	18.0676	0.164877	0.163079
189	-11.8681	18.0676	0.156292	0.160888
189	-9.89011	18.0676	0.135954	0.168077
189	0	18.0676	0.0637717	0.498564
189	9.89011	18.0676	0.146575	0.145
189	23.7363	18.0676	0.107441	0.0831556
189	47.4725	18.0676	0.222257	1.26463
189	55.3846	18.0676	0.229266	1.08875
189	59.3407	18.0676	0.161488	1.05137
189	63.2967	18.0676	0.201752	0.722485
189	75.1648	18.0676	0.439034	0.853244
189	77.1429	18.0676	0.522749	0.766667
189	81.0989	18.0676	0.572459	0.733333
189	85.0549	18.0676	0.64091	0.6415
189	87.033	18.0676	0.674164	0.42918
191	-73.1868	18.0676	1.59512	1.76
191	-71.2088	18.0676	1.57927	1.815
191	-69.2308	18.0676	1.5389	1.86333
191	-67.2527	18.0676	1.55889	1.791
191	-65.2747	18.0676	1.46471	1.49954
191	-63.2967	18.0676	1.40708	1.53228
191	-61.3187	18.0676	1.34236	1.64546
191	-59.3407	18.0676	1.19384	1.66357
191	-57.3626	18.0676	1.07605	1.5689
191	-55.3846	18.0676	0.922292	1.41626
191	-53.4066	18.0676	0.748487	1.10757
191	-51.4286	18.0676	0.576218	0.902842
191	-49.4505	18.0676	0.437925	0.669206
191	-47.4725	18.0676	0.268934	0.508754
191	-35.6044	18.0676	0.114611	0.132198
191	-33.6264	18.0676	0.0825329	0.0877113
191	-31.6484	18.0676	0.0751062	0.0855093
191	-17.8022	18.0676	0.159584	0.0978053
191	-15.8242	18.0676	0.16909	0.124888
191	-13.8462	18.0676	0.169145	0.139418
191	-11.8681	18.0676	0.15825	0.175983
191	-9.89011	18.0676	0.135916	0.188318
191	-7.91209	18.0676	0.114368	0.241291
191	-5.93407	18.0676	0.0961834	0.315779
191	-3.95604	18.0676	0.09113	0.405821
191	-1.97802	18.0676	0.0840634	0.429061
191	0	18.0676	0.0624655	0.35518
191	1.97802	18.0676	0.0623372	0.2
191	3.95604	18.0676	0.0700484	0.142
191	5.93407	18.0676	0.116561	0.164
191	7.91209	18.0676	0.136941	0.145
191	9.89011	18.0676	0.152523	0.146
191	11.8681	18.0676	0.152261	0.15
191	17.8022	18.0676	0.148147	0.181333
191	21.7582	18.0676	0.115202	0.1122
191	23.7363	18.0676	0.099334	0.0673714
191	47.4725	18.0676	0.208391	1.19487
191	55.3846	18.0676	0.307613	1.56306
191	59.3407	18.0676	0.188531	0.751732
191	61.3187	18.0676	0.204796	0.565635
191	63.2967	18.0676	0.201722	0.557765
191	65.2747	18.0676	0.152668	0.784816
191	67.2527	18.0676	0.138015	1.07404
191	69.2308	18.0676	0.168456	0.921684
191	71.2088	18.0676	0.237694	0.724504
191	73.1868	18.0676	0.351498	1.01368
191	75.1648	18.0676	0.440539	0.758333
191	77.1429	18.0676	0.519631	0.769839
191	79.1209	18.0676	0.555636	0.815
193	-67.2527	18.0676	1.53904	1.7
193	-47.4725	18.0676	0.285298	0.3914
193	-45.4945	18.0676	0.251027	0.4532
193	-43.5165	18.0676	0.233794	0.2163
193	-41.5385	18.0676	0.23236	0.2369
193	-39.5604	18.0676	0.229729	0.1751
193	-35.6044	18.0676	0.124289	0.11845
193	-31.6484	18.0676	0.0774591	0.116
193	-17.8022	18.0676	0.165342	0.13621
193	-15.8242	18.0676	0.170025	0.1854
193	-11.8681	18.0676	0.158922	0.174209
193	-9.89011	18.0676	0.135268	0.174
193	0	18.0676	0.0599114	0.537893
193	7.91209	18.0676	0.131795	0.34793
193	9.89011	18.0676	0.161801	0.186667
193	13.8462	18.0676	0.12899	0.142
193	15.8242	18.0676	0.147905	0.0875
193	17.8022	18.0676	0.146575	0.09
193	19.7802	18.0676	0.140102	0.11
193	23.7363	18.0676	0.0907055	0.0617586
193	47.4725	18.0676	0.215645	1.10974
193	53.4066	18.0676	0.368223	1.43333
193	55.3846	18.0676	0.317301	0.846721
193	57.3626	18.0676	0.254109	0.748768
193	59.3407	18.0676	0.218239	0.770785
193	63.2967	18.0676	0.194638	0.710229
193	67.2527	18.0676	0.159669	0.972055
193	69.2308	18.0676	0.165529	0.644276
193	71.2088	18.0676	0.24332	1.09955
193	73.1868	18.0676	0.362395	1.11792
193	75.1648	18.0676	0.44908	0.737313
193	77.1429	18.0676	0.519754	0.836667
193	79.1209	18.0676	0.557514	0.818571
195	-67.2527	18.0676	1.49937	1.625
195	-31.6484	18.0676	0.0814543	0.13625
195	-17.8022	18.0676	0.167709	0.15856
195	-11.8681	18.0676	0.159197	0.139409
195	-9.89011	18.0676	0.13419	0.1675
195	0	18.0676	0.0600308	0.39187
195	3.95604	18.0676	0.0656806	0.252
195	9.89011	18.0676	0.11575	0.25
195	11.8681	18.0676	0.0920424	0.19055
195	31.6484	18.0676	0.100794	0.156667
195	33.6264	18.0676	0.154369	0.1375
195	35.6044	18.0676	0.223986	0.132
195	37.5824	18.0676	0.311389	0.1825
195	39.5604	18.0676	0.340708	0.71
195	41.5385	18.0676	0.328054	0.34
195	43.5165	18.0676	0.278822	0.605
195	47.4725	18.0676	0.23145	1.10853
195	49.4505	18.0676	0.297046	1.24
195	53.4066	18.0676	0.357055	0.712211
195	55.3846	18.0676	0.341348	0.804091
195	57.3626	18.0676	0.247493	0.542731
195	59.3407	18.0676	0.213831	0.431139
195	67.2527	18.0676	0.172532	0.94
195	69.2308	18.0676	0.167493	0.731186
195	71.2088	18.0676	0.260154	0.862559
195	73.1868	18.0676	0.377871	1.0236
195	75.1648	18.0676	0.466057	0.783083
195	77.1429	18.0676	0.523824	0.748861
195	79.1209	18.0676	0.56093	0.87
195	85.0549	18.0676	0.645984	0.7015
197	-67.2527	18.0676	1.46136	1.624
197	-33.6264	18.0676	0.112815	0.0618
197	-31.6484	18.0676	0.0836716	0.11625
197	-17.8022	18.0676	0.167206	0.174
197	-11.8681	18.0676	0.158295	0.165724
197	-9.89011	18.0676	0.131058	0.165
197	0	18.0676	0.0589486	0.45
197	9.89011	18.0676	0.0957126	0.246667
197	13.8462	18.0676	0.119701	0.206
197	19.7802	18.0676	0.128957	0.0824
197	25.7143	18.0676	0.0725766	0.0509333
197	47.4725	18.0676	0.239446	0.986143
197	53.4066	18.0676	0.159873	0.820374
197	71.2088	18.0676	0.289051	0.913666
197	73.1868	18.0676	0.399691	0.989508
197	75.1648	18.0676	0.48084	0.70467
197	77.1429	18.0676	0.532145	0.8525
197	79.1209	18.0676	0.566019	0.993333
197	85.0549	18.0676	0.648242	0.815
199	-67.2527	18.0676	1.44206	1.60167
199	-47.4725	18.0676	0.296104	0.648718
199	-31.6484	18.0676	0.0864216	0.125833
199	-29.6703	18.0676	0.0915139	0.0515
199	-25.7143	18.0676	0.120457	0.125525
199	-17.8022	18.0676	0.166359	0.175
199	-11.8681	18.0676	0.158875	0.178173
199	-5.93407	18.0676	0.106528	0.491903
199	0	18.0676	0.0598001	0.538065
199	9.89011	18.0676	0.095759	0.27
199	15.8242	18.0676	0.157826	0.1957
199	23.7363	18.0676	0.077707	0.0918
199	29.6703	18.0676	0.0949455	0.07074
199	47.4725	18.0676	0.23939	0.984125
199	49.4505	18.0676	0.303873	1.16125
199	53.4066	18.0676	0.30122	0.992582
199	71.2088	18.0676	0.318983	1.00411
199	73.1868	18.0676	0.425781	0.968821
199	75.1648	18.0676	0.49771	0.71697
199	77.1429	18.0676	0.543219	0.852857
199	79.1209	18.0676	0.572243	0.897778
201	-77.1429	18.0676	1.47314	1.0165
201	-67.2527	18.0676	1.41579	1.62667
201	-39.5604	18.0676	0.282589	0.256342
201	-35.6044	18.0676	0.139738	0.112736
201	-31.6484	18.0676	0.0898124	0.119
201	-29.6703	18.0676	0.0973927	0.0640476
201	-27.6923	18.0676	0.114421	0.0824
201	-19.7802	18.0676	0.161697	0.151119
201	-17.8022	18.0676	0.16571	0.1617
201	-13.8462	18.0676	0.169891	0.1875
201	-11.8681	18.0676	0.158491	0.173416
201	-9.89011	18.0676	0.12915	0.230587
201	0	18.0676	0.0620108	0.433519
201	9.89011	18.0676	0.0912083	0.23
201	21.7582	18.0676	0.0970774	0.05888
201	23.7363	18.0676	0.0924384	0.0646
201	47.4725	18.0676	0.225857	0.941889
201	53.4066	18.0676	0.396186	0.865385
201	55.3846	18.0676	0.304973	0.821824
201	71.2088	18.0676	0.352629	0.98116
201	73.1868	18.0676	0.452677	0.88219
201	75.1648	18.0676	0.515938	0.6846
201	77.1429	18.0676	0.554194	0.8225
201	79.1209	18.0676	0.578533	0.856375
203	-67.2527	18.0676	1.37113	1.59
203	-31.6484	18.0676	0.0935058	0.109
203	-27.6923	18.0676	0.120731	0.102927
203	-17.8022	18.0676	0.163173	0.179556
203	-13.8462	18.0676	0.1688	0.1925
203	-11.8681	18.0676	0.157506	0.159294
203	9.89011	18.0676	0.0918742	0.226667
203	21.7582	18.0676	0.110574	0.15965
203	23.7363	18.0676	0.12115	0.06935
203	29.6703	18.0676	0.0935698	0.05492
203	47.4725	18.0676	0.214171	0.884333
203	53.4066	18.0676	0.379364	1.07105
203	55.3846	18.0676	0.333918	0.83375
203	71.2088	18.0676	0.388648	0.822809
203	73.1868	18.0676	0.478385	0.747251
203	75.1648	18.0676	0.533748	0.661143
203	77.1429	18.0676	0.565317	0.905
203	79.1209	18.0676	0.585039	0.912857
203	87.033	18.0676	0.682075	0.54475
205	-77.1429	18.0676	1.47401	1.21237
205	-67.2527	18.0676	1.39013	1.60667
205	-31.6484	18.0676	0.0990991	0.105455
205	-17.8022	18.0676	0.161024	0.178286
205	-13.8462	18.0676	0.17009	0.19625
205	9.89011	18.0676	0.0900655	0.275
205	17.8022	18.0676	0.157552	0.1515
205	23.7363	18.0676	0.147971	0.111301
205	25.7143	18.0676	0.126828	0.0878291
205	27.6923	18.0676	0.102347	0.0813615
205	31.6484	18.0676	0.104427	0.0513227
205	33.6264	18.0676	0.124785	0.133697
205	35.6044	18.0676	0.174189	0.123013
205	37.5824	18.0676	0.221897	0.18893
205	39.5604	18.0676	0.231419	0.218143
205	41.5385	18.0676	0.216763	0.319698
205	43.5165	18.0676	0.19708	0.749879
205	47.4725	18.0676	0.200958	0.827778
205	53.4066	18.0676	0.38456	1.19143
205	55.3846	18.0676	0.40509	0.9425
205	71.2088	18.0676	0.427972	0.847058
205	73.1868	18.0676	0.501213	0.736226
205	75.1648	18.0676	0.551031	0.608
205	77.1429	18.0676	0.576677	0.81
205	79.1209	18.0676	0.5918	0.737667
205	85.0549	18.0676	0.659656	0.998636
207	-77.1429	18.0676	1.47381	1.46625
207	-67.2527	18.0676	1.38768	1.584
207	-31.6484	18.0676	0.104591	0.0981818
207	-23.7363	18.0676	0.148518	0.1133
207	-17.8022	18.0676	0.159554	0.193
207	-15.8242	18.0676	0.166425	0.2075
207	-11.8681	18.0676	0.157782	0.199077
207	9.89011	18.0676	0.0915043	0.215925
207	11.8681	18.0676	0.107542	0.169829
207	13.8462	18.0676	0.123734	0.154025
207	15.8242	18.0676	0.136677	0.16766
207	17.8022	18.0676	0.150326	0.143925
207	21.7582	18.0676	0.161535	0.115857
207	23.7363	18.0676	0.160089	0.0855091
207	25.7143	18.0676	0.138678	0.141625
207	27.6923	18.0676	0.109522	0.0703833
207	29.6703	18.0676	0.0975846	0.0522889
207	31.6484	18.0676	0.10405	0.09198
207	33.6264	18.0676	0.120916	0.119867
207	35.6044	18.0676	0.17058	0.18685
207	37.5824	18.0676	0.214196	0.228129
207	39.5604	18.0676	0.222931	0.5459
207	41.5385	18.0676	0.209709	0.503733
207	43.5165	18.0676	0.188056	1.1227
207	45.4945	18.0676	0.186721	1.1742
207	47.4725	18.0676	0.189786	0.944425
207	49.4505	18.0676	0.244623	1.32183
207	51.4286	18.0676	0.323694	1.23
207	53.4066	18.0676	0.32977	1.30451
207	55.3846	18.0676	0.292355	1.1964
207	71.2088	18.0676	0.458997	0.750899
207	73.1868	18.0676	0.520461	0.743323
207	75.1648	18.0676	0.565868	0.608696
207	77.1429	18.0676	0.587219	0.775
207	79.1209	18.0676	0.598571	0.623333
207	81.0989	18.0676	0.614308	0.6325
209	-75.1648	18.0676	1.48901	1.45167
209	-71.2088	18.0676	1.43345	1.48333
209	-69.2308	18.0676	1.41149	1.5
209	-67.2527	18.0676	1.35772	1.6
209	-63.2967	18.0676	1.37849	1.7946
209	-61.3187	18.0676	1.42774	1.84822
209	-59.3407	18.0676	1.37678	1.80368
209	-57.3626	18.0676	1.34513	1.76619
209	-55.3846	18.0676	1.12443	1.71195
209	-53.4066	18.0676	0.811367	1.2795
209	-51.4286	18.0676	0.62177	1.11984
209	-49.4505	18.0676	0.503469	0.918
209	-47.4725	18.0676	0.465926	0.8989
209	-45.4945	18.0676	0.447679	0.78275
209	-43.5165	18.0676	0.39922	0.70195
209	-41.5385	18.0676	0.362248	0.527725
209	-39.5604	18.0676	0.32195	0.3781
209	-37.5824	18.0676	0.274885	0.31814
209	-35.6044	18.0676	0.191812	0.208333
209	-33.6264	18.0676	0.128754	0.166634
209	-31.6484	18.0676	0.110392	0.102778
209	-29.6703	18.0676	0.121824	0.0766667
209	-27.6923	18.0676	0.135516	0.0750398
209	-25.7143	18.0676	0.138186	0.0828571
209	-23.7363	18.0676	0.145937	0.0983333
209	-21.7582	18.0676	0.147038	0.140011
209	-19.7802	18.0676	0.149898	0.175
209	-17.8022	18.0676	0.161905	0.179332
209	-15.8242	18.0676	0.17012	0.19145
209	-13.8462	18.0676	0.170088	0.2021
209	-11.8681	18.0676	0.154371	0.2208
209	-9.89011	18.0676	0.126062	0.25861
209	-7.91209	18.0676	0.107295	0.274756
209	-5.93407	18.0676	0.119891	0.4297
209	-3.95604	18.0676	0.133675	0.578963
209	-1.97802	18.0676	0.0992869	0.575914
209	0	18.0676	0.063549	0.514767
209	1.97802	18.0676	0.0777633	0.397694
209	3.95604	18.0676	0.0648003	0.30118
209	5.93407	18.0676	0.0637915	0.2096
[truncated: 74,481 more rows]

## Sheet: EDFig3f
lon	lat	Depth	mod ALK (mmol/m3)	obs ALK (mmol/m3)
1	-69.2308	18.0676	2370.09	2389.18
1	-67.2527	18.0676	2369.08	2394.38
1	-65.2747	18.0676	2366.12	2394.89
1	-63.2967	18.0676	2356.15	2382.32
1	-61.3187	18.0676	2351.18	2386.91
1	-59.3407	18.0676	2349.47	2364.44
1	-57.3626	18.0676	2343.85	2356.76
1	-55.3846	18.0676	2335.96	2353.17
1	-53.4066	18.0676	2328.31	2352.35
1	-51.4286	18.0676	2324.47	2343.48
1	-49.4505	18.0676	2322.88	2334.94
1	-47.4725	18.0676	2318.6	2324.83
1	-45.4945	18.0676	2316.29	2331.76
1	-43.5165	18.0676	2314.07	2340.46
1	-41.5385	18.0676	2316.89	2346.55
1	-37.5824	18.0676	2320.17	2371.55
1	-35.6044	18.0676	2320.68	2391.09
1	-33.6264	18.0676	2325.56	2405.51
1	-31.6484	18.0676	2325.32	2408.12
1	-29.6703	18.0676	2319.62	2409.55
1	-27.6923	18.0676	2320.73	2416.35
1	-25.7143	18.0676	2322.35	2428.29
1	-23.7363	18.0676	2326.11	2430.89
1	-21.7582	18.0676	2324.46	2428.64
1	-19.7802	18.0676	2319.52	2439.05
1	-17.8022	18.0676	2319.52	2451.34
1	-15.8242	18.0676	2324.59	2447.7
1	-13.8462	18.0676	2335.95	2460.13
1	-11.8681	18.0676	2334.82	2464.18
1	-9.89011	18.0676	2327.79	2471.04
1	-3.95604	18.0676	2273.75	2400.92
1	-1.97802	18.0676	2252.53	2392.72
1	0	18.0676	2245.05	2294.06
1	3.95604	18.0676	2261.08	2333.96
1	51.4286	18.0676	2244.41	2374.64
1	53.4066	18.0676	2249.26	2345.26
1	55.3846	18.0676	2257.77	2353.59
1	57.3626	18.0676	2266.68	2361.36
1	59.3407	18.0676	2277	2370.33
1	61.3187	18.0676	2281.82	2376.45
1	63.2967	18.0676	2284.12	2367.73
1	65.2747	18.0676	2282.04	2369.66
1	69.2308	18.0676	2281.06	2373.86
1	71.2088	18.0676	2276.13	2371.72
1	73.1868	18.0676	2253.86	2333.52
1	75.1648	18.0676	2247.84	2347.56
1	77.1429	18.0676	2245.77	2332.89
1	79.1209	18.0676	2244.65	2374.16
3	-67.2527	18.0676	2371.76	2374.65
3	-65.2747	18.0676	2364.99	2383.58
3	-63.2967	18.0676	2357.83	2373.77
3	-61.3187	18.0676	2352.69	2376.06
3	-59.3407	18.0676	2351.28	2374
3	-53.4066	18.0676	2329.44	2353.11
3	-51.4286	18.0676	2324.54	2343.63
3	-49.4505	18.0676	2322.96	2324.32
3	-47.4725	18.0676	2317.84	2321.77
3	-43.5165	18.0676	2312.86	2336.68
3	-29.6703	18.0676	2315.8	2402.88
3	-23.7363	18.0676	2321.3	2423.91
3	-19.7802	18.0676	2312.45	2423.2
3	-11.8681	18.0676	2326.67	2470.44
3	-5.93407	18.0676	2290.5	2394.87
3	-3.95604	18.0676	2267.51	2395.85
3	-1.97802	18.0676	2245.69	2391.58
3	0	18.0676	2238.71	2369.24
3	1.97802	18.0676	2243.88	2344.41
3	3.95604	18.0676	2250.16	2308.19
3	5.93407	18.0676	2253.22	2305.42
3	51.4286	18.0676	2234.3	2409.45
3	53.4066	18.0676	2234.58	2362.27
3	55.3846	18.0676	2245.75	2357.68
3	57.3626	18.0676	2254.95	2362.62
3	59.3407	18.0676	2257.75	2353.98
3	61.3187	18.0676	2262.64	2359.76
3	63.2967	18.0676	2275.32	2377.01
3	65.2747	18.0676	2279.54	2360.27
3	67.2527	18.0676	2280.83	2384.47
3	69.2308	18.0676	2281.11	2377.8
3	71.2088	18.0676	2278.87	2366.36
3	73.1868	18.0676	2261.58	2352.77
3	75.1648	18.0676	2255.97	2350.8
3	77.1429	18.0676	2253.83	2319.65
3	79.1209	18.0676	2251.3	2352.24
5	-67.2527	18.0676	2371.71	2388.49
5	-65.2747	18.0676	2365.5	2391.87
5	-63.2967	18.0676	2359.36	2390.93
5	-61.3187	18.0676	2355.24	2383.5
5	-59.3407	18.0676	2353.62	2357.6
5	-57.3626	18.0676	2349.44	2349.95
5	-49.4505	18.0676	2322.47	2336.71
5	-47.4725	18.0676	2317.57	2320.95
5	-45.4945	18.0676	2314.64	2317.77
5	-43.5165	18.0676	2312.03	2335.35
5	-39.5604	18.0676	2316.71	2363.32
5	-29.6703	18.0676	2313.54	2405.15
5	-23.7363	18.0676	2315.79	2418.18
5	-21.7582	18.0676	2313.28	2403.27
5	-19.7802	18.0676	2305.97	2435.34
5	-17.8022	18.0676	2306.77	2439.03
5	-15.8242	18.0676	2310.67	2455.21
5	-13.8462	18.0676	2316.04	2463.62
5	-11.8681	18.0676	2316.94	2467.17
5	-9.89011	18.0676	2314.05	2425.71
5	-7.91209	18.0676	2300.08	2395.9
5	-5.93407	18.0676	2279.93	2383.91
5	-3.95604	18.0676	2256.55	2369.72
5	-1.97802	18.0676	2232.97	2399.99
5	0	18.0676	2223.39	2359.18
5	53.4066	18.0676	2213.86	2379.82
5	55.3846	18.0676	2229.02	2354.92
5	57.3626	18.0676	2234.01	2349.55
5	59.3407	18.0676	2231.14	2317.58
5	63.2967	18.0676	2265.55	2383.37
5	65.2747	18.0676	2276.18	2383.12
5	67.2527	18.0676	2279.69	2386.18
5	69.2308	18.0676	2280.23	2376.09
5	71.2088	18.0676	2280.11	2377.59
5	73.1868	18.0676	2267.53	2352.85
5	75.1648	18.0676	2262.61	2357.32
5	77.1429	18.0676	2259.79	2367.98
5	79.1209	18.0676	2254.46	2317.03
7	-65.2747	18.0676	2366.15	2388.95
7	-61.3187	18.0676	2357.16	2378.99
7	-59.3407	18.0676	2355.29	2384.33
7	-57.3626	18.0676	2353.44	2360.16
7	-55.3846	18.0676	2345.3	2370.93
7	-45.4945	18.0676	2314.29	2321.38
7	-43.5165	18.0676	2311.51	2338.58
7	-41.5385	18.0676	2312.93	2337.65
7	-39.5604	18.0676	2314.79	2391.71
7	-29.6703	18.0676	2309.42	2401.17
7	-23.7363	18.0676	2309.91	2405.63
7	-21.7582	18.0676	2308.23	2398.82
7	-11.8681	18.0676	2310.21	2444.39
7	-5.93407	18.0676	2271.33	2405.58
7	-3.95604	18.0676	2243.55	2369.67
7	-1.97802	18.0676	2208.84	2355.5
7	0	18.0676	2176.78	2328.42
7	1.97802	18.0676	2154.93	2334.17
7	3.95604	18.0676	2125.1	2253.7
7	53.4066	18.0676	2174.84	2407.33
7	55.3846	18.0676	2202.05	2381.34
7	57.3626	18.0676	2200.87	2339.58
7	65.2747	18.0676	2268.8	2387.53
7	69.2308	18.0676	2277.55	2380.5
7	71.2088	18.0676	2279.9	2375.41
7	73.1868	18.0676	2271.62	2325.7
7	75.1648	18.0676	2267.52	2366.82
7	77.1429	18.0676	2262.79	2372.49
7	79.1209	18.0676	2256.69	2363.29
9	-65.2747	18.0676	2365.65	2388.42
9	-57.3626	18.0676	2356.42	2353.04
9	-45.4945	18.0676	2312.95	2328.85
9	-43.5165	18.0676	2311.02	2352.96
9	-41.5385	18.0676	2313.74	2344.74
9	-39.5604	18.0676	2316.24	2366.74
9	-37.5824	18.0676	2316.83	2382.88
9	-35.6044	18.0676	2317.66	2400.15
9	-33.6264	18.0676	2325.02	2402.25
9	-31.6484	18.0676	2311.37	2401.43
9	-29.6703	18.0676	2300.68	2395.95
9	-27.6923	18.0676	2299.51	2401.43
9	-25.7143	18.0676	2303.19	2378.99
9	-23.7363	18.0676	2306.5	2404.48
9	-11.8681	18.0676	2301.84	2416.78
9	-5.93407	18.0676	2273.56	2305.94
9	-3.95604	18.0676	2252.46	2352.61
9	-1.97802	18.0676	2205.81	2417.67
9	65.2747	18.0676	2256.92	2358.74
9	69.2308	18.0676	2272.21	2381.29
9	73.1868	18.0676	2274.04	2371.8
9	75.1648	18.0676	2270.06	2370.01
9	77.1429	18.0676	2263.26	2372.86
9	79.1209	18.0676	2257.06	2363.57
11	-57.3626	18.0676	2357.95	2349.84
11	-49.4505	18.0676	2321.28	2345.08
11	-43.5165	18.0676	2311.04	2331.32
11	-41.5385	18.0676	2315.76	2357.62
11	-39.5604	18.0676	2318.92	2367.33
11	-37.5824	18.0676	2316.33	2370.17
11	-31.6484	18.0676	2298.19	2399.12
11	-29.6703	18.0676	2292	2392.23
11	-23.7363	18.0676	2301.56	2398.67
11	-11.8681	18.0676	2290.4	2419.19
11	-9.89011	18.0676	2290.58	2419.11
11	65.2747	18.0676	2214.64	2308.41
11	69.2308	18.0676	2262.85	2372.36
11	73.1868	18.0676	2274.7	2377.59
11	75.1648	18.0676	2270.59	2373.04
11	77.1429	18.0676	2261.95	2374.7
13	-57.3626	18.0676	2358.54	2360.75
13	-37.5824	18.0676	2328.66	2382.46
13	-35.6044	18.0676	2324.2	2389.77
13	-29.6703	18.0676	2285.89	2388.96
13	-23.7363	18.0676	2295.95	2382.69
13	-11.8681	18.0676	2278.85	2400.61
13	69.2308	18.0676	2251	2363.91
13	73.1868	18.0676	2273.46	2362.63
13	75.1648	18.0676	2268.78	2373.49
13	77.1429	18.0676	2259.57	2357.01
15	-57.3626	18.0676	2358.62	2356.85
15	-45.4945	18.0676	2312.64	2321
15	-37.5824	18.0676	2299.67	2374.11
15	-35.6044	18.0676	2280.87	2395.95
15	-33.6264	18.0676	2264.68	2390.76
15	-29.6703	18.0676	2284.4	2384.33
15	-27.6923	18.0676	2295.19	2376.36
15	69.2308	18.0676	2235.24	2363.59
15	75.1648	18.0676	2265.42	2373.54
15	77.1429	18.0676	2257.15	2362.06
15	81.0989	18.0676	2236.47	2324.44
17	-57.3626	18.0676	2357.82	2367.24
17	-35.6044	18.0676	2255.82	2398.87
17	-33.6264	18.0676	2264.92	2381.01
17	69.2308	18.0676	2205.4	2338.62
17	73.1868	18.0676	2266.32	2364.07
17	75.1648	18.0676	2263.02	2364.62
17	81.0989	18.0676	2236.26	2320.16
19	-57.3626	18.0676	2356.2	2349.18
19	-41.5385	18.0676	2328.75	2390.16
19	-35.6044	18.0676	2261.95	2403.17
21	-59.3407	18.0676	2350.4	2356.35
21	-57.3626	18.0676	2353.98	2349.56
21	-43.5165	18.0676	2323.61	2320.49
23	-59.3407	18.0676	2348.9	2356.35
23	-55.3846	18.0676	2351.12	2345.7
23	-47.4725	18.0676	2317.73	2319.21
23	-37.5824	18.0676	2290.06	2379.23
25	-69.2308	18.0676	2346.26	2364.85
25	-67.2527	18.0676	2352.72	2361.47
25	-61.3187	18.0676	2347.21	2347.13
25	-55.3846	18.0676	2350.35	2355.33
25	-53.4066	18.0676	2343.49	2355.52
27	-63.2967	18.0676	2350.52	2354.3
27	-53.4066	18.0676	2340.74	2362.93
27	-51.4286	18.0676	2334.52	2350.72
27	-37.5824	18.0676	2269.15	2390.86
29	-69.2308	18.0676	2347.25	2350.38
29	-67.2527	18.0676	2355.28	2359.37
29	-65.2747	18.0676	2358.27	2351.37
29	-63.2967	18.0676	2351.39	2350.19
29	-61.3187	18.0676	2345.26	2344.75
29	-59.3407	18.0676	2344.22	2347.94
29	-57.3626	18.0676	2345.64	2347.91
29	-55.3846	18.0676	2343.29	2349.82
29	-53.4066	18.0676	2338	2347.32
29	-51.4286	18.0676	2331.2	2340.05
29	-49.4505	18.0676	2320.19	2335.79
29	-47.4725	18.0676	2316.74	2325.58
29	-45.4945	18.0676	2320.36	2346.12
29	-43.5165	18.0676	2327.74	2333.12
29	-41.5385	18.0676	2333.03	2385.86
29	-39.5604	18.0676	2303.44	2390.19
29	-37.5824	18.0676	2265.16	2393.28
29	-35.6044	18.0676	2267.63	2395.35
29	-33.6264	18.0676	2267.2	2377.5
31	-69.2308	18.0676	2347.75	2352.56
31	-67.2527	18.0676	2357	2356.77
31	-65.2747	18.0676	2361.21	2354.23
31	-63.2967	18.0676	2352.63	2347.19
31	-61.3187	18.0676	2345.16	2341.3
31	-59.3407	18.0676	2342.79	2347.74
31	-57.3626	18.0676	2343.54	2348.55
31	-55.3846	18.0676	2341.06	2347.94
31	-53.4066	18.0676	2335.98	2346.59
31	-51.4286	18.0676	2329.35	2336.24
31	-49.4505	18.0676	2319.16	2335.77
31	-47.4725	18.0676	2316.05	2334.25
31	-45.4945	18.0676	2319.65	2344.8
31	-43.5165	18.0676	2325.95	2336.21
31	-41.5385	18.0676	2331.87	2376.6
31	-39.5604	18.0676	2303.2	2386.96
31	-37.5824	18.0676	2267.77	2386.57
31	-35.6044	18.0676	2267	2388.11
31	-31.6484	18.0676	2260.7	2381.65
33	-67.2527	18.0676	2360.7	2356.26
33	-65.2747	18.0676	2362.58	2364.41
33	-61.3187	18.0676	2345.17	2345.08
33	-31.6484	18.0676	2264.18	2389.73
33	-29.6703	18.0676	2259.79	2391.03
35	-65.2747	18.0676	2362.82	2371.72
35	-61.3187	18.0676	2344.92	2323.85
35	-33.6264	18.0676	2273.75	2388.14
37	-65.2747	18.0676	2363.52	2364.55
37	-37.5824	18.0676	2269.48	2385.29
37	-33.6264	18.0676	2276.06	2387.87
37	-23.7363	18.0676	2254.38	2376.38
39	-67.2527	18.0676	2365.24	2291.69
39	-65.2747	18.0676	2364.74	2368.64
39	-63.2967	18.0676	2362.3	2348.9
39	-33.6264	18.0676	2277.09	2393.35
39	-23.7363	18.0676	2253.93	2379.12
41	-67.2527	18.0676	2364.67	2288.35
41	-65.2747	18.0676	2366.13	2356.01
41	-63.2967	18.0676	2364.53	2346.62
41	-61.3187	18.0676	2351.47	2345.96
41	-39.5604	18.0676	2294.55	2381.45
41	-33.6264	18.0676	2278.84	2394.85
41	-23.7363	18.0676	2254.14	2375.96
41	-3.95604	18.0676	2254.92	2374.95
43	-63.2967	18.0676	2364.73	2377.86
43	-41.5385	18.0676	2318.84	2323.87
43	-33.6264	18.0676	2279.64	2392.84
43	-31.6484	18.0676	2277.05	2397.94
43	-29.6703	18.0676	2268.34	2357.66
43	-23.7363	18.0676	2252.96	2374.95
43	-3.95604	18.0676	2249.88	2379.84
43	0	18.0676	2254.56	2382.99
45	-63.2967	18.0676	2363.98	2369.67
45	-61.3187	18.0676	2353.25	2341.47
45	-43.5165	18.0676	2319.87	2318.31
45	-41.5385	18.0676	2317.49	2336.6
45	-37.5824	18.0676	2266.42	2382.58
45	-35.6044	18.0676	2274.1	2399.12
45	-33.6264	18.0676	2279.8	2395.16
45	-13.8462	18.0676	2242.38	2326.33
45	-7.91209	18.0676	2246.2	2374.47
45	-5.93407	18.0676	2248.96	2372.24
45	-3.95604	18.0676	2251.27	2385.47
45	0	18.0676	2254.82	2376.84
47	-63.2967	18.0676	2363.44	2369.16
47	-45.4945	18.0676	2312.07	2326.06
47	-43.5165	18.0676	2320.74	2329.72
47	-33.6264	18.0676	2280.86	2394.37
47	-25.7143	18.0676	2251.76	2355.24
47	-9.89011	18.0676	2238.26	2362.62
47	-7.91209	18.0676	2246.39	2374.6
47	0	18.0676	2257.27	2388.62
47	1.97802	18.0676	2257.85	2389.13
49	-65.2747	18.0676	2375.32	2339.01
49	-63.2967	18.0676	2363.72	2353.23
49	-61.3187	18.0676	2352.5	2340.59
49	-45.4945	18.0676	2310.57	2334.54
49	-43.5165	18.0676	2322.36	2327.6
49	-41.5385	18.0676	2320.92	2311.38
49	-33.6264	18.0676	2281.93	2389.68
49	-25.7143	18.0676	2245.36	2362.13
49	-19.7802	18.0676	2232.77	2346.02
49	-11.8681	18.0676	2234.92	2347.41
49	0	18.0676	2260.02	2393.23
49	1.97802	18.0676	2260.05	2386.74
49	5.93407	18.0676	2280.88	2409.62
49	13.8462	18.0676	2309.29	2419.3
51	-63.2967	18.0676	2365.51	2345.42
51	-49.4505	18.0676	2317.59	2337.22
51	-45.4945	18.0676	2311.68	2331.71
51	-43.5165	18.0676	2321.55	2326.38
51	-41.5385	18.0676	2317.3	2314.88
51	-33.6264	18.0676	2282.07	2392.28
51	-31.6484	18.0676	2278.96	2397.53
51	-25.7143	18.0676	2247.48	2375.6
51	-23.7363	18.0676	2241.53	2350.2
51	-19.7802	18.0676	2235.63	2359.04
51	-11.8681	18.0676	2233.26	2350.62
51	-9.89011	18.0676	2235.25	2356.57
51	-5.93407	18.0676	2258.65	2354.98
51	0	18.0676	2262.89	2381.71
51	1.97802	18.0676	2262.73	2379.91
51	5.93407	18.0676	2267.74	2390.16
51	9.89011	18.0676	2262	2380.58
51	13.8462	18.0676	2303.39	2402.38
53	-65.2747	18.0676	2376.62	2369.52
53	-63.2967	18.0676	2365.73	2368.64
53	-47.4725	18.0676	2311.96	2336.13
53	-45.4945	18.0676	2313.47	2336.04
53	-41.5385	18.0676	2310.27	2331.34
53	-39.5604	18.0676	2284.64	2394.4
53	-35.6044	18.0676	2276.72	2394.07
53	-33.6264	18.0676	2282.99	2389.44
53	-31.6484	18.0676	2278.97	2398.34
53	-29.6703	18.0676	2271.21	2393.2
53	-19.7802	18.0676	2234.73	2352.61
53	-11.8681	18.0676	2227.39	2340.34
53	-9.89011	18.0676	2232.47	2353.81
53	-7.91209	18.0676	2239.5	2360.01
53	-5.93407	18.0676	2251.19	2395.28
53	5.93407	18.0676	2272.36	2392.55
53	7.91209	18.0676	2269.2	2386.48
53	9.89011	18.0676	2269.45	2387.87
53	13.8462	18.0676	2295.73	2397.98
55	-63.2967	18.0676	2364.85	2351.74
55	-61.3187	18.0676	2351.31	2339.33
55	-45.4945	18.0676	2316.15	2332.79
55	-35.6044	18.0676	2279.86	2418.69
55	-33.6264	18.0676	2285.18	2387.86
55	-29.6703	18.0676	2271.36	2397.99
55	-27.6923	18.0676	2262.84	2391.99
55	-25.7143	18.0676	2253.4	2373.56
55	-23.7363	18.0676	2246.57	2371.98
55	-21.7582	18.0676	2239.69	2364.51
55	-19.7802	18.0676	2233	2356.46
55	-17.8022	18.0676	2226.79	2351.17
55	-15.8242	18.0676	2223.8	2335.41
55	-13.8462	18.0676	2222.16	2334.86
55	-11.8681	18.0676	2226.97	2333.95
55	-7.91209	18.0676	2237.97	2337.55
55	-5.93407	18.0676	2244.46	2363.23
55	-3.95604	18.0676	2253.66	2367.48
55	7.91209	18.0676	2273.53	2383.69
55	9.89011	18.0676	2276.05	2382.78
55	13.8462	18.0676	2295.43	2394.62
57	-47.4725	18.0676	2311.95	2324.35
57	-45.4945	18.0676	2314.25	2330.41
57	-43.5165	18.0676	2311.21	2353.28
57	-39.5604	18.0676	2272.99	2392.72
57	-37.5824	18.0676	2274.9	2384.01
57	-35.6044	18.0676	2282.85	2387.09
57	-33.6264	18.0676	2287.44	2388.43
57	-31.6484	18.0676	2279.48	2387.6
57	-29.6703	18.0676	2270.83	2388.11
57	-27.6923	18.0676	2263.52	2369.67
57	-25.7143	18.0676	2254.39	2382.06
57	-19.7802	18.0676	2229.66	2351.75
57	-7.91209	18.0676	2237.47	2338.83
57	-3.95604	18.0676	2252.43	2366.01
57	-1.97802	18.0676	2261.09	2364.29
57	0	18.0676	2264.37	2370.5
57	1.97802	18.0676	2266.05	2369.27
57	3.95604	18.0676	2267.77	2368.64
57	7.91209	18.0676	2277.32	2385.33
59	-67.2527	18.0676	2360.6	2334.01
59	-65.2747	18.0676	2366.56	2348
59	-63.2967	18.0676	2359.03	2351.57
59	-47.4725	18.0676	2311.79	2324.29
59	-33.6264	18.0676	2289.96	2392.53
59	-29.6703	18.0676	2271.73	2381.42
59	-19.7802	18.0676	2227.07	2360.27
59	-13.8462	18.0676	2218.35	2333.3
59	-9.89011	18.0676	2230.31	2334.84
59	-7.91209	18.0676	2236.81	2335.35
59	1.97802	18.0676	2262.39	2396.59
59	3.95604	18.0676	2268.21	2382.92
59	7.91209	18.0676	2282.69	2396.72
59	9.89011	18.0676	2287.19	2400.36
59	17.8022	18.0676	2301.64	2399.37
59	19.7802	18.0676	2301.37	2396.39
61	-67.2527	18.0676	2358.42	2349.18
61	-63.2967	18.0676	2356.18	2351.96
61	-61.3187	18.0676	2347.28	2335.17
61	-59.3407	18.0676	2340.36	2347.64
61	-49.4505	18.0676	2313.62	2348.15
61	-47.4725	18.0676	2309.38	2325.25
61	-45.4945	18.0676	2308.73	2328.69
61	-33.6264	18.0676	2293.25	2386.72
61	-19.7802	18.0676	2226.7	2360.43
61	-7.91209	18.0676	2235.03	2322.08
61	-1.97802	18.0676	2258.52	2382.99
61	0	18.0676	2258.94	2385.04
61	1.97802	18.0676	2257.97	2377.86
61	5.93407	18.0676	2278.23	2423.49
61	9.89011	18.0676	2293.45	2420.69
61	15.8242	18.0676	2308.86	2411.32
61	17.8022	18.0676	2309.21	2403.99
61	19.7802	18.0676	2311.53	2425.05
61	21.7582	18.0676	2323.85	2427.69
61	23.7363	18.0676	2332.82	2442.2
63	-63.2967	18.0676	2354.14	2353.28
63	-59.3407	18.0676	2338.42	2339.42
63	-57.3626	18.0676	2334.79	2344.14
63	-45.4945	18.0676	2307.93	2314.07
63	-43.5165	18.0676	2300.54	2361.56
63	-37.5824	18.0676	2281.07	2386.39
63	-35.6044	18.0676	2290.74	2394.81
63	-33.6264	18.0676	2298.61	2391.41
63	-19.7802	18.0676	2227.77	2352.99
63	-7.91209	18.0676	2232.78	2327.66
63	7.91209	18.0676	2288.01	2436.34
63	9.89011	18.0676	2296.77	2431.53
63	15.8242	18.0676	2312.34	2419.02
63	19.7802	18.0676	2322.31	2426.71
63	21.7582	18.0676	2330.26	2437.08
65	-63.2967	18.0676	2352.31	2348.15
65	-61.3187	18.0676	2344.46	2333.55
65	-49.4505	18.0676	2321.45	2329.29
65	-43.5165	18.0676	2301.37	2336.12
65	-37.5824	18.0676	2286.39	2395.36
65	-33.6264	18.0676	2303.97	2390.98
65	-19.7802	18.0676	2228.62	2342.76
65	-11.8681	18.0676	2221.8	2353.79
65	-7.91209	18.0676	2231.08	2325.17
65	5.93407	18.0676	2274.46	2388.11
65	7.91209	18.0676	2285.38	2449.94
65	9.89011	18.0676	2297.21	2444.18
65	11.8681	18.0676	2302.79	2441.37
65	13.8462	18.0676	2308.78	2436.84
65	15.8242	18.0676	2315.88	2432.9
65	19.7802	18.0676	2328.98	2453.49
67	-65.2747	18.0676	2354.54	2363.78
67	-61.3187	18.0676	2343.69	2349.18
67	-51.4286	18.0676	2320.68	2350.2
67	-45.4945	18.0676	2308.28	2309.76
67	-33.6264	18.0676	2307.53	2393.07
67	-29.6703	18.0676	2285.18	2407.11
67	-27.6923	18.0676	2272.47	2385.04
67	-19.7802	18.0676	2229.92	2339.91
67	-7.91209	18.0676	2229.19	2324.31
67	7.91209	18.0676	2282.13	2458.38
69	-67.2527	18.0676	2347.69	2355.34
69	-65.2747	18.0676	2353.36	2351.11
69	-61.3187	18.0676	2343.11	2344.57
69	-59.3407	18.0676	2337.77	2334.32
69	-51.4286	18.0676	2321.91	2369.68
69	-33.6264	18.0676	2310.83	2396.87
69	-19.7802	18.0676	2232.1	2355.43
69	-7.91209	18.0676	2226.08	2326.16
69	7.91209	18.0676	2276.43	2446.29
71	-67.2527	18.0676	2347.67	2317.32
71	-63.2967	18.0676	2349.46	2336.82
71	-61.3187	18.0676	2342.84	2336.93
71	-49.4505	18.0676	2318.48	2337.91
71	-47.4725	18.0676	2310.33	2339.46
71	-33.6264	18.0676	2312.39	2394.21
71	-29.6703	18.0676	2288.94	2416.8
71	-19.7802	18.0676	2234.39	2348.24
71	-7.91209	18.0676	2220.85	2310.76
71	-3.95604	18.0676	2240.77	2352.54
71	7.91209	18.0676	2264.43	2428.89
73	-61.3187	18.0676	2343.73	2337.1
73	-47.4725	18.0676	2309.47	2330.59
73	-45.4945	18.0676	2304.26	2345.49
73	-43.5165	18.0676	2297.91	2363.18
73	-35.6044	18.0676	2303.53	2385.65
73	-33.6264	18.0676	2311.67	2388.74
73	-19.7802	18.0676	2236.58	2348.24
73	-7.91209	18.0676	2218.36	2315.48
73	-3.95604	18.0676	2238.53	2341.76
73	-1.97802	18.0676	2245.66	2347.55
73	7.91209	18.0676	2246.79	2390.23
75	-61.3187	18.0676	2345.98	2342.01
75	-59.3407	18.0676	2344.78	2343.26
75	-43.5165	18.0676	2295.76	2371.21
75	-41.5385	18.0676	2289.91	2355.56
75	-33.6264	18.0676	2310.68	2406.14
75	-31.6484	18.0676	2302.55	2412.24
75	-29.6703	18.0676	2288.58	2420.38
75	-23.7363	18.0676	2261.74	2385.72
75	-19.7802	18.0676	2237.8	2346.35
75	-7.91209	18.0676	2216.69	2313.95
75	7.91209	18.0676	2227.43	2351.83
75	9.89011	18.0676	2217.14	2348.93
77	-67.2527	18.0676	2345.44	2303.92
77	-61.3187	18.0676	2348.89	2342.78
77	-39.5604	18.0676	2288.94	2372.44
77	-33.6264	18.0676	2310.29	2390.16
77	-31.6484	18.0676	2303.27	2405.1
77	-19.7802	18.0676	2236.51	2343.9
77	-7.91209	18.0676	2215	2305.42
79	-67.2527	18.0676	2352.31	2307.25
79	-65.2747	18.0676	2350.37	2320.01
79	-63.2967	18.0676	2349.92	2336.81
79	-61.3187	18.0676	2350.91	2341.06
79	-35.6044	18.0676	2304.1	2384.52
79	-31.6484	18.0676	2306.18	2409.85
79	-29.6703	18.0676	2294.35	2407.65
79	-27.6923	18.0676	2284.39	2407.42
79	-25.7143	18.0676	2276.92	2387.02
79	-23.7363	18.0676	2266.82	2383.91
79	-21.7582	18.0676	2251.08	2345.23
79	-19.7802	18.0676	2232.51	2345.45
79	-17.8022	18.0676	2215.98	2327.8
79	-15.8242	18.0676	2205.39	2321.47
79	-13.8462	18.0676	2201.67	2333.55
79	-11.8681	18.0676	2201.32	2337.96
79	-9.89011	18.0676	2206.27	2311.02
79	-7.91209	18.0676	2213.25	2304.39
79	-5.93407	18.0676	2222.11	2303.1
79	-3.95604	18.0676	2229.5	2296.83
79	0	18.0676	2240.04	2327.99
79	1.97802	18.0676	2237.37	2322.99
79	3.95604	18.0676	2227.87	2327.1
79	5.93407	18.0676	2209.41	2335.86
81	-67.2527	18.0676	2356.75	2307.37
81	-65.2747	18.0676	2352.11	2320.12
81	-63.2967	18.0676	2351.21	2342.75
81	-61.3187	18.0676	2352.56	2346.74
81	-59.3407	18.0676	2356.2	2353.27
81	-35.6044	18.0676	2306.26	2382.06
81	-33.6264	18.0676	2313.34	2386.81
81	-31.6484	18.0676	2307.73	2411.55
81	-27.6923	18.0676	2287.33	2407.27
81	-25.7143	18.0676	2279.12	2408.08
81	-23.7363	18.0676	2266.62	2374.27
81	-21.7582	18.0676	2248.61	2345.81
81	-19.7802	18.0676	2229.46	2343.37
81	-17.8022	18.0676	2212.91	2332.44
81	-15.8242	18.0676	2202.74	2332.77
81	-13.8462	18.0676	2199.25	2322.88
81	-11.8681	18.0676	2198.91	2334.36
81	-9.89011	18.0676	2204.51	2320.95
81	-7.91209	18.0676	2212.14	2302.28
81	-5.93407	18.0676	2220.75	2303.85
81	-3.95604	18.0676	2227.29	2309.46
81	-1.97802	18.0676	2232.49	2329.65
81	0	18.0676	2237.06	2320.85
81	1.97802	18.0676	2230.48	2323.38
81	3.95604	18.0676	2217.8	2340.23
81	5.93407	18.0676	2197.31	2345.6
83	-65.2747	18.0676	2352.25	2313.01
83	-63.2967	18.0676	2352.28	2348.23
83	-61.3187	18.0676	2354.51	2352.69
83	-59.3407	18.0676	2357.44	2359.19
83	-57.3626	18.0676	2353.1	2353.46
83	-35.6044	18.0676	2309.06	2385.82
83	-31.6484	18.0676	2305.3	2417.39
83	-25.7143	18.0676	2279.67	2393.25
83	-19.7802	18.0676	2225.66	2346.08
83	-7.91209	18.0676	2211	2269.46
83	3.95604	18.0676	2206.66	2329.61
83	9.89011	18.0676	2180.36	2278.87
85	-65.2747	18.0676	2350.3	2334.39
85	-63.2967	18.0676	2352.44	2349.32
85	-59.3407	18.0676	2355.58	2350.82
85	-57.3626	18.0676	2351.91	2348.37
85	-55.3846	18.0676	2344.33	2347.1
85	-35.6044	18.0676	2311.74	2384.93
85	-31.6484	18.0676	2304.25	2416.07
85	-29.6703	18.0676	2294.93	2408.65
85	-27.6923	18.0676	2287.5	2396.52
85	-25.7143	18.0676	2276.89	2416.91
85	-19.7802	18.0676	2223.33	2344.12
85	-7.91209	18.0676	2206.45	2293.65
85	3.95604	18.0676	2206.18	2318.94
85	5.93407	18.0676	2182.92	2268.36
85	7.91209	18.0676	2174.74	2257.65
85	9.89011	18.0676	2166.37	2294.77
85	11.8681	18.0676	2158.17	2273.37
87	-63.2967	18.0676	2352.12	2358.4
87	-59.3407	18.0676	2355.71	2348.15
87	-55.3846	18.0676	2344.83	2344.36
87	-53.4066	18.0676	2334.81	2340.9
87	-33.6264	18.0676	2317.27	2387.12
87	-31.6484	18.0676	2306.48	2421.13
87	-29.6703	18.0676	2295.02	2432.46
87	-27.6923	18.0676	2284.94	2413.36
87	-19.7802	18.0676	2223.39	2360.38
87	-7.91209	18.0676	2202.16	2303.3
87	7.91209	18.0676	2171.87	2270.63
87	9.89011	18.0676	2152.01	2268.31
87	11.8681	18.0676	2132.34	2247.58
89	-63.2967	18.0676	2351.82	2358.4
89	-59.3407	18.0676	2355.97	2347.13
89	-51.4286	18.0676	2317.17	2336.99
89	-31.6484	18.0676	2307.71	2418.59
89	-27.6923	18.0676	2283.95	2429.86
89	-19.7802	18.0676	2224.61	2358.14
89	-9.89011	18.0676	2190.83	2300.98
89	-7.91209	18.0676	2194.35	2304.68
89	-5.93407	18.0676	2204.82	2275.89
89	5.93407	18.0676	2176.29	2268.23
89	7.91209	18.0676	2163.71	2257.15
89	9.89011	18.0676	2138.06	2269.86
89	11.8681	18.0676	2109.18	2251.79
89	13.8462	18.0676	2098.88	2254.69
89	15.8242	18.0676	2110.85	2240.28
89	17.8022	18.0676	2121.76	2245.99
91	-65.2747	18.0676	2345.65	2371.72
91	-63.2967	18.0676	2351.14	2368.64
91	-61.3187	18.0676	2356	2366.08
91	-51.4286	18.0676	2315.75	2334.84
91	-49.4505	18.0676	2303.1	2333.64
91	-47.4725	18.0676	2298.65	2336.64
91	-33.6264	18.0676	2319.08	2399.48
91	-31.6484	18.0676	2307.6	2409.86
91	-19.7802	18.0676	2227.21	2362.39
91	-7.91209	18.0676	2187.98	2305.49
91	-5.93407	18.0676	2195.95	2303.08
91	-1.97802	18.0676	2191.41	2267.22
91	1.97802	18.0676	2181.82	2287.3
91	3.95604	18.0676	2165.69	2285.74
91	5.93407	18.0676	2154.85	2302.06
91	7.91209	18.0676	2143.74	2290.47
91	9.89011	18.0676	2117.34	2239.87
91	17.8022	18.0676	2096.53	2233.53
93	-65.2747	18.0676	2346.48	2369.05
93	-63.2967	18.0676	2350.59	2368.64
93	-61.3187	18.0676	2355.67	2363.01
93	-59.3407	18.0676	2355.54	2363.01
93	-47.4725	18.0676	2298.28	2334.9
93	-45.4945	18.0676	2295.75	2331.86
93	-33.6264	18.0676	2320.24	2398.22
93	-31.6484	18.0676	2309.14	2408.8
93	-19.7802	18.0676	2229.71	2364.39
93	-7.91209	18.0676	2182.09	2310.29
93	-1.97802	18.0676	2187.15	2276.42
93	0	18.0676	2188.23	2273.75
93	1.97802	18.0676	2178.84	2274
93	3.95604	18.0676	2164.01	2278.81
93	19.7802	18.0676	2086.36	2248.67
95	-61.3187	18.0676	2355.45	2374.79
95	-45.4945	18.0676	2295.34	2339.31
95	-43.5165	18.0676	2291.48	2350.96
95	-41.5385	18.0676	2288.47	2359.45
95	-39.5604	18.0676	2292.79	2361.72
95	-37.5824	18.0676	2301.19	2370.43
95	-35.6044	18.0676	2312.21	2376.26
95	-33.6264	18.0676	2320.91	2398.67
95	-31.6484	18.0676	2309.18	2409.96
95	-29.6703	18.0676	2294.33	2428.44
95	-27.6923	18.0676	2285.56	2418.32
95	-25.7143	18.0676	2274.44	2415.77
95	-23.7363	18.0676	2261.02	2385.01
95	-21.7582	18.0676	2245.11	2370.09
95	-19.7802	18.0676	2227.77	2355.41
95	-17.8022	18.0676	2212.78	2344.46
95	-15.8242	18.0676	2202.16	2333.46
95	-13.8462	18.0676	2196.45	2324.95
95	-11.8681	18.0676	2191.56	2312.89
95	-9.89011	18.0676	2185.1	2308.7
95	-7.91209	18.0676	2176.47	2308.39
95	-5.93407	18.0676	2177.37	2293.49
95	-3.95604	18.0676	2180.42	2289.24
95	-1.97802	18.0676	2184.43	2280.66
95	0	18.0676	2186.18	2281.56
97	-61.3187	18.0676	2355.84	2365.57
97	-33.6264	18.0676	2322.43	2404.22
97	-19.7802	18.0676	2226.36	2375.46
97	-13.8462	18.0676	2196.78	2306.15
97	-7.91209	18.0676	2175.42	2279.65
97	0	18.0676	2177.8	2283
99	-63.2967	18.0676	2354.48	2364.03
99	-61.3187	18.0676	2359	2364.55
99	-33.6264	18.0676	2326.75	2407.3
99	-19.7802	18.0676	2226.21	2379.4
99	-7.91209	18.0676	2175.5	2276.55
99	-5.93407	18.0676	2172.53	2271.32
99	-3.95604	18.0676	2171.69	2284.29
101	-63.2967	18.0676	2356.43	2352.25
101	-33.6264	18.0676	2325.88	2418.55
101	-31.6484	18.0676	2318.15	2425.87
101	-19.7802	18.0676	2227.5	2373.43
101	-9.89011	18.0676	2181.81	2259.26
101	-7.91209	18.0676	2175.57	2279.49
101	-5.93407	18.0676	2172.71	2270.29
101	-3.95604	18.0676	2170.64	2286.68
103	-61.3187	18.0676	2356.62	2346.11
103	-53.4066	18.0676	2337.51	2351.74
103	-33.6264	18.0676	2318.72	2407.63
103	-31.6484	18.0676	2314.59	2424.18
103	-19.7802	18.0676	2229.24	2361.61
103	-9.89011	18.0676	2177.28	2252.71
103	-5.93407	18.0676	2165.45	2265.34
105	-61.3187	18.0676	2354.73	2342.52
105	-33.6264	18.0676	2309.67	2413.41
105	-31.6484	18.0676	2307.61	2417.88
105	-23.7363	18.0676	2259.62	2404.5
105	-19.7802	18.0676	2229.66	2389.03
105	-9.89011	18.0676	2174.31	2273.84
105	-7.91209	18.0676	2146.7	2250.42
105	-5.93407	18.0676	2126.54	2231.77
107	-61.3187	18.0676	2353.15	2346.11
107	-31.6484	18.0676	2300.2	2413.91
107	-19.7802	18.0676	2228.69	2362.02
107	-15.8242	18.0676	2206.56	2294.73
107	-13.8462	18.0676	2200.93	2286.02
107	-11.8681	18.0676	2192.15	2287.09
107	-9.89011	18.0676	2181.46	2295.37
109	-63.2967	18.0676	2355.16	2361.98
109	-39.5604	18.0676	2313.92	2362.74
109	-31.6484	18.0676	2294.9	2414.4
109	-29.6703	18.0676	2285.58	2409.62
109	-21.7582	18.0676	2239.91	2354.23
109	-19.7802	18.0676	2227.52	2351
109	-17.8022	18.0676	2215.54	2320.59
109	-11.8681	18.0676	2190.87	2320.48
109	-9.89011	18.0676	2185.66	2317.24
111	-65.2747	18.0676	2367.62	2346.24
111	-61.3187	18.0676	2351.92	2365.57
111	-39.5604	18.0676	2317.78	2372.98
111	-31.6484	18.0676	2289.01	2410.32
111	-23.7363	18.0676	2251.67	2371.12
111	-21.7582	18.0676	2240.14	2375.3
111	-19.7802	18.0676	2228.71	2365.09
111	-17.8022	18.0676	2215.23	2347.62
111	-15.8242	18.0676	2205.04	2331.24
111	-13.8462	18.0676	2196.9	2335.45
111	-11.8681	18.0676	2191.06	2323.09
113	-65.2747	18.0676	2367.47	2349.73
113	-63.2967	18.0676	2359.76	2349.56
113	-61.3187	18.0676	2352.25	2349.18
113	-31.6484	18.0676	2287.81	2400.1
113	-23.7363	18.0676	2257.43	2366.48
113	-21.7582	18.0676	2244.41	2364.25
115	-63.2967	18.0676	2360.09	2342.45
115	-61.3187	18.0676	2352.59	2346.75
115	-59.3407	18.0676	2345.42	2356.54
115	-57.3626	18.0676	2341.18	2341.87
115	-55.3846	18.0676	2337.77	2337.26
115	-53.4066	18.0676	2334.3	2336.81
115	-51.4286	18.0676	2326.24	2349.04
115	-49.4505	18.0676	2310.72	2334.17
115	-47.4725	18.0676	2298.64	2341.79
115	-45.4945	18.0676	2292.84	2350.36
115	-43.5165	18.0676	2293.43	2354.26
115	-41.5385	18.0676	2304.22	2360.42
115	-39.5604	18.0676	2321.29	2363.59
115	-37.5824	18.0676	2334.69	2379.33
115	-35.6044	18.0676	2324.82	2406.7
115	-33.6264	18.0676	2274.84	2373.46
115	-31.6484	18.0676	2284.5	2390.22
115	-11.8681	18.0676	2190.39	2235.97
115	-9.89011	18.0676	2177.3	2273.37
117	-61.3187	18.0676	2353.41	2352.25
117	-17.8022	18.0676	2230.51	2314.52
117	-15.8242	18.0676	2215.76	2297.19
117	-13.8462	18.0676	2202.13	2263.12
117	-11.8681	18.0676	2191.01	2254.41
117	-9.89011	18.0676	2175.14	2278.23
119	-61.3187	18.0676	2353.85	2345.08
119	-9.89011	18.0676	2177.89	2278.74
121	-61.3187	18.0676	2353.74	2346.82
121	-11.8681	18.0676	2191.89	2279.51
121	-9.89011	18.0676	2176.16	2279.51
123	-61.3187	18.0676	2353.21	2340.68
123	-11.8681	18.0676	2195.07	2279.17
123	25.7143	18.0676	2218.34	2326.3
123	27.6923	18.0676	2201.13	2330.28
123	29.6703	18.0676	2180.09	2331.29
123	31.6484	18.0676	2120.85	2325.1
125	-61.3187	18.0676	2352.13	2345.9
125	25.7143	18.0676	2224.76	2318.96
125	27.6923	18.0676	2215.24	2332.06
125	29.6703	18.0676	2197.62	2328.54
125	31.6484	18.0676	2154.66	2332.66
127	25.7143	18.0676	2230.81	2336.61
127	27.6923	18.0676	2227.11	2328.94
127	29.6703	18.0676	2207.84	2336.2
129	-61.3187	18.0676	2350.33	2346
129	1.97802	18.0676	2220.71	2322.81
129	7.91209	18.0676	2198.68	2263.87
129	9.89011	18.0676	2202.83	2271.52
129	11.8681	18.0676	2209.95	2289.19
129	13.8462	18.0676	2214.95	2313.01
129	15.8242	18.0676	2219.09	2336.82
129	17.8022	18.0676	2224.95	2327.87
129	19.7802	18.0676	2229.68	2330.57
129	21.7582	18.0676	2231.57	2332.79
129	23.7363	18.0676	2232.52	2332.27
129	25.7143	18.0676	2235.63	2341.36
129	29.6703	18.0676	2213.51	2332.99
129	31.6484	18.0676	2201.82	2338.93
131	-61.3187	18.0676	2349.98	2342.42
131	1.97802	18.0676	2221.91	2300.82
131	3.95604	18.0676	2209.05	2322.93
131	5.93407	18.0676	2197.08	2258.41
131	7.91209	18.0676	2197.94	2271.79
131	23.7363	18.0676	2233.72	2341.08
131	27.6923	18.0676	2231.55	2338.63
131	29.6703	18.0676	2216.46	2335.75
133	23.7363	18.0676	2235.76	2331.76
133	31.6484	18.0676	2219.11	2322
135	-61.3187	18.0676	2350.16	2350.31
135	11.8681	18.0676	2212.75	2297.65
135	13.8462	18.0676	2221.27	2296.42
135	15.8242	18.0676	2227.93	2302.26
135	17.8022	18.0676	2232.78	2323.05
135	19.7802	18.0676	2235.36	2331.69
135	21.7582	18.0676	2237.47	2332.89
135	23.7363	18.0676	2239.05	2341.47
135	25.7143	18.0676	2238.31	2346.31
135	27.6923	18.0676	2238.22	2341.24
135	29.6703	18.0676	2231.56	2331.37
135	31.6484	18.0676	2226.6	2334.73
137	-61.3187	18.0676	2350.56	2343.34
137	1.97802	18.0676	2210.75	2321.11
137	3.95604	18.0676	2203.27	2296.3
137	5.93407	18.0676	2198.82	2290.53
137	7.91209	18.0676	2203.74	2284.07
137	9.89011	18.0676	2204.23	2285.86
137	11.8681	18.0676	2213.37	2291.97
137	13.8462	18.0676	2223.01	2296.68
137	15.8242	18.0676	2230.35	2308.24
137	17.8022	18.0676	2235.66	2316.47
137	19.7802	18.0676	2238.27	2322.86
137	21.7582	18.0676	2240.6	2328.65
137	23.7363	18.0676	2243.45	2334.82
137	25.7143	18.0676	2241.51	2335.4
137	27.6923	18.0676	2236.92	2336.79
137	29.6703	18.0676	2230.95	2331.13
137	31.6484	18.0676	2228.66	2329.8
137	33.6264	18.0676	2220.94	2321.43
139	-65.2747	18.0676	2369.09	2346.86
139	-63.2967	18.0676	2356.46	2344.21
139	-61.3187	18.0676	2351.35	2339.52
139	-59.3407	18.0676	2345.59	2336.11
139	-57.3626	18.0676	2340.71	2329.48
139	1.97802	18.0676	2211.48	2301.37
139	3.95604	18.0676	2205.53	2281.41
139	5.93407	18.0676	2202.32	2263.38
139	15.8242	18.0676	2232.13	2328.35
139	23.7363	18.0676	2247.1	2335.04
139	29.6703	18.0676	2227.44	2341.3
141	-65.2747	18.0676	2371.86	2354.42
141	-63.2967	18.0676	2357.74	2348.37
141	-61.3187	18.0676	2352.24	2345.98
141	-57.3626	18.0676	2343.18	2327.11
141	-55.3846	18.0676	2339.32	2329.59
141	-53.4066	18.0676	2328.26	2328.43
141	-51.4286	18.0676	2313.82	2330.68
141	-49.4505	18.0676	2298.39	2339.17
141	-47.4725	18.0676	2289.9	2359.35
141	-41.5385	18.0676	2313.46	2351.37
141	-1.97802	18.0676	2208.25	2349.79
141	0	18.0676	2215.99	2326.32
141	1.97802	18.0676	2212.95	2313.22
141	3.95604	18.0676	2208.45	2317.29
141	9.89011	18.0676	2204.66	2318.78
141	11.8681	18.0676	2214.5	2336.88
141	17.8022	18.0676	2240.37	2328.18
141	21.7582	18.0676	2248.44	2318.78
141	23.7363	18.0676	2249.8	2341.01
141	27.6923	18.0676	2239.12	2339.96
141	29.6703	18.0676	2229.34	2340.27
141	33.6264	18.0676	2221.05	2317.17
141	35.6044	18.0676	2213.63	2326.84
141	45.4945	18.0676	2279.88	2324.04
143	-65.2747	18.0676	2371.29	2372.58
143	-63.2967	18.0676	2362.13	2334.43
143	-55.3846	18.0676	2339.95	2327
143	-53.4066	18.0676	2327.01	2326.04
143	-51.4286	18.0676	2312.64	2330.69
143	-49.4505	18.0676	2297.95	2336.26
143	-1.97802	18.0676	2214.3	2288.68
143	0	18.0676	2217.23	2294.6
143	1.97802	18.0676	2215.27	2291.7
143	9.89011	18.0676	2204.4	2288.39
143	23.7363	18.0676	2251.2	2341.6
143	29.6703	18.0676	2232.12	2346.46
143	31.6484	18.0676	2228.51	2338.63
143	33.6264	18.0676	2223.54	2343.03
143	35.6044	18.0676	2218.23	2327.46
143	37.5824	18.0676	2210.46	2337.37
143	39.5604	18.0676	2201.73	2308.07
143	41.5385	18.0676	2202.98	2300.84
143	57.3626	18.0676	2203.29	2268.35
145	-67.2527	18.0676	2343.47	2370.01
145	-65.2747	18.0676	2364.47	2376.49
145	-63.2967	18.0676	2359.88	2334.32
145	-51.4286	18.0676	2311.8	2337.5
145	-49.4505	18.0676	2298.42	2339.74
145	-47.4725	18.0676	2298.68	2348.32
145	-45.4945	18.0676	2294.3	2367.04
145	-3.95604	18.0676	2230.05	2311.06
145	-1.97802	18.0676	2223.69	2302.99
145	0	18.0676	2220.34	2307.19
145	5.93407	18.0676	2209.55	2278.83
145	23.7363	18.0676	2250.99	2347.54
145	29.6703	18.0676	2231.47	2351.23
145	31.6484	18.0676	2229.53	2329.67
145	33.6264	18.0676	2224.25	2317.82
145	35.6044	18.0676	2218.06	2315.64
145	37.5824	18.0676	2211.25	2319.61
145	39.5604	18.0676	2210.16	2303.68
145	41.5385	18.0676	2198.33	2305.24
145	45.4945	18.0676	2205.81	2300.28
145	53.4066	18.0676	2212.23	2246.63
145	55.3846	18.0676	2211.4	2229.64
147	-63.2967	18.0676	2359.06	2333.4
147	-45.4945	18.0676	2294	2372.55
147	-43.5165	18.0676	2291.19	2369.47
147	0	18.0676	2222.5	2300.59
147	1.97802	18.0676	2216.72	2300.72
147	3.95604	18.0676	2212.03	2287.67
147	5.93407	18.0676	2206.76	2296.52
147	9.89011	18.0676	2205.38	2323.91
147	11.8681	18.0676	2215.66	2340.98
147	15.8242	18.0676	2230.97	2332.1
147	17.8022	18.0676	2238.67	2329.2
147	21.7582	18.0676	2248.26	2325.61
147	23.7363	18.0676	2249.82	2350.24
147	25.7143	18.0676	2248.18	2338.93
147	27.6923	18.0676	2240.54	2357.72
147	29.6703	18.0676	2231.1	2342.11
147	31.6484	18.0676	2228.89	2337.26
147	33.6264	18.0676	2224.5	2330.19
147	35.6044	18.0676	2217.78	2321.93
147	37.5824	18.0676	2213.15	2328.69
147	39.5604	18.0676	2217.28	2307.95
147	41.5385	18.0676	2216.16	2295.16
147	51.4286	18.0676	2210.96	2279.82
147	53.4066	18.0676	2220.4	2274.44
149	0	18.0676	2222.83	2315.11
149	5.93407	18.0676	2205.4	2280.79
149	7.91209	18.0676	2203.1	2273.33
149	9.89011	18.0676	2206.14	2286.68
149	11.8681	18.0676	2215.82	2301.82
149	13.8462	18.0676	2223.17	2326.54
149	15.8242	18.0676	2230.37	2321.69
149	17.8022	18.0676	2237.81	2344.77
149	19.7802	18.0676	2243.69	2350.51
149	21.7582	18.0676	2247.38	2339.91
149	23.7363	18.0676	2249.11	2355.79
149	25.7143	18.0676	2248.99	2357.17
149	27.6923	18.0676	2241.86	2353.74
149	29.6703	18.0676	2231.07	2343.84
149	31.6484	18.0676	2227.22	2328.48
149	33.6264	18.0676	2224.27	2344.84
149	35.6044	18.0676	2217.56	2339.21
149	37.5824	18.0676	2214.24	2332.84
149	39.5604	18.0676	2221.5	2312.64
149	41.5385	18.0676	2222.38	2297
149	49.4505	18.0676	2218.49	2282.72
149	51.4286	18.0676	2222.82	2284.53
149	53.4066	18.0676	2229.45	2303.11
151	-63.2967	18.0676	2354.88	2334.12
151	0	18.0676	2228.35	2336.73
151	23.7363	18.0676	2250.86	2347.13
151	29.6703	18.0676	2232.85	2351.71
[truncated: 58,085 more rows]

## Sheet: EDFig3g
lon	lat	Depth	mod DIC (mmol/m3)	obs DIC (mmol/m3)
[truncated: 58,159 more rows]

[truncated: 1 more sheets: EDFig3h]
