# Supplementary material for: Biological carbon pump estimate based on multidecadal hydrographic data
Source: Nature. 2023 Dec 6;624(7992):579–85. doi: 10.1038/s41586-023-06772-4 (PMC10733149; doi:10.1038/s41586-023-06772-4)
Supplement: Supplementary file 9 — Source Data Extended Data Fig. 4 [file 41586_2023_6772_MOESM9_ESM.xlsx]

## Sheet: EDFig4a
lon	lat	Depth	mod DOC (mmol/m3)	obs DOC (mmol/m3)
1	-45.4945	18.0676	50.2728	49.63
1	-43.5165	18.0676	53.0724	50.175
1	-41.5385	18.0676	54.987	52.4867
1	-37.5824	18.0676	58.1071	62.06
1	-35.6044	18.0676	58.6269	63.6367
1	-33.6264	18.0676	59.2549	63.08
1	-31.6484	18.0676	59.9499	62.58
1	-29.6703	18.0676	59.8488	65.6553
1	-27.6923	18.0676	59.2568	66.285
1	-25.7143	18.0676	59.2912	66.9033
1	-23.7363	18.0676	60.9007	66.9733
1	-21.7582	18.0676	62.9286	66.065
1	-19.7802	18.0676	64.2146	70.68
1	-17.8022	18.0676	63.5883	74.74
1	-15.8242	18.0676	62.3891	74.79
1	51.4286	18.0676	63.0612	91.2587
1	55.3846	18.0676	60.1987	75.5713
1	59.3407	18.0676	54.4257	76.7101
1	61.3187	18.0676	53.4402	53.1775
1	79.1209	18.0676	48.862	68.422
3	-49.4505	18.0676	47.3161	46.1
3	-47.4725	18.0676	48.5968	46.3
3	-29.6703	18.0676	59.7502	59.3154
3	53.4066	18.0676	61.6759	82.0029
3	55.3846	18.0676	59.7907	81.2308
3	57.3626	18.0676	57.5639	80.2227
3	61.3187	18.0676	54.7287	95.9575
3	75.1648	18.0676	48.4035	60.995
3	77.1429	18.0676	48.5368	73.9
3	79.1209	18.0676	49.4679	72.8929
3	81.0989	18.0676	48.0629	69.6
5	-47.4725	18.0676	48.506	54.2
5	-45.4945	18.0676	50.4274	52
5	-29.6703	18.0676	59.6756	60.7171
5	53.4066	18.0676	61.0171	73.9296
5	55.3846	18.0676	59.2982	65.0744
5	75.1648	18.0676	48.8328	64
5	77.1429	18.0676	49.2283	66.75
5	79.1209	18.0676	50.1665	71.9299
7	-45.4945	18.0676	50.434	51.2
7	-43.5165	18.0676	52.6919	57.3
7	-29.6703	18.0676	59.2713	58.8927
7	75.1648	18.0676	49.3193	60.1
7	77.1429	18.0676	49.8334	88.25
7	79.1209	18.0676	50.6076	73.1762
9	-43.5165	18.0676	53.088	61.2
9	-41.5385	18.0676	54.9235	54.2
9	-29.6703	18.0676	58.8121	56.961
9	75.1648	18.0676	49.7573	63.7
9	77.1429	18.0676	50.3916	65.2
9	79.1209	18.0676	50.8843	75.128
11	-41.5385	18.0676	55.0073	63.9
11	-39.5604	18.0676	57.2587	59
11	-29.6703	18.0676	57.9328	59.0049
11	75.1648	18.0676	50.3026	63.45
11	79.1209	18.0676	50.9406	74.2792
13	-37.5824	18.0676	58.8096	59.85
13	-35.6044	18.0676	59.5412	72.8
13	-29.6703	18.0676	56.7638	59.1585
13	81.0989	18.0676	48.3742	80.6935
15	-33.6264	18.0676	58.9437	76.1
15	-29.6703	18.0676	54.9304	56.7561
15	-27.6923	18.0676	54.9093	64.4911
15	75.1648	18.0676	51.3995	62.55
17	-33.6264	18.0676	58.8677	82.275
17	75.1648	18.0676	51.5891	63.2
29	-67.2527	18.0676	43.6196	40.236
29	-63.2967	18.0676	43.8202	42.9771
29	-61.3187	18.0676	45.1068	40.18
29	-59.3407	18.0676	45.6897	41.7233
29	-57.3626	18.0676	45.7795	41.04
29	-55.3846	18.0676	45.9362	42.49
29	-53.4066	18.0676	46.2597	41.4933
29	-51.4286	18.0676	46.609	42.0175
29	-49.4505	18.0676	48.1658	43.94
29	-45.4945	18.0676	51.0445	45.9
29	-43.5165	18.0676	52.8753	43.415
29	-41.5385	18.0676	55.576	62.635
29	-39.5604	18.0676	59.1387	58.875
29	-37.5824	18.0676	63.8972	62.2675
29	-35.6044	18.0676	63.8338	70.44
29	-33.6264	18.0676	66.7739	68.7976
31	-69.2308	18.0676	44.9805	44.3575
31	-67.2527	18.0676	43.5482	41.718
31	-65.2747	18.0676	42.6273	41.9971
31	-63.2967	18.0676	43.6829	43.03
31	-61.3187	18.0676	44.9366	43.92
31	-59.3407	18.0676	45.7018	43.38
31	-57.3626	18.0676	45.8611	42.3433
31	-55.3846	18.0676	46.0592	40.84
31	-53.4066	18.0676	46.4355	40.4133
31	-51.4286	18.0676	46.8034	41.4575
31	-49.4505	18.0676	48.2762	42.145
31	-43.5165	18.0676	53.053	53.51
31	-41.5385	18.0676	55.7231	61.855
31	-39.5604	18.0676	58.9795	61.805
31	-37.5824	18.0676	62.8574	68.68
31	-35.6044	18.0676	63.3299	64.8775
31	-31.6484	18.0676	67.9488	69.6276
33	-67.2527	18.0676	43.1264	48.295
33	-31.6484	18.0676	67.3895	70.014
35	-33.6264	18.0676	63.8573	67.09
37	-33.6264	18.0676	62.9548	67.404
39	-33.6264	18.0676	62.6832	66.29
41	-33.6264	18.0676	61.758	66.4475
43	-33.6264	18.0676	61.3966	66.8817
45	-33.6264	18.0676	61.6352	67.38
47	-33.6264	18.0676	61.5854	66.96
49	-33.6264	18.0676	61.2383	66.3467
51	-33.6264	18.0676	61.0815	65.155
53	-33.6264	18.0676	60.8651	65.6067
55	-33.6264	18.0676	60.5723	63.8817
57	-33.6264	18.0676	60.2223	64.815
57	15.8242	18.0676	63.0232	68.575
57	17.8022	18.0676	64.1411	74.6707
59	-33.6264	18.0676	59.8738	65.34
59	17.8022	18.0676	63.7275	75.9769
59	19.7802	18.0676	65.7191	74.0375
61	-33.6264	18.0676	59.491	66.1075
61	15.8242	18.0676	65.7673	76.3467
61	17.8022	18.0676	65.4397	95.2429
61	19.7802	18.0676	67.4093	88.1
61	21.7582	18.0676	71.1239	79.48
61	23.7363	18.0676	72.0431	75.86
63	-33.6264	18.0676	59.3454	65.91
63	15.8242	18.0676	66.5517	75.22
63	21.7582	18.0676	71.8819	80.2629
65	-33.6264	18.0676	59.324	67.51
65	9.89011	18.0676	69.6492	75.8814
65	11.8681	18.0676	68.7689	76.8286
65	13.8462	18.0676	68.1699	76.9825
65	19.7802	18.0676	71.8888	79.4906
67	-33.6264	18.0676	59.2216	67.63
67	15.8242	18.0676	71.306	77.6263
67	17.8022	18.0676	72.2016	78.4241
67	19.7802	18.0676	71.8364	78.5087
69	-33.6264	18.0676	59.1956	65.305
69	15.8242	18.0676	73.4709	80.8167
71	-33.6264	18.0676	59.1278	66.755
73	-33.6264	18.0676	59.0982	67.33
75	-33.6264	18.0676	58.8065	67.9475
77	-31.6484	18.0676	61.5374	67.398
79	-67.2527	18.0676	47.0975	43.3778
79	-65.2747	18.0676	45.651	44.2
79	-33.6264	18.0676	58.7812	59.13
79	-29.6703	18.0676	63.8418	67.1883
79	-25.7143	18.0676	67.3535	67.68
79	-23.7363	18.0676	68.1538	67.09
79	-13.8462	18.0676	68.567	63.69
79	-5.93407	18.0676	68.6781	71.61
79	0	18.0676	69.7221	71.35
79	5.93407	18.0676	69.3837	69.68
81	-63.2967	18.0676	44.4054	46.05
81	-35.6044	18.0676	56.8102	58.66
81	-33.6264	18.0676	59.1728	58.53
81	-31.6484	18.0676	61.4745	67.82
81	-27.6923	18.0676	65.9876	66.035
81	-21.7582	18.0676	68.7838	66.78
81	-19.7802	18.0676	69.1472	67.94
81	-17.8022	18.0676	69.4494	69.36
81	-15.8242	18.0676	69.4676	68.05
81	-11.8681	18.0676	68.9964	65.33
81	-9.89011	18.0676	67.8602	69.03
81	-7.91209	18.0676	67.517	71.88
81	-3.95604	18.0676	69.6651	69.67
81	-1.97802	18.0676	69.8307	68.115
81	0	18.0676	69.5686	68.6825
81	1.97802	18.0676	70.2005	66.9867
81	3.95604	18.0676	70.031	68.47
83	-65.2747	18.0676	46.1788	45.6
83	-63.2967	18.0676	44.8744	45.98
83	-61.3187	18.0676	44.2633	45.8778
83	-59.3407	18.0676	44.3817	46.7875
83	-57.3626	18.0676	44.9091	45.6231
83	-35.6044	18.0676	56.8808	59.83
83	-31.6484	18.0676	62.0417	68.5033
85	-65.2747	18.0676	46.145	45.4429
85	-55.3846	18.0676	45.7962	46.2778
85	-35.6044	18.0676	56.9903	57.99
85	-31.6484	18.0676	62.3389	67.97
85	7.91209	18.0676	73.0256	70.8
85	9.89011	18.0676	74.8707	71.65
87	-53.4066	18.0676	47.2383	46.5667
87	-33.6264	18.0676	59.5174	57.895
87	-31.6484	18.0676	62.1618	68.0283
87	7.91209	18.0676	72.2639	72.1333
87	9.89011	18.0676	73.5793	73.7167
87	11.8681	18.0676	74.0382	72.975
89	-51.4286	18.0676	48.8556	46.7875
89	-31.6484	18.0676	62.0639	67.495
89	5.93407	18.0676	71.1226	70.9857
89	7.91209	18.0676	72.1307	73.3571
89	11.8681	18.0676	73.5738	73.625
89	13.8462	18.0676	73.6894	72.7143
89	15.8242	18.0676	73.6196	73.55
89	17.8022	18.0676	72.5062	74.0875
91	-51.4286	18.0676	48.9352	49.25
91	-49.4505	18.0676	49.6918	48.2
91	-47.4725	18.0676	49.9578	48.7
91	-33.6264	18.0676	59.1303	58.1
91	-31.6484	18.0676	62.0631	67.135
91	1.97802	18.0676	71.3077	72.4
91	3.95604	18.0676	71.6686	70.4
91	5.93407	18.0676	72.0893	72.425
93	-47.4725	18.0676	50.0347	47.0143
93	-33.6264	18.0676	58.8969	66.6567
93	-31.6484	18.0676	61.9743	59.63
93	-1.97802	18.0676	71.1237	70.8333
93	0	18.0676	70.7376	72.8182
93	1.97802	18.0676	70.9834	72.5375
95	-45.4945	18.0676	50.4779	48.1429
95	-43.5165	18.0676	51.1736	49.7283
95	-41.5385	18.0676	52.107	53.503
95	-39.5604	18.0676	53.2603	57.0138
95	-37.5824	18.0676	54.763	61.0225
95	-35.6044	18.0676	56.3284	62.7167
95	-33.6264	18.0676	58.7369	64.8823
95	-31.6484	18.0676	62.1032	66.515
95	-29.6703	18.0676	64.5776	69.52
95	-27.6923	18.0676	66.1026	72.7
95	-25.7143	18.0676	66.8841	73.9
95	-23.7363	18.0676	67.2983	72.725
95	-21.7582	18.0676	68.4444	73.1167
95	-19.7802	18.0676	68.907	71.8143
95	-17.8022	18.0676	69.3643	71.5833
95	-15.8242	18.0676	69.5382	69.8
95	-13.8462	18.0676	69.007	70.3
95	-11.8681	18.0676	69.9286	70.5167
95	-9.89011	18.0676	69.7515	68.4
95	-7.91209	18.0676	69.7455	68.9571
95	-5.93407	18.0676	70.2516	69.1833
95	-3.95604	18.0676	70.1805	71.5714
95	-1.97802	18.0676	70.9292	71.9375
97	-33.6264	18.0676	59.3423	67.2933
99	-33.6264	18.0676	59.6801	67.4925
101	-33.6264	18.0676	60.3175	66.88
101	-31.6484	18.0676	62.2149	66.015
103	-31.6484	18.0676	62.2187	65.7933
105	-31.6484	18.0676	62.3631	67.295
107	-31.6484	18.0676	62.9065	67.9133
109	-39.5604	18.0676	57.3371	48.87
109	-31.6484	18.0676	63.4662	68.2675
111	-31.6484	18.0676	64.8851	68.1533
111	-23.7363	18.0676	66.3264	74.525
111	-21.7582	18.0676	66.4754	77.6
111	-19.7802	18.0676	66.5696	73.2
111	-17.8022	18.0676	67.6424	75.4
111	-15.8242	18.0676	67.6266	81
111	-11.8681	18.0676	67.5187	73.75
111	11.8681	18.0676	68.4886	70.6504
111	13.8462	18.0676	67.4664	73.2982
111	17.8022	18.0676	67.6921	71.0342
113	-31.6484	18.0676	65.0053	68.3767
113	15.8242	18.0676	69.6806	75.7387
113	17.8022	18.0676	69.9097	71.5611
113	19.7802	18.0676	70.213	71.1651
113	21.7582	18.0676	70.3026	75.3807
115	-33.6264	18.0676	63.1757	62.28
115	-31.6484	18.0676	63.4118	67.3233
115	17.8022	18.0676	69.9295	69.4322
115	19.7802	18.0676	70.385	69.8128
115	21.7582	18.0676	70.5555	71.6231
117	17.8022	18.0676	68.9007	68.789
117	19.7802	18.0676	70.1613	70.1839
117	21.7582	18.0676	70.4414	72.2141
119	17.8022	18.0676	67.8239	69.4059
119	19.7802	18.0676	70.6149	69.1739
119	21.7582	18.0676	70.9259	72.8309
121	19.7802	18.0676	71.55	68.6259
121	21.7582	18.0676	71.4771	70.0118
123	19.7802	18.0676	71.6439	73.2611
123	21.7582	18.0676	71.9423	76.9534
127	27.6923	18.0676	70.7076	75.7
133	31.6484	18.0676	70.969	63.0438
135	25.7143	18.0676	68.3615	63
135	29.6703	18.0676	67.113	62.9714
135	31.6484	18.0676	69.8062	67.5
137	9.89011	18.0676	68.8551	69.5638
137	15.8242	18.0676	72.0134	78.1454
137	19.7802	18.0676	71.4608	75.8933
137	25.7143	18.0676	67.9542	69.37
137	29.6703	18.0676	64.5853	67.945
139	29.6703	18.0676	65.0563	62.0833
141	29.6703	18.0676	65.1285	62.325
143	29.6703	18.0676	64.8282	60.2714
145	29.6703	18.0676	64.519	62.75
145	31.6484	18.0676	64.3814	65.3
145	41.5385	18.0676	60.916	61.28
147	29.6703	18.0676	64.4124	60.3875
147	31.6484	18.0676	64.0404	61
147	33.6264	18.0676	64.8693	52
147	37.5824	18.0676	56.8898	42
147	39.5604	18.0676	55.1409	67.51
147	41.5385	18.0676	58.7397	67.7833
149	29.6703	18.0676	64.3407	65.64
149	33.6264	18.0676	64.6828	60.68
149	35.6044	18.0676	60.9968	64.35
149	37.5824	18.0676	56.8909	57.24
149	39.5604	18.0676	54.4218	62.95
149	41.5385	18.0676	56.7828	61.99
151	29.6703	18.0676	64.5663	59.6
151	33.6264	18.0676	64.1962	53
151	41.5385	18.0676	54.9057	63.09
153	15.8242	18.0676	70.5694	78.6333
153	29.6703	18.0676	64.4014	64.32
153	33.6264	18.0676	63.324	61
153	43.5165	18.0676	54.1058	66.33
155	-29.6703	18.0676	67.8457	66.3173
155	19.7802	18.0676	70.5571	80.2
155	25.7143	18.0676	69.1104	77.0667
155	29.6703	18.0676	64.1815	63.7333
155	43.5165	18.0676	53.5851	62.9182
157	-29.6703	18.0676	68.3167	60.8738
157	29.6703	18.0676	64.029	67.4143
157	35.6044	18.0676	57.2831	67.275
157	45.4945	18.0676	54.4031	63.6
159	-29.6703	18.0676	68.0788	59.59
159	29.6703	18.0676	64.1808	62.425
159	39.5604	18.0676	50.6548	57.7333
159	45.4945	18.0676	54.6323	57.27
159	47.4725	18.0676	55.6753	54.9067
161	-29.6703	18.0676	66.39	61.1313
161	29.6703	18.0676	64.4189	61.2667
161	47.4725	18.0676	55.398	55.3636
163	-77.1429	18.0676	44.5732	51.13
163	-75.1648	18.0676	44.7833	51.3632
163	-29.6703	18.0676	65.2012	59.985
163	29.6703	18.0676	64.4919	61.6333
163	47.4725	18.0676	55.2395	58.39
163	49.4505	18.0676	55.4713	58.3
165	-75.1648	18.0676	44.7105	51.6066
165	-29.6703	18.0676	64.7821	57.3843
165	-11.8681	18.0676	70.4661	73.8
165	-9.89011	18.0676	70.1456	70.35
165	-7.91209	18.0676	70.1358	70.9
165	-5.93407	18.0676	70.563	70.875
165	-3.95604	18.0676	69.7327	71.3
165	-1.97802	18.0676	68.1953	65.5
165	0	18.0676	69.4242	75.9
165	1.97802	18.0676	70.0663	69.4
165	3.95604	18.0676	69.6921	71.625
165	5.93407	18.0676	68.037	72
165	29.6703	18.0676	64.4973	65.075
165	47.4725	18.0676	54.9946	58.61
165	49.4505	18.0676	54.8307	54.9111
167	-77.1429	18.0676	44.4343	52.0204
167	-75.1648	18.0676	44.4934	52.5973
167	-29.6703	18.0676	64.7744	58.953
167	0	18.0676	69.4133	68.825
167	29.6703	18.0676	64.3518	63.5333
167	47.4725	18.0676	54.6933	57.98
167	49.4505	18.0676	54.0569	59.95
169	-77.1429	18.0676	44.3819	45.0452
169	-75.1648	18.0676	44.1638	51.4253
169	-73.1868	18.0676	44.4882	50.6978
169	-71.2088	18.0676	42.8356	43.7683
169	-69.2308	18.0676	42.3112	43.575
169	-29.6703	18.0676	64.9924	57.805
169	29.6703	18.0676	64.0197	65.8571
169	47.4725	18.0676	54.726	62.614
169	49.4505	18.0676	53.4084	58
171	-77.1429	18.0676	44.2588	48.4256
171	-75.1648	18.0676	43.9396	52.1908
171	-73.1868	18.0676	44.0428	51.2269
171	-69.2308	18.0676	42.5858	43.0617
171	-65.2747	18.0676	43.8496	53.9
171	-63.2967	18.0676	44.4715	54.425
171	-55.3846	18.0676	47.766	51.1
171	-53.4066	18.0676	48.131	53.85
171	-29.6703	18.0676	64.8856	56.4392
171	0	18.0676	67.0005	69.45
171	29.6703	18.0676	63.7309	65
171	47.4725	18.0676	54.8639	61.21
171	49.4505	18.0676	53.3216	59.4
171	53.4066	18.0676	51.5935	53.9833
173	-77.1429	18.0676	44.1188	47.5331
173	-75.1648	18.0676	43.7931	51.3389
173	-69.2308	18.0676	42.9003	44
173	-67.2527	18.0676	43.3596	42.5025
173	-63.2967	18.0676	44.3817	55.2
173	-61.3187	18.0676	45.3368	53.525
173	-59.3407	18.0676	46.7328	50.7667
173	-57.3626	18.0676	47.5594	52.9
173	-55.3846	18.0676	47.7469	53.75
173	-29.6703	18.0676	65.1646	57.9467
173	0	18.0676	67.3062	73.75
173	29.6703	18.0676	63.5242	64.1571
173	47.4725	18.0676	55.1106	55.67
173	49.4505	18.0676	54.5934	58.5
173	53.4066	18.0676	51.7321	54.8667
175	-77.1429	18.0676	43.9535	46.5196
175	-75.1648	18.0676	43.6313	50.3408
175	-73.1868	18.0676	43.5222	46.125
175	-67.2527	18.0676	43.5204	44.8138
175	-65.2747	18.0676	43.9413	42.55
175	-63.2967	18.0676	44.4639	45.6
175	-59.3407	18.0676	46.6112	51.2
175	-29.6703	18.0676	65.1897	57.3162
175	0	18.0676	66.8413	71.1
175	29.6703	18.0676	63.585	64.1
175	49.4505	18.0676	55.1336	66
175	57.3626	18.0676	52.117	53.4333
177	-77.1429	18.0676	43.7345	49.4341
177	-75.1648	18.0676	43.3	51.3632
177	-73.1868	18.0676	43.267	44.1517
177	-71.2088	18.0676	43.0224	45.9
177	-31.6484	18.0676	63.7624	60.1733
177	-29.6703	18.0676	65.1823	62.46
177	0	18.0676	66.6987	76.7
177	29.6703	18.0676	63.3552	61.0833
177	47.4725	18.0676	55.3181	55.09
177	49.4505	18.0676	54.4622	68.1
179	-77.1429	18.0676	43.4596	47.772
179	-75.1648	18.0676	42.9951	51.3632
179	-67.2527	18.0676	43.7242	44.27
179	-31.6484	18.0676	63.4911	58.685
179	0	18.0676	66.4549	72.55
179	29.6703	18.0676	63.2796	63.525
179	47.4725	18.0676	55.4282	55.55
179	49.4505	18.0676	54.3262	68.25
181	-77.1429	18.0676	43.1761	45.7642
181	-75.1648	18.0676	42.6825	44.58
181	-69.2308	18.0676	43.6198	42.3033
181	-67.2527	18.0676	43.7797	43.245
181	-31.6484	18.0676	62.9337	59.2592
181	0	18.0676	66.2642	73.85
181	29.6703	18.0676	63.5768	61.26
181	47.4725	18.0676	55.6036	54.67
181	49.4505	18.0676	55.3022	75.2333
181	51.4286	18.0676	56.5587	66.7714
181	59.3407	18.0676	54.3668	58.615
183	-77.1429	18.0676	42.9349	45.415
183	-75.1648	18.0676	42.4365	45.11
183	-67.2527	18.0676	43.8117	43.21
183	-31.6484	18.0676	62.9298	59.3113
183	0	18.0676	66.0637	72.4
183	29.6703	18.0676	63.529	64.875
183	47.4725	18.0676	55.884	56.39
183	51.4286	18.0676	57.0684	63.4333
185	-77.1429	18.0676	42.8234	49.8539
185	-75.1648	18.0676	42.2697	44.895
185	-73.1868	18.0676	42.6568	44.925
185	-67.2527	18.0676	43.7966	44.105
185	-53.4066	18.0676	49.7186	51.3
185	-43.5165	18.0676	56.2529	75.7143
185	-31.6484	18.0676	62.9921	59.3575
185	0	18.0676	65.8646	70.3
185	29.6703	18.0676	63.5114	65.8667
185	47.4725	18.0676	56.1054	56.3
185	51.4286	18.0676	57.4218	60.7
185	53.4066	18.0676	55.8581	63.3
187	-77.1429	18.0676	42.8045	49.2922
187	-73.1868	18.0676	42.7524	45.885
187	-67.2527	18.0676	43.7345	45.5
187	-45.4945	18.0676	56.4703	74.62
187	-43.5165	18.0676	56.9072	73.9333
187	-41.5385	18.0676	57.3284	74.3
187	-39.5604	18.0676	58.1959	74.94
187	-31.6484	18.0676	63.1008	58.7856
187	0	18.0676	65.6822	72.75
187	29.6703	18.0676	63.8896	61.5
187	47.4725	18.0676	56.3312	61.24
187	53.4066	18.0676	56.1403	75
189	-71.2088	18.0676	42.8373	43.76
189	-69.2308	18.0676	43.6671	44.66
189	-67.2527	18.0676	43.7204	49.6811
189	-65.2747	18.0676	44.1664	61.6125
189	-63.2967	18.0676	44.2947	52.8
189	-61.3187	18.0676	44.5845	47.6815
189	-59.3407	18.0676	45.5317	50.5448
189	-57.3626	18.0676	46.3818	53.3111
189	-55.3846	18.0676	47.7656	50.0286
189	-53.4066	18.0676	49.6445	57
189	-51.4286	18.0676	51.4967	60.5
189	-49.4505	18.0676	52.8158	69.1
189	-47.4725	18.0676	55.4798	73.06
189	-45.4945	18.0676	56.7523	79.8333
189	-39.5604	18.0676	58.4072	68.65
189	-37.5824	18.0676	58.5916	74.4333
189	-35.6044	18.0676	59.7798	70.95
189	-33.6264	18.0676	61.4352	74.375
189	-31.6484	18.0676	63.2794	63.1392
189	-27.6923	18.0676	67.3392	70.2
189	-25.7143	18.0676	69.8961	77.5
189	-23.7363	18.0676	71.9385	82.04
189	-21.7582	18.0676	72.6725	80.9
189	-19.7802	18.0676	72.9188	83.1286
189	-17.8022	18.0676	72.3197	82.6
189	-15.8242	18.0676	71.9441	82.4
189	-13.8462	18.0676	71.9775	84
189	-11.8681	18.0676	71.6121	84.9
189	29.6703	18.0676	64.0043	67.65
189	47.4725	18.0676	56.6207	59.95
189	59.3407	18.0676	57.7893	64.9
189	65.2747	18.0676	58.1768	52.78
191	-73.1868	18.0676	43.0458	44.75
191	-69.2308	18.0676	43.8801	43.3
191	-67.2527	18.0676	43.8125	44.034
191	-65.2747	18.0676	44.1428	53.9
191	-63.2967	18.0676	44.3162	57.5235
191	-61.3187	18.0676	44.6155	51.3875
191	-59.3407	18.0676	45.5138	47.8111
191	-57.3626	18.0676	46.2649	45.7
191	-55.3846	18.0676	47.5265	54.15
191	-53.4066	18.0676	49.1589	57.85
191	-51.4286	18.0676	51.1137	56.15
191	-49.4505	18.0676	52.9566	67.3
191	-47.4725	18.0676	55.438	69.4
191	-35.6044	18.0676	59.9454	67.2
191	-33.6264	18.0676	61.6794	72.8
191	-31.6484	18.0676	63.5105	66.6973
191	-29.6703	18.0676	65.4481	74.0167
191	-27.6923	18.0676	67.4172	73.375
191	-25.7143	18.0676	69.2863	76.95
191	-23.7363	18.0676	72.5878	81.2
191	-21.7582	18.0676	72.5796	81.3333
191	-17.8022	18.0676	71.8764	84.36
191	-15.8242	18.0676	72.2851	79.86
191	-13.8462	18.0676	72.2719	82.3286
191	-11.8681	18.0676	71.9659	82.35
191	-9.89011	18.0676	71.6731	78.6429
191	-7.91209	18.0676	71.0951	81.7167
191	-5.93407	18.0676	69.6935	80.1833
191	-3.95604	18.0676	67.9708	72.075
191	-1.97802	18.0676	65.6489	70.52
191	0	18.0676	65.3037	68.325
191	29.6703	18.0676	64.2782	62.1
191	47.4725	18.0676	56.9756	60.78
191	59.3407	18.0676	57.7451	81.86
191	61.3187	18.0676	57.2526	86.9429
191	63.2967	18.0676	56.9767	75.975
191	65.2747	18.0676	58.0171	72.8957
193	-67.2527	18.0676	44.0126	42.5975
193	-31.6484	18.0676	63.6707	60.5225
193	0	18.0676	65.2159	73.4
193	29.6703	18.0676	64.3964	63.6333
193	53.4066	18.0676	54.982	62.8
193	55.3846	18.0676	56.0039	66.55
193	57.3626	18.0676	57.0897	69.7235
193	59.3407	18.0676	57.6494	88.15
193	61.3187	18.0676	57.528	91.64
193	63.2967	18.0676	57.4174	83.3144
195	-77.1429	18.0676	43.3241	49.4353
195	-31.6484	18.0676	63.7581	62.6343
195	0	18.0676	65.0452	68.3333
195	29.6703	18.0676	64.3082	65.1667
195	47.4725	18.0676	56.9702	60.02
195	55.3846	18.0676	56.2839	73.3
197	-67.2527	18.0676	44.6726	45.81
197	-31.6484	18.0676	64.2743	62.7075
197	0	18.0676	64.8906	59.8
197	47.4725	18.0676	56.9675	65.16
199	-67.2527	18.0676	44.7994	45.3975
199	-65.2747	18.0676	44.4307	41.7
199	-31.6484	18.0676	64.5338	60.975
199	0	18.0676	64.7044	64.25
199	29.6703	18.0676	63.9273	61.8
199	47.4725	18.0676	57.0372	63.48
201	-77.1429	18.0676	43.8092	49.7517
201	-67.2527	18.0676	44.9299	46.465
201	-31.6484	18.0676	64.582	60.09
201	0	18.0676	64.5367	66.7333
201	29.6703	18.0676	63.8022	64.6
201	47.4725	18.0676	57.2814	61.77
203	-77.1429	18.0676	43.8255	48.7375
203	-67.2527	18.0676	45.1431	44.3975
203	-31.6484	18.0676	64.6978	59.9125
203	29.6703	18.0676	63.9335	67.55
205	-67.2527	18.0676	45.0502	46.8
205	-31.6484	18.0676	64.5849	60.7567
205	0	18.0676	64.2592	66.1333
205	29.6703	18.0676	64.5737	68.75
205	47.4725	18.0676	57.7757	60.47
207	-67.2527	18.0676	45.0621	45.63
207	-31.6484	18.0676	64.4714	60.0588
207	0	18.0676	64.1008	66.8667
207	11.8681	18.0676	68.7537	66.78
207	13.8462	18.0676	69.1258	68.74
207	15.8242	18.0676	69.505	71.05
207	17.8022	18.0676	69.5937	71.638
207	19.7802	18.0676	69.8399	72.5867
207	21.7582	18.0676	69.3663	72.1756
207	23.7363	18.0676	69.4	70.46
207	25.7143	18.0676	69.1762	69.534
207	27.6923	18.0676	67.4085	67.536
207	29.6703	18.0676	64.6887	67.45
207	31.6484	18.0676	62.7611	62.4825
207	33.6264	18.0676	61.8455	59.2975
207	35.6044	18.0676	60.6855	59.6367
207	37.5824	18.0676	59.781	58.5
207	39.5604	18.0676	59.2902	57.1
207	43.5165	18.0676	58.7281	56.5
207	45.4945	18.0676	58.3343	55.105
207	47.4725	18.0676	58.0829	56.27
207	49.4505	18.0676	57.4083	55.5
207	51.4286	18.0676	56.5735	54
207	53.4066	18.0676	56.7181	59.7719
207	55.3846	18.0676	57.1811	57.2168
209	-75.1648	18.0676	43.4151	45.7088
209	-73.1868	18.0676	43.6029	44.375
209	-71.2088	18.0676	44.4404	45.552
209	-69.2308	18.0676	44.8771	44.015
209	-67.2527	18.0676	45.2459	45.7233
209	-65.2747	18.0676	45.4205	42.5
209	-61.3187	18.0676	44.6657	43
209	-59.3407	18.0676	44.7557	51
209	-57.3626	18.0676	44.5844	43
209	-53.4066	18.0676	48.492	51.8333
209	-51.4286	18.0676	50.2508	52.6333
209	-49.4505	18.0676	51.6994	50.85
209	-47.4725	18.0676	52.3125	53.675
209	-45.4945	18.0676	53.1563	55
209	-43.5165	18.0676	55.1607	53.95
209	-41.5385	18.0676	57.2418	58.6
209	-39.5604	18.0676	58.6535	60.38
209	-35.6044	18.0676	59.8025	64
209	-33.6264	18.0676	61.9209	59
209	-31.6484	18.0676	64.2746	60.5383
209	-29.6703	18.0676	65.6026	65.775
209	-27.6923	18.0676	66.6709	68.2333
209	-25.7143	18.0676	68.5032	67.6
209	-23.7363	18.0676	69.4178	67.975
209	-21.7582	18.0676	70.3686	71.65
209	-19.7802	18.0676	71.2592	73.24
209	-17.8022	18.0676	72.6049	68.0927
209	-15.8242	18.0676	73.5141	76.444
209	-13.8462	18.0676	73.3366	74.3433
209	-11.8681	18.0676	72.3111	74.8933
209	-9.89011	18.0676	70.9818	73.224
209	-7.91209	18.0676	68.8105	69.6544
209	-5.93407	18.0676	66.1878	66.6709
209	-3.95604	18.0676	64.0629	61.688
209	-1.97802	18.0676	63.6291	61.64
209	0	18.0676	63.9122	60.5028
209	1.97802	18.0676	64.9496	61.8385
209	3.95604	18.0676	66.9003	62.6615
209	5.93407	18.0676	67.8125	63.5167
209	7.91209	18.0676	68.3853	64.9333
209	9.89011	18.0676	68.6092	66.8167
209	11.8681	18.0676	68.7395	68.598
209	13.8462	18.0676	69.1184	68.18
209	15.8242	18.0676	69.4308	69.89
209	17.8022	18.0676	69.7961	68.85
209	21.7582	18.0676	69.5778	71.71
209	23.7363	18.0676	69.4298	69.8233
209	25.7143	18.0676	69.0075	69.375
209	27.6923	18.0676	67.3355	69.7167
209	29.6703	18.0676	64.8477	65.3167
209	31.6484	18.0676	62.9671	63.2
209	33.6264	18.0676	61.9765	63.01
209	35.6044	18.0676	60.8371	60.0725
209	37.5824	18.0676	60.1441	58.4475
209	39.5604	18.0676	59.7696	56.1667
209	41.5385	18.0676	59.4003	57.8378
209	43.5165	18.0676	59.1431	57.0275
209	45.4945	18.0676	58.7	55.454
209	47.4725	18.0676	58.3479	54.8143
209	49.4505	18.0676	57.6249	56.244
209	51.4286	18.0676	56.8482	56.8278
209	53.4066	18.0676	57.1647	58.1632
211	-75.1648	18.0676	43.2402	46.3425
211	-73.1868	18.0676	43.634	43.6925
211	-71.2088	18.0676	44.5996	40.975
211	-69.2308	18.0676	45.0619	45.28
211	-67.2527	18.0676	45.3503	45.0678
211	-65.2747	18.0676	45.5708	43.68
211	-63.2967	18.0676	45.5489	42.4125
211	-61.3187	18.0676	44.9349	42.1333
211	-59.3407	18.0676	44.7873	42.04
211	-57.3626	18.0676	44.5774	42.3167
211	-55.3846	18.0676	45.832	44.7
211	-53.4066	18.0676	48.2641	47.0333
211	-51.4286	18.0676	50.042	50.9333
211	-49.4505	18.0676	51.4295	53.975
211	-47.4725	18.0676	51.9534	55.5
211	-45.4945	18.0676	52.992	56.075
211	-43.5165	18.0676	54.966	54.775
211	-41.5385	18.0676	56.9527	59
211	-39.5604	18.0676	58.4899	62.5
211	-37.5824	18.0676	58.572	62.075
211	-35.6044	18.0676	59.5066	62.92
211	-33.6264	18.0676	61.3024	65.3
211	-31.6484	18.0676	63.8251	61.5289
211	-29.6703	18.0676	65.3735	65
211	-27.6923	18.0676	66.477	66.25
211	-25.7143	18.0676	69.0051	66
211	-23.7363	18.0676	69.2816	69.5
211	-21.7582	18.0676	70.3776	73.3333
211	-19.7802	18.0676	71.7557	70.5
211	-17.8022	18.0676	73.2309	69.9762
211	-15.8242	18.0676	73.7106	71.664
211	-9.89011	18.0676	70.5611	64.6
211	0	18.0676	63.6994	68.2667
211	29.6703	18.0676	64.9816	69.8667
211	47.4725	18.0676	58.6092	63.44
211	51.4286	18.0676	57.0334	63.078
211	57.3626	18.0676	57.9534	68.7136
213	-75.1648	18.0676	43.1419	43.9286
213	-67.2527	18.0676	45.433	46.22
213	-31.6484	18.0676	63.6079	61.9
213	-9.89011	18.0676	70.2395	69.4
213	29.6703	18.0676	64.723	66.24
213	47.4725	18.0676	58.7516	55.11
213	55.3846	18.0676	57.3727	55.65
215	-67.2527	18.0676	45.6046	43.75
215	-31.6484	18.0676	63.6111	61.652
215	-11.8681	18.0676	71.4915	68.6
215	29.6703	18.0676	64.6267	69.6
215	47.4725	18.0676	58.8809	59.7
215	49.4505	18.0676	57.9154	56.445
215	51.4286	18.0676	57.1321	56.7333
215	55.3846	18.0676	57.2715	56.65
215	57.3626	18.0676	57.6778	77.5061
217	-67.2527	18.0676	45.7568	45.355
217	-31.6484	18.0676	63.5685	62.5217
217	29.6703	18.0676	64.4353	68.46
217	47.4725	18.0676	59.0071	63.9
217	49.4505	18.0676	57.9806	64.6125
217	55.3846	18.0676	57.4829	55.2
219	-67.2527	18.0676	45.8982	44.8125
219	-31.6484	18.0676	63.3103	62.802
219	29.6703	18.0676	64.1963	64.84
219	47.4725	18.0676	59.092	63.6
219	49.4505	18.0676	58.0155	63.4407
219	51.4286	18.0676	57.377	59.9346
219	53.4066	18.0676	57.3209	69.3464
219	55.3846	18.0676	57.8317	61.7724
219	57.3626	18.0676	58.4375	77.4333
219	59.3407	18.0676	58.1809	70.1604
221	-67.2527	18.0676	45.9029	45
221	-31.6484	18.0676	63.143	61.8525
221	-11.8681	18.0676	70.3487	69.1
221	29.6703	18.0676	63.7914	65
221	49.4505	18.0676	58.1106	61.7466
221	55.3846	18.0676	58.0123	61.86
223	-31.6484	18.0676	63.1646	63.415
223	-11.8681	18.0676	70.1272	73.3
223	29.6703	18.0676	62.9304	68.5
223	45.4945	18.0676	60.2614	61.91
223	47.4725	18.0676	59.3879	63.08
223	49.4505	18.0676	58.2172	62.5417
223	57.3626	18.0676	59.1475	63.125
225	-67.2527	18.0676	45.7195	43.2933
225	-31.6484	18.0676	63.0827	62.8113
225	-11.8681	18.0676	69.9518	73.7
225	29.6703	18.0676	62.235	61.14
225	45.4945	18.0676	60.3361	67.36
225	47.4725	18.0676	59.4472	62.98
225	49.4505	18.0676	58.0893	95.8727
227	-67.2527	18.0676	45.6537	46.95
227	-31.6484	18.0676	62.9983	63.8267
227	-11.8681	18.0676	69.4842	77.9
227	29.6703	18.0676	61.9578	64.82
227	45.4945	18.0676	60.2834	63.97
227	47.4725	18.0676	59.3242	64.42
227	49.4505	18.0676	57.693	66.0194
229	-67.2527	18.0676	45.556	44.735
229	-31.6484	18.0676	62.8964	64.855
229	-11.8681	18.0676	69.0474	70.6
229	29.6703	18.0676	62.3681	66.325
229	45.4945	18.0676	60.07	68.2793
229	47.4725	18.0676	59.1699	65.63
229	49.4505	18.0676	57.7846	59.815
231	-67.2527	18.0676	45.4354	46.1
231	-31.6484	18.0676	62.5718	63.05
231	-11.8681	18.0676	68.4166	71.3
231	29.6703	18.0676	63.241	63.7
231	45.4945	18.0676	60.0297	70.0783
231	47.4725	18.0676	59.7934	62.71
231	49.4505	18.0676	60.0973	62.5623
233	-67.2527	18.0676	45.1154	45.7375
233	-63.2967	18.0676	44.7642	43
233	-59.3407	18.0676	45.1883	43.45
233	-31.6484	18.0676	62.2363	64.808
233	29.6703	18.0676	64.0303	65.1
233	45.4945	18.0676	60.9391	75.2968
233	47.4725	18.0676	60.9618	70.825
233	49.4505	18.0676	61.6529	62.7501
235	-67.2527	18.0676	44.912	44.015
235	-65.2747	18.0676	44.9257	44.05
235	-57.3626	18.0676	46.1386	47.15
235	-55.3846	18.0676	46.9463	46.8
235	-53.4066	18.0676	47.738	46.4
235	-31.6484	18.0676	62.1159	63.0233
235	-11.8681	18.0676	67.8154	76.25
235	29.6703	18.0676	64.3453	66.125
235	45.4945	18.0676	61.356	67.8962
235	47.4725	18.0676	61.8982	71.825
237	-67.2527	18.0676	44.876	43.715
237	-31.6484	18.0676	61.876	62.195
237	-13.8462	18.0676	69.2417	68.5
237	29.6703	18.0676	64.173	64.72
237	31.6484	18.0676	63.3806	66.65
239	-31.6484	18.0676	61.6116	66.602
239	-13.8462	18.0676	69.0256	70.3
239	31.6484	18.0676	63.9475	64.6125
241	-67.2527	18.0676	44.7676	44.38
241	-31.6484	18.0676	61.3518	65.45
241	31.6484	18.0676	63.7865	63.3462
243	-67.2527	18.0676	44.7584	46.2075
243	-31.6484	18.0676	60.4207	66.2175
243	-13.8462	18.0676	68.5616	68.7
245	-67.2527	18.0676	44.7467	43.845
245	-31.6484	18.0676	59.5929	65.99
245	-13.8462	18.0676	68.1786	67.8
247	-67.2527	18.0676	44.7257	44.3575
247	-31.6484	18.0676	59.2449	63.352
247	-15.8242	18.0676	71.3378	66.4
249	-67.2527	18.0676	44.7387	44.3
249	-31.6484	18.0676	58.8781	70.45
249	-5.93407	18.0676	61.8946	63.4
249	-3.95604	18.0676	59.9372	59.55
249	-1.97802	18.0676	60.2456	65.3933
249	0	18.0676	63.0424	63.8925
249	1.97802	18.0676	66.322	72.218
249	3.95604	18.0676	66.4491	70.875
249	5.93407	18.0676	67.2838	78.702
249	7.91209	18.0676	67.4083	84.6967
249	9.89011	18.0676	68.5771	76.475
249	11.8681	18.0676	69.419	78.7333
249	13.8462	18.0676	70.0015	81.0571
249	15.8242	18.0676	70.6903	77.35
249	17.8022	18.0676	71.1001	79.15
249	21.7582	18.0676	72.5148	82.8475
249	23.7363	18.0676	73.3037	67.96
251	-67.2527	18.0676	44.7172	43.9
251	-31.6484	18.0676	58.727	65.3667
251	-15.8242	18.0676	72.1214	65.6
251	-5.93407	18.0676	62.0506	62.8682
251	-3.95604	18.0676	61.4684	56.75
251	-1.97802	18.0676	62.0033	56.4333
251	0	18.0676	63.1062	63
251	1.97802	18.0676	66.313	56.55
251	3.95604	18.0676	66.9969	71.7
251	5.93407	18.0676	67.1808	69.65
251	7.91209	18.0676	67.4632	70.9
251	9.89011	18.0676	69.2686	75.975
251	11.8681	18.0676	70.5768	74.065
251	13.8462	18.0676	71.2562	81.26
251	15.8242	18.0676	71.7856	78.8667
251	17.8022	18.0676	72.649	84.245
251	19.7802	18.0676	73.9305	79.4887
251	21.7582	18.0676	74.7159	76.6483
251	23.7363	18.0676	73.7698	77.71
253	-67.2527	18.0676	44.7421	45.2933
253	-31.6484	18.0676	58.4901	67.6025
253	-15.8242	18.0676	72.7191	67.4
253	-7.91209	18.0676	62.8501	63.3017
253	-5.93407	18.0676	61.7651	61.6333
255	-67.2527	18.0676	44.7192	43.63
255	-31.6484	18.0676	58.1758	68.7086
255	-15.8242	18.0676	72.7213	68.7
255	-9.89011	18.0676	64.0608	63.8371
255	-7.91209	18.0676	63.0046	61.2857
257	-69.2308	18.0676	44.6786	44.4833
257	-67.2527	18.0676	44.7018	45.2662
257	-65.2747	18.0676	44.6374	45.975
257	-63.2967	18.0676	44.8344	44.9529
257	-61.3187	18.0676	45.3286	47.429
257	-59.3407	18.0676	45.8651	47.0954
257	-57.3626	18.0676	46.4755	48.566
257	-55.3846	18.0676	47.1325	48.0875
257	-53.4066	18.0676	47.797	47.707
257	-51.4286	18.0676	48.1422	49.1333
257	-49.4505	18.0676	48.7304	50.6
257	-47.4725	18.0676	49.9948	51.3927
257	-45.4945	18.0676	51.6326	50.2257
257	-43.5165	18.0676	53.38	53.504
257	-41.5385	18.0676	54.9868	53.955
257	-39.5604	18.0676	56.0764	58.9233
257	-37.5824	18.0676	56.7384	58.445
257	-35.6044	18.0676	57.2316	61.215
257	-33.6264	18.0676	57.7142	61.3042
257	-31.6484	18.0676	58.0368	65.5612
257	-29.6703	18.0676	58.9884	64.8935
257	-27.6923	18.0676	59.5076	69.661
257	-25.7143	18.0676	61.3287	68.503
257	-23.7363	18.0676	64.3931	69.0323
257	-21.7582	18.0676	67.8507	70.9611
257	-19.7802	18.0676	70.9981	67.0057
257	-17.8022	18.0676	73.1476	72.1138
257	-15.8242	18.0676	72.4891	69.1667
257	-13.8462	18.0676	69.5448	69.344
257	-11.8681	18.0676	66.0985	66.435
257	-9.89011	18.0676	63.7853	64.2571
259	-67.2527	18.0676	44.6856	43.85
259	-31.6484	18.0676	57.863	66.2533
259	-27.6923	18.0676	59.2716	67.3
259	-25.7143	18.0676	61.1412	66.325
259	-15.8242	18.0676	72.2139	65.8
261	-67.2527	18.0676	44.6658	45.14
261	-31.6484	18.0676	57.6319	62.44
261	-13.8462	18.0676	69.5806	67.8
263	-67.2527	18.0676	44.6474	45.285
263	-31.6484	18.0676	57.3475	62.075
263	-13.8462	18.0676	69.6276	62.2
265	-67.2527	18.0676	44.6711	44.3125
265	-31.6484	18.0676	57.0726	63.54
265	-11.8681	18.0676	66.5488	63.2
265	25.7143	18.0676	60.6417	73.38
265	27.6923	18.0676	61.8685	91.9154
267	-31.6484	18.0676	56.8775	63.5325
267	25.7143	18.0676	60.9855	73.3
267	27.6923	18.0676	61.7546	80.25
269	-67.2527	18.0676	44.7748	44.185
269	-31.6484	18.0676	56.8503	62.77
269	-11.8681	18.0676	65.7119	62.8
269	27.6923	18.0676	61.8491	80.2457
271	-67.2527	18.0676	44.711	45.295
271	-31.6484	18.0676	56.9493	60.865
271	-11.8681	18.0676	64.9878	57.9
271	27.6923	18.0676	62.1562	77.7125
273	-67.2527	18.0676	44.73	44.805
273	-31.6484	18.0676	57.2195	64.4325
273	-11.8681	18.0676	65.5684	72.2
273	25.7143	18.0676	63.352	73.4
275	-67.2527	18.0676	44.772	45.4675
275	-31.6484	18.0676	57.8358	62.6017
275	-11.8681	18.0676	64.6396	56.7
275	25.7143	18.0676	63.3973	66.4714
275	27.6923	18.0676	62.9386	71.58
277	-67.2527	18.0676	44.8228	45.35
277	-31.6484	18.0676	58.5453	58.93
277	27.6923	18.0676	63.277	87.5692
279	-67.2527	18.0676	44.9162	43.5125
279	-31.6484	18.0676	59.3537	61.8317
279	-11.8681	18.0676	62.3908	63.7
281	-67.2527	18.0676	45.0553	44.83
281	-31.6484	18.0676	60.089	63.36
281	-11.8681	18.0676	64.9834	63.1
281	25.7143	18.0676	64.3522	70.7036
281	27.6923	18.0676	64.3062	74.9743
281	29.6703	18.0676	64.5142	77.2424
281	31.6484	18.0676	63.5884	74.1478
283	-67.2527	18.0676	45.3508	44
283	-31.6484	18.0676	60.7918	63.045
283	-11.8681	18.0676	66.5572	50.525
283	25.7143	18.0676	64.6282	65.1386
283	29.6703	18.0676	64.4763	80.1435
283	33.6264	18.0676	63.831	92.9731
285	-67.2527	18.0676	45.9392	43.3
285	-31.6484	18.0676	61.2266	60.39
285	25.7143	18.0676	64.8867	65.0475
285	35.6044	18.0676	65.2845	80.7574
287	-67.2527	18.0676	46.5876	44.1788
287	-31.6484	18.0676	61.1876	58.0252
287	25.7143	18.0676	67.1234	66.0475
287	35.6044	18.0676	63.1936	72.2284
287	37.5824	18.0676	62.1219	94.4
289	25.7143	18.0676	66.723	70.15
289	35.6044	18.0676	62.7624	67.9107
289	39.5604	18.0676	59.8206	81.9167
291	11.8681	18.0676	63.9855	71.585
291	13.8462	18.0676	66.8717	73.335
291	15.8242	18.0676	67.6168	75.8625
291	23.7363	18.0676	67.5293	71.185
291	25.7143	18.0676	66.8555	69.08
291	33.6264	18.0676	60.5352	67.44
291	37.5824	18.0676	62.1077	73.2758
291	39.5604	18.0676	60.574	80.4773
291	41.5385	18.0676	54.5342	86.1166
291	43.5165	18.0676	52.5543	89.6921
293	11.8681	18.0676	64.3763	67.15
293	13.8462	18.0676	67.1959	79.35
293	15.8242	18.0676	68.21	77.9575
293	17.8022	18.0676	68.0504	73.0614
293	19.7802	18.0676	67.8324	75.0515
293	23.7363	18.0676	67.7445	72.2463
293	25.7143	18.0676	66.8267	72.9159
293	27.6923	18.0676	65.3848	70.8732
293	29.6703	18.0676	61.7183	69.822
293	31.6484	18.0676	59.9826	69.75
293	33.6264	18.0676	60.0152	67.3014
293	35.6044	18.0676	61.4346	66.57
293	37.5824	18.0676	61.1851	63.8
293	41.5385	18.0676	54.43	79.7789
293	43.5165	18.0676	52.4819	80.0798
295	-65.2747	18.0676	47.9779	57.425
295	-63.2967	18.0676	46.2181	61.8
295	11.8681	18.0676	66.1022	69.71
295	13.8462	18.0676	67.6933	76.3
295	17.8022	18.0676	67.906	74.1771
295	19.7802	18.0676	67.9998	73.75
295	21.7582	18.0676	67.8984	74.9417
295	23.7363	18.0676	67.3542	74.3607
295	25.7143	18.0676	66.3105	73.83
295	27.6923	18.0676	64.8898	71.3075
295	29.6703	18.0676	61.6603	67.914
295	31.6484	18.0676	60.0553	66.4288
295	33.6264	18.0676	59.9637	66.5023
295	41.5385	18.0676	55.7984	82.3092
295	43.5165	18.0676	52.538	82.8592
297	-63.2967	18.0676	46.327	74.225
297	-61.3187	18.0676	45.4809	58.4
297	19.7802	18.0676	67.8887	85.98
297	23.7363	18.0676	67.1554	72.99
297	43.5165	18.0676	52.7938	76.8804
299	-63.2967	18.0676	45.9771	69.3778
299	21.7582	18.0676	67.2609	77.4146
299	23.7363	18.0676	66.9705	74.45
299	33.6264	18.0676	59.3379	71.09
301	-63.2967	18.0676	45.8634	60.1308
301	9.89011	18.0676	67.0582	76.17
301	19.7802	18.0676	68.2715	84.9269
301	23.7363	18.0676	67.3098	73.375
301	33.6264	18.0676	59.1697	63.1219
303	11.8681	18.0676	68.8615	90.925
303	17.8022	18.0676	69.0466	89.7561
303	23.7363	18.0676	66.7616	78.91
303	35.6044	18.0676	58.7284	70.445
305	7.91209	18.0676	68.7194	86.285
305	9.89011	18.0676	69.1255	86.3044
305	11.8681	18.0676	69.4781	83.13
305	13.8462	18.0676	69.5135	81.05
305	23.7363	18.0676	65.9677	76.76
305	33.6264	18.0676	58.7188	59.0731
305	37.5824	18.0676	58.0201	68.3
307	7.91209	18.0676	69.5378	86.1393
307	9.89011	18.0676	69.4154	84.9513
307	11.8681	18.0676	69.4718	76.5291
307	13.8462	18.0676	69.365	79.5121
307	15.8242	18.0676	69.0161	75.506
307	17.8022	18.0676	68.0928	81.3417
307	19.7802	18.0676	67.3145	76.7387
307	21.7582	18.0676	66.5338	78.7075
307	23.7363	18.0676	65.349	75.7029
307	25.7143	18.0676	63.9664	74.7275
307	27.6923	18.0676	62.2317	73.8614
307	29.6703	18.0676	60.4212	70.635
307	31.6484	18.0676	59.339	70.0817
307	33.6264	18.0676	58.7422	70.875
307	35.6044	18.0676	58.2417	65.5564
307	37.5824	18.0676	57.4685	68.3083
307	39.5604	18.0676	56.8482	69.7378
307	41.5385	18.0676	53.983	67.71
309	7.91209	18.0676	69.3146	94.1667
309	9.89011	18.0676	69.3774	86.8598
309	23.7363	18.0676	66.4791	79.4
309	37.5824	18.0676	57.5507	63.2683
309	39.5604	18.0676	56.5431	68.3
309	41.5385	18.0676	54.8371	70.5738
309	43.5165	18.0676	53.3538	69.0463
311	5.93407	18.0676	68.9222	83
311	7.91209	18.0676	69.3672	75.2477
311	9.89011	18.0676	69.4984	79
311	23.7363	18.0676	67.4481	74.99
311	43.5165	18.0676	54.7833	64.6267
311	55.3846	18.0676	50.0394	67.4133
313	-27.6923	18.0676	64.6817	68.1826
313	0	18.0676	69.6487	63.05
313	5.93407	18.0676	68.4325	78.9231
313	23.7363	18.0676	67.7259	73.53
313	43.5165	18.0676	54.3243	77.64
313	55.3846	18.0676	49.926	51.2444
315	-37.5824	18.0676	59.9484	68.28
315	-27.6923	18.0676	65.0978	64.0829
315	5.93407	18.0676	68.468	74.96
315	7.91209	18.0676	68.9004	89.5
315	23.7363	18.0676	67.5126	70.31
315	41.5385	18.0676	54.7618	68.2175
315	45.4945	18.0676	54.592	77.11
315	51.4286	18.0676	53.799	57.7073
315	53.4066	18.0676	52.056	62.7371
317	-33.6264	18.0676	62.35	68.84
317	-29.6703	18.0676	65.4398	63.561
317	3.95604	18.0676	68.6063	73.561
317	23.7363	18.0676	66.9047	82.98
317	39.5604	18.0676	55.8263	57.4333
317	41.5385	18.0676	53.2302	59.2167
317	43.5165	18.0676	52.5226	64.2529
317	45.4945	18.0676	53.5441	68.1951
317	49.4505	18.0676	53.5863	56.6591
317	51.4286	18.0676	53.6054	55
317	53.4066	18.0676	51.9447	54.06
317	59.3407	18.0676	49.6	81.8
319	-31.6484	18.0676	63.6725	73.56
319	-29.6703	18.0676	65.0374	61.2943
319	1.97802	18.0676	68.893	71.5122
319	5.93407	18.0676	68.6209	68.7
319	23.7363	18.0676	66.9499	69.77
319	39.5604	18.0676	54.7234	56.7222
319	41.5385	18.0676	53.2064	60.4667
319	43.5165	18.0676	52.5342	60.0357
319	47.4725	18.0676	51.6965	62.6667
319	49.4505	18.0676	52.6237	71.275
319	51.4286	18.0676	53.4864	57.4333
319	53.4066	18.0676	51.627	52.6
319	59.3407	18.0676	49.4784	69.7
321	-29.6703	18.0676	64.6669	62.322
321	-27.6923	18.0676	66.5497	76.74
321	0	18.0676	69.0349	72.878
321	1.97802	18.0676	68.8318	73.6586
321	3.95604	18.0676	69.4817	73.97
321	23.7363	18.0676	67.9383	72.55
321	43.5165	18.0676	52.4295	53.604
321	45.4945	18.0676	51.7537	58.0975
321	47.4725	18.0676	51.6119	54.9368
321	49.4505	18.0676	52.0506	60.9692
321	51.4286	18.0676	52.7025	69.9
321	53.4066	18.0676	51.5125	61.3
321	59.3407	18.0676	49.1845	55.0886
323	-53.4066	18.0676	47.7688	47.12
323	-29.6703	18.0676	64.6131	64.5293
323	1.97802	18.0676	68.7981	70.57
323	23.7363	18.0676	68.6304	70.785
323	43.5165	18.0676	52.4105	57.1667
323	45.4945	18.0676	52.1104	55.8667
323	59.3407	18.0676	49.1219	61.9
323	61.3187	18.0676	49.0477	51.7073
325	-55.3846	18.0676	46.7039	48.285
325	-53.4066	18.0676	47.6657	49.8924
325	-51.4286	18.0676	47.8818	50.2627
325	-49.4505	18.0676	47.0564	51.2189
325	-25.7143	18.0676	67.1917	75.71
325	23.7363	18.0676	68.9877	68.965
325	63.2967	18.0676	49.1165	51.9512
325	65.2747	18.0676	49.597	65.25
327	-57.3626	18.0676	46.2412	48.2696
327	-55.3846	18.0676	46.5261	49.4797
327	-49.4505	18.0676	47.1883	49.808
327	-47.4725	18.0676	49.1909	50.4579
327	-29.6703	18.0676	63.5821	64.6025
327	-21.7582	18.0676	67.5524	79.92
327	0	18.0676	68.1247	73.44
327	23.7363	18.0676	68.9913	71.17
327	31.6484	18.0676	59.9628	70.65
327	33.6264	18.0676	59.3521	73.65
327	59.3407	18.0676	49.4796	59.1
327	67.2527	18.0676	50.4732	75.3933
329	-59.3407	18.0676	46.4223	47.0547
329	-57.3626	18.0676	46.2918	48.2725
329	-45.4945	18.0676	50.7359	54.0932
329	-43.5165	18.0676	54.2817	55.0246
329	-29.6703	18.0676	63.1914	63.2439
329	33.6264	18.0676	59.3548	67.1
329	35.6044	18.0676	59.0001	68.9667
329	45.4945	18.0676	50.4412	64.64
329	59.3407	18.0676	49.2258	62.45
329	67.2527	18.0676	50.5294	74.2333
331	-43.5165	18.0676	54.1077	56.7955
331	-41.5385	18.0676	55.8653	60.5331
331	-29.6703	18.0676	62.7603	62.6374
331	-17.8022	18.0676	68.7411	78.18
331	-5.93407	18.0676	67.7339	74.03
331	-3.95604	18.0676	68.3526	73.38
331	-1.97802	18.0676	67.7003	70.13
331	9.89011	18.0676	68.782	75.41
331	11.8681	18.0676	68.5274	74.6
331	13.8462	18.0676	68.1408	74.7037
331	15.8242	18.0676	67.5014	73.735
331	17.8022	18.0676	66.9348	70.9237
331	19.7802	18.0676	66.6224	71.6643
331	21.7582	18.0676	67.4694	71.3175
331	23.7363	18.0676	68.1571	68.04
331	29.6703	18.0676	62.5947	67.85
331	31.6484	18.0676	60.1122	69.525
331	33.6264	18.0676	59.3967	67.5
331	57.3626	18.0676	49.5361	62.7
331	67.2527	18.0676	50.524	67
333	-39.5604	18.0676	56.2734	60.2803
333	-37.5824	18.0676	57.9619	58.1154
333	-29.6703	18.0676	62.1423	62.4683
333	-13.8462	18.0676	68.1759	78.63
333	5.93407	18.0676	68.3934	73.5971
333	7.91209	18.0676	68.4631	74.6629
333	9.89011	18.0676	68.3077	74.4467
333	21.7582	18.0676	66.2959	70.815
333	23.7363	18.0676	67.438	68.7436
333	25.7143	18.0676	66.8793	69.68
333	33.6264	18.0676	59.4636	63.6
333	35.6044	18.0676	59.5416	69.8
333	47.4725	18.0676	51.0372	54.56
333	55.3846	18.0676	50.497	60.8
333	65.2747	18.0676	49.988	75.8
333	67.2527	18.0676	50.5898	70.915
335	-37.5824	18.0676	57.4219	58.3179
335	-35.6044	18.0676	58.6066	60.3761
335	-33.6264	18.0676	59.6277	61.4693
335	-31.6484	18.0676	60.0185	66.6024
335	-29.6703	18.0676	61.2976	66.3096
335	-27.6923	18.0676	63.0204	67.5986
335	-25.7143	18.0676	63.5096	67.6589
335	-23.7363	18.0676	65.1586	67.8295
335	-21.7582	18.0676	66.9017	70.2101
335	-19.7802	18.0676	68.0834	71.989
335	-17.8022	18.0676	68.5591	73.3111
335	-15.8242	18.0676	68.7482	73.525
335	-13.8462	18.0676	67.9671	75.7481
335	-11.8681	18.0676	67.5536	74.5853
335	-9.89011	18.0676	67.5812	73.8636
335	-7.91209	18.0676	67.7112	69.7757
335	-5.93407	18.0676	67.4736	71.1681
335	-3.95604	18.0676	68.3933	70.1417
335	-1.97802	18.0676	68.4493	69.995
335	0	18.0676	67.8862	68.5455
335	1.97802	18.0676	67.0589	70.4163
335	3.95604	18.0676	67.1333	70.834
335	5.93407	18.0676	67.9224	70.405
335	17.8022	18.0676	64.6962	67.8049
335	25.7143	18.0676	66.8879	69.1467
335	27.6923	18.0676	64.8447	68.27
335	29.6703	18.0676	62.4603	69.1
335	31.6484	18.0676	60.4453	71.5
335	33.6264	18.0676	59.608	70.05
335	35.6044	18.0676	59.8505	79.725
335	37.5824	18.0676	59.7926	65.5
335	51.4286	18.0676	50.9116	66.2
335	53.4066	18.0676	50.7008	62.1
335	65.2747	18.0676	49.6737	63
337	-29.6703	18.0676	60.3315	60.6292
337	23.7363	18.0676	66.5075	65.12
337	29.6703	18.0676	63.2994	67.6262
337	31.6484	18.0676	60.6962	65.3625
337	33.6264	18.0676	59.7797	65.4333
337	37.5824	18.0676	60.4131	73.7
337	49.4505	18.0676	51.6356	60.1
337	51.4286	18.0676	51.2868	63.6
337	67.2527	18.0676	50.5485	68.98
337	69.2308	18.0676	49.3741	73.5
339	-29.6703	18.0676	59.9802	60.7463
339	23.7363	18.0676	64.7984	75.6098
339	25.7143	18.0676	66.7844	68.13
339	29.6703	18.0676	64.1094	71.0667
339	31.6484	18.0676	61.3797	68.1851
339	33.6264	18.0676	60.1135	64.302
339	35.6044	18.0676	60.5989	64.476
339	37.5824	18.0676	61.1154	69.3925
339	39.5604	18.0676	60.1172	64.27
339	41.5385	18.0676	58.0036	66.5033
339	43.5165	18.0676	55.4563	64.0288
339	45.4945	18.0676	53.1083	70.4246
339	47.4725	18.0676	52.6078	67.6867
339	49.4505	18.0676	52.1435	62.0243
339	51.4286	18.0676	51.6149	57.8
339	53.4066	18.0676	51.4285	64.635
339	55.3846	18.0676	51.2176	63.83
339	59.3407	18.0676	49.9633	63.985
339	61.3187	18.0676	49.2258	58.9833
339	63.2967	18.0676	49.2757	56.77
339	71.2088	18.0676	47.8243	72.2433
341	-29.6703	18.0676	60.3277	62.5073
341	25.7143	18.0676	65.6239	62.92
341	29.6703	18.0676	64.8473	67.1667
341	33.6264	18.0676	60.5577	75.1
341	35.6044	18.0676	60.8796	67.3
341	37.5824	18.0676	61.6952	69.02
341	39.5604	18.0676	60.8764	65.755
341	41.5385	18.0676	59.2707	68.0383
341	45.4945	18.0676	53.9892	66.45
341	47.4725	18.0676	53.3217	66.1171
341	49.4505	18.0676	52.8944	66.885
341	51.4286	18.0676	52.2038	59.8143
341	53.4066	18.0676	51.7676	59.3567
341	55.3846	18.0676	51.5881	59.4375
341	57.3626	18.0676	51.2515	57.096
341	59.3407	18.0676	50.4762	59.1271
341	61.3187	18.0676	49.5097	57.05
341	63.2967	18.0676	49.5569	58.574
341	71.2088	18.0676	47.7658	71.58
343	-29.6703	18.0676	60.6129	59.1317
343	27.6923	18.0676	66.979	65.01
343	29.6703	18.0676	64.7255	67
343	37.5824	18.0676	61.8326	64.6
343	41.5385	18.0676	60.1432	73.9
343	43.5165	18.0676	57.7849	63.85
343	61.3187	18.0676	49.5248	56.31
343	63.2967	18.0676	49.5697	54.2033
343	71.2088	18.0676	47.7371	66.4
343	75.1648	18.0676	46.8131	74.55
345	-29.6703	18.0676	60.4649	63.5707
345	27.6923	18.0676	66.8158	62.755
345	29.6703	18.0676	63.5684	70.0667
345	37.5824	18.0676	61.3663	66
345	41.5385	18.0676	60.541	74.8333
345	43.5165	18.0676	59.3665	69.1
345	55.3846	18.0676	51.9336	59.4
345	57.3626	18.0676	51.1733	59.68
345	61.3187	18.0676	49.4343	53.579
345	63.2967	18.0676	49.4573	52.4175
345	71.2088	18.0676	47.8667	63.1
345	75.1648	18.0676	46.9524	83.38
347	-29.6703	18.0676	60.3431	60.7512
347	29.6703	18.0676	61.2353	69.85
347	31.6484	18.0676	60.2531	66.3
347	33.6264	18.0676	60.7101	66.95
347	37.5824	18.0676	60.4895	78.45
347	39.5604	18.0676	59.8243	65.7
347	41.5385	18.0676	60.2301	66
347	53.4066	18.0676	52.503	65.5
347	55.3846	18.0676	52.3566	51.4
347	57.3626	18.0676	51.4212	49.3
347	59.3407	18.0676	50.1075	56.595
347	61.3187	18.0676	49.3034	54.4143
347	63.2967	18.0676	48.6947	53.04
347	71.2088	18.0676	48.0972	59.88
347	75.1648	18.0676	47.1987	76.0783
349	-29.6703	18.0676	60.2838	61.4098
349	31.6484	18.0676	60.362	69.5
349	33.6264	18.0676	60.1285	66.6
349	37.5824	18.0676	59.4132	77.275
349	39.5604	18.0676	58.5976	64.45
349	41.5385	18.0676	59.9489	71.0545
349	47.4725	18.0676	57.8689	67.39
349	51.4286	18.0676	53.1547	76.5
349	55.3846	18.0676	52.7594	55.6857
349	57.3626	18.0676	52.0647	60.0667
349	59.3407	18.0676	50.4127	55.5783
349	61.3187	18.0676	49.5864	51.7605
349	63.2967	18.0676	49.0798	58.47
349	71.2088	18.0676	48.5985	65.2
349	75.1648	18.0676	47.3444	69.56
349	81.0989	18.0676	44.5518	85.25
351	-29.6703	18.0676	60.2486	62.7219
351	35.6044	18.0676	61.5759	64.3825
351	37.5824	18.0676	60.4996	66.4317
351	39.5604	18.0676	59.2539	60.8667
351	41.5385	18.0676	60.5284	68.2
351	43.5165	18.0676	61.1312	69.6333
351	47.4725	18.0676	58.4371	70.53
351	49.4505	18.0676	58.8887	69.4757
351	55.3846	18.0676	53.5978	58.5231
351	57.3626	18.0676	53.1848	60.5545
351	59.3407	18.0676	51.4592	53.0262
351	61.3187	18.0676	50.3282	55.175
351	63.2967	18.0676	49.4609	55.1367
351	65.2747	18.0676	50.1067	54.81
351	75.1648	18.0676	47.4783	64.125
351	81.0989	18.0676	44.773	84.8
353	-29.6703	18.0676	60.1582	59.2707
353	49.4505	18.0676	57.2597	74.818
353	51.4286	18.0676	59.3652	74.945
353	57.3626	18.0676	54.9377	59.6
353	59.3407	18.0676	52.4412	58.1262
353	63.2967	18.0676	49.7921	54.77
353	75.1648	18.0676	47.4634	66.93
353	79.1209	18.0676	47.0398	81.4925
353	81.0989	18.0676	45.1912	90.42
355	-29.6703	18.0676	60.0523	60.5854
355	59.3407	18.0676	52.5449	73.75
355	61.3187	18.0676	51.1294	57.3933
355	75.1648	18.0676	47.4594	63.15
355	77.1429	18.0676	47.4485	80.825
355	79.1209	18.0676	47.5252	96.9775
355	81.0989	18.0676	45.8005	91.45
357	-29.6703	18.0676	59.9342	64.4488
357	-5.93407	18.0676	63.5301	74.135
357	-3.95604	18.0676	64.4005	68.415
357	-1.97802	18.0676	64.5043	69.462
357	0	18.0676	65.7199	71.826
357	1.97802	18.0676	66.8739	73.498
357	3.95604	18.0676	66.1452	73.4911
357	51.4286	18.0676	60.9991	96.0808
357	59.3407	18.0676	52.8015	78.4843
357	61.3187	18.0676	51.6897	58.5586
357	63.2967	18.0676	50.846	50.3306
357	71.2088	18.0676	50.689	65.2
357	73.1868	18.0676	48.1421	55.3
357	75.1648	18.0676	47.5735	63.5333
357	77.1429	18.0676	47.5922	76
357	79.1209	18.0676	48.0588	83.9436
357	81.0989	18.0676	46.4009	95.36
359	-29.6703	18.0676	59.9011	61.9805
359	-7.91209	18.0676	63.7656	74.335
359	55.3846	18.0676	59.9108	85.696
359	57.3626	18.0676	57.499	82.1325
359	73.1868	18.0676	48.4183	64.9
359	75.1648	18.0676	47.7971	62.7
359	77.1429	18.0676	47.8962	65.2
359	79.1209	18.0676	48.4921	81.739
1	-45.4945	54.7673	50.268	49.18
1	-43.5165	54.7673	53.0661	47.54
1	-41.5385	54.7673	54.9786	52.31
1	-37.5824	54.7673	58.094	62.75
1	-35.6044	54.7673	58.613	62.69
1	-33.6264	54.7673	59.241	62.66
1	-31.6484	54.7673	59.9342	62.5
1	-29.6703	54.7673	59.8257	63.465
1	-27.6923	54.7673	59.2167	59.295
1	-25.7143	54.7673	59.2717	64.76
1	-23.7363	54.7673	60.8832	62.855
1	-21.7582	54.7673	62.9157	61.5
1	-19.7802	54.7673	64.2166	68.18
1	-17.8022	54.7673	63.6178	66.87
1	-15.8242	54.7673	62.4127	70.73
1	61.3187	54.7673	53.4351	52.49
1	71.2088	54.7673	50.7586	57.22
1	79.1209	54.7673	48.8584	69.2442
1	81.0989	54.7673	47.5476	63.3
3	-49.4505	54.7673	47.3099	41.5
3	-29.6703	54.7673	59.7061	60.5024
3	55.3846	54.7673	59.7946	58.2986
3	75.1648	54.7673	48.4008	59.5
3	79.1209	54.7673	49.4642	64.5642
5	-47.4725	54.7673	48.5012	49
5	-45.4945	54.7673	50.4231	53.6
5	-29.6703	54.7673	59.6649	60.9659
5	75.1648	54.7673	48.8299	60.95
5	79.1209	54.7673	50.1633	66.6353
7	-45.4945	54.7673	50.4297	50.9
7	-43.5165	54.7673	52.6869	58.3
7	-29.6703	54.7673	59.4789	57.1902
7	75.1648	54.7673	49.3165	55
7	79.1209	54.7673	50.6044	67.463
9	-43.5165	54.7673	53.0816	53.8
9	-41.5385	54.7673	54.9156	53.6
9	-29.6703	54.7673	58.8042	51.0146
9	75.1648	54.7673	49.7542	63.4
9	79.1209	54.7673	50.8817	66.9105
11	-41.5385	54.7673	55.0006	51.2
11	-39.5604	54.7673	57.2496	63.85
11	-29.6703	54.7673	57.8998	58.7512
11	75.1648	54.7673	50.2993	60.7
11	79.1209	54.7673	50.9376	64.5161
13	-37.5824	54.7673	58.8027	64.45
13	-35.6044	54.7673	59.5319	71.7
13	-29.6703	54.7673	56.6574	57.6195
13	75.1648	54.7673	50.9149	56.8
13	81.0989	54.7673	48.3744	71.0717
15	-35.6044	54.7673	60.1581	69.8
15	-29.6703	54.7673	53.6018	61.7366
15	-27.6923	54.7673	53.9117	62
15	75.1648	54.7673	51.397	62.4
17	-33.6264	54.7673	57.9458	71.5
17	75.1648	54.7673	51.5866	52.9
29	-67.2527	54.7673	43.6169	44.585
29	-63.2967	54.7673	43.8164	41.645
29	-61.3187	54.7673	45.102	39.13
29	-59.3407	54.7673	45.685	43.5767
29	-57.3626	54.7673	45.7735	39.41
29	-55.3846	54.7673	45.9308	42.43
29	-53.4066	54.7673	46.2543	40.68
29	-51.4286	54.7673	46.6035	43.4233
29	-49.4505	54.7673	48.16	43.035
29	-47.4725	54.7673	49.1011	43.1233
29	-45.4945	54.7673	51.0392	48.1
29	-43.5165	54.7673	52.8671	44.78
29	-41.5385	54.7673	55.5689	62.34
29	-39.5604	54.7673	59.1288	56.39
29	-37.5824	54.7673	63.89	59.8467
29	-35.6044	54.7673	63.8277	66.6967
29	-33.6264	54.7673	66.7724	63.5867
31	-69.2308	54.7673	44.9772	42.3464
31	-67.2527	54.7673	43.5453	40.3775
31	-65.2747	54.7673	42.624	41.735
31	-63.2967	54.7673	43.6785	42.685
31	-61.3187	54.7673	44.9317	44.61
31	-59.3407	54.7673	45.6969	43.18
31	-57.3626	54.7673	45.8554	42.0167
31	-55.3846	54.7673	46.0538	38.84
31	-53.4066	54.7673	46.4302	42.4333
31	-51.4286	54.7673	46.7987	42.4967
31	-49.4505	54.7673	48.2705	41.07
31	-43.5165	54.7673	53.0447	54.83
31	-41.5385	54.7673	55.715	56.59
31	-39.5604	54.7673	58.9645	60.88
31	-37.5824	54.7673	62.8465	64.39
31	-35.6044	54.7673	63.3222	61.2567
31	-31.6484	54.7673	67.9471	64.9415
33	-67.2527	54.7673	43.1229	39.41
33	-31.6484	54.7673	67.3875	66.4083
35	-33.6264	54.7673	63.844	64.95
37	-33.6264	54.7673	62.9388	64.984
39	-33.6264	54.7673	62.6659	63.53
41	-33.6264	54.7673	61.7424	63.7533
43	-33.6264	54.7673	61.3829	63.568
45	-33.6264	54.7673	61.6249	65.51
47	-33.6264	54.7673	61.5739	64.59
49	-33.6264	54.7673	61.2224	64.4625
53	-33.6264	54.7673	60.8505	63.9625
55	-33.6264	54.7673	60.5608	61.705
57	-33.6264	54.7673	60.21	62.25
57	15.8242	54.7673	62.5753	52.425
57	17.8022	54.7673	62.5469	64.2029
59	-33.6264	54.7673	59.8648	64.855
59	17.8022	54.7673	63.2369	69.5478
59	19.7802	54.7673	64.6783	64.6333
61	-33.6264	54.7673	59.4869	64.0767
61	15.8242	54.7673	65.7725	71.3714
61	17.8022	54.7673	65.3401	56.475
61	19.7802	54.7673	67.1543	70.975
61	21.7582	54.7673	70.9737	67.0857
61	23.7363	54.7673	72.0244	57.5857
63	-33.6264	54.7673	59.3424	64.2633
63	15.8242	54.7673	66.5309	69.902
63	21.7582	54.7673	71.8661	72.4636
65	-33.6264	54.7673	59.3191	63.69
65	9.89011	54.7673	69.6952	74.0227
65	11.8681	54.7673	68.7888	72.565
65	13.8462	54.7673	68.1751	75.96
65	19.7802	54.7673	71.8996	75.9677
67	-33.6264	54.7673	59.2166	65.485
67	15.8242	54.7673	71.3121	76.595
67	17.8022	54.7673	72.2096	71.2806
67	19.7802	54.7673	71.8359	69.015
69	-33.6264	54.7673	59.1922	64.0275
69	15.8242	54.7673	73.4833	77.1143
71	-33.6264	54.7673	59.1241	65.6367
73	-33.6264	54.7673	59.0929	67.03
75	-33.6264	54.7673	58.7983	66.32
77	-31.6484	54.7673	61.5306	65.788
79	-67.2527	54.7673	47.0924	41.9
79	-65.2747	54.7673	45.6466	42.15
79	-33.6264	54.7673	58.7713	58.16
79	-29.6703	54.7673	63.8331	64.6825
79	-25.7143	54.7673	67.3449	67.52
79	-23.7363	54.7673	68.1456	67.03
79	-5.93407	54.7673	68.2602	70.34
79	0	54.7673	69.0218	65.95
79	5.93407	54.7673	69.1205	67.44
81	-63.2967	54.7673	44.4008	41.8667
81	-35.6044	54.7673	56.8011	58.47
81	-33.6264	54.7673	59.1652	58.86
81	-31.6484	54.7673	61.4669	66.35
81	-21.7582	54.7673	68.7737	66.93
81	-19.7802	54.7673	69.1371	67.33
81	-17.8022	54.7673	69.44	68.66
81	-15.8242	54.7673	69.4602	68.37
81	-9.89011	54.7673	67.8791	69.07
81	-7.91209	54.7673	67.5437	67.91
81	-3.95604	54.7673	67.6426	69.715
81	-1.97802	54.7673	67.8529	67.085
81	0	54.7673	69.4337	64.1
81	1.97802	54.7673	70.1937	66.105
81	3.95604	54.7673	70.0356	65.28
83	-65.2747	54.7673	46.1758	45.7
83	-63.2967	54.7673	44.8694	44.8
83	-61.3187	54.7673	44.2518	45.3
83	-59.3407	54.7673	44.3751	45.35
83	-57.3626	54.7673	44.9033	43.69
83	-35.6044	54.7673	56.872	60.24
83	-31.6484	54.7673	62.0325	67.2475
85	-65.2747	54.7673	46.1416	44.8
85	-55.3846	54.7673	45.7912	45.34
85	-35.6044	54.7673	56.9816	57.775
85	-31.6484	54.7673	62.3309	67.5
85	7.91209	54.7673	73.0255	71.4
85	9.89011	54.7673	74.3622	70.4
87	-53.4066	54.7673	47.2329	45.32
87	-33.6264	54.7673	59.513	58.145
87	-31.6484	54.7673	62.1555	67.25
87	7.91209	54.7673	72.2692	70.1
87	9.89011	54.7673	73.373	71.0615
87	11.8681	54.7673	73.3813	71
89	-51.4286	54.7673	48.8478	45.72
89	-31.6484	54.7673	62.0564	65.6933
89	5.93407	54.7673	71.1326	64.9
89	7.91209	54.7673	72.1399	67.52
89	11.8681	54.7673	73.2396	71.6333
89	13.8462	54.7673	73.615	70.1
89	15.8242	54.7673	73.6218	68.6
89	17.8022	54.7673	72.4255	67.5
91	-51.4286	54.7673	48.9281	47.8
91	-49.4505	54.7673	49.6847	47.12
91	-47.4725	54.7673	49.9511	47.9
91	-33.6264	54.7673	59.1203	58.29
91	-31.6484	54.7673	62.0528	65.3933
91	1.97802	54.7673	71.3811	67.25
91	3.95604	54.7673	71.6165	65.34
91	5.93407	54.7673	72.0992	65.925
93	-47.4725	54.7673	50.0281	46.46
93	-33.6264	54.7673	58.887	65.0633
93	-31.6484	54.7673	61.9672	59.27
93	-1.97802	54.7673	69.3325	66.6333
93	0	54.7673	70.3579	69
93	1.97802	54.7673	70.717	69.275
95	-45.4945	54.7673	50.4713	47.6
95	-43.5165	54.7673	51.1671	49.7775
95	-41.5385	54.7673	52.1	52.9833
95	-39.5604	54.7673	53.2533	53.516
95	-37.5824	54.7673	54.756	57.8033
95	-35.6044	54.7673	56.3208	58.825
95	-33.6264	54.7673	58.7285	62.4213
95	-31.6484	54.7673	62.0967	63.4875
95	-29.6703	54.7673	64.566	68.92
95	-27.6923	54.7673	66.0934	69.3
95	-25.7143	54.7673	66.876	72.75
95	-23.7363	54.7673	67.2884	72.75
95	-21.7582	54.7673	68.4411	71.5333
95	-19.7802	54.7673	68.9043	71.68
95	-17.8022	54.7673	69.3625	73.36
95	-15.8242	54.7673	69.5386	67.1
95	-13.8462	54.7673	69.0046	70.125
95	-11.8681	54.7673	69.9284	63.68
95	-9.89011	54.7673	69.7582	63.16
95	-7.91209	54.7673	69.7461	64.65
95	-5.93407	54.7673	70.2548	66.3
95	-3.95604	54.7673	70.1386	70.44
95	-1.97802	54.7673	69.4166	67.175
97	-33.6264	54.7673	59.3332	66.41
99	-33.6264	54.7673	59.6701	63.4667
101	-33.6264	54.7673	60.3087	65.18
101	-31.6484	54.7673	62.2073	65.0867
103	-31.6484	54.7673	62.2072	63.6867
105	-31.6484	54.7673	62.3477	66.465
107	-31.6484	54.7673	62.8924	65.6775
109	-39.5604	54.7673	57.3288	49.27
109	-31.6484	54.7673	63.4596	65.96
111	-31.6484	54.7673	64.884	68.2833
111	-23.7363	54.7673	66.3262	68
111	-21.7582	54.7673	66.4755	66.9
111	-19.7802	54.7673	66.5674	68.6
111	-17.8022	54.7673	67.6414	67.65
111	-15.8242	54.7673	67.6263	67.05
111	-11.8681	54.7673	67.5214	64.45
111	11.8681	54.7673	66.1947	68.1879
111	13.8462	54.7673	66.5645	71.9093
111	17.8022	54.7673	67.6448	64.7234
113	-31.6484	54.7673	65.0049	65.82
113	15.8242	54.7673	69.7404	69.5353
113	17.8022	54.7673	69.9105	70.2674
113	19.7802	54.7673	70.2136	67.2983
113	21.7582	54.7673	70.3029	67.9314
115	-33.6264	54.7673	63.1752	60.885
115	-31.6484	54.7673	63.4088	66.89
115	15.8242	54.7673	69.857	63
115	17.8022	54.7673	69.932	68.5289
115	19.7802	54.7673	70.3859	68.3395
115	21.7582	54.7673	70.5562	65.1452
117	17.8022	54.7673	68.9019	66.165
117	19.7802	54.7673	70.1613	67.2534
117	21.7582	54.7673	70.441	62.8297
119	17.8022	54.7673	67.8214	63.9913
119	19.7802	54.7673	70.6121	64.7718
119	21.7582	54.7673	70.923	68.3385
121	19.7802	54.7673	71.5435	68.1597
121	21.7582	54.7673	71.474	68.7921
123	19.7802	54.7673	71.6422	74.1909
123	21.7582	54.7673	71.9414	75.6016
127	27.6923	54.7673	70.7006	74.3333
133	31.6484	54.7673	70.9648	61.8267
135	29.6703	54.7673	67.108	62.68
135	31.6484	54.7673	69.8034	67.3
137	9.89011	54.7673	68.7618	76.885
137	15.8242	54.7673	72.0015	88.566
137	19.7802	54.7673	71.4551	74.6783
137	25.7143	54.7673	67.9459	72.6583
137	29.6703	54.7673	64.5804	63.9945
139	29.6703	54.7673	65.0504	61.46
141	29.6703	54.7673	65.1219	58.8
143	29.6703	54.7673	64.82	58.225
145	29.6703	54.7673	64.5112	61.3
145	31.6484	54.7673	64.3749	61.675
145	41.5385	54.7673	60.9107	53.87
147	29.6703	54.7673	64.4049	61.0667
147	31.6484	54.7673	64.0332	56
147	33.6264	54.7673	64.8631	38
147	37.5824	54.7673	56.8856	42
147	39.5604	54.7673	55.1347	56.23
147	41.5385	54.7673	58.6311	53.7583
149	29.6703	54.7673	64.3338	60.98
149	33.6264	54.7673	64.6767	58.45
149	35.6044	54.7673	60.9913	57.04
149	37.5824	54.7673	56.8878	52.3
149	39.5604	54.7673	54.418	51.25
149	41.5385	54.7673	56.7442	45.87
151	29.6703	54.7673	64.5594	58.2
151	33.6264	54.7673	64.1906	54
151	41.5385	54.7673	54.8991	50.795
153	15.8242	54.7673	70.5589	79.35
153	29.6703	54.7673	64.3953	60.5333
153	33.6264	54.7673	63.3191	60
153	43.5165	54.7673	54.0857	51.31
155	-29.6703	54.7673	67.8426	62.97
155	19.7802	54.7673	70.5446	78.6
155	25.7143	54.7673	69.105	77.7
155	29.6703	54.7673	64.1765	64.35
155	43.5165	54.7673	53.5588	55.1433
157	-29.6703	54.7673	68.3109	58.64
157	29.6703	54.7673	64.0237	61.54
157	35.6044	54.7673	57.2798	62.1333
157	45.4945	54.7673	54.3834	53.04
159	-29.6703	54.7673	68.0703	58.5771
159	29.6703	54.7673	64.1745	60.4333
159	39.5604	54.7673	50.6505	50.9
159	45.4945	54.7673	54.6109	55.63
159	47.4725	54.7673	55.6546	52.15
161	-29.6703	54.7673	66.3805	57.9367
161	29.6703	54.7673	64.4118	59.6
161	47.4725	54.7673	55.3791	51.706
163	-77.1429	54.7673	44.5712	44.575
163	-75.1648	54.7673	44.7813	49.6592
163	-29.6703	54.7673	65.1922	56.99
163	29.6703	54.7673	64.4845	59.1
163	47.4725	54.7673	55.2203	53.91
165	-75.1648	54.7673	44.7062	50.1739
165	-29.6703	54.7673	64.7728	56.676
165	-11.8681	54.7673	70.4598	69
165	-9.89011	54.7673	70.0576	63.98
165	-7.91209	54.7673	69.8399	63.05
165	-5.93407	54.7673	70.0798	69.41
165	-3.95604	54.7673	69.9193	68.3571
165	-1.97802	54.7673	68.0779	63.5
165	0	54.7673	68.3708	74.5
165	1.97802	54.7673	69.4379	69.18
165	3.95604	54.7673	69.2945	67.95
165	5.93407	54.7673	67.7736	69.1
165	29.6703	54.7673	64.4897	59.9
165	47.4725	54.7673	54.9756	52.57
165	49.4505	54.7673	54.8175	51.1
167	-77.1429	54.7673	44.4294	49.2697
167	-75.1648	54.7673	44.4892	49.6592
167	-29.6703	54.7673	64.764	58.4838
167	0	54.7673	68.0567	70.4375
167	29.6703	54.7673	64.3441	59.9333
167	47.4725	54.7673	54.6783	51.41
169	-77.1429	54.7673	44.3775	44.6452
169	-75.1648	54.7673	44.1594	49.7566
169	-73.1868	54.7673	44.4858	49.1074
169	-71.2088	54.7673	42.8355	42.6283
169	-69.2308	54.7673	42.3105	42.7433
169	-29.6703	54.7673	64.9811	58.1383
169	29.6703	54.7673	64.0157	63.1
169	47.4725	54.7673	54.7139	51.682
171	-77.1429	54.7673	44.2548	46.7211
171	-75.1648	54.7673	43.9356	50.7303
171	-73.1868	54.7673	44.0382	49.1723
171	-69.2308	54.7673	42.5849	42.49
171	-65.2747	54.7673	43.8458	51.925
171	-63.2967	54.7673	44.4653	52.3
171	-53.4066	54.7673	48.1264	51.225
171	-29.6703	54.7673	64.8732	56.4387
171	0	54.7673	66.7284	71.5
171	29.6703	54.7673	63.723	61.3
171	47.4725	54.7673	54.8538	53.14
171	53.4066	54.7673	51.5815	51.05
173	-77.1429	54.7673	44.1155	46.2321
173	-75.1648	54.7673	43.7895	49.9513
173	-69.2308	54.7673	42.8998	42.95
173	-67.2527	54.7673	43.357	42.785
173	-63.2967	54.7673	44.375	53.6
173	-61.3187	54.7673	45.3311	50.85
173	-59.3407	54.7673	46.7268	51.4
173	-57.3626	54.7673	47.5527	51.6
173	-55.3846	54.7673	47.7409	53.45
173	-29.6703	54.7673	65.1525	55.9575
173	0	54.7673	66.9687	71.5
173	29.6703	54.7673	63.5157	60.68
173	47.4725	54.7673	55.099	52.58
173	53.4066	54.7673	51.6945	50.6
175	-77.1429	54.7673	43.9513	45.3975
175	-75.1648	54.7673	43.6289	49.1723
175	-73.1868	54.7673	43.5193	46.9333
175	-67.2527	54.7673	43.5181	44.8375
175	-65.2747	54.7673	43.937	42.6
175	-59.3407	54.7673	46.6056	53.15
175	-29.6703	54.7673	65.1775	57.042
175	0	54.7673	66.6567	70.75
175	29.6703	54.7673	63.576	61.525
175	57.3626	54.7673	52.1134	48.5
177	-77.1429	54.7673	43.7318	46.3573
177	-75.1648	54.7673	43.2982	50.3408
177	-73.1868	54.7673	43.2643	42.66
177	-71.2088	54.7673	43.0203	48
177	-31.6484	54.7673	63.7513	54.4767
177	-29.6703	54.7673	65.1709	57.7667
177	0	54.7673	66.544	74.55
177	29.6703	54.7673	63.3448	59.8667
177	47.4725	54.7673	55.3053	53.27
179	-77.1429	54.7673	43.4567	44.8644
179	-75.1648	54.7673	42.9924	50.2434
179	-67.2527	54.7673	43.7206	43.085
179	-31.6484	54.7673	63.4803	57.2014
179	0	54.7673	66.3533	70.6
179	29.6703	54.7673	63.2669	61.625
179	47.4725	54.7673	55.4168	53.17
181	-77.1429	54.7673	43.1731	44.9891
181	-75.1648	54.7673	42.6793	43.81
181	-69.2308	54.7673	43.6164	43.09
181	-67.2527	54.7673	43.7757	43.245
181	-31.6484	54.7673	62.9257	60.2875
181	0	54.7673	66.1795	72.4
181	29.6703	54.7673	63.5635	61.8
181	47.4725	54.7673	55.5924	51.81
181	59.3407	54.7673	54.362	53.7
183	-77.1429	54.7673	42.9317	45.3301
183	-75.1648	54.7673	42.4327	44.285
183	-67.2527	54.7673	43.8077	43.335
183	-31.6484	54.7673	62.9235	59.354
183	0	54.7673	65.9977	70.6
183	29.6703	54.7673	63.5132	62.925
183	47.4725	54.7673	55.8723	52.78
185	-77.1429	54.7673	42.8196	48.1013
185	-75.1648	54.7673	42.2657	43.65
185	-73.1868	54.7673	42.6562	44.75
185	-67.2527	54.7673	43.7927	43.58
185	-53.4066	54.7673	49.7126	49.6
185	-43.5165	54.7673	56.2429	64.1333
185	-31.6484	54.7673	62.9864	60.005
185	0	54.7673	65.7957	69.95
185	29.6703	54.7673	63.4988	62.85
185	47.4725	54.7673	56.0939	52.62
187	-77.1429	54.7673	42.8007	47.4033
187	-73.1868	54.7673	42.7466	44.24
187	-67.2527	54.7673	43.7307	45.05
187	-45.4945	54.7673	56.4571	66.8333
187	-43.5165	54.7673	56.8957	63.6
187	-41.5385	54.7673	57.3157	71.2
187	-39.5604	54.7673	58.1826	70.58
187	-31.6484	54.7673	63.0942	57.7917
187	0	54.7673	65.5797	70.8
187	29.6703	54.7673	63.8759	60.25
187	47.4725	54.7673	56.3198	56.65
189	-71.2088	54.7673	42.8367	44.0433
189	-69.2308	54.7673	43.6635	44.1225
189	-67.2527	54.7673	43.7163	45.754
189	-65.2747	54.7673	44.1606	47.66
189	-63.2967	54.7673	44.288	49.0333
189	-61.3187	54.7673	44.5784	45.7607
189	-59.3407	54.7673	45.5253	47.6069
189	-57.3626	54.7673	46.3761	50.7286
189	-55.3846	54.7673	47.7603	49.45
189	-53.4066	54.7673	49.6384	56.5
189	-47.4725	54.7673	55.468	65.8
189	-45.4945	54.7673	56.7394	60.5
189	-39.5604	54.7673	58.3924	67.3
189	-37.5824	54.7673	58.5785	71.5
189	-35.6044	54.7673	59.768	65.5333
189	-33.6264	54.7673	61.4248	70.65
189	-31.6484	54.7673	63.2725	61.218
189	-27.6923	54.7673	67.331	67.6
189	-23.7363	54.7673	71.9358	76.7333
189	-21.7582	54.7673	72.6703	81.8
189	-19.7802	54.7673	72.9179	78.25
189	-15.8242	54.7673	71.938	77.35
189	29.6703	54.7673	63.9886	61.2
189	47.4725	54.7673	56.6093	56.55
191	-73.1868	54.7673	43.0412	44.53
191	-69.2308	54.7673	43.8757	45.3
191	-67.2527	54.7673	43.8083	43.272
191	-65.2747	54.7673	44.1375	46.8
191	-63.2967	54.7673	44.3115	47.7214
191	-61.3187	54.7673	44.6107	48.4538
191	-59.3407	54.7673	45.5084	49.5778
191	-57.3626	54.7673	46.2595	46.3636
191	-55.3846	54.7673	47.5215	54
191	-53.4066	54.7673	49.1534	57.275
191	-51.4286	54.7673	51.1074	53.3
191	-49.4505	54.7673	52.9495	60.25
191	-35.6044	54.7673	59.9343	65.5
191	-33.6264	54.7673	61.6696	70.4
191	-31.6484	54.7673	63.5039	63.6086
191	-29.6703	54.7673	65.4402	73.15
191	-27.6923	54.7673	67.4122	69.55
191	-25.7143	54.7673	69.2785	73
191	-21.7582	54.7673	72.5784	78.95
191	-17.8022	54.7673	71.8734	77.9
191	-15.8242	54.7673	72.2783	77.6
191	-13.8462	54.7673	72.2651	78.06
191	-11.8681	54.7673	71.9558	78.55
191	-9.89011	54.7673	71.6582	77.66
191	-7.91209	54.7673	71.0758	76.9
191	-5.93407	54.7673	69.6245	76.6
191	-3.95604	54.7673	67.7689	73.3333
191	-1.97802	54.7673	65.4329	69.1
191	0	54.7673	65.0576	68.02
191	29.6703	54.7673	64.262	61.0333
191	47.4725	54.7673	56.9644	54.96
191	59.3407	54.7673	57.7409	78.3
191	65.2747	54.7673	58.0106	68.0904
193	-67.2527	54.7673	44.0083	42.755
193	-31.6484	54.7673	63.6645	58.99
193	0	54.7673	65.0128	71.7
193	29.6703	54.7673	64.3803	61.9
193	57.3626	54.7673	57.0864	68.2167
195	-31.6484	54.7673	63.7525	62.7333
195	0	54.7673	64.8725	64
195	29.6703	54.7673	64.2936	63.9
195	47.4725	54.7673	56.9562	55.755
195	55.3846	54.7673	56.2761	61.6
197	-67.2527	54.7673	44.6672	47.4
197	-31.6484	54.7673	64.2694	60.74
197	0	54.7673	64.7416	59.9
197	47.4725	54.7673	56.9543	55.51
199	-67.2527	54.7673	44.7948	44.64
199	-65.2747	54.7673	44.4261	41
199	-31.6484	54.7673	64.531	61.6675
199	0	54.7673	64.5486	64.7333
199	29.6703	54.7673	63.9144	61.9
199	47.4725	54.7673	57.0257	57.08
201	-67.2527	54.7673	44.9254	46.505
201	-31.6484	54.7673	64.577	60.78
201	0	54.7673	64.3517	64.2
201	29.6703	54.7673	63.7897	65.5
201	47.4725	54.7673	57.2715	53.71
203	-77.1429	54.7673	43.8207	47.3905
203	-67.2527	54.7673	45.1367	43.48
203	-31.6484	54.7673	64.6922	59.0333
203	29.6703	54.7673	63.9218	65.9
205	-67.2527	54.7673	45.0452	44.3
205	-31.6484	54.7673	64.579	61.7267
205	0	54.7673	64.0524	64.5
205	29.6703	54.7673	64.5624	66.6
205	47.4725	54.7673	57.7661	55.47
207	-67.2527	54.7673	45.0572	44.36
207	-31.6484	54.7673	64.465	59.49
207	0	54.7673	63.8872	64.15
207	11.8681	54.7673	68.7535	66.5767
207	13.8462	54.7673	69.1259	68.245
207	15.8242	54.7673	69.5047	69.6
207	17.8022	54.7673	69.589	73.55
207	19.7802	54.7673	69.8356	72.785
207	21.7582	54.7673	69.3591	74.725
207	23.7363	54.7673	69.395	71.54
207	25.7143	54.7673	69.1704	68.48
207	27.6923	54.7673	67.401	66.36
207	29.6703	54.7673	64.6762	65.4
207	31.6484	54.7673	62.7477	61.0575
207	33.6264	54.7673	61.8166	57.6
207	35.6044	54.7673	60.6814	57
207	37.5824	54.7673	59.7817	57.4
207	39.5604	54.7673	59.2882	56
207	43.5165	54.7673	58.72	53.8
207	45.4945	54.7673	58.3257	55.49
207	47.4725	54.7673	58.0742	54.31
207	49.4505	54.7673	57.3998	53.5
207	51.4286	54.7673	56.5637	53.5
207	53.4066	54.7673	56.7016	53.1236
207	55.3846	54.7673	57.1706	53.217
209	-75.1648	54.7673	43.4117	45.016
209	-73.1868	54.7673	43.6024	44.08
209	-71.2088	54.7673	44.438	45.32
209	-69.2308	54.7673	44.8731	43.5375
209	-67.2527	54.7673	45.24	44.6767
209	-65.2747	54.7673	45.4144	43
209	-61.3187	54.7673	44.6603	44
209	-59.3407	54.7673	44.7491	43
209	-57.3626	54.7673	44.5766	42.5
209	-53.4066	54.7673	48.4786	46.9
209	-51.4286	54.7673	50.2365	51.45
209	-49.4505	54.7673	51.6872	49.4
209	-47.4725	54.7673	52.3019	52.18
209	-45.4945	54.7673	53.1472	51.5
209	-43.5165	54.7673	55.153	53.1
209	-41.5385	54.7673	57.2332	57.5
209	-39.5604	54.7673	58.6442	58.4
209	-35.6044	54.7673	59.7928	64
209	-33.6264	54.7673	61.9119	58
209	-31.6484	54.7673	64.2678	58.094
209	-29.6703	54.7673	65.5963	64.6
209	-27.6923	54.7673	66.6638	67.7
209	-25.7143	54.7673	68.5016	67.0667
209	-23.7363	54.7673	69.4135	68.6
209	-21.7582	54.7673	70.3606	69.65
209	-19.7802	54.7673	71.2484	72.3667
209	-17.8022	54.7673	72.5815	67.8747
209	-15.8242	54.7673	73.4832	75.4117
209	-13.8462	54.7673	73.3211	73.912
209	-11.8681	54.7673	72.3016	73.856
209	-9.89011	54.7673	70.9722	72.9417
209	-7.91209	54.7673	68.7971	69.474
209	-5.93407	54.7673	66.1521	65.7783
209	-3.95604	54.7673	63.9807	62.29
209	-1.97802	54.7673	63.5473	60.885
209	0	54.7673	63.7084	59.9633
209	1.97802	54.7673	64.8444	60.136
209	3.95604	54.7673	66.8814	62.4263
209	5.93407	54.7673	67.8119	62.372
209	7.91209	54.7673	68.3851	63.8767
209	9.89011	54.7673	68.6099	66.014
209	11.8681	54.7673	68.7405	66.035
209	13.8462	54.7673	69.119	67.8
209	15.8242	54.7673	69.4314	70.0233
209	17.8022	54.7673	69.7962	68.8
209	21.7582	54.7673	69.5734	69.78
209	23.7363	54.7673	69.4251	67.985
209	25.7143	54.7673	69.0007	66.7
209	27.6923	54.7673	67.3275	68.455
209	29.6703	54.7673	64.8345	65.3378
209	31.6484	54.7673	62.9503	61.1
209	33.6264	54.7673	61.9269	59.885
209	35.6044	54.7673	60.8285	58.9825
209	37.5824	54.7673	60.1427	58.0933
209	39.5604	54.7673	59.7678	54.8583
209	41.5385	54.7673	59.396	57.0375
209	43.5165	54.7673	59.1357	56.655
209	45.4945	54.7673	58.6921	53.565
209	47.4725	54.7673	58.3394	53.0517
209	49.4505	54.7673	57.6164	56.795
209	51.4286	54.7673	56.8382	53.3077
209	53.4066	54.7673	57.1503	53.3523
211	-75.1648	54.7673	43.2401	44.52
211	-73.1868	54.7673	43.6335	44.3
211	-71.2088	54.7673	44.5971	41.7333
211	-69.2308	54.7673	45.0578	43.53
211	-67.2527	54.7673	45.3448	44.802
211	-65.2747	54.7673	45.565	43.15
211	-63.2967	54.7673	45.543	43.56
211	-61.3187	54.7673	44.9299	42.2333
211	-59.3407	54.7673	44.7814	42.6
211	-57.3626	54.7673	44.5715	40.9
211	-55.3846	54.7673	45.8252	44.6
211	-53.4066	54.7673	48.2514	46.65
211	-51.4286	54.7673	50.0298	50.7333
211	-49.4505	54.7673	51.4184	53.9
211	-47.4725	54.7673	51.9431	52.1667
211	-45.4945	54.7673	52.9829	52.3
211	-43.5165	54.7673	54.9584	55.2
211	-41.5385	54.7673	56.9441	55.5
211	-39.5604	54.7673	58.4805	59
[truncated: 19,296 more rows]

## Sheet: EDFig4b-d
The DOC observation data are from Hansell, D. A. et al. Compilation of dissolved organic matter (DOM) data obtained from the global ocean surveys from 1994 to 2020 (NCEI Accession 0227166) [DOC]. NOAA National Centers for Environmental Information (2021). https://doi.org:doi.org/10.25921/s4f4-ye35
