# Supplementary material for: Biological carbon pump estimate based on multidecadal hydrographic data
Source: Nature. 2023 Dec 6;624(7992):579–85. doi: 10.1038/s41586-023-06772-4 (PMC10733149; doi:10.1038/s41586-023-06772-4)
Supplement: Supplementary file 10 — Source Data Extended Data Fig. 5 [file 41586_2023_6772_MOESM10_ESM.xls]

## Sheet: EDFig5a
Year	Month	Number of C12 measurements
1981	4	280
1981	5	240
1981	6	253
1981	7	255
1981	8	214
1981	9	260
1981	10	231
1982	6	0
1982	7	0
1982	10	0
1983	0	328
1983	1	304
1983	2	292
1983	3	1
1983	5	1
1983	8	1
1983	10	153
1983	11	42
1984	1	125
1984	2	188
1984	3	1
1984	5	1
1984	8	1
1984	11	1
1985	2	76
1985	3	355
1985	5	1
1985	9	1
1985	11	1
1986	1	1
1986	2	1
1986	4	433
1986	7	103
1986	8	231
1986	9	66
1986	10	17
1987	1	319
1987	2	273
1987	3	23
1987	4	28
1987	5	3
1987	6	1
1987	7	127
1987	8	121
1987	9	32
1987	11	32
1988	2	1
1988	5	40
1988	6	27
1988	7	17
1988	8	2
1988	10	2
1988	11	12
1989	0	34
1989	2	204
1989	3	146
1989	4	42
1989	5	140
1989	6	31
1989	7	2
1989	8	381
1989	9	100
1989	10	26
1989	11	1
1990	1	120
1990	2	490
1990	3	454
1990	4	213
1990	5	280
1990	6	23
1990	7	171
1990	8	71
1990	9	13
1991	2	355
1991	3	697
1991	4	307
1991	5	163
1991	6	404
1991	7	691
1991	8	607
1991	9	801
1991	10	32
1991	11	24
1992	2	247
1992	3	960
1992	4	256
1992	5	735
1992	6	838
1992	7	796
1992	8	682
1992	9	690
1992	10	868
1992	11	870
1993	0	565
1993	1	1247
1993	2	454
1993	3	885
1993	4	469
1993	5	351
1993	6	477
1993	7	752
1993	8	1310
1993	9	406
1993	10	338
1993	11	431
1994	0	231
1994	1	1592
1994	2	915
1994	3	1068
1994	4	1915
1994	5	1186
1994	6	488
1994	7	306
1994	8	744
1994	9	544
1994	10	1016
1994	11	429
1995	0	556
1995	1	1333
1995	2	964
1995	3	1093
1995	4	667
1995	5	771
1995	6	763
1995	7	528
1995	8	595
1995	9	620
1995	10	996
1995	11	248
1996	0	490
1996	1	1006
1996	2	647
1996	3	930
1996	4	543
1996	5	1040
1996	6	956
1996	7	362
1996	8	741
1996	9	517
1996	10	11
1996	11	563
1997	0	30
1997	1	392
1997	2	157
1997	3	120
1997	4	149
1997	5	974
1997	6	1334
1997	7	540
1997	8	1487
1997	9	315
1997	10	384
1997	11	634
1998	0	483
1998	1	495
1998	2	635
1998	3	315
1998	4	415
1998	5	128
1998	6	186
1998	7	244
1998	8	859
1998	9	245
1998	10	91
1998	11	225
1999	0	314
1999	1	148
1999	2	54
1999	5	328
1999	6	651
1999	7	520
1999	8	842
1999	9	423
1999	10	215
1999	11	105
2000	0	90
2000	1	393
2000	2	103
2000	3	9
2000	5	393
2000	6	314
2000	7	259
2000	8	175
2000	9	356
2000	10	748
2000	11	304
2001	1	275
2001	2	88
2001	4	16
2001	5	474
2001	6	1301
2001	7	584
2001	8	921
2001	9	184
2001	10	245
2001	11	514
2002	0	207
2002	1	289
2002	2	142
2002	3	39
2002	4	57
2002	5	571
2002	6	870
2002	7	417
2002	8	121
2002	9	284
2002	10	254
2002	11	133
2003	0	286
2003	1	343
2003	2	114
2003	3	390
2003	4	124
2003	5	201
2003	6	359
2003	7	1396
2003	8	1445
2003	9	763
2003	10	960
2003	11	1119
2004	0	391
2004	1	806
2004	2	382
2004	3	474
2004	4	818
2004	5	403
2004	6	598
2004	7	802
2004	8	1227
2004	9	29
2004	10	200
2004	11	436
2005	0	369
2005	1	1411
2005	2	1094
2005	3	391
2005	4	79
2005	5	688
2005	6	994
2005	7	135
2005	8	501
2005	9	1324
2005	10	349
2005	11	613
2006	0	536
2006	1	776
2006	2	830
2006	3	568
2006	4	70
2006	5	219
2006	6	816
2006	7	798
2006	8	180
2006	9	223
2006	10	227
2006	11	44
2007	0	13
2007	1	113
2007	2	588
2007	3	780
2007	4	600
2007	5	452
2007	6	362
2007	7	437
2007	8	1111
2007	9	632
2007	10	556
2007	11	689
2008	0	737
2008	1	1000
2008	2	1307
2008	3	576
2008	4	480
2008	5	129
2008	6	37
2008	7	73
2008	8	275
2008	9	602
2008	10	249
2008	11	100
2009	0	28
2009	1	600
2009	2	738
2009	3	702
2009	4	1226
2009	5	1146
2009	6	1013
2009	7	445
2009	8	118
2009	9	132
2009	10	224
2009	11	398
2010	0	696
2010	1	1113
2010	2	636
2010	3	379
2010	4	468
2010	5	391
2010	6	250
2010	7	364
2010	8	355
2010	9	192
2010	10	188
2010	11	215
2011	0	465
2011	1	575
2011	2	381
2011	3	728
2011	4	801
2011	5	391
2011	6	675
2011	7	544
2011	8	797
2011	9	519
2011	10	829
2011	11	67
2012	0	177
2012	1	386
2012	2	394
2012	3	264
2012	4	765
2012	5	520
2012	6	453
2012	7	595
2012	8	981
2012	9	187
2012	10	32
2012	11	184
2013	0	852
2013	1	855
2013	2	323
2013	3	289
2013	4	717
2013	5	957
2013	6	280
2013	7	440
2013	8	1160
2013	9	553
2013	10	136
2013	11	118
2014	0	229
2014	1	849
2014	2	366
2014	3	333
2014	4	623
2014	5	663
2014	6	224
2014	7	652
2014	8	1152
2014	9	164
2014	10	135
2014	11	84
2015	0	172
2015	1	299
2015	2	335
2015	3	329
2015	4	661
2015	5	1223
2015	6	866
2015	7	137
2015	8	788
2015	9	632
2015	10	262
2015	11	152
2016	0	342
2016	1	796
2016	2	616
2016	3	580
2016	4	657
2016	5	1158
2016	6	865
2016	7	322
2016	8	573
2016	9	238
2016	10	230
2016	11	259
2017	0	429
2017	1	1457
2017	2	673
2017	3	215
2017	4	229
2017	5	480
2017	6	390
2017	7	712
2017	8	639
2017	9	747
2017	11	118
2018	0	193
2018	1	449
2018	2	678
2018	3	1114
2018	4	1190
2018	5	1139
2018	6	410
2018	7	216
2018	8	458
2018	9	219
2018	10	78
2018	11	85
2019	2	63
2019	4	364
2019	5	222
2019	6	65
2020	0	22
2020	1	429

## Sheet: EDFig5b
Year	Month	Number of C14 measurements
1981	3	26
1981	4	183
1981	5	38
1981	6	59
1981	7	81
1981	8	50
1981	9	72
1981	10	71
1983	0	77
1983	1	111
1983	2	98
1986	4	4
1986	7	46
1986	8	24
1986	10	2
1986	11	4
1989	8	57
1990	1	47
1990	2	120
1990	3	13
1990	4	9
1990	5	18
1990	10	12
1991	2	100
1991	3	250
1991	4	17
1991	6	299
1991	7	210
1991	8	272
1991	9	320
1992	2	79
1992	3	302
1992	4	20
1992	5	221
1992	6	200
1992	7	231
1992	8	104
1992	9	242
1992	10	411
1992	11	276
1993	0	169
1993	1	270
1993	2	134
1993	3	477
1993	4	80
1993	5	173
1993	6	186
1993	7	96
1993	8	254
1993	10	246
1993	11	126
1994	1	94
1994	2	54
1994	3	272
1994	4	269
1994	7	87
1994	8	69
1994	9	46
1994	10	135
1994	11	34
1995	0	215
1995	1	243
1995	2	198
1995	3	222
1995	4	153
1995	5	235
1995	6	165
1995	7	237
1995	8	139
1995	9	215
1995	10	72
1995	11	116
1996	0	216
1996	1	332
1996	2	217
1996	3	77
1996	5	170
1996	6	390
1996	8	7
1996	9	120
1997	7	116
1997	8	219
1997	9	27
1998	1	117
1998	2	253
1998	4	11
1999	5	144
1999	6	82
1999	9	100
2001	8	373
2003	6	10
2003	7	14
2003	8	432
2003	9	358
2003	10	241
2003	11	436
2004	0	209
2004	1	321
2004	6	112
2004	7	231
2004	8	277
2005	1	371
2005	2	348
2005	5	38
2005	6	284
2005	11	177
2006	0	207
2006	1	79
2006	2	273
2006	3	314
2007	2	121
2007	3	224
2007	4	264
2007	7	23
2007	8	150
2007	10	185
2007	11	195
2008	0	155
2008	2	241
2008	3	50
2009	1	106
2009	3	89
2009	4	311
2009	5	137
2009	9	33
2009	11	23
2010	0	191
2010	1	148
2010	2	55
2010	3	209
2010	4	186
2011	0	24
2011	1	94
2011	2	21
2011	3	174
2011	4	272
2011	6	63
2011	7	103
2011	8	57
2011	9	3
2011	10	21
2013	3	18
2013	4	314
2013	5	282
2013	6	0
2013	7	158
2013	10	17
2013	11	159
2014	0	152
2014	1	339
2014	3	18
2014	4	291
2014	5	37
2015	4	184
2015	5	152
2015	6	271
2016	2	126
2016	3	223
2016	4	188
2016	11	43
2017	0	171
2017	1	204
2018	3	25
2018	4	2
2018	11	75

## Sheet: EDFig5c
years	above 100 m	below 100 m
1851	-0.0220842	0.000108419
1852	0.0279359	0.000507922
1853	0.0358714	0.000969814
1854	0.0723849	0.00149907
1855	0.0749541	0.00222234
1856	0.163333	0.00337114
1857	0.219184	0.00497416
1858	0.295476	0.00708719
1859	0.307658	0.00944587
1860	0.364809	0.0120092
1861	0.408262	0.0149127
1862	0.525757	0.0185613
1863	0.58768	0.0228138
1864	0.711925	0.02769
1865	0.764898	0.0328539
1866	0.863736	0.0384608
1867	0.918763	0.0442887
1868	1.018	0.0502868
1869	1.11325	0.056888
1870	1.23974	0.0643136
1871	1.31242	0.0721685
1872	1.4361	0.0804497
1873	1.52621	0.0891996
1874	1.67787	0.0984661
1875	1.76679	0.10819
1876	1.90803	0.118427
1877	2.01157	0.129043
1878	2.17113	0.140228
1879	2.27543	0.151843
1880	2.42971	0.163952
1881	2.56377	0.176515
1882	2.76809	0.189845
1883	2.92829	0.203935
1884	3.11698	0.218644
1885	3.23456	0.233798
1886	3.39764	0.249347
1887	3.5304	0.265243
1888	3.71622	0.281557
1889	3.87976	0.298502
1890	4.06467	0.315879
1891	4.21901	0.333773
1892	4.41707	0.351998
1893	4.54436	0.370468
1894	4.72498	0.389262
1895	4.87435	0.408373
1896	5.0545	0.427979
1897	5.15483	0.448002
1898	5.2718	0.468286
1899	5.39286	0.488852
1900	5.62345	0.509936
1901	5.81459	0.531695
1902	6.05889	0.554061
1903	6.24007	0.576919
1904	6.44678	0.600332
1905	6.58462	0.623968
1906	6.80419	0.647748
1907	6.98447	0.672083
1908	7.21556	0.697019
1909	7.39626	0.722724
1910	7.60624	0.748679
1911	7.77929	0.775014
1912	7.99592	0.801853
1913	8.16275	0.828966
1914	8.38595	0.856389
1915	8.58142	0.884428
1916	8.84542	0.913109
1917	9.06094	0.942385
1918	9.29716	0.9721
1919	9.45455	1.00204
1920	9.66378	1.03246
1921	9.83745	1.06339
1922	10.1247	1.09484
1923	10.3548	1.12677
1924	10.6227	1.15919
1925	10.8056	1.19207
1926	11.0231	1.22512
1927	11.2375	1.25874
1928	11.5234	1.29276
1929	11.7387	1.32727
1930	11.9949	1.36225
1931	12.1743	1.39764
1932	12.3927	1.43292
1933	12.5683	1.46849
1934	12.7715	1.5041
1935	12.9286	1.53979
1936	13.131	1.57574
1937	13.281	1.61201
1938	13.5002	1.64806
1939	13.6997	1.68431
1940	13.9251	1.72073
1941	14.0824	1.75705
1942	14.2546	1.79344
1943	14.3738	1.82979
1944	14.5777	1.86609
1945	14.7519	1.90278
1946	14.9663	1.93955
1947	15.1137	1.97663
1948	15.288	2.0137
1949	15.4586	2.05106
1950	15.7258	2.08883
1951	15.9335	2.12728
1952	16.1402	2.16609
1953	16.3163	2.20524
1954	16.5546	2.24496
1955	16.7989	2.28567
1956	17.1305	2.32717
1957	17.4064	2.36988
1958	17.7155	2.4134
1959	18.0073	2.4581
1960	18.3591	2.50386
1961	18.6787	2.5508
1962	19.0588	2.59886
1963	19.4214	2.64849
1964	19.8227	2.69943
1965	20.1995	2.75188
1966	20.6106	2.80562
1967	20.9853	2.86096
1968	21.4849	2.91797
1969	21.9625	2.9772
1970	22.4923	3.03833
1971	23.0071	3.10183
1972	23.5878	3.16731
1973	24.1665	3.23543
1974	24.8295	3.30598
1975	25.4792	3.37911
1976	26.1981	3.45469
1977	26.8414	3.53258
1978	27.5575	3.61273
1979	28.2552	3.69573
1980	28.9856	3.78093
1981	29.6888	3.86876
1982	30.474	3.95885
1983	31.2206	4.05151
1984	32.0761	4.14663
1985	32.8843	4.24465
1986	33.7417	4.34479
1987	34.5679	4.44778
1988	35.451	4.55287
1989	36.2677	4.66056
1990	37.101	4.76976
1991	37.9009	4.88091
1992	38.7473	4.99336
1993	39.4835	5.10717
1994	40.2604	5.22184
1995	40.9825	5.33791
1996	41.8248	5.4553
1997	42.6527	5.57509
1998	43.5541	5.6969
1999	44.4078	5.82109
2000	45.3309	5.94715
2001	46.2127	6.07576
2002	47.1642	6.20634
2003	48.0867	6.33969
2004	49.0634	6.47544
2005	50.0076	6.61391
2006	51.0589	6.75447
2007	52.0445	6.89791
2008	53.0595	7.04309
2009	54.0432	7.19075
2010	55.1199	7.34069
2011	56.1514	7.4937
2012	57.1884	7.64798
2013	58.2137	7.80501
2014	59.3425	7.96441
2015	60.5699	8.12614
2016	61.8809	8.29015
2017	63.2605	8.4564
2018	64.6939	8.62483
2019	66.1662	8.79538
2020	67.6624	8.96801
