# Supplementary material for: Biological carbon pump estimate based on multidecadal hydrographic data
Source: Nature. 2023 Dec 6;624(7992):579–85. doi: 10.1038/s41586-023-06772-4 (PMC10733149; doi:10.1038/s41586-023-06772-4)
Supplement: Supplementary file 11 — Source Data Extended Data Fig. 6 [file 41586_2023_6772_MOESM11_ESM.xlsx]

## Sheet: EDFig6a
lon	lat	CNPP (mg C/m2/day)	CbPM 12 hours
1	-89.011	0
1	-87.033	0
1	-85.0549	0
1	-83.0769	0
1	-81.0989	0
1	-79.1209	0
1	-77.1429	0
1	-75.1648	0
1	-73.1868	0
1	-71.2088	1
1	-69.2308	118.779
1	-67.2527	169.865
1	-65.2747	170.237
1	-63.2967	187.924
1	-61.3187	180.767
1	-59.3407	169.261
1	-57.3626	173.568
1	-55.3846	153.848
1	-53.4066	176.8
1	-51.4286	185.631
1	-49.4505	197.352
1	-47.4725	215.201
1	-45.4945	218.728
1	-43.5165	230.014
1	-41.5385	292.911
1	-39.5604	367.322
1	-37.5824	383.866
1	-35.6044	321.908
1	-33.6264	296.49
1	-31.6484	309.52
1	-29.6703	336.707
1	-27.6923	344.757
1	-25.7143	352.105
1	-23.7363	363.103
1	-21.7582	378.892
1	-19.7802	413.398
1	-17.8022	472.227
1	-15.8242	525.26
1	-13.8462	537.592
1	-11.8681	545.893
1	-9.89011	572.446
1	-7.91209	735.113
1	-5.93407	993.317
1	-3.95604	1079.92
1	-1.97802	925.552
1	0	675.323
1	1.97802	528.133
1	3.95604	771.909
1	5.93407	1234.97
1	7.91209	0
1	9.89011	0
1	11.8681	0
1	13.8462	0
1	15.8242	0
1	17.8022	0
1	19.7802	0
1	21.7582	0
1	23.7363	0
1	25.7143	0
1	27.6923	0
1	29.6703	0
1	31.6484	0
1	33.6264	1
1	35.6044	413.818
1	37.5824	0
1	39.5604	0
1	41.5385	0
1	43.5165	0
1	45.4945	0
1	47.4725	0
1	49.4505	0
1	51.4286	933.776
1	53.4066	998.337
1	55.3846	479.086
1	57.3626	324.56
1	59.3407	285.463
1	61.3187	374.553
1	63.2967	423.293
1	65.2747	342.872
1	67.2527	249.178
1	69.2308	171.302
1	71.2088	133.656
1	73.1868	118.501
1	75.1648	140.987
1	77.1429	161.044
1	79.1209	164.333
1	81.0989	176.4
1	83.0769	1
1	85.0549	1
1	87.033	1
1	89.011	0
3	-89.011	0
3	-87.033	0
3	-85.0549	0
3	-83.0769	0
3	-81.0989	0
3	-79.1209	0
3	-77.1429	0
3	-75.1648	0
3	-73.1868	0
3	-71.2088	0
3	-69.2308	115.464
3	-67.2527	164.447
3	-65.2747	167.221
3	-63.2967	188.066
3	-61.3187	169.361
3	-59.3407	168.654
3	-57.3626	170.853
3	-55.3846	150.37
3	-53.4066	173.168
3	-51.4286	181.8
3	-49.4505	199.693
3	-47.4725	229.92
3	-45.4945	240.853
3	-43.5165	231.74
3	-41.5385	294.007
3	-39.5604	362.635
3	-37.5824	384.312
3	-35.6044	325.601
3	-33.6264	294.855
3	-31.6484	316.716
3	-29.6703	341.651
3	-27.6923	353.429
3	-25.7143	362.897
3	-23.7363	372.039
3	-21.7582	397.667
3	-19.7802	431.699
3	-17.8022	489.244
3	-15.8242	549.993
3	-13.8462	579.916
3	-11.8681	568.156
3	-9.89011	618.605
3	-7.91209	767.692
3	-5.93407	1110.78
3	-3.95604	1210.46
3	-1.97802	962.148
3	0	642.886
3	1.97802	516.637
3	3.95604	667.899
3	5.93407	1341.55
3	7.91209	0
3	9.89011	0
3	11.8681	0
3	13.8462	0
3	15.8242	0
3	17.8022	0
3	19.7802	0
3	21.7582	0
3	23.7363	0
3	25.7143	0
3	27.6923	0
3	29.6703	0
3	31.6484	0
3	33.6264	1
3	35.6044	427.144
3	37.5824	0
3	39.5604	0
3	41.5385	0
3	43.5165	0
3	45.4945	0
3	47.4725	0
3	49.4505	0
3	51.4286	998.565
3	53.4066	885.146
3	55.3846	473.145
3	57.3626	358.173
3	59.3407	351.264
3	61.3187	411.484
3	63.2967	427.472
3	65.2747	368.623
3	67.2527	272.174
3	69.2308	168.407
3	71.2088	127.805
3	73.1868	117.183
3	75.1648	132.509
3	77.1429	149.9
3	79.1209	162.697
3	81.0989	177.156
3	83.0769	1
3	85.0549	1
3	87.033	1
3	89.011	0
5	-89.011	0
5	-87.033	0
5	-85.0549	0
5	-83.0769	0
5	-81.0989	0
5	-79.1209	0
5	-77.1429	0
5	-75.1648	0
5	-73.1868	0
5	-71.2088	0
5	-69.2308	92.846
5	-67.2527	174.801
5	-65.2747	181.397
5	-63.2967	181.189
5	-61.3187	164.31
5	-59.3407	173.513
5	-57.3626	164.88
5	-55.3846	150.337
5	-53.4066	170.871
5	-51.4286	177.211
5	-49.4505	198.764
5	-47.4725	227.851
5	-45.4945	257.696
5	-43.5165	251.076
5	-41.5385	302.165
5	-39.5604	370.671
5	-37.5824	390.731
5	-35.6044	325.173
5	-33.6264	295.991
5	-31.6484	325.935
5	-29.6703	350.82
5	-27.6923	375.37
5	-25.7143	393.857
5	-23.7363	396.798
5	-21.7582	451.861
5	-19.7802	491.065
5	-17.8022	537.173
5	-15.8242	595.037
5	-13.8462	614.026
5	-11.8681	622.895
5	-9.89011	690.437
5	-7.91209	797.153
5	-5.93407	1269.97
5	-3.95604	1406.4
5	-1.97802	1071.08
5	0	726.081
5	1.97802	519.001
5	3.95604	899.571
5	5.93407	0
5	7.91209	0
5	9.89011	0
5	11.8681	0
5	13.8462	0
5	15.8242	0
5	17.8022	0
5	19.7802	0
5	21.7582	0
5	23.7363	0
5	25.7143	0
5	27.6923	0
5	29.6703	0
5	31.6484	0
5	33.6264	1
5	35.6044	379.5
5	37.5824	346.382
5	39.5604	311.826
5	41.5385	329.408
5	43.5165	0
5	45.4945	0
5	47.4725	0
5	49.4505	0
5	51.4286	0
5	53.4066	809.357
5	55.3846	522.296
5	57.3626	404.167
5	59.3407	471.894
5	61.3187	0
5	63.2967	404.229
5	65.2747	399.534
5	67.2527	349.739
5	69.2308	174.585
5	71.2088	129.479
5	73.1868	110.466
5	75.1648	123.574
5	77.1429	130.529
5	79.1209	141.145
5	81.0989	171.054
5	83.0769	1
5	85.0549	1
5	87.033	1
5	89.011	0
7	-89.011	0
7	-87.033	0
7	-85.0549	0
7	-83.0769	0
7	-81.0989	0
7	-79.1209	0
7	-77.1429	0
7	-75.1648	0
7	-73.1868	0
7	-71.2088	0
7	-69.2308	91.3763
7	-67.2527	188.569
7	-65.2747	175.058
7	-63.2967	175.05
7	-61.3187	173.136
7	-59.3407	180.77
7	-57.3626	171.883
7	-55.3846	158.703
7	-53.4066	169.606
7	-51.4286	174.219
7	-49.4505	196.93
7	-47.4725	219.247
7	-45.4945	261.047
7	-43.5165	264.251
7	-41.5385	308.07
7	-39.5604	368.161
7	-37.5824	391.684
7	-35.6044	330.802
7	-33.6264	309.37
7	-31.6484	336.882
7	-29.6703	363.526
7	-27.6923	396.114
7	-25.7143	422.272
7	-23.7363	437.977
7	-21.7582	511.873
7	-19.7802	588.756
7	-17.8022	662.443
7	-15.8242	726.742
7	-13.8462	703.514
7	-11.8681	737.839
7	-9.89011	778.687
7	-7.91209	943.976
7	-5.93407	1468.36
7	-3.95604	1567.37
7	-1.97802	1247.44
7	0	993.122
7	1.97802	748.744
7	3.95604	1368.05
7	5.93407	0
7	7.91209	0
7	9.89011	0
7	11.8681	0
7	13.8462	0
7	15.8242	0
7	17.8022	0
7	19.7802	0
7	21.7582	0
7	23.7363	0
7	25.7143	0
7	27.6923	0
7	29.6703	0
7	31.6484	0
7	33.6264	1
7	35.6044	342.085
7	37.5824	323.472
7	39.5604	295.387
7	41.5385	311.722
7	43.5165	0
7	45.4945	0
7	47.4725	0
7	49.4505	0
7	51.4286	0
7	53.4066	988.397
7	55.3846	842.411
7	57.3626	570.04
7	59.3407	0
7	61.3187	0
7	63.2967	363.102
7	65.2747	337.085
7	67.2527	352.708
7	69.2308	187.822
7	71.2088	133.382
7	73.1868	103.747
7	75.1648	119.866
7	77.1429	140.282
7	79.1209	134.094
7	81.0989	161.737
7	83.0769	23.8775
7	85.0549	1
7	87.033	1
7	89.011	0
9	-89.011	0
9	-87.033	0
9	-85.0549	0
9	-83.0769	0
9	-81.0989	0
9	-79.1209	0
9	-77.1429	0
9	-75.1648	0
9	-73.1868	0
9	-71.2088	0
9	-69.2308	76.6616
9	-67.2527	185.496
9	-65.2747	190.094
9	-63.2967	181.47
9	-61.3187	185.53
9	-59.3407	182.181
9	-57.3626	170.109
9	-55.3846	164.423
9	-53.4066	168.904
9	-51.4286	179.302
9	-49.4505	196.428
9	-47.4725	221.976
9	-45.4945	222.779
9	-43.5165	244.256
9	-41.5385	309.164
9	-39.5604	372.893
9	-37.5824	389.38
9	-35.6044	340.478
9	-33.6264	336.866
9	-31.6484	360.61
9	-29.6703	387.112
9	-27.6923	429.233
9	-25.7143	474.267
9	-23.7363	511.958
9	-21.7582	576.508
9	-19.7802	702.367
9	-17.8022	932.31
9	-15.8242	910.119
9	-13.8462	799.82
9	-11.8681	844.451
9	-9.89011	931.174
9	-7.91209	1166.24
9	-5.93407	1589.15
9	-3.95604	1611.99
9	-1.97802	1609.82
9	0	1804.5
9	1.97802	1375.41
9	3.95604	2016.54
9	5.93407	0
9	7.91209	0
9	9.89011	0
9	11.8681	0
9	13.8462	0
9	15.8242	0
9	17.8022	0
9	19.7802	0
9	21.7582	0
9	23.7363	0
9	25.7143	0
9	27.6923	0
9	29.6703	0
9	31.6484	0
9	33.6264	1
9	35.6044	314.161
9	37.5824	303.741
9	39.5604	283.592
9	41.5385	0
9	43.5165	0
9	45.4945	0
9	47.4725	0
9	49.4505	0
9	51.4286	0
9	53.4066	0
9	55.3846	0
9	57.3626	0
9	59.3407	0
9	61.3187	0
9	63.2967	0
9	65.2747	312.226
9	67.2527	264.643
9	69.2308	187.809
9	71.2088	150.381
9	73.1868	116.076
9	75.1648	125.28
9	77.1429	139.309
9	79.1209	141.156
9	81.0989	158.001
9	83.0769	20.7801
9	85.0549	1
9	87.033	1
9	89.011	0
11	-89.011	0
11	-87.033	0
11	-85.0549	0
11	-83.0769	0
11	-81.0989	0
11	-79.1209	0
11	-77.1429	0
11	-75.1648	0
11	-73.1868	0
11	-71.2088	0
11	-69.2308	87.0742
11	-67.2527	185.841
11	-65.2747	181.642
11	-63.2967	185.303
11	-61.3187	182.848
11	-59.3407	185.101
11	-57.3626	165.966
11	-55.3846	160.914
11	-53.4066	166.708
11	-51.4286	176.447
11	-49.4505	186.508
11	-47.4725	208.659
11	-45.4945	196.619
11	-43.5165	253.582
11	-41.5385	319.067
11	-39.5604	374.599
11	-37.5824	388.426
11	-35.6044	358.3
11	-33.6264	364.453
11	-31.6484	388.146
11	-29.6703	416.761
11	-27.6923	467.226
11	-25.7143	578.827
11	-23.7363	643.695
11	-21.7582	737.196
11	-19.7802	1078.34
11	-17.8022	1285.96
11	-15.8242	1170.76
11	-13.8462	901.236
11	-11.8681	930.377
11	-9.89011	1114.6
11	-7.91209	1366.37
11	-5.93407	1553.49
11	-3.95604	1649.71
11	-1.97802	0
11	0	0
11	1.97802	0
11	3.95604	0
11	5.93407	0
11	7.91209	0
11	9.89011	0
11	11.8681	0
11	13.8462	0
11	15.8242	0
11	17.8022	0
11	19.7802	0
11	21.7582	0
11	23.7363	0
11	25.7143	0
11	27.6923	0
11	29.6703	0
11	31.6484	0
11	33.6264	814.429
11	35.6044	403.705
11	37.5824	296.364
11	39.5604	247.779
11	41.5385	0
11	43.5165	0
11	45.4945	0
11	47.4725	0
11	49.4505	0
11	51.4286	0
11	53.4066	0
11	55.3846	0
11	57.3626	0
11	59.3407	0
11	61.3187	0
11	63.2967	0
11	65.2747	375.678
11	67.2527	259.48
11	69.2308	194.919
11	71.2088	177.304
11	73.1868	140.74
11	75.1648	122.591
11	77.1429	111.133
11	79.1209	150.058
11	81.0989	154.311
11	83.0769	76.9296
11	85.0549	1
11	87.033	1
11	89.011	0
13	-89.011	0
13	-87.033	0
13	-85.0549	0
13	-83.0769	0
13	-81.0989	0
13	-79.1209	0
13	-77.1429	0
13	-75.1648	0
13	-73.1868	0
13	-71.2088	0
13	-69.2308	76.2542
13	-67.2527	160.15
13	-65.2747	188.312
13	-63.2967	178.837
13	-61.3187	189.764
13	-59.3407	189.369
13	-57.3626	173.761
13	-55.3846	166.161
13	-53.4066	165.311
13	-51.4286	164.142
13	-49.4505	160.502
13	-47.4725	187.852
13	-45.4945	207.41
13	-43.5165	267.071
13	-41.5385	350.245
13	-39.5604	393.002
13	-37.5824	397.827
13	-35.6044	386.881
13	-33.6264	418.899
13	-31.6484	435.795
13	-29.6703	485.056
13	-27.6923	585.121
13	-25.7143	855.53
13	-23.7363	1117.32
13	-21.7582	1554.44
13	-19.7802	0
13	-17.8022	0
13	-15.8242	0
13	-13.8462	0
13	-11.8681	1132.72
13	-9.89011	1387.11
13	-7.91209	1439.6
13	-5.93407	0
13	-3.95604	0
13	-1.97802	0
13	0	0
13	1.97802	0
13	3.95604	0
13	5.93407	0
13	7.91209	0
13	9.89011	0
13	11.8681	0
13	13.8462	0
13	15.8242	0
13	17.8022	0
13	19.7802	0
13	21.7582	0
13	23.7363	0
13	25.7143	0
13	27.6923	0
13	29.6703	0
13	31.6484	0
13	33.6264	337.476
13	35.6044	296.268
13	37.5824	274.998
13	39.5604	243.867
13	41.5385	0
13	43.5165	0
13	45.4945	0
13	47.4725	0
13	49.4505	0
13	51.4286	0
13	53.4066	0
13	55.3846	0
13	57.3626	0
13	59.3407	0
13	61.3187	0
13	63.2967	0
13	65.2747	0
13	67.2527	302.223
13	69.2308	202.575
13	71.2088	191.739
13	73.1868	144.128
13	75.1648	116.674
13	77.1429	106.378
13	79.1209	0
13	81.0989	158.36
13	83.0769	132.155
13	85.0549	1
13	87.033	1
13	89.011	0
15	-89.011	0
15	-87.033	0
15	-85.0549	0
15	-83.0769	0
15	-81.0989	0
15	-79.1209	0
15	-77.1429	0
15	-75.1648	0
15	-73.1868	0
15	-71.2088	0
15	-69.2308	85.9263
15	-67.2527	157.826
15	-65.2747	171.026
15	-63.2967	185.421
15	-61.3187	212.556
15	-59.3407	198.965
15	-57.3626	181.47
15	-55.3846	166.839
15	-53.4066	169.44
15	-51.4286	165.542
15	-49.4505	155.582
15	-47.4725	180.49
15	-45.4945	209.789
15	-43.5165	268.409
15	-41.5385	365.739
15	-39.5604	440.096
15	-37.5824	410.592
15	-35.6044	427.96
15	-33.6264	480.977
15	-31.6484	551.364
15	-29.6703	970.533
15	-27.6923	1346.48
15	-25.7143	0
15	-23.7363	0
15	-21.7582	0
15	-19.7802	0
15	-17.8022	0
15	-15.8242	0
15	-13.8462	0
15	-11.8681	0
15	-9.89011	0
15	-7.91209	0
15	-5.93407	0
15	-3.95604	0
15	-1.97802	0
15	0	0
15	1.97802	0
15	3.95604	0
15	5.93407	0
15	7.91209	0
15	9.89011	0
15	11.8681	0
15	13.8462	0
15	15.8242	0
15	17.8022	0
15	19.7802	0
15	21.7582	0
15	23.7363	0
15	25.7143	0
15	27.6923	0
15	29.6703	0
15	31.6484	0
15	33.6264	290.164
15	35.6044	281.805
15	37.5824	0
15	39.5604	0
15	41.5385	0
15	43.5165	0
15	45.4945	0
15	47.4725	0
15	49.4505	0
15	51.4286	0
15	53.4066	0
15	55.3846	0
15	57.3626	0
15	59.3407	0
15	61.3187	0
15	63.2967	0
15	65.2747	0
15	67.2527	0
15	69.2308	224.703
15	71.2088	195.313
15	73.1868	130.916
15	75.1648	112.694
15	77.1429	118.177
15	79.1209	0
15	81.0989	161.962
15	83.0769	137.306
15	85.0549	1
15	87.033	1
15	89.011	0
17	-89.011	0
17	-87.033	0
17	-85.0549	0
17	-83.0769	0
17	-81.0989	0
17	-79.1209	0
17	-77.1429	0
17	-75.1648	0
17	-73.1868	0
17	-71.2088	0
17	-69.2308	116.593
17	-67.2527	144.577
17	-65.2747	151.642
17	-63.2967	183.426
17	-61.3187	230.055
17	-59.3407	204.192
17	-57.3626	181.589
17	-55.3846	173.593
17	-53.4066	165.645
17	-51.4286	160.502
17	-49.4505	145.846
17	-47.4725	186.562
17	-45.4945	217.044
17	-43.5165	277.131
17	-41.5385	413.146
17	-39.5604	454.485
17	-37.5824	467.325
17	-35.6044	512.249
17	-33.6264	807.085
17	-31.6484	1396.35
17	-29.6703	1713.49
17	-27.6923	0
17	-25.7143	0
17	-23.7363	0
17	-21.7582	0
17	-19.7802	0
17	-17.8022	0
17	-15.8242	0
17	-13.8462	0
17	-11.8681	0
17	-9.89011	0
17	-7.91209	0
17	-5.93407	0
17	-3.95604	0
17	-1.97802	0
17	0	0
17	1.97802	0
17	3.95604	0
17	5.93407	0
17	7.91209	0
17	9.89011	0
17	11.8681	0
17	13.8462	0
17	15.8242	0
17	17.8022	0
17	19.7802	0
17	21.7582	0
17	23.7363	0
17	25.7143	0
17	27.6923	0
17	29.6703	0
17	31.6484	268.769
17	33.6264	268.849
17	35.6044	261.246
17	37.5824	249.102
17	39.5604	283.999
17	41.5385	310.384
17	43.5165	0
17	45.4945	0
17	47.4725	0
17	49.4505	0
17	51.4286	0
17	53.4066	0
17	55.3846	0
17	57.3626	0
17	59.3407	0
17	61.3187	0
17	63.2967	0
17	65.2747	0
17	67.2527	0
17	69.2308	256.37
17	71.2088	195.906
17	73.1868	131.132
17	75.1648	149.591
17	77.1429	0
17	79.1209	0
17	81.0989	158.258
17	83.0769	120.66
17	85.0549	1
17	87.033	1
17	89.011	0
19	-89.011	0
19	-87.033	0
19	-85.0549	0
19	-83.0769	0
19	-81.0989	0
19	-79.1209	0
19	-77.1429	0
19	-75.1648	0
19	-73.1868	0
19	-71.2088	0
19	-69.2308	110.362
19	-67.2527	126.476
19	-65.2747	132.009
19	-63.2967	181.972
19	-61.3187	211.776
19	-59.3407	207.578
19	-57.3626	181.454
19	-55.3846	177.125
19	-53.4066	162.019
19	-51.4286	153.615
19	-49.4505	154.617
19	-47.4725	191.756
19	-45.4945	223.97
19	-43.5165	274.916
19	-41.5385	425.054
19	-39.5604	475.163
19	-37.5824	494.879
19	-35.6044	608.918
19	-33.6264	0
19	-31.6484	0
19	-29.6703	0
19	-27.6923	0
19	-25.7143	0
19	-23.7363	0
19	-21.7582	0
19	-19.7802	0
19	-17.8022	0
19	-15.8242	0
19	-13.8462	0
19	-11.8681	0
19	-9.89011	0
19	-7.91209	0
19	-5.93407	0
19	-3.95604	0
19	-1.97802	0
19	0	0
19	1.97802	0
19	3.95604	0
19	5.93407	0
19	7.91209	0
19	9.89011	0
19	11.8681	0
19	13.8462	0
19	15.8242	0
19	17.8022	0
19	19.7802	0
19	21.7582	0
19	23.7363	0
19	25.7143	0
19	27.6923	0
19	29.6703	0
19	31.6484	248.909
19	33.6264	241.362
19	35.6044	229.534
19	37.5824	228.609
19	39.5604	248.26
19	41.5385	254.328
19	43.5165	0
19	45.4945	0
19	47.4725	0
19	49.4505	0
19	51.4286	0
19	53.4066	0
19	55.3846	0
19	57.3626	0
19	59.3407	0
19	61.3187	0
19	63.2967	0
19	65.2747	0
19	67.2527	0
19	69.2308	0
19	71.2088	207.198
19	73.1868	141.463
19	75.1648	177.594
19	77.1429	156.476
19	79.1209	163.981
19	81.0989	142.217
19	83.0769	31.9993
19	85.0549	1
19	87.033	1
19	89.011	0
21	-89.011	0
21	-87.033	0
21	-85.0549	0
21	-83.0769	0
21	-81.0989	0
21	-79.1209	0
21	-77.1429	0
21	-75.1648	0
21	-73.1868	0
21	-71.2088	0
21	-69.2308	141.843
21	-67.2527	118.15
21	-65.2747	128.548
21	-63.2967	179.746
21	-61.3187	188.16
21	-59.3407	197.56
21	-57.3626	181.848
21	-55.3846	178.51
21	-53.4066	163.143
21	-51.4286	149.279
21	-49.4505	168.882
21	-47.4725	190.74
21	-45.4945	210.092
21	-43.5165	290.536
21	-41.5385	406.046
21	-39.5604	478.643
21	-37.5824	471.37
21	-35.6044	756.096
21	-33.6264	0
21	-31.6484	0
21	-29.6703	0
21	-27.6923	0
21	-25.7143	0
21	-23.7363	0
21	-21.7582	0
21	-19.7802	0
21	-17.8022	0
21	-15.8242	0
21	-13.8462	0
21	-11.8681	0
21	-9.89011	0
21	-7.91209	0
21	-5.93407	0
21	-3.95604	0
21	-1.97802	0
21	0	0
21	1.97802	0
21	3.95604	0
21	5.93407	0
21	7.91209	0
21	9.89011	0
21	11.8681	0
21	13.8462	0
21	15.8242	0
21	17.8022	0
21	19.7802	0
21	21.7582	0
21	23.7363	0
21	25.7143	0
21	27.6923	0
21	29.6703	0
21	31.6484	0
21	33.6264	227.675
21	35.6044	209.176
21	37.5824	222.047
21	39.5604	0
21	41.5385	0
21	43.5165	0
21	45.4945	0
21	47.4725	0
21	49.4505	0
21	51.4286	0
21	53.4066	0
21	55.3846	0
21	57.3626	0
21	59.3407	0
21	61.3187	0
21	63.2967	0
21	65.2747	0
21	67.2527	0
21	69.2308	0
21	71.2088	200.809
21	73.1868	141.739
21	75.1648	172.969
21	77.1429	197.338
21	79.1209	147.952
21	81.0989	151.775
21	83.0769	26.8981
21	85.0549	1
21	87.033	1
21	89.011	0
23	-89.011	0
23	-87.033	0
23	-85.0549	0
23	-83.0769	0
23	-81.0989	0
23	-79.1209	0
23	-77.1429	0
23	-75.1648	0
23	-73.1868	0
23	-71.2088	0
23	-69.2308	149.111
23	-67.2527	119.999
23	-65.2747	135.301
23	-63.2967	171.934
23	-61.3187	174.833
23	-59.3407	181.614
23	-57.3626	177.574
23	-55.3846	178.63
23	-53.4066	157.806
23	-51.4286	137.036
23	-49.4505	169.143
23	-47.4725	196.186
23	-45.4945	240.058
23	-43.5165	328.565
23	-41.5385	419.051
23	-39.5604	506.317
23	-37.5824	404.223
23	-35.6044	635.444
23	-33.6264	0
23	-31.6484	0
23	-29.6703	0
23	-27.6923	0
23	-25.7143	0
23	-23.7363	0
23	-21.7582	0
23	-19.7802	0
23	-17.8022	0
23	-15.8242	0
23	-13.8462	0
23	-11.8681	0
23	-9.89011	0
23	-7.91209	0
23	-5.93407	0
23	-3.95604	0
23	-1.97802	0
23	0	0
23	1.97802	0
23	3.95604	0
23	5.93407	0
23	7.91209	0
23	9.89011	0
23	11.8681	0
23	13.8462	0
23	15.8242	0
23	17.8022	0
23	19.7802	0
23	21.7582	0
23	23.7363	0
23	25.7143	0
23	27.6923	0
23	29.6703	0
23	31.6484	0
23	33.6264	231.624
23	35.6044	211.748
23	37.5824	0
23	39.5604	0
23	41.5385	0
23	43.5165	0
23	45.4945	0
23	47.4725	0
23	49.4505	0
23	51.4286	0
23	53.4066	0
23	55.3846	0
23	57.3626	0
23	59.3407	0
23	61.3187	0
23	63.2967	0
23	65.2747	0
23	67.2527	0
23	69.2308	0
23	71.2088	183.724
23	73.1868	133.49
23	75.1648	146.615
23	77.1429	203.914
23	79.1209	120.663
23	81.0989	138.421
23	83.0769	1
23	85.0549	1
23	87.033	1
23	89.011	0
25	-89.011	0
25	-87.033	0
25	-85.0549	0
25	-83.0769	0
25	-81.0989	0
25	-79.1209	0
25	-77.1429	0
25	-75.1648	0
25	-73.1868	0
25	-71.2088	0
25	-69.2308	161.143
25	-67.2527	127.435
25	-65.2747	122.728
25	-63.2967	163.714
25	-61.3187	175.4
25	-59.3407	176.005
25	-57.3626	171.828
25	-55.3846	173.424
25	-53.4066	155.311
25	-51.4286	123.155
25	-49.4505	166.359
25	-47.4725	199.89
25	-45.4945	228.179
25	-43.5165	335.142
25	-41.5385	436.799
25	-39.5604	518.133
25	-37.5824	465.291
25	-35.6044	480.816
25	-33.6264	0
25	-31.6484	0
25	-29.6703	0
25	-27.6923	0
25	-25.7143	0
25	-23.7363	0
25	-21.7582	0
25	-19.7802	0
25	-17.8022	0
25	-15.8242	0
25	-13.8462	0
25	-11.8681	0
25	-9.89011	0
25	-7.91209	0
25	-5.93407	0
25	-3.95604	0
25	-1.97802	0
25	0	0
25	1.97802	0
25	3.95604	0
25	5.93407	0
25	7.91209	0
25	9.89011	0
25	11.8681	0
25	13.8462	0
25	15.8242	0
25	17.8022	0
25	19.7802	0
25	21.7582	0
25	23.7363	0
25	25.7143	0
25	27.6923	0
25	29.6703	0
25	31.6484	0
25	33.6264	219.243
25	35.6044	223.918
25	37.5824	235.997
25	39.5604	0
25	41.5385	0
25	43.5165	0
25	45.4945	0
25	47.4725	0
25	49.4505	0
25	51.4286	0
25	53.4066	0
25	55.3846	0
25	57.3626	0
25	59.3407	0
25	61.3187	0
25	63.2967	0
25	65.2747	0
25	67.2527	0
25	69.2308	0
25	71.2088	191.545
25	73.1868	123.567
25	75.1648	129.783
25	77.1429	155.832
25	79.1209	101.804
25	81.0989	129.101
25	83.0769	61.1328
25	85.0549	1
25	87.033	1
25	89.011	0
27	-89.011	0
27	-87.033	0
27	-85.0549	0
27	-83.0769	0
27	-81.0989	0
27	-79.1209	0
27	-77.1429	0
27	-75.1648	0
27	-73.1868	0
27	-71.2088	0
27	-69.2308	159.642
27	-67.2527	137.59
27	-65.2747	119.813
27	-63.2967	158.057
27	-61.3187	179.655
27	-59.3407	173.481
27	-57.3626	166.775
27	-55.3846	166.862
27	-53.4066	151.564
27	-51.4286	116.335
27	-49.4505	156.091
27	-47.4725	187.812
27	-45.4945	227.959
27	-43.5165	318.259
27	-41.5385	428.996
27	-39.5604	499.598
27	-37.5824	481.752
27	-35.6044	430.955
27	-33.6264	847.234
27	-31.6484	0
27	-29.6703	0
27	-27.6923	0
27	-25.7143	0
27	-23.7363	0
27	-21.7582	0
27	-19.7802	0
27	-17.8022	0
27	-15.8242	0
27	-13.8462	0
27	-11.8681	0
27	-9.89011	0
27	-7.91209	0
27	-5.93407	0
27	-3.95604	0
27	-1.97802	0
27	0	0
27	1.97802	0
27	3.95604	0
27	5.93407	0
27	7.91209	0
27	9.89011	0
27	11.8681	0
27	13.8462	0
27	15.8242	0
27	17.8022	0
27	19.7802	0
27	21.7582	0
27	23.7363	0
27	25.7143	0
27	27.6923	0
27	29.6703	0
27	31.6484	210.18
27	33.6264	218.078
27	35.6044	229.013
27	37.5824	253.928
27	39.5604	0
27	41.5385	0
27	43.5165	0
27	45.4945	0
27	47.4725	0
27	49.4505	0
27	51.4286	0
27	53.4066	0
27	55.3846	0
27	57.3626	0
27	59.3407	0
27	61.3187	0
27	63.2967	0
27	65.2747	0
27	67.2527	0
27	69.2308	0
27	71.2088	206.833
27	73.1868	126.72
27	75.1648	120.844
27	77.1429	116.046
27	79.1209	106.206
27	81.0989	115.744
27	83.0769	45.8333
27	85.0549	1
27	87.033	1
27	89.011	0
29	-89.011	0
29	-87.033	0
29	-85.0549	0
29	-83.0769	0
29	-81.0989	0
29	-79.1209	0
29	-77.1429	0
29	-75.1648	0
29	-73.1868	0
29	-71.2088	0
29	-69.2308	140.881
29	-67.2527	154.577
29	-65.2747	124.19
29	-63.2967	137.011
29	-61.3187	186.349
29	-59.3407	185.703
29	-57.3626	172.661
29	-55.3846	166.18
29	-53.4066	152.493
29	-51.4286	131.549
29	-49.4505	144.926
29	-47.4725	198.24
29	-45.4945	254.672
29	-43.5165	301.301
29	-41.5385	403.253
29	-39.5604	451.441
29	-37.5824	450.444
29	-35.6044	411.24
29	-33.6264	480.798
29	-31.6484	0
29	-29.6703	0
29	-27.6923	0
29	-25.7143	0
29	-23.7363	0
29	-21.7582	0
29	-19.7802	0
29	-17.8022	0
29	-15.8242	0
29	-13.8462	0
29	-11.8681	0
29	-9.89011	0
29	-7.91209	0
29	-5.93407	0
29	-3.95604	0
29	-1.97802	0
29	0	0
29	1.97802	0
29	3.95604	0
29	5.93407	0
29	7.91209	0
29	9.89011	0
29	11.8681	0
29	13.8462	0
29	15.8242	0
29	17.8022	0
29	19.7802	0
29	21.7582	0
29	23.7363	0
29	25.7143	0
29	27.6923	0
29	29.6703	0
29	31.6484	221.795
29	33.6264	217.201
29	35.6044	244.014
29	37.5824	0
29	39.5604	0
29	41.5385	0
29	43.5165	0
29	45.4945	0
29	47.4725	0
29	49.4505	0
29	51.4286	0
29	53.4066	0
29	55.3846	0
29	57.3626	0
29	59.3407	0
29	61.3187	0
29	63.2967	0
29	65.2747	0
29	67.2527	0
29	69.2308	0
29	71.2088	196.477
29	73.1868	129.877
29	75.1648	105.971
29	77.1429	118.73
29	79.1209	110.59
29	81.0989	118.001
29	83.0769	61.4764
29	85.0549	1
29	87.033	1
29	89.011	0
31	-89.011	0
31	-87.033	0
31	-85.0549	0
31	-83.0769	0
31	-81.0989	0
31	-79.1209	0
31	-77.1429	0
31	-75.1648	0
31	-73.1868	0
31	-71.2088	0
31	-69.2308	120.399
31	-67.2527	160.101
31	-65.2747	125.051
31	-63.2967	131.814
31	-61.3187	182.588
31	-59.3407	183.955
31	-57.3626	176.213
31	-55.3846	171.315
31	-53.4066	149.878
31	-51.4286	154.441
31	-49.4505	154.369
31	-47.4725	226.563
31	-45.4945	283.605
31	-43.5165	316.522
31	-41.5385	396.768
31	-39.5604	417.081
31	-37.5824	417.384
31	-35.6044	386.747
31	-33.6264	417.331
31	-31.6484	480.587
31	-29.6703	0
31	-27.6923	0
31	-25.7143	0
31	-23.7363	0
31	-21.7582	0
31	-19.7802	0
31	-17.8022	0
31	-15.8242	0
31	-13.8462	0
31	-11.8681	0
31	-9.89011	0
31	-7.91209	0
31	-5.93407	0
31	-3.95604	0
31	-1.97802	0
31	0	0
31	1.97802	0
31	3.95604	0
31	5.93407	0
31	7.91209	0
31	9.89011	0
31	11.8681	0
31	13.8462	0
31	15.8242	0
31	17.8022	0
31	19.7802	0
31	21.7582	0
31	23.7363	0
31	25.7143	0
31	27.6923	0
31	29.6703	0
31	31.6484	454.391
31	33.6264	218.678
31	35.6044	221.282
31	37.5824	0
31	39.5604	0
31	41.5385	0
31	43.5165	0
31	45.4945	0
31	47.4725	0
31	49.4505	0
31	51.4286	0
31	53.4066	0
31	55.3846	0
31	57.3626	0
31	59.3407	0
31	61.3187	0
31	63.2967	0
31	65.2747	0
31	67.2527	0
31	69.2308	0
31	71.2088	206.487
31	73.1868	118.939
31	75.1648	110.693
31	77.1429	124.462
31	79.1209	125.183
31	81.0989	123.725
31	83.0769	61.8693
31	85.0549	1
31	87.033	1
31	89.011	0
33	-89.011	0
33	-87.033	0
33	-85.0549	0
33	-83.0769	0
33	-81.0989	0
33	-79.1209	0
33	-77.1429	0
33	-75.1648	0
33	-73.1868	0
33	-71.2088	0
33	-69.2308	0
33	-67.2527	182.486
33	-65.2747	161.877
33	-63.2967	147.043
33	-61.3187	186.65
33	-59.3407	185.388
33	-57.3626	178.437
33	-55.3846	174.589
33	-53.4066	161.923
33	-51.4286	169.325
33	-49.4505	165.02
33	-47.4725	236.395
33	-45.4945	293.78
33	-43.5165	329.7
33	-41.5385	380.003
33	-39.5604	412.686
33	-37.5824	397.26
33	-35.6044	363.977
33	-33.6264	401.052
33	-31.6484	432.182
33	-29.6703	488.178
33	-27.6923	533.973
33	-25.7143	688.253
33	-23.7363	0
33	-21.7582	0
33	-19.7802	0
33	-17.8022	0
33	-15.8242	0
33	-13.8462	0
33	-11.8681	0
33	-9.89011	0
33	-7.91209	0
33	-5.93407	0
33	-3.95604	0
33	-1.97802	0
33	0	0
33	1.97802	0
33	3.95604	0
33	5.93407	0
33	7.91209	0
33	9.89011	0
33	11.8681	0
33	13.8462	0
33	15.8242	0
33	17.8022	0
33	19.7802	0
33	21.7582	0
33	23.7363	0
33	25.7143	0
33	27.6923	0
33	29.6703	0
33	31.6484	399.056
33	33.6264	224.139
33	35.6044	230.972
33	37.5824	0
33	39.5604	0
33	41.5385	0
33	43.5165	0
33	45.4945	0
33	47.4725	0
33	49.4505	0
33	51.4286	0
33	53.4066	0
33	55.3846	0
33	57.3626	0
33	59.3407	0
33	61.3187	0
33	63.2967	0
33	65.2747	0
33	67.2527	0
33	69.2308	0
33	71.2088	201.691
33	73.1868	127.314
33	75.1648	103.8
33	77.1429	116.316
33	79.1209	142.206
33	81.0989	124.898
33	83.0769	47.5774
33	85.0549	1
33	87.033	1
33	89.011	0
35	-89.011	0
35	-87.033	0
35	-85.0549	0
35	-83.0769	0
35	-81.0989	0
35	-79.1209	0
35	-77.1429	0
35	-75.1648	0
35	-73.1868	0
35	-71.2088	0
35	-69.2308	136.637
35	-67.2527	160.014
35	-65.2747	150.18
35	-63.2967	137.168
35	-61.3187	180.814
35	-59.3407	189.79
35	-57.3626	176.509
35	-55.3846	161.617
35	-53.4066	158.45
35	-51.4286	175.12
35	-49.4505	200.362
35	-47.4725	239.11
35	-45.4945	295.043
35	-43.5165	348.05
35	-41.5385	384.429
35	-39.5604	372.267
35	-37.5824	356.6
35	-35.6044	352.883
35	-33.6264	389.135
35	-31.6484	423.39
35	-29.6703	455.984
35	-27.6923	479.649
35	-25.7143	554.041
35	-23.7363	0
35	-21.7582	0
35	-19.7802	0
35	-17.8022	0
35	-15.8242	0
35	-13.8462	0
35	-11.8681	0
35	-9.89011	0
35	-7.91209	0
35	-5.93407	0
35	-3.95604	0
35	-1.97802	0
35	0	0
35	1.97802	0
35	3.95604	0
35	5.93407	0
35	7.91209	0
35	9.89011	0
35	11.8681	0
35	13.8462	0
35	15.8242	0
35	17.8022	0
35	19.7802	0
35	21.7582	0
35	23.7363	0
35	25.7143	0
35	27.6923	0
35	29.6703	0
35	31.6484	0
35	33.6264	265.582
35	35.6044	246.704
35	37.5824	0
35	39.5604	0
35	41.5385	0
35	43.5165	0
35	45.4945	0
35	47.4725	0
35	49.4505	0
35	51.4286	0
35	53.4066	0
35	55.3846	0
35	57.3626	0
35	59.3407	0
35	61.3187	0
35	63.2967	0
35	65.2747	0
35	67.2527	0
35	69.2308	215.926
35	71.2088	177.369
35	73.1868	130.961
35	75.1648	99.9907
35	77.1429	121.636
35	79.1209	141.844
35	81.0989	130.094
35	83.0769	35.7639
35	85.0549	1
35	87.033	1
35	89.011	0
37	-89.011	0
37	-87.033	0
37	-85.0549	0
37	-83.0769	0
37	-81.0989	0
37	-79.1209	0
37	-77.1429	0
37	-75.1648	0
37	-73.1868	0
37	-71.2088	0
37	-69.2308	165.254
37	-67.2527	163.601
37	-65.2747	144.77
37	-63.2967	141.051
37	-61.3187	174.626
37	-59.3407	182.52
37	-57.3626	174.661
37	-55.3846	158.608
37	-53.4066	154.71
37	-51.4286	168.796
37	-49.4505	208.757
37	-47.4725	254.111
37	-45.4945	294.374
37	-43.5165	340.455
37	-41.5385	392.554
37	-39.5604	380.83
37	-37.5824	378.658
37	-35.6044	337.074
37	-33.6264	367.926
37	-31.6484	413.312
37	-29.6703	466.953
37	-27.6923	498.251
37	-25.7143	512.961
37	-23.7363	533.986
37	-21.7582	547.261
37	-19.7802	623.321
37	-17.8022	0
37	-15.8242	0
37	-13.8462	0
37	-11.8681	0
37	-9.89011	0
37	-7.91209	0
37	-5.93407	0
37	-3.95604	0
37	-1.97802	0
37	0	0
37	1.97802	0
37	3.95604	0
37	5.93407	0
37	7.91209	0
37	9.89011	0
37	11.8681	0
37	13.8462	0
37	15.8242	0
37	17.8022	0
37	19.7802	0
37	21.7582	0
37	23.7363	0
37	25.7143	0
37	27.6923	0
37	29.6703	0
37	31.6484	0
37	33.6264	0
37	35.6044	0
37	37.5824	0
37	39.5604	0
37	41.5385	0
37	43.5165	0
37	45.4945	0
37	47.4725	0
37	49.4505	0
37	51.4286	0
37	53.4066	0
37	55.3846	0
37	57.3626	0
37	59.3407	0
37	61.3187	0
37	63.2967	0
37	65.2747	0
37	67.2527	0
37	69.2308	198.875
37	71.2088	161.532
37	73.1868	124.498
37	75.1648	93.4673
37	77.1429	104.782
37	79.1209	135.78
37	81.0989	128.328
37	83.0769	38.6739
37	85.0549	1
37	87.033	1
37	89.011	0
39	-89.011	0
39	-87.033	0
39	-85.0549	0
39	-83.0769	0
39	-81.0989	0
39	-79.1209	0
39	-77.1429	0
39	-75.1648	0
39	-73.1868	0
39	-71.2088	0
39	-69.2308	157.829
39	-67.2527	165.71
39	-65.2747	178.305
39	-63.2967	142.311
39	-61.3187	179.565
39	-59.3407	180.644
39	-57.3626	168.095
39	-55.3846	148.137
39	-53.4066	148.765
39	-51.4286	164.306
39	-49.4505	200.377
39	-47.4725	257.611
39	-45.4945	299.236
39	-43.5165	355.078
39	-41.5385	403.657
39	-39.5604	389.597
39	-37.5824	370.811
39	-35.6044	313.44
39	-33.6264	358.166
39	-31.6484	427.95
39	-29.6703	491.758
39	-27.6923	518.478
39	-25.7143	531.676
39	-23.7363	544.064
39	-21.7582	568.261
39	-19.7802	568.464
39	-17.8022	670.76
39	-15.8242	0
39	-13.8462	0
39	-11.8681	0
39	-9.89011	0
39	-7.91209	0
39	-5.93407	0
39	-3.95604	0
39	-1.97802	0
39	0	0
39	1.97802	0
39	3.95604	0
39	5.93407	0
39	7.91209	0
39	9.89011	0
39	11.8681	0
39	13.8462	0
39	15.8242	0
39	17.8022	0
39	19.7802	0
39	21.7582	0
39	23.7363	0
39	25.7143	0
39	27.6923	0
39	29.6703	0
39	31.6484	0
39	33.6264	0
39	35.6044	0
39	37.5824	0
39	39.5604	0
39	41.5385	0
39	43.5165	0
39	45.4945	0
39	47.4725	0
39	49.4505	0
39	51.4286	0
39	53.4066	0
39	55.3846	0
39	57.3626	0
39	59.3407	0
39	61.3187	0
39	63.2967	0
39	65.2747	0
39	67.2527	0
39	69.2308	231.718
39	71.2088	161.019
39	73.1868	102.419
39	75.1648	81.9122
39	77.1429	110.352
39	79.1209	119.465
39	81.0989	108.031
39	83.0769	48.7356
39	85.0549	1
39	87.033	1
39	89.011	0
41	-89.011	0
41	-87.033	0
41	-85.0549	0
41	-83.0769	0
41	-81.0989	0
41	-79.1209	0
41	-77.1429	0
41	-75.1648	0
41	-73.1868	0
41	-71.2088	0
41	-69.2308	0
41	-67.2527	116.477
41	-65.2747	214.74
41	-63.2967	150.563
41	-61.3187	178.719
41	-59.3407	182.231
41	-57.3626	167.708
41	-55.3846	151.671
41	-53.4066	145.82
41	-51.4286	162.724
41	-49.4505	199.411
41	-47.4725	249.401
41	-45.4945	303.518
41	-43.5165	342.062
41	-41.5385	414.231
41	-39.5604	354.609
41	-37.5824	326.271
41	-35.6044	293.209
41	-33.6264	349.151
41	-31.6484	434.963
41	-29.6703	498.267
41	-27.6923	529.714
41	-25.7143	549.758
41	-23.7363	573.647
41	-21.7582	596.321
41	-19.7802	603.326
41	-17.8022	597.441
41	-15.8242	616.023
41	-13.8462	593.609
41	-11.8681	607.789
41	-9.89011	584.828
41	-7.91209	585.254
41	-5.93407	594.153
41	-3.95604	614.968
41	-1.97802	0
41	0	0
41	1.97802	0
41	3.95604	0
41	5.93407	0
41	7.91209	0
41	9.89011	0
41	11.8681	0
41	13.8462	0
41	15.8242	0
41	17.8022	0
41	19.7802	0
41	21.7582	0
41	23.7363	0
41	25.7143	0
41	27.6923	0
41	29.6703	0
41	31.6484	0
41	33.6264	0
41	35.6044	0
41	37.5824	0
41	39.5604	0
41	41.5385	0
41	43.5165	0
41	45.4945	0
41	47.4725	0
41	49.4505	0
41	51.4286	0
41	53.4066	0
41	55.3846	0
41	57.3626	0
41	59.3407	0
41	61.3187	0
41	63.2967	0
41	65.2747	0
41	67.2527	0
41	69.2308	267.486
41	71.2088	154.401
41	73.1868	92.6147
41	75.1648	78.2995
41	77.1429	106.922
41	79.1209	113.269
41	81.0989	107.054
41	83.0769	41.531
41	85.0549	1
41	87.033	1
41	89.011	0
43	-89.011	0
43	-87.033	0
43	-85.0549	0
43	-83.0769	0
43	-81.0989	0
43	-79.1209	0
43	-77.1429	0
43	-75.1648	0
43	-73.1868	0
43	-71.2088	0
43	-69.2308	0
43	-67.2527	123.582
43	-65.2747	226.619
43	-63.2967	157.579
43	-61.3187	176.979
43	-59.3407	179.009
43	-57.3626	164.209
43	-55.3846	154.354
43	-53.4066	146.75
43	-51.4286	156.349
43	-49.4505	197.545
43	-47.4725	253.348
43	-45.4945	282.58
43	-43.5165	312.674
43	-41.5385	406.536
43	-39.5604	321.811
43	-37.5824	297.984
43	-35.6044	290.596
43	-33.6264	360.106
43	-31.6484	428.25
43	-29.6703	492.658
43	-27.6923	536.003
43	-25.7143	575.948
43	-23.7363	616.668
43	-21.7582	678.201
43	-19.7802	646.372
43	-17.8022	699.522
43	-15.8242	630.282
43	-13.8462	595.833
43	-11.8681	607.114
43	-9.89011	613.85
43	-7.91209	622.828
43	-5.93407	633.774
43	-3.95604	657.863
43	-1.97802	699.693
43	0	697.135
43	1.97802	0
43	3.95604	0
43	5.93407	0
43	7.91209	0
43	9.89011	0
43	11.8681	0
43	13.8462	0
43	15.8242	0
43	17.8022	0
43	19.7802	0
43	21.7582	0
43	23.7363	0
43	25.7143	0
43	27.6923	0
43	29.6703	0
43	31.6484	0
43	33.6264	0
43	35.6044	0
43	37.5824	0
43	39.5604	0
43	41.5385	0
43	43.5165	0
43	45.4945	0
43	47.4725	0
43	49.4505	0
43	51.4286	0
43	53.4066	0
43	55.3846	0
43	57.3626	0
43	59.3407	0
43	61.3187	0
43	63.2967	0
43	65.2747	0
43	67.2527	0
43	69.2308	289.776
43	71.2088	163.569
43	73.1868	97.0854
43	75.1648	77.7824
43	77.1429	103.575
43	79.1209	122.67
43	81.0989	103.22
43	83.0769	35.4409
[truncated: 14,381 more rows]

## Sheet: EDFig6b
lon	lat	CNPP (mg C/m2/day)	CAFE 12 hours
1	-89.011	0
1	-87.033	0
1	-85.0549	0
1	-83.0769	0
1	-81.0989	0
1	-79.1209	0
1	-77.1429	0
1	-75.1648	0
1	-73.1868	0
1	-71.2088	1
1	-69.2308	172.033
1	-67.2527	263.367
1	-65.2747	173.057
1	-63.2967	246.329
1	-61.3187	230.194
1	-59.3407	168.525
1	-57.3626	152.509
1	-55.3846	144.034
1	-53.4066	246.682
1	-51.4286	283.503
1	-49.4505	306.487
1	-47.4725	316.118
1	-45.4945	364.224
1	-43.5165	417.067
1	-41.5385	495.707
1	-39.5604	561.037
1	-37.5824	512.208
1	-35.6044	449.541
1	-33.6264	412.087
1	-31.6484	410.951
1	-29.6703	413.682
1	-27.6923	409.231
1	-25.7143	415.001
1	-23.7363	437.154
1	-21.7582	471.573
1	-19.7802	523.813
1	-17.8022	590.429
1	-15.8242	626.51
1	-13.8462	592.138
1	-11.8681	556.5
1	-9.89011	557.001
1	-7.91209	567.297
1	-5.93407	552.524
1	-3.95604	541.815
1	-1.97802	519.074
1	0	543.647
1	1.97802	522.992
1	3.95604	467.969
1	5.93407	427.234
1	7.91209	0
1	9.89011	0
1	11.8681	0
1	13.8462	0
1	15.8242	0
1	17.8022	0
1	19.7802	0
1	21.7582	0
1	23.7363	0
1	25.7143	0
1	27.6923	0
1	29.6703	0
1	31.6484	0
1	33.6264	1
1	35.6044	1
1	37.5824	0
1	39.5604	0
1	41.5385	0
1	43.5165	0
1	45.4945	0
1	47.4725	0
1	49.4505	0
1	51.4286	624.3
1	53.4066	600.351
1	55.3846	421.903
1	57.3626	362.581
1	59.3407	343.794
1	61.3187	425.665
1	63.2967	446.648
1	65.2747	419.681
1	67.2527	345.398
1	69.2308	300.996
1	71.2088	271.12
1	73.1868	294.34
1	75.1648	290.034
1	77.1429	291.943
1	79.1209	311.423
1	81.0989	1
1	83.0769	1
1	85.0549	1
1	87.033	1
1	89.011	0
3	-89.011	0
3	-87.033	0
3	-85.0549	0
3	-83.0769	0
3	-81.0989	0
3	-79.1209	0
3	-77.1429	0
3	-75.1648	0
3	-73.1868	0
3	-71.2088	0
3	-69.2308	180.716
3	-67.2527	152.993
3	-65.2747	214.93
3	-63.2967	222.983
3	-61.3187	241.421
3	-59.3407	172.023
3	-57.3626	147.729
3	-55.3846	147.695
3	-53.4066	284.212
3	-51.4286	287.828
3	-49.4505	316.395
3	-47.4725	321.912
3	-45.4945	368.325
3	-43.5165	419.264
3	-41.5385	496.904
3	-39.5604	557.299
3	-37.5824	520.795
3	-35.6044	458.453
3	-33.6264	422.083
3	-31.6484	423.501
3	-29.6703	425.443
3	-27.6923	422.429
3	-25.7143	432.159
3	-23.7363	457.009
3	-21.7582	492.721
3	-19.7802	542.181
3	-17.8022	607.205
3	-15.8242	638.318
3	-13.8462	598.216
3	-11.8681	566.537
3	-9.89011	559.242
3	-7.91209	555.987
3	-5.93407	542.769
3	-3.95604	520.078
3	-1.97802	498.439
3	0	530.803
3	1.97802	534.065
3	3.95604	469.644
3	5.93407	430.065
3	7.91209	0
3	9.89011	0
3	11.8681	0
3	13.8462	0
3	15.8242	0
3	17.8022	0
3	19.7802	0
3	21.7582	0
3	23.7363	0
3	25.7143	0
3	27.6923	0
3	29.6703	0
3	31.6484	0
3	33.6264	1
3	35.6044	1
3	37.5824	0
3	39.5604	0
3	41.5385	0
3	43.5165	0
3	45.4945	0
3	47.4725	0
3	49.4505	0
3	51.4286	714.018
3	53.4066	577.824
3	55.3846	403.344
3	57.3626	373.602
3	59.3407	359.434
3	61.3187	408.035
3	63.2967	434.259
3	65.2747	405.32
3	67.2527	351.922
3	69.2308	307.59
3	71.2088	272.74
3	73.1868	290.229
3	75.1648	284.816
3	77.1429	279.301
3	79.1209	320.642
3	81.0989	1
3	83.0769	1
3	85.0549	1
3	87.033	1
3	89.011	0
5	-89.011	0
5	-87.033	0
5	-85.0549	0
5	-83.0769	0
5	-81.0989	0
5	-79.1209	0
5	-77.1429	0
5	-75.1648	0
5	-73.1868	0
5	-71.2088	0
5	-69.2308	178.677
5	-67.2527	152.162
5	-65.2747	183.473
5	-63.2967	246.338
5	-61.3187	183.027
5	-59.3407	174.675
5	-57.3626	152.058
5	-55.3846	183.793
5	-53.4066	278.23
5	-51.4286	282.694
5	-49.4505	318.662
5	-47.4725	317.484
5	-45.4945	367.263
5	-43.5165	417.493
5	-41.5385	498.346
5	-39.5604	545.801
5	-37.5824	534.094
5	-35.6044	466.153
5	-33.6264	432.797
5	-31.6484	434.892
5	-29.6703	439.384
5	-27.6923	455.141
5	-25.7143	468.702
5	-23.7363	492.481
5	-21.7582	550.773
5	-19.7802	591.019
5	-17.8022	629.098
5	-15.8242	639.774
5	-13.8462	612.1
5	-11.8681	577.439
5	-9.89011	553.561
5	-7.91209	546.102
5	-5.93407	551.62
5	-3.95604	530.179
5	-1.97802	486.489
5	0	492.648
5	1.97802	490.886
5	3.95604	450.791
5	5.93407	0
5	7.91209	0
5	9.89011	0
5	11.8681	0
5	13.8462	0
5	15.8242	0
5	17.8022	0
5	19.7802	0
5	21.7582	0
5	23.7363	0
5	25.7143	0
5	27.6923	0
5	29.6703	0
5	31.6484	0
5	33.6264	1
5	35.6044	1
5	37.5824	382.76
5	39.5604	370.719
5	41.5385	451.65
5	43.5165	0
5	45.4945	0
5	47.4725	0
5	49.4505	0
5	51.4286	0
5	53.4066	622.096
5	55.3846	412.935
5	57.3626	379.217
5	59.3407	392.321
5	61.3187	0
5	63.2967	387.187
5	65.2747	405.755
5	67.2527	342.675
5	69.2308	317.185
5	71.2088	282.449
5	73.1868	273.148
5	75.1648	260.309
5	77.1429	266.399
5	79.1209	312.711
5	81.0989	1
5	83.0769	1
5	85.0549	1
5	87.033	1
5	89.011	0
7	-89.011	0
7	-87.033	0
7	-85.0549	0
7	-83.0769	0
7	-81.0989	0
7	-79.1209	0
7	-77.1429	0
7	-75.1648	0
7	-73.1868	0
7	-71.2088	0
7	-69.2308	181.268
7	-67.2527	168.888
7	-65.2747	179.162
7	-63.2967	243.001
7	-61.3187	171.843
7	-59.3407	177.995
7	-57.3626	155.067
7	-55.3846	175.09
7	-53.4066	275.874
7	-51.4286	285.405
7	-49.4505	323.396
7	-47.4725	313.876
7	-45.4945	368.235
7	-43.5165	424.474
7	-41.5385	500.875
7	-39.5604	547.935
7	-37.5824	537.789
7	-35.6044	477.484
7	-33.6264	443.927
7	-31.6484	444.462
7	-29.6703	459.246
7	-27.6923	484.327
7	-25.7143	513.232
7	-23.7363	550.706
7	-21.7582	623.631
7	-19.7802	675.252
7	-17.8022	702.638
7	-15.8242	695.653
7	-13.8462	607.866
7	-11.8681	572.51
7	-9.89011	545.85
7	-7.91209	534.63
7	-5.93407	556.835
7	-3.95604	577.836
7	-1.97802	485.111
7	0	458.105
7	1.97802	411.429
7	3.95604	420.251
7	5.93407	0
7	7.91209	0
7	9.89011	0
7	11.8681	0
7	13.8462	0
7	15.8242	0
7	17.8022	0
7	19.7802	0
7	21.7582	0
7	23.7363	0
7	25.7143	0
7	27.6923	0
7	29.6703	0
7	31.6484	0
7	33.6264	1
7	35.6044	1
7	37.5824	371.409
7	39.5604	358.346
7	41.5385	413.568
7	43.5165	0
7	45.4945	0
7	47.4725	0
7	49.4505	0
7	51.4286	0
7	53.4066	676.43
7	55.3846	582.53
7	57.3626	427.815
7	59.3407	0
7	61.3187	0
7	63.2967	326.957
7	65.2747	359.122
7	67.2527	339.046
7	69.2308	325.843
7	71.2088	276.881
7	73.1868	261.199
7	75.1648	259.15
7	77.1429	262.71
7	79.1209	294.825
7	81.0989	1
7	83.0769	1
7	85.0549	1
7	87.033	1
7	89.011	0
9	-89.011	0
9	-87.033	0
9	-85.0549	0
9	-83.0769	0
9	-81.0989	0
9	-79.1209	0
9	-77.1429	0
9	-75.1648	0
9	-73.1868	0
9	-71.2088	0
9	-69.2308	202.731
9	-67.2527	165.159
9	-65.2747	186.111
9	-63.2967	240.456
9	-61.3187	187.655
9	-59.3407	176.201
9	-57.3626	146.644
9	-55.3846	201.51
9	-53.4066	275.554
9	-51.4286	285.336
9	-49.4505	319.251
9	-47.4725	318.08
9	-45.4945	372.631
9	-43.5165	421.898
9	-41.5385	505.665
9	-39.5604	554.609
9	-37.5824	535.853
9	-35.6044	489.895
9	-33.6264	466.001
9	-31.6484	462.265
9	-29.6703	479.704
9	-27.6923	521.368
9	-25.7143	561.304
9	-23.7363	607.686
9	-21.7582	682.616
9	-19.7802	766.194
9	-17.8022	899.898
9	-15.8242	829.719
9	-13.8462	651.787
9	-11.8681	593.222
9	-9.89011	543.871
9	-7.91209	545.248
9	-5.93407	716.183
9	-3.95604	689.184
9	-1.97802	539.495
9	0	573.812
9	1.97802	424.471
9	3.95604	583.841
9	5.93407	0
9	7.91209	0
9	9.89011	0
9	11.8681	0
9	13.8462	0
9	15.8242	0
9	17.8022	0
9	19.7802	0
9	21.7582	0
9	23.7363	0
9	25.7143	0
9	27.6923	0
9	29.6703	0
9	31.6484	0
9	33.6264	1
9	35.6044	1
9	37.5824	365.751
9	39.5604	337.214
9	41.5385	0
9	43.5165	0
9	45.4945	0
9	47.4725	0
9	49.4505	0
9	51.4286	0
9	53.4066	0
9	55.3846	0
9	57.3626	0
9	59.3407	0
9	61.3187	0
9	63.2967	0
9	65.2747	321.085
9	67.2527	328.992
9	69.2308	321.745
9	71.2088	292.762
9	73.1868	266.748
9	75.1648	257.378
9	77.1429	256.508
9	79.1209	308.035
9	81.0989	1
9	83.0769	1
9	85.0549	1
9	87.033	1
9	89.011	0
11	-89.011	0
11	-87.033	0
11	-85.0549	0
11	-83.0769	0
11	-81.0989	0
11	-79.1209	0
11	-77.1429	0
11	-75.1648	0
11	-73.1868	0
11	-71.2088	0
11	-69.2308	217.787
11	-67.2527	187.606
11	-65.2747	177.92
11	-63.2967	250.95
11	-61.3187	186.907
11	-59.3407	184.107
11	-57.3626	171.94
11	-55.3846	188.929
11	-53.4066	274.504
11	-51.4286	286.406
11	-49.4505	314.136
11	-47.4725	322.547
11	-45.4945	368.784
11	-43.5165	430.703
11	-41.5385	523.168
11	-39.5604	574.963
11	-37.5824	547.463
11	-35.6044	497.114
11	-33.6264	487.993
11	-31.6484	481.264
11	-29.6703	503.578
11	-27.6923	571.23
11	-25.7143	644.921
11	-23.7363	701.755
11	-21.7582	779.021
11	-19.7802	1007.77
11	-17.8022	1048.62
11	-15.8242	929.717
11	-13.8462	680.37
11	-11.8681	579.009
11	-9.89011	570.172
11	-7.91209	584.964
11	-5.93407	991.616
11	-3.95604	908.661
11	-1.97802	0
11	0	0
11	1.97802	0
11	3.95604	0
11	5.93407	0
11	7.91209	0
11	9.89011	0
11	11.8681	0
11	13.8462	0
11	15.8242	0
11	17.8022	0
11	19.7802	0
11	21.7582	0
11	23.7363	0
11	25.7143	0
11	27.6923	0
11	29.6703	0
11	31.6484	0
11	33.6264	431.654
11	35.6044	443.269
11	37.5824	370.743
11	39.5604	322.147
11	41.5385	0
11	43.5165	0
11	45.4945	0
11	47.4725	0
11	49.4505	0
11	51.4286	0
11	53.4066	0
11	55.3846	0
11	57.3626	0
11	59.3407	0
11	61.3187	0
11	63.2967	0
11	65.2747	323.608
11	67.2527	303.382
11	69.2308	317.494
11	71.2088	312.513
11	73.1868	255.304
11	75.1648	246.552
11	77.1429	287.2
11	79.1209	298.636
11	81.0989	1
11	83.0769	1
11	85.0549	1
11	87.033	1
11	89.011	0
13	-89.011	0
13	-87.033	0
13	-85.0549	0
13	-83.0769	0
13	-81.0989	0
13	-79.1209	0
13	-77.1429	0
13	-75.1648	0
13	-73.1868	0
13	-71.2088	0
13	-69.2308	177.74
13	-67.2527	179.888
13	-65.2747	167.725
13	-63.2967	236.619
13	-61.3187	186.778
13	-59.3407	176.163
13	-57.3626	148.711
13	-55.3846	179.302
13	-53.4066	276.74
13	-51.4286	307.204
13	-49.4505	311.223
13	-47.4725	316.464
13	-45.4945	379.806
13	-43.5165	454.156
13	-41.5385	549.689
13	-39.5604	581.178
13	-37.5824	555.08
13	-35.6044	519.319
13	-33.6264	514.462
13	-31.6484	513.099
13	-29.6703	558.079
13	-27.6923	649.812
13	-25.7143	823.349
13	-23.7363	921.872
13	-21.7582	1069.42
13	-19.7802	0
13	-17.8022	0
13	-15.8242	0
13	-13.8462	0
13	-11.8681	643.583
13	-9.89011	628.653
13	-7.91209	656.852
13	-5.93407	0
13	-3.95604	0
13	-1.97802	0
13	0	0
13	1.97802	0
13	3.95604	0
13	5.93407	0
13	7.91209	0
13	9.89011	0
13	11.8681	0
13	13.8462	0
13	15.8242	0
13	17.8022	0
13	19.7802	0
13	21.7582	0
13	23.7363	0
13	25.7143	0
13	27.6923	0
13	29.6703	0
13	31.6484	0
13	33.6264	338.133
13	35.6044	336.23
13	37.5824	343.459
13	39.5604	309.842
13	41.5385	0
13	43.5165	0
13	45.4945	0
13	47.4725	0
13	49.4505	0
13	51.4286	0
13	53.4066	0
13	55.3846	0
13	57.3626	0
13	59.3407	0
13	61.3187	0
13	63.2967	0
13	65.2747	0
13	67.2527	319.577
13	69.2308	317.511
13	71.2088	319.741
13	73.1868	255.934
13	75.1648	231.645
13	77.1429	287.154
13	79.1209	0
13	81.0989	1
13	83.0769	1
13	85.0549	1
13	87.033	1
13	89.011	0
15	-89.011	0
15	-87.033	0
15	-85.0549	0
15	-83.0769	0
15	-81.0989	0
15	-79.1209	0
15	-77.1429	0
15	-75.1648	0
15	-73.1868	0
15	-71.2088	0
15	-69.2308	185.231
15	-67.2527	169.316
15	-65.2747	185.33
15	-63.2967	177.943
15	-61.3187	194.85
15	-59.3407	253.556
15	-57.3626	157.146
15	-55.3846	178.346
15	-53.4066	303.618
15	-51.4286	312.569
15	-49.4505	288.862
15	-47.4725	304.766
15	-45.4945	389.552
15	-43.5165	479.982
15	-41.5385	573.06
15	-39.5604	583.646
15	-37.5824	563.13
15	-35.6044	542.863
15	-33.6264	548.344
15	-31.6484	594.03
15	-29.6703	848.723
15	-27.6923	975.581
15	-25.7143	0
15	-23.7363	0
15	-21.7582	0
15	-19.7802	0
15	-17.8022	0
15	-15.8242	0
15	-13.8462	0
15	-11.8681	0
15	-9.89011	0
15	-7.91209	0
15	-5.93407	0
15	-3.95604	0
15	-1.97802	0
15	0	0
15	1.97802	0
15	3.95604	0
15	5.93407	0
15	7.91209	0
15	9.89011	0
15	11.8681	0
15	13.8462	0
15	15.8242	0
15	17.8022	0
15	19.7802	0
15	21.7582	0
15	23.7363	0
15	25.7143	0
15	27.6923	0
15	29.6703	0
15	31.6484	0
15	33.6264	307.962
15	35.6044	326.235
15	37.5824	0
15	39.5604	0
15	41.5385	0
15	43.5165	0
15	45.4945	0
15	47.4725	0
15	49.4505	0
15	51.4286	0
15	53.4066	0
15	55.3846	0
15	57.3626	0
15	59.3407	0
15	61.3187	0
15	63.2967	0
15	65.2747	0
15	67.2527	0
15	69.2308	305.936
15	71.2088	321.6
15	73.1868	261.386
15	75.1648	240.787
15	77.1429	318.201
15	79.1209	0
15	81.0989	1
15	83.0769	1
15	85.0549	1
15	87.033	1
15	89.011	0
17	-89.011	0
17	-87.033	0
17	-85.0549	0
17	-83.0769	0
17	-81.0989	0
17	-79.1209	0
17	-77.1429	0
17	-75.1648	0
17	-73.1868	0
17	-71.2088	0
17	-69.2308	191.003
17	-67.2527	144.679
17	-65.2747	149.334
17	-63.2967	186.615
17	-61.3187	270.345
17	-59.3407	239.169
17	-57.3626	156.593
17	-55.3846	203.132
17	-53.4066	293.244
17	-51.4286	305.165
17	-49.4505	292.243
17	-47.4725	311.053
17	-45.4945	399.2
17	-43.5165	508.368
17	-41.5385	606.576
17	-39.5604	597.485
17	-37.5824	588.717
17	-35.6044	571.407
17	-33.6264	772.864
17	-31.6484	1026.32
17	-29.6703	1220.43
17	-27.6923	0
17	-25.7143	0
17	-23.7363	0
17	-21.7582	0
17	-19.7802	0
17	-17.8022	0
17	-15.8242	0
17	-13.8462	0
17	-11.8681	0
17	-9.89011	0
17	-7.91209	0
17	-5.93407	0
17	-3.95604	0
17	-1.97802	0
17	0	0
17	1.97802	0
17	3.95604	0
17	5.93407	0
17	7.91209	0
17	9.89011	0
17	11.8681	0
17	13.8462	0
17	15.8242	0
17	17.8022	0
17	19.7802	0
17	21.7582	0
17	23.7363	0
17	25.7143	0
17	27.6923	0
17	29.6703	0
17	31.6484	291.374
17	33.6264	296.675
17	35.6044	308.58
17	37.5824	318.984
17	39.5604	338.37
17	41.5385	344.614
17	43.5165	0
17	45.4945	0
17	47.4725	0
17	49.4505	0
17	51.4286	0
17	53.4066	0
17	55.3846	0
17	57.3626	0
17	59.3407	0
17	61.3187	0
17	63.2967	0
17	65.2747	0
17	67.2527	0
17	69.2308	285.398
17	71.2088	318.747
17	73.1868	271.698
17	75.1648	292.136
17	77.1429	0
17	79.1209	0
17	81.0989	1
17	83.0769	1
17	85.0549	1
17	87.033	1
17	89.011	0
19	-89.011	0
19	-87.033	0
19	-85.0549	0
19	-83.0769	0
19	-81.0989	0
19	-79.1209	0
19	-77.1429	0
19	-75.1648	0
19	-73.1868	0
19	-71.2088	0
19	-69.2308	189.327
19	-67.2527	128.564
19	-65.2747	123.298
19	-63.2967	172.638
19	-61.3187	182.403
19	-59.3407	179.577
19	-57.3626	158.451
19	-55.3846	214.252
19	-53.4066	297.534
19	-51.4286	307.258
19	-49.4505	304.214
19	-47.4725	313.684
19	-45.4945	398.329
19	-43.5165	521.46
19	-41.5385	628.032
19	-39.5604	581.208
19	-37.5824	595.593
19	-35.6044	629.99
19	-33.6264	0
19	-31.6484	0
19	-29.6703	0
19	-27.6923	0
19	-25.7143	0
19	-23.7363	0
19	-21.7582	0
19	-19.7802	0
19	-17.8022	0
19	-15.8242	0
19	-13.8462	0
19	-11.8681	0
19	-9.89011	0
19	-7.91209	0
19	-5.93407	0
19	-3.95604	0
19	-1.97802	0
19	0	0
19	1.97802	0
19	3.95604	0
19	5.93407	0
19	7.91209	0
19	9.89011	0
19	11.8681	0
19	13.8462	0
19	15.8242	0
19	17.8022	0
19	19.7802	0
19	21.7582	0
19	23.7363	0
19	25.7143	0
19	27.6923	0
19	29.6703	0
19	31.6484	289.463
19	33.6264	291.917
19	35.6044	295.254
19	37.5824	302.82
19	39.5604	314.222
19	41.5385	320.79
19	43.5165	0
19	45.4945	0
19	47.4725	0
19	49.4505	0
19	51.4286	0
19	53.4066	0
19	55.3846	0
19	57.3626	0
19	59.3407	0
19	61.3187	0
19	63.2967	0
19	65.2747	0
19	67.2527	0
19	69.2308	0
19	71.2088	306.704
19	73.1868	288.102
19	75.1648	320.633
19	77.1429	316.079
19	79.1209	208.385
19	81.0989	1
19	83.0769	1
19	85.0549	1
19	87.033	1
19	89.011	0
21	-89.011	0
21	-87.033	0
21	-85.0549	0
21	-83.0769	0
21	-81.0989	0
21	-79.1209	0
21	-77.1429	0
21	-75.1648	0
21	-73.1868	0
21	-71.2088	0
21	-69.2308	163.58
21	-67.2527	117.683
21	-65.2747	118.272
21	-63.2967	172.093
21	-61.3187	243.081
21	-59.3407	152.607
21	-57.3626	155.881
21	-55.3846	223.296
21	-53.4066	282.832
21	-51.4286	301.622
21	-49.4505	301.774
21	-47.4725	312.339
21	-45.4945	394.743
21	-43.5165	520.447
21	-41.5385	608.904
21	-39.5604	572.682
21	-37.5824	564.444
21	-35.6044	685.092
21	-33.6264	0
21	-31.6484	0
21	-29.6703	0
21	-27.6923	0
21	-25.7143	0
21	-23.7363	0
21	-21.7582	0
21	-19.7802	0
21	-17.8022	0
21	-15.8242	0
21	-13.8462	0
21	-11.8681	0
21	-9.89011	0
21	-7.91209	0
21	-5.93407	0
21	-3.95604	0
21	-1.97802	0
21	0	0
21	1.97802	0
21	3.95604	0
21	5.93407	0
21	7.91209	0
21	9.89011	0
21	11.8681	0
21	13.8462	0
21	15.8242	0
21	17.8022	0
21	19.7802	0
21	21.7582	0
21	23.7363	0
21	25.7143	0
21	27.6923	0
21	29.6703	0
21	31.6484	0
21	33.6264	288.277
21	35.6044	286.684
21	37.5824	287.1
21	39.5604	0
21	41.5385	0
21	43.5165	0
21	45.4945	0
21	47.4725	0
21	49.4505	0
21	51.4286	0
21	53.4066	0
21	55.3846	0
21	57.3626	0
21	59.3407	0
21	61.3187	0
21	63.2967	0
21	65.2747	0
21	67.2527	0
21	69.2308	0
21	71.2088	310.303
21	73.1868	293.356
21	75.1648	324.14
21	77.1429	288.777
21	79.1209	203.488
21	81.0989	1
21	83.0769	1
21	85.0549	1
21	87.033	1
21	89.011	0
23	-89.011	0
23	-87.033	0
23	-85.0549	0
23	-83.0769	0
23	-81.0989	0
23	-79.1209	0
23	-77.1429	0
23	-75.1648	0
23	-73.1868	0
23	-71.2088	0
23	-69.2308	184.743
23	-67.2527	109.372
23	-65.2747	103.183
23	-63.2967	143.322
23	-61.3187	134.328
23	-59.3407	123.02
23	-57.3626	187.736
23	-55.3846	194.169
23	-53.4066	263.524
23	-51.4286	302.171
23	-49.4505	302.804
23	-47.4725	313.822
23	-45.4945	402.123
23	-43.5165	534.259
23	-41.5385	602.465
23	-39.5604	596.977
23	-37.5824	493.404
23	-35.6044	671.138
23	-33.6264	0
23	-31.6484	0
23	-29.6703	0
23	-27.6923	0
23	-25.7143	0
23	-23.7363	0
23	-21.7582	0
23	-19.7802	0
23	-17.8022	0
23	-15.8242	0
23	-13.8462	0
23	-11.8681	0
23	-9.89011	0
23	-7.91209	0
23	-5.93407	0
23	-3.95604	0
23	-1.97802	0
23	0	0
23	1.97802	0
23	3.95604	0
23	5.93407	0
23	7.91209	0
23	9.89011	0
23	11.8681	0
23	13.8462	0
23	15.8242	0
23	17.8022	0
23	19.7802	0
23	21.7582	0
23	23.7363	0
23	25.7143	0
23	27.6923	0
23	29.6703	0
23	31.6484	0
23	33.6264	293.657
23	35.6044	297.713
23	37.5824	0
23	39.5604	0
23	41.5385	0
23	43.5165	0
23	45.4945	0
23	47.4725	0
23	49.4505	0
23	51.4286	0
23	53.4066	0
23	55.3846	0
23	57.3626	0
23	59.3407	0
23	61.3187	0
23	63.2967	0
23	65.2747	0
23	67.2527	0
23	69.2308	0
23	71.2088	327.294
23	73.1868	297.377
23	75.1648	300.343
23	77.1429	299.426
23	79.1209	199.683
23	81.0989	1
23	83.0769	1
23	85.0549	1
23	87.033	1
23	89.011	0
25	-89.011	0
25	-87.033	0
25	-85.0549	0
25	-83.0769	0
25	-81.0989	0
25	-79.1209	0
25	-77.1429	0
25	-75.1648	0
25	-73.1868	0
25	-71.2088	0
25	-69.2308	200.967
25	-67.2527	134.574
25	-65.2747	102.226
25	-63.2967	135.878
25	-61.3187	196.042
25	-59.3407	192.26
25	-57.3626	205.818
25	-55.3846	250.337
25	-53.4066	254.823
25	-51.4286	299.296
25	-49.4505	299.515
25	-47.4725	311.607
25	-45.4945	391.124
25	-43.5165	548.936
25	-41.5385	600.329
25	-39.5604	629.577
25	-37.5824	555.339
25	-35.6044	572.436
25	-33.6264	0
25	-31.6484	0
25	-29.6703	0
25	-27.6923	0
25	-25.7143	0
25	-23.7363	0
25	-21.7582	0
25	-19.7802	0
25	-17.8022	0
25	-15.8242	0
25	-13.8462	0
25	-11.8681	0
25	-9.89011	0
25	-7.91209	0
25	-5.93407	0
25	-3.95604	0
25	-1.97802	0
25	0	0
25	1.97802	0
25	3.95604	0
25	5.93407	0
25	7.91209	0
25	9.89011	0
25	11.8681	0
25	13.8462	0
25	15.8242	0
25	17.8022	0
25	19.7802	0
25	21.7582	0
25	23.7363	0
25	25.7143	0
25	27.6923	0
25	29.6703	0
25	31.6484	0
25	33.6264	285.467
25	35.6044	293.365
25	37.5824	308.667
25	39.5604	0
25	41.5385	0
25	43.5165	0
25	45.4945	0
25	47.4725	0
25	49.4505	0
25	51.4286	0
25	53.4066	0
25	55.3846	0
25	57.3626	0
25	59.3407	0
25	61.3187	0
25	63.2967	0
25	65.2747	0
25	67.2527	0
25	69.2308	0
25	71.2088	340.499
25	73.1868	315.811
25	75.1648	297.066
25	77.1429	298.577
25	79.1209	168.688
25	81.0989	1
25	83.0769	1
25	85.0549	1
25	87.033	1
25	89.011	0
27	-89.011	0
27	-87.033	0
27	-85.0549	0
27	-83.0769	0
27	-81.0989	0
27	-79.1209	0
27	-77.1429	0
27	-75.1648	0
27	-73.1868	0
27	-71.2088	0
27	-69.2308	212.928
27	-67.2527	167.647
27	-65.2747	101.385
27	-63.2967	129.171
27	-61.3187	157.915
27	-59.3407	173.049
27	-57.3626	223.638
27	-55.3846	239.46
27	-53.4066	269.037
27	-51.4286	296.5
27	-49.4505	300.874
27	-47.4725	311.758
27	-45.4945	399.454
27	-43.5165	539.379
27	-41.5385	613.626
27	-39.5604	601.208
27	-37.5824	587.61
27	-35.6044	499.925
27	-33.6264	760.268
27	-31.6484	0
27	-29.6703	0
27	-27.6923	0
27	-25.7143	0
27	-23.7363	0
27	-21.7582	0
27	-19.7802	0
27	-17.8022	0
27	-15.8242	0
27	-13.8462	0
27	-11.8681	0
27	-9.89011	0
27	-7.91209	0
27	-5.93407	0
27	-3.95604	0
27	-1.97802	0
27	0	0
27	1.97802	0
27	3.95604	0
27	5.93407	0
27	7.91209	0
27	9.89011	0
27	11.8681	0
27	13.8462	0
27	15.8242	0
27	17.8022	0
27	19.7802	0
27	21.7582	0
27	23.7363	0
27	25.7143	0
27	27.6923	0
27	29.6703	0
27	31.6484	273.545
27	33.6264	293.654
27	35.6044	314.405
27	37.5824	290.036
27	39.5604	0
27	41.5385	0
27	43.5165	0
27	45.4945	0
27	47.4725	0
27	49.4505	0
27	51.4286	0
27	53.4066	0
27	55.3846	0
27	57.3626	0
27	59.3407	0
27	61.3187	0
27	63.2967	0
27	65.2747	0
27	67.2527	0
27	69.2308	0
27	71.2088	341.99
27	73.1868	325.466
27	75.1648	269.794
27	77.1429	292.905
27	79.1209	178.642
27	81.0989	1
27	83.0769	1
27	85.0549	1
27	87.033	1
27	89.011	0
29	-89.011	0
29	-87.033	0
29	-85.0549	0
29	-83.0769	0
29	-81.0989	0
29	-79.1209	0
29	-77.1429	0
29	-75.1648	0
29	-73.1868	0
29	-71.2088	0
29	-69.2308	185.433
29	-67.2527	156.474
29	-65.2747	100.946
29	-63.2967	114.327
29	-61.3187	164.658
29	-59.3407	167.312
29	-57.3626	225.974
29	-55.3846	230.502
29	-53.4066	261.636
29	-51.4286	281.524
29	-49.4505	294.946
29	-47.4725	322.869
29	-45.4945	416.365
29	-43.5165	531.703
29	-41.5385	587.772
29	-39.5604	552.466
29	-37.5824	512.785
29	-35.6044	474.519
29	-33.6264	525.044
29	-31.6484	0
29	-29.6703	0
29	-27.6923	0
29	-25.7143	0
29	-23.7363	0
29	-21.7582	0
29	-19.7802	0
29	-17.8022	0
29	-15.8242	0
29	-13.8462	0
29	-11.8681	0
29	-9.89011	0
29	-7.91209	0
29	-5.93407	0
29	-3.95604	0
29	-1.97802	0
29	0	0
29	1.97802	0
29	3.95604	0
29	5.93407	0
29	7.91209	0
29	9.89011	0
29	11.8681	0
29	13.8462	0
29	15.8242	0
29	17.8022	0
29	19.7802	0
29	21.7582	0
29	23.7363	0
29	25.7143	0
29	27.6923	0
29	29.6703	0
29	31.6484	285.119
29	33.6264	291.988
29	35.6044	322.15
29	37.5824	0
29	39.5604	0
29	41.5385	0
29	43.5165	0
29	45.4945	0
29	47.4725	0
29	49.4505	0
29	51.4286	0
29	53.4066	0
29	55.3846	0
29	57.3626	0
29	59.3407	0
29	61.3187	0
29	63.2967	0
29	65.2747	0
29	67.2527	0
29	69.2308	0
29	71.2088	356.553
29	73.1868	342.28
29	75.1648	262.203
29	77.1429	278.044
29	79.1209	180.047
29	81.0989	1
29	83.0769	1
29	85.0549	1
29	87.033	1
29	89.011	0
31	-89.011	0
31	-87.033	0
31	-85.0549	0
31	-83.0769	0
31	-81.0989	0
31	-79.1209	0
31	-77.1429	0
31	-75.1648	0
31	-73.1868	0
31	-71.2088	0
31	-69.2308	184.345
31	-67.2527	165.944
31	-65.2747	99.7475
31	-63.2967	158.349
31	-61.3187	156.034
31	-59.3407	179.893
31	-57.3626	214.847
31	-55.3846	233.659
31	-53.4066	258.886
31	-51.4286	277.893
31	-49.4505	288.722
31	-47.4725	332.036
31	-45.4945	428.029
31	-43.5165	537.981
31	-41.5385	572.577
31	-39.5604	533.86
31	-37.5824	509.952
31	-35.6044	475.948
31	-33.6264	487.548
31	-31.6484	518.735
31	-29.6703	0
31	-27.6923	0
31	-25.7143	0
31	-23.7363	0
31	-21.7582	0
31	-19.7802	0
31	-17.8022	0
31	-15.8242	0
31	-13.8462	0
31	-11.8681	0
31	-9.89011	0
31	-7.91209	0
31	-5.93407	0
31	-3.95604	0
31	-1.97802	0
31	0	0
31	1.97802	0
31	3.95604	0
31	5.93407	0
31	7.91209	0
31	9.89011	0
31	11.8681	0
31	13.8462	0
31	15.8242	0
31	17.8022	0
31	19.7802	0
31	21.7582	0
31	23.7363	0
31	25.7143	0
31	27.6923	0
31	29.6703	0
31	31.6484	353.606
31	33.6264	286.151
31	35.6044	293.188
31	37.5824	0
31	39.5604	0
31	41.5385	0
31	43.5165	0
31	45.4945	0
31	47.4725	0
31	49.4505	0
31	51.4286	0
31	53.4066	0
31	55.3846	0
31	57.3626	0
31	59.3407	0
31	61.3187	0
31	63.2967	0
31	65.2747	0
31	67.2527	0
31	69.2308	0
31	71.2088	337.769
31	73.1868	346.825
31	75.1648	260.554
31	77.1429	273.393
31	79.1209	183.909
31	81.0989	1
31	83.0769	1
31	85.0549	1
31	87.033	1
31	89.011	0
33	-89.011	0
33	-87.033	0
33	-85.0549	0
33	-83.0769	0
33	-81.0989	0
33	-79.1209	0
33	-77.1429	0
33	-75.1648	0
33	-73.1868	0
33	-71.2088	0
33	-69.2308	0
33	-67.2527	174.97
33	-65.2747	120.091
33	-63.2967	151.051
33	-61.3187	150.736
33	-59.3407	171.528
33	-57.3626	220.916
33	-55.3846	239.855
33	-53.4066	259.986
33	-51.4286	280.898
33	-49.4505	295.751
33	-47.4725	329.966
33	-45.4945	418.627
33	-43.5165	528.018
33	-41.5385	581.964
33	-39.5604	559.812
33	-37.5824	518.296
33	-35.6044	478.439
33	-33.6264	484.955
33	-31.6484	499.99
33	-29.6703	529.494
33	-27.6923	554.35
33	-25.7143	628.039
33	-23.7363	0
33	-21.7582	0
33	-19.7802	0
33	-17.8022	0
33	-15.8242	0
33	-13.8462	0
33	-11.8681	0
33	-9.89011	0
33	-7.91209	0
33	-5.93407	0
33	-3.95604	0
33	-1.97802	0
33	0	0
33	1.97802	0
33	3.95604	0
33	5.93407	0
33	7.91209	0
33	9.89011	0
33	11.8681	0
33	13.8462	0
33	15.8242	0
33	17.8022	0
33	19.7802	0
33	21.7582	0
33	23.7363	0
33	25.7143	0
33	27.6923	0
33	29.6703	0
33	31.6484	374.908
33	33.6264	274.164
33	35.6044	283.005
33	37.5824	0
33	39.5604	0
33	41.5385	0
33	43.5165	0
33	45.4945	0
33	47.4725	0
33	49.4505	0
33	51.4286	0
33	53.4066	0
33	55.3846	0
33	57.3626	0
33	59.3407	0
33	61.3187	0
33	63.2967	0
33	65.2747	0
33	67.2527	0
33	69.2308	0
33	71.2088	332.141
33	73.1868	342.432
33	75.1648	275.2
33	77.1429	290.32
33	79.1209	186.591
33	81.0989	1
33	83.0769	1
33	85.0549	1
33	87.033	1
33	89.011	0
35	-89.011	0
35	-87.033	0
35	-85.0549	0
35	-83.0769	0
35	-81.0989	0
35	-79.1209	0
35	-77.1429	0
35	-75.1648	0
35	-73.1868	0
35	-71.2088	0
35	-69.2308	1
35	-67.2527	134.976
35	-65.2747	152.794
35	-63.2967	140.955
35	-61.3187	155.685
35	-59.3407	190.35
35	-57.3626	223.432
35	-55.3846	248.795
35	-53.4066	262.166
35	-51.4286	279.578
35	-49.4505	301.01
35	-47.4725	336.243
35	-45.4945	405.741
35	-43.5165	516.597
35	-41.5385	573.778
35	-39.5604	528.614
35	-37.5824	472.204
35	-35.6044	466.678
35	-33.6264	473.129
35	-31.6484	488.575
35	-29.6703	504.659
35	-27.6923	524.331
35	-25.7143	582.289
35	-23.7363	0
35	-21.7582	0
35	-19.7802	0
35	-17.8022	0
35	-15.8242	0
35	-13.8462	0
35	-11.8681	0
35	-9.89011	0
35	-7.91209	0
35	-5.93407	0
35	-3.95604	0
35	-1.97802	0
35	0	0
35	1.97802	0
35	3.95604	0
35	5.93407	0
35	7.91209	0
35	9.89011	0
35	11.8681	0
35	13.8462	0
35	15.8242	0
35	17.8022	0
35	19.7802	0
35	21.7582	0
35	23.7363	0
35	25.7143	0
35	27.6923	0
35	29.6703	0
35	31.6484	0
35	33.6264	290.758
35	35.6044	301.6
35	37.5824	0
35	39.5604	0
35	41.5385	0
35	43.5165	0
35	45.4945	0
35	47.4725	0
35	49.4505	0
35	51.4286	0
35	53.4066	0
35	55.3846	0
35	57.3626	0
35	59.3407	0
35	61.3187	0
35	63.2967	0
35	65.2747	0
35	67.2527	0
35	69.2308	320.633
35	71.2088	330.956
35	73.1868	331.665
35	75.1648	274.062
35	77.1429	291.607
35	79.1209	183.521
35	81.0989	1
35	83.0769	1
35	85.0549	1
35	87.033	1
35	89.011	0
37	-89.011	0
37	-87.033	0
37	-85.0549	0
37	-83.0769	0
37	-81.0989	0
37	-79.1209	0
37	-77.1429	0
37	-75.1648	0
37	-73.1868	0
37	-71.2088	0
37	-69.2308	150.31
37	-67.2527	155.258
37	-65.2747	101.678
37	-63.2967	144.18
37	-61.3187	141.378
37	-59.3407	217.953
37	-57.3626	227.451
37	-55.3846	245.197
37	-53.4066	259.51
37	-51.4286	283.308
37	-49.4505	295.822
37	-47.4725	338.59
37	-45.4945	407.456
37	-43.5165	511.955
37	-41.5385	598.45
37	-39.5604	529.408
37	-37.5824	473.363
37	-35.6044	459.52
37	-33.6264	468.772
37	-31.6484	483.634
37	-29.6703	502.468
37	-27.6923	518.016
37	-25.7143	534.296
37	-23.7363	558.589
37	-21.7582	577.779
37	-19.7802	611.921
37	-17.8022	0
37	-15.8242	0
37	-13.8462	0
37	-11.8681	0
37	-9.89011	0
37	-7.91209	0
37	-5.93407	0
37	-3.95604	0
37	-1.97802	0
37	0	0
37	1.97802	0
37	3.95604	0
37	5.93407	0
37	7.91209	0
37	9.89011	0
37	11.8681	0
37	13.8462	0
37	15.8242	0
37	17.8022	0
37	19.7802	0
37	21.7582	0
37	23.7363	0
37	25.7143	0
37	27.6923	0
37	29.6703	0
37	31.6484	0
37	33.6264	0
37	35.6044	0
37	37.5824	0
37	39.5604	0
37	41.5385	0
37	43.5165	0
37	45.4945	0
37	47.4725	0
37	49.4505	0
37	51.4286	0
37	53.4066	0
37	55.3846	0
37	57.3626	0
37	59.3407	0
37	61.3187	0
37	63.2967	0
37	65.2747	0
37	67.2527	0
37	69.2308	322.338
37	71.2088	344.895
37	73.1868	328.447
37	75.1648	258.188
37	77.1429	291.812
37	79.1209	197.084
37	81.0989	1
37	83.0769	1
37	85.0549	1
37	87.033	1
37	89.011	0
39	-89.011	0
39	-87.033	0
39	-85.0549	0
39	-83.0769	0
39	-81.0989	0
39	-79.1209	0
39	-77.1429	0
39	-75.1648	0
39	-73.1868	0
39	-71.2088	0
39	-69.2308	1
39	-67.2527	117.064
39	-65.2747	136.935
39	-63.2967	137.091
39	-61.3187	142.231
39	-59.3407	194.733
39	-57.3626	227.575
39	-55.3846	243.16
39	-53.4066	254.743
39	-51.4286	280.525
39	-49.4505	291.772
39	-47.4725	354.172
39	-45.4945	417.579
39	-43.5165	520.264
39	-41.5385	599.856
39	-39.5604	539.4
39	-37.5824	487.382
39	-35.6044	457.863
39	-33.6264	457.782
39	-31.6484	474.489
39	-29.6703	504.973
39	-27.6923	525.795
39	-25.7143	538.506
39	-23.7363	554.996
39	-21.7582	578.751
39	-19.7802	584.106
39	-17.8022	630.738
39	-15.8242	0
39	-13.8462	0
39	-11.8681	0
39	-9.89011	0
39	-7.91209	0
39	-5.93407	0
39	-3.95604	0
39	-1.97802	0
39	0	0
39	1.97802	0
39	3.95604	0
39	5.93407	0
39	7.91209	0
39	9.89011	0
39	11.8681	0
39	13.8462	0
39	15.8242	0
39	17.8022	0
39	19.7802	0
39	21.7582	0
39	23.7363	0
39	25.7143	0
39	27.6923	0
39	29.6703	0
39	31.6484	0
39	33.6264	0
39	35.6044	0
39	37.5824	0
39	39.5604	0
39	41.5385	0
39	43.5165	0
39	45.4945	0
39	47.4725	0
39	49.4505	0
39	51.4286	0
39	53.4066	0
39	55.3846	0
39	57.3626	0
39	59.3407	0
39	61.3187	0
39	63.2967	0
39	65.2747	0
39	67.2527	0
39	69.2308	314.482
39	71.2088	345.192
39	73.1868	303.657
39	75.1648	246.528
39	77.1429	287.442
39	79.1209	181.399
39	81.0989	1
39	83.0769	1
39	85.0549	1
39	87.033	1
39	89.011	0
41	-89.011	0
41	-87.033	0
41	-85.0549	0
41	-83.0769	0
41	-81.0989	0
41	-79.1209	0
41	-77.1429	0
41	-75.1648	0
41	-73.1868	0
41	-71.2088	0
41	-69.2308	0
41	-67.2527	119.067
41	-65.2747	149.424
41	-63.2967	133.254
41	-61.3187	144.088
41	-59.3407	175.562
41	-57.3626	194.939
41	-55.3846	242.758
41	-53.4066	257.836
41	-51.4286	275.045
41	-49.4505	293.131
41	-47.4725	346.372
41	-45.4945	396.446
41	-43.5165	485.509
41	-41.5385	592.626
41	-39.5604	529.427
41	-37.5824	467.565
41	-35.6044	448.332
41	-33.6264	446.779
41	-31.6484	465.557
41	-29.6703	507.905
41	-27.6923	540.334
41	-25.7143	553.203
41	-23.7363	567.828
41	-21.7582	583.271
41	-19.7802	590.925
41	-17.8022	602.625
41	-15.8242	632.77
41	-13.8462	609.211
41	-11.8681	626.564
41	-9.89011	639.088
41	-7.91209	650.688
41	-5.93407	660.792
41	-3.95604	687.436
41	-1.97802	0
41	0	0
41	1.97802	0
41	3.95604	0
41	5.93407	0
41	7.91209	0
41	9.89011	0
41	11.8681	0
41	13.8462	0
41	15.8242	0
41	17.8022	0
41	19.7802	0
41	21.7582	0
41	23.7363	0
41	25.7143	0
41	27.6923	0
41	29.6703	0
41	31.6484	0
41	33.6264	0
41	35.6044	0
41	37.5824	0
41	39.5604	0
41	41.5385	0
41	43.5165	0
41	45.4945	0
41	47.4725	0
41	49.4505	0
41	51.4286	0
41	53.4066	0
41	55.3846	0
41	57.3626	0
41	59.3407	0
41	61.3187	0
41	63.2967	0
41	65.2747	0
41	67.2527	0
41	69.2308	316.406
41	71.2088	326.71
41	73.1868	305.266
41	75.1648	258.174
41	77.1429	285.69
41	79.1209	176.026
41	81.0989	1
41	83.0769	1
41	85.0549	1
41	87.033	1
41	89.011	0
43	-89.011	0
43	-87.033	0
43	-85.0549	0
43	-83.0769	0
43	-81.0989	0
43	-79.1209	0
43	-77.1429	0
43	-75.1648	0
43	-73.1868	0
43	-71.2088	0
43	-69.2308	0
43	-67.2527	141.55
43	-65.2747	172.792
43	-63.2967	126.779
43	-61.3187	136.145
43	-59.3407	152.321
43	-57.3626	185.827
43	-55.3846	231.69
43	-53.4066	260.197
43	-51.4286	276.417
43	-49.4505	298.153
43	-47.4725	346.783
43	-45.4945	383.448
43	-43.5165	456.592
43	-41.5385	573.536
43	-39.5604	512.772
43	-37.5824	451.535
43	-35.6044	441.984
43	-33.6264	441.582
43	-31.6484	456.149
43	-29.6703	501.075
43	-27.6923	549.75
43	-25.7143	576.175
43	-23.7363	591.385
43	-21.7582	598.559
43	-19.7802	599.104
43	-17.8022	636.901
43	-15.8242	612.267
43	-13.8462	608.315
43	-11.8681	628.481
43	-9.89011	654.966
43	-7.91209	679.43
43	-5.93407	691.497
43	-3.95604	727.178
43	-1.97802	766.239
43	0	784.637
43	1.97802	0
43	3.95604	0
43	5.93407	0
43	7.91209	0
43	9.89011	0
43	11.8681	0
43	13.8462	0
43	15.8242	0
43	17.8022	0
43	19.7802	0
43	21.7582	0
43	23.7363	0
43	25.7143	0
43	27.6923	0
43	29.6703	0
43	31.6484	0
43	33.6264	0
43	35.6044	0
43	37.5824	0
43	39.5604	0
43	41.5385	0
43	43.5165	0
43	45.4945	0
43	47.4725	0
43	49.4505	0
43	51.4286	0
43	53.4066	0
43	55.3846	0
43	57.3626	0
43	59.3407	0
43	61.3187	0
43	63.2967	0
43	65.2747	0
43	67.2527	0
43	69.2308	338.268
43	71.2088	298.475
43	73.1868	290.771
43	75.1648	271.06
43	77.1429	273.969
43	79.1209	168.899
43	81.0989	1
43	83.0769	1
[truncated: 14,381 more rows]

## Sheet: EDFig6c
lon	lat	Prod lDOC (mg C/m2/day)	CbPM 12 hours
1	-89.011	0
1	-87.033	0
1	-85.0549	0
1	-83.0769	0
1	-81.0989	0
1	-79.1209	0
1	-77.1429	0
1	-75.1648	0
1	-73.1868	0
1	-71.2088	0
1	-69.2308	0
1	-67.2527	0
1	-65.2747	0
1	-63.2967	9.84973
1	-61.3187	12.9607
1	-59.3407	0
1	-57.3626	0
1	-55.3846	0
1	-53.4066	11.6954
1	-51.4286	10.3777
1	-49.4505	2.55251
1	-47.4725	9.50015
1	-45.4945	14.092
1	-43.5165	36.8407
1	-41.5385	79.6325
1	-39.5604	142.084
1	-37.5824	177.304
1	-35.6044	149.517
1	-33.6264	147.621
1	-31.6484	154.415
1	-29.6703	172.067
1	-27.6923	169.242
1	-25.7143	124.719
1	-23.7363	63.7403
1	-21.7582	9.31957
1	-19.7802	9.98305
1	-17.8022	33.6792
1	-15.8242	73.1795
1	-13.8462	206.525
1	-11.8681	252.236
1	-9.89011	322.119
1	-7.91209	510.997
1	-5.93407	764.611
1	-3.95604	795.062
1	-1.97802	648.403
1	0	442.981
1	1.97802	336.362
1	3.95604	544.458
1	5.93407	785.147
1	7.91209	0
1	9.89011	0
1	11.8681	0
1	13.8462	0
1	15.8242	0
1	17.8022	0
1	19.7802	0
1	21.7582	0
1	23.7363	0
1	25.7143	0
1	27.6923	0
1	29.6703	0
1	31.6484	0
1	33.6264	0
1	35.6044	326.414
1	37.5824	0
1	39.5604	0
1	41.5385	0
1	43.5165	0
1	45.4945	0
1	47.4725	0
1	49.4505	0
1	51.4286	877.706
1	53.4066	939.011
1	55.3846	434.972
1	57.3626	222.093
1	59.3407	93.721
1	61.3187	138.176
1	63.2967	160.152
1	65.2747	102.282
1	67.2527	46.2564
1	69.2308	7.35963
1	71.2088	0
1	73.1868	0
1	75.1648	0
1	77.1429	0
1	79.1209	0
1	81.0989	7.86229
1	83.0769	0
1	85.0549	0
1	87.033	0
1	89.011	0
3	-89.011	0
3	-87.033	0
3	-85.0549	0
3	-83.0769	0
3	-81.0989	0
3	-79.1209	0
3	-77.1429	0
3	-75.1648	0
3	-73.1868	0
3	-71.2088	0
3	-69.2308	0
3	-67.2527	0
3	-65.2747	0
3	-63.2967	14.7125
3	-61.3187	11.4465
3	-59.3407	0.711948
3	-57.3626	0
3	-55.3846	0
3	-53.4066	9.40069
3	-51.4286	8.79413
3	-49.4505	4.49773
3	-47.4725	23.5195
3	-45.4945	36.4502
3	-43.5165	43.2866
3	-41.5385	85.6263
3	-39.5604	148.733
3	-37.5824	190.996
3	-35.6044	174.919
3	-33.6264	157.845
3	-31.6484	157.789
3	-29.6703	174.152
3	-27.6923	160.07
3	-25.7143	117.244
3	-23.7363	48.6538
3	-21.7582	6.59759
3	-19.7802	8.9349
3	-17.8022	35.17
3	-15.8242	101.955
3	-13.8462	164.77
3	-11.8681	204.288
3	-9.89011	350.707
3	-7.91209	561.34
3	-5.93407	843.152
3	-3.95604	926.35
3	-1.97802	666.05
3	0	377.877
3	1.97802	276.723
3	3.95604	378.896
3	5.93407	861.802
3	7.91209	0
3	9.89011	0
3	11.8681	0
3	13.8462	0
3	15.8242	0
3	17.8022	0
3	19.7802	0
3	21.7582	0
3	23.7363	0
3	25.7143	0
3	27.6923	0
3	29.6703	0
3	31.6484	0
3	33.6264	0
3	35.6044	286.08
3	37.5824	0
3	39.5604	0
3	41.5385	0
3	43.5165	0
3	45.4945	0
3	47.4725	0
3	49.4505	0
3	51.4286	940.413
3	53.4066	824.137
3	55.3846	417.36
3	57.3626	254.53
3	59.3407	168.29
3	61.3187	210.833
3	63.2967	192.348
3	65.2747	129.722
3	67.2527	59.5933
3	69.2308	6.4852
3	71.2088	0
3	73.1868	0
3	75.1648	0
3	77.1429	0
3	79.1209	0.539368
3	81.0989	9.83554
3	83.0769	0
3	85.0549	0
3	87.033	0
3	89.011	0
5	-89.011	0
5	-87.033	0
5	-85.0549	0
5	-83.0769	0
5	-81.0989	0
5	-79.1209	0
5	-77.1429	0
5	-75.1648	0
5	-73.1868	0
5	-71.2088	0
5	-69.2308	0
5	-67.2527	0
5	-65.2747	0.747707
5	-63.2967	13.5491
5	-61.3187	10.4374
5	-59.3407	5.98627
5	-57.3626	0
5	-55.3846	0
5	-53.4066	7.40368
5	-51.4286	8.57962
5	-49.4505	6.4164
5	-47.4725	23.3605
5	-45.4945	46.7268
5	-43.5165	54.7477
5	-41.5385	95.0759
5	-39.5604	161.034
5	-37.5824	201.911
5	-35.6044	184.893
5	-33.6264	167.096
5	-31.6484	159.133
5	-29.6703	182.574
5	-27.6923	157.53
5	-25.7143	120.185
5	-23.7363	40.5651
5	-21.7582	25.8689
5	-19.7802	36.0261
5	-17.8022	75.7555
5	-15.8242	110.905
5	-13.8462	164.346
5	-11.8681	211.302
5	-9.89011	394.513
5	-7.91209	521.942
5	-5.93407	978.337
5	-3.95604	1082.75
5	-1.97802	736.919
5	0	407.593
5	1.97802	235.39
5	3.95604	535.564
5	5.93407	0
5	7.91209	0
5	9.89011	0
5	11.8681	0
5	13.8462	0
5	15.8242	0
5	17.8022	0
5	19.7802	0
5	21.7582	0
5	23.7363	0
5	25.7143	0
5	27.6923	0
5	29.6703	0
5	31.6484	0
5	33.6264	0
5	35.6044	145.573
5	37.5824	78.9187
5	39.5604	50.737
5	41.5385	0
5	43.5165	0
5	45.4945	0
5	47.4725	0
5	49.4505	0
5	51.4286	0
5	53.4066	744.319
5	55.3846	447.644
5	57.3626	304.524
5	59.3407	312.79
5	61.3187	0
5	63.2967	203.979
5	65.2747	159.148
5	67.2527	111.623
5	69.2308	7.85594
5	71.2088	0
5	73.1868	0
5	75.1648	0
5	77.1429	0
5	79.1209	0
5	81.0989	9.61623
5	83.0769	0
5	85.0549	0
5	87.033	0
5	89.011	0
7	-89.011	0
7	-87.033	0
7	-85.0549	0
7	-83.0769	0
7	-81.0989	0
7	-79.1209	0
7	-77.1429	0
7	-75.1648	0
7	-73.1868	0
7	-71.2088	0
7	-69.2308	0
7	-67.2527	0.17534
7	-65.2747	1.87172
7	-63.2967	10.1005
7	-61.3187	15.3887
7	-59.3407	15.724
7	-57.3626	0
7	-55.3846	0
7	-53.4066	5.50118
7	-51.4286	6.31014
7	-49.4505	7.29389
7	-47.4725	20.6061
7	-45.4945	49.2222
7	-43.5165	58.6691
7	-41.5385	95.5384
7	-39.5604	158.11
7	-37.5824	198.349
7	-35.6044	179.585
7	-33.6264	162.288
7	-31.6484	159.19
7	-29.6703	174.967
7	-27.6923	148.324
7	-25.7143	128.211
7	-23.7363	66.6647
7	-21.7582	73.43
7	-19.7802	112.514
7	-17.8022	113.855
7	-15.8242	154.229
7	-13.8462	172.564
7	-11.8681	315.883
7	-9.89011	437.585
7	-7.91209	639.768
7	-5.93407	1129.9
7	-3.95604	1208.11
7	-1.97802	864.438
7	0	608.069
7	1.97802	413.084
7	3.95604	961.24
7	5.93407	0
7	7.91209	0
7	9.89011	0
7	11.8681	0
7	13.8462	0
7	15.8242	0
7	17.8022	0
7	19.7802	0
7	21.7582	0
7	23.7363	0
7	25.7143	0
7	27.6923	0
7	29.6703	0
7	31.6484	0
7	33.6264	0
7	35.6044	100.416
7	37.5824	47.6773
7	39.5604	5.16681
7	41.5385	0
7	43.5165	0
7	45.4945	0
7	47.4725	0
7	49.4505	0
7	51.4286	0
7	53.4066	920.61
7	55.3846	763.631
7	57.3626	475.456
7	59.3407	0
7	61.3187	0
7	63.2967	192.291
7	65.2747	132.688
7	67.2527	118.85
7	69.2308	13.4922
7	71.2088	0
7	73.1868	0
7	75.1648	0
7	77.1429	0
7	79.1209	0
7	81.0989	8.03723
7	83.0769	0
7	85.0549	0
7	87.033	0
7	89.011	0
9	-89.011	0
9	-87.033	0
9	-85.0549	0
9	-83.0769	0
9	-81.0989	0
9	-79.1209	0
9	-77.1429	0
9	-75.1648	0
9	-73.1868	0
9	-71.2088	0
9	-69.2308	0
9	-67.2527	5.03509
9	-65.2747	13.5555
9	-63.2967	13.6548
9	-61.3187	23.3039
9	-59.3407	23.7484
9	-57.3626	2.34759
9	-55.3846	0
9	-53.4066	4.05385
9	-51.4286	7.8238
9	-49.4505	8.12575
9	-47.4725	22.9674
9	-45.4945	28.2909
9	-43.5165	46.8256
9	-41.5385	81.216
9	-39.5604	137.177
9	-37.5824	189.992
9	-35.6044	188.931
9	-33.6264	151.57
9	-31.6484	163.315
9	-29.6703	171.392
9	-27.6923	157.828
9	-25.7143	160.811
9	-23.7363	136.075
9	-21.7582	170.294
9	-19.7802	226.304
9	-17.8022	353.205
9	-15.8242	314.603
9	-13.8462	294.929
9	-11.8681	391.738
9	-9.89011	548.927
9	-7.91209	791.291
9	-5.93407	1139.56
9	-3.95604	1121.93
9	-1.97802	1120.63
9	0	1258.66
9	1.97802	931.126
9	3.95604	1581.1
9	5.93407	0
9	7.91209	0
9	9.89011	0
9	11.8681	0
9	13.8462	0
9	15.8242	0
9	17.8022	0
9	19.7802	0
9	21.7582	0
9	23.7363	0
9	25.7143	0
9	27.6923	0
9	29.6703	0
9	31.6484	0
9	33.6264	0
9	35.6044	15.1125
9	37.5824	0
9	39.5604	0
9	41.5385	0
9	43.5165	0
9	45.4945	0
9	47.4725	0
9	49.4505	0
9	51.4286	0
9	53.4066	0
9	55.3846	0
9	57.3626	0
9	59.3407	0
9	61.3187	0
9	63.2967	0
9	65.2747	133.156
9	67.2527	67.1082
9	69.2308	16.1971
9	71.2088	0.344294
9	73.1868	0
9	75.1648	0
9	77.1429	0
9	79.1209	0
9	81.0989	8.76631
9	83.0769	0
9	85.0549	0
9	87.033	0
9	89.011	0
11	-89.011	0
11	-87.033	0
11	-85.0549	0
11	-83.0769	0
11	-81.0989	0
11	-79.1209	0
11	-77.1429	0
11	-75.1648	0
11	-73.1868	0
11	-71.2088	0
11	-69.2308	0
11	-67.2527	10.284
11	-65.2747	9.97139
11	-63.2967	14.7257
11	-61.3187	20.6566
11	-59.3407	26.875
11	-57.3626	5.76768
11	-55.3846	0
11	-53.4066	1.56049
11	-51.4286	5.06523
11	-49.4505	3.11042
11	-47.4725	14.169
11	-45.4945	8.13573
11	-43.5165	40.9833
11	-41.5385	74.9686
11	-39.5604	124.014
11	-37.5824	174.7
11	-35.6044	181.761
11	-33.6264	148.764
11	-31.6484	202.079
11	-29.6703	198.593
11	-27.6923	201.094
11	-25.7143	275.97
11	-23.7363	248.161
11	-21.7582	289.828
11	-19.7802	521.398
11	-17.8022	669.092
11	-15.8242	534.697
11	-13.8462	332.518
11	-11.8681	404.22
11	-9.89011	652.133
11	-7.91209	886.729
11	-5.93407	987.874
11	-3.95604	964.071
11	-1.97802	0
11	0	0
11	1.97802	0
11	3.95604	0
11	5.93407	0
11	7.91209	0
11	9.89011	0
11	11.8681	0
11	13.8462	0
11	15.8242	0
11	17.8022	0
11	19.7802	0
11	21.7582	0
11	23.7363	0
11	25.7143	0
11	27.6923	0
11	29.6703	0
11	31.6484	0
11	33.6264	175.158
11	35.6044	100.075
11	37.5824	0
11	39.5604	0
11	41.5385	0
11	43.5165	0
11	45.4945	0
11	47.4725	0
11	49.4505	0
11	51.4286	0
11	53.4066	0
11	55.3846	0
11	57.3626	0
11	59.3407	0
11	61.3187	0
11	63.2967	0
11	65.2747	213.148
11	67.2527	93.3343
11	69.2308	30.3407
11	71.2088	9.46094
11	73.1868	0
11	75.1648	0
11	77.1429	0
11	79.1209	2.49714
11	81.0989	9.03873
11	83.0769	0
11	85.0549	0
11	87.033	0
11	89.011	0
13	-89.011	0
13	-87.033	0
13	-85.0549	0
13	-83.0769	0
13	-81.0989	0
13	-79.1209	0
13	-77.1429	0
13	-75.1648	0
13	-73.1868	0
13	-71.2088	0
13	-69.2308	0
13	-67.2527	2.19192
13	-65.2747	12.8431
13	-63.2967	8.55179
13	-61.3187	22.8329
13	-59.3407	26.9776
13	-57.3626	12.0633
13	-55.3846	0
13	-53.4066	0.388015
13	-51.4286	0
13	-49.4505	0
13	-47.4725	0.765496
13	-45.4945	6.17882
13	-43.5165	35.7767
13	-41.5385	87.7348
13	-39.5604	126.695
13	-37.5824	163.482
13	-35.6044	175.511
13	-33.6264	225.821
13	-31.6484	281.445
13	-29.6703	272.633
13	-27.6923	337.307
13	-25.7143	477.331
13	-23.7363	592.596
13	-21.7582	959.055
13	-19.7802	0
13	-17.8022	0
13	-15.8242	0
13	-13.8462	0
13	-11.8681	460.988
13	-9.89011	769.953
13	-7.91209	864.431
13	-5.93407	0
13	-3.95604	0
13	-1.97802	0
13	0	0
13	1.97802	0
13	3.95604	0
13	5.93407	0
13	7.91209	0
13	9.89011	0
13	11.8681	0
13	13.8462	0
13	15.8242	0
13	17.8022	0
13	19.7802	0
13	21.7582	0
13	23.7363	0
13	25.7143	0
13	27.6923	0
13	29.6703	0
13	31.6484	0
13	33.6264	16.2754
13	35.6044	68.6632
13	37.5824	7.31819
13	39.5604	31.822
13	41.5385	0
13	43.5165	0
13	45.4945	0
13	47.4725	0
13	49.4505	0
13	51.4286	0
13	53.4066	0
13	55.3846	0
13	57.3626	0
13	59.3407	0
13	61.3187	0
13	63.2967	0
13	65.2747	0
13	67.2527	150.091
13	69.2308	50.9731
13	71.2088	19.4177
13	73.1868	0
13	75.1648	0
13	77.1429	0
13	79.1209	0
13	81.0989	11.9272
13	83.0769	3.41785
13	85.0549	0
13	87.033	0
13	89.011	0
15	-89.011	0
15	-87.033	0
15	-85.0549	0
15	-83.0769	0
15	-81.0989	0
15	-79.1209	0
15	-77.1429	0
15	-75.1648	0
15	-73.1868	0
15	-71.2088	0
15	-69.2308	0
15	-67.2527	2.50537
15	-65.2747	2.61195
15	-63.2967	10.6904
15	-61.3187	35.7257
15	-59.3407	30.661
15	-57.3626	14.9601
15	-55.3846	0
15	-53.4066	1.0241
15	-51.4286	0.151256
15	-49.4505	0
15	-47.4725	0
15	-45.4945	2.71573
15	-43.5165	27.9875
15	-41.5385	95.5
15	-39.5604	208.769
15	-37.5824	234.44
15	-35.6044	276.839
15	-33.6264	332.79
15	-31.6484	370.006
15	-29.6703	654.604
15	-27.6923	991.087
15	-25.7143	0
15	-23.7363	0
15	-21.7582	0
15	-19.7802	0
15	-17.8022	0
15	-15.8242	0
15	-13.8462	0
15	-11.8681	0
15	-9.89011	0
15	-7.91209	0
15	-5.93407	0
15	-3.95604	0
15	-1.97802	0
15	0	0
15	1.97802	0
15	3.95604	0
15	5.93407	0
15	7.91209	0
15	9.89011	0
15	11.8681	0
15	13.8462	0
15	15.8242	0
15	17.8022	0
15	19.7802	0
15	21.7582	0
15	23.7363	0
15	25.7143	0
15	27.6923	0
15	29.6703	0
15	31.6484	0
15	33.6264	38.1645
15	35.6044	0
15	37.5824	0
15	39.5604	0
15	41.5385	0
15	43.5165	0
15	45.4945	0
15	47.4725	0
15	49.4505	0
15	51.4286	0
15	53.4066	0
15	55.3846	0
15	57.3626	0
15	59.3407	0
15	61.3187	0
15	63.2967	0
15	65.2747	0
15	67.2527	0
15	69.2308	89.6205
15	71.2088	35.4021
15	73.1868	0
15	75.1648	0
15	77.1429	0
15	79.1209	0
15	81.0989	17.4456
15	83.0769	5.00059
15	85.0549	0
15	87.033	0
15	89.011	0
17	-89.011	0
17	-87.033	0
17	-85.0549	0
17	-83.0769	0
17	-81.0989	0
17	-79.1209	0
17	-77.1429	0
17	-75.1648	0
17	-73.1868	0
17	-71.2088	0
17	-69.2308	0
17	-67.2527	0
17	-65.2747	0
17	-63.2967	8.11843
17	-61.3187	45.6993
17	-59.3407	32.556
17	-57.3626	12.953
17	-55.3846	1.15882
17	-53.4066	0
17	-51.4286	0
17	-49.4505	0
17	-47.4725	0
17	-45.4945	3.14672
17	-43.5165	22.5367
17	-41.5385	131.158
17	-39.5604	257.827
17	-37.5824	322.578
17	-35.6044	422.65
17	-33.6264	635.749
17	-31.6484	997.572
17	-29.6703	1295.49
17	-27.6923	0
17	-25.7143	0
17	-23.7363	0
17	-21.7582	0
17	-19.7802	0
17	-17.8022	0
17	-15.8242	0
17	-13.8462	0
17	-11.8681	0
17	-9.89011	0
17	-7.91209	0
17	-5.93407	0
17	-3.95604	0
17	-1.97802	0
17	0	0
17	1.97802	0
17	3.95604	0
17	5.93407	0
17	7.91209	0
17	9.89011	0
17	11.8681	0
17	13.8462	0
17	15.8242	0
17	17.8022	0
17	19.7802	0
17	21.7582	0
17	23.7363	0
17	25.7143	0
17	27.6923	0
17	29.6703	0
17	31.6484	72.0237
17	33.6264	0
17	35.6044	0
17	37.5824	8.87182
17	39.5604	0
17	41.5385	0
17	43.5165	0
17	45.4945	0
17	47.4725	0
17	49.4505	0
17	51.4286	0
17	53.4066	0
17	55.3846	0
17	57.3626	0
17	59.3407	0
17	61.3187	0
17	63.2967	0
17	65.2747	0
17	67.2527	0
17	69.2308	131.721
17	71.2088	46.8579
17	73.1868	0.344435
17	75.1648	1.74248
17	77.1429	0
17	79.1209	0
17	81.0989	18.2387
17	83.0769	0
17	85.0549	0
17	87.033	0
17	89.011	0
19	-89.011	0
19	-87.033	0
19	-85.0549	0
19	-83.0769	0
19	-81.0989	0
19	-79.1209	0
19	-77.1429	0
19	-75.1648	0
19	-73.1868	0
19	-71.2088	0
19	-69.2308	0
19	-67.2527	0
19	-65.2747	0
19	-63.2967	6.53041
19	-61.3187	33.1012
19	-59.3407	34.3323
19	-57.3626	13.7448
19	-55.3846	3.76537
19	-53.4066	0
19	-51.4286	0
19	-49.4505	0
19	-47.4725	0
19	-45.4945	4.48823
19	-43.5165	14.3614
19	-41.5385	132.972
19	-39.5604	310.738
19	-37.5824	390.078
19	-35.6044	498.385
19	-33.6264	0
19	-31.6484	0
19	-29.6703	0
19	-27.6923	0
19	-25.7143	0
19	-23.7363	0
19	-21.7582	0
19	-19.7802	0
19	-17.8022	0
19	-15.8242	0
19	-13.8462	0
19	-11.8681	0
19	-9.89011	0
19	-7.91209	0
19	-5.93407	0
19	-3.95604	0
19	-1.97802	0
19	0	0
19	1.97802	0
19	3.95604	0
19	5.93407	0
19	7.91209	0
19	9.89011	0
19	11.8681	0
19	13.8462	0
19	15.8242	0
19	17.8022	0
19	19.7802	0
19	21.7582	0
19	23.7363	0
19	25.7143	0
19	27.6923	0
19	29.6703	0
19	31.6484	157.468
19	33.6264	39.5556
19	35.6044	0
19	37.5824	4.03893
19	39.5604	0
19	41.5385	0
19	43.5165	0
19	45.4945	0
19	47.4725	0
19	49.4505	0
19	51.4286	0
19	53.4066	0
19	55.3846	0
19	57.3626	0
19	59.3407	0
19	61.3187	0
19	63.2967	0
19	65.2747	0
19	67.2527	0
19	69.2308	0
19	71.2088	56.7247
19	73.1868	3.15971
19	75.1648	7.63475
19	77.1429	2.46028
19	79.1209	18.7235
19	81.0989	12.1362
19	83.0769	0
19	85.0549	0
19	87.033	0
19	89.011	0
21	-89.011	0
21	-87.033	0
21	-85.0549	0
21	-83.0769	0
21	-81.0989	0
21	-79.1209	0
21	-77.1429	0
21	-75.1648	0
21	-73.1868	0
21	-71.2088	0
21	-69.2308	0
21	-67.2527	0
21	-65.2747	0
21	-63.2967	4.88435
21	-61.3187	18.6868
21	-59.3407	27.5315
21	-57.3626	14.7059
21	-55.3846	5.21936
21	-53.4066	0
21	-51.4286	0
21	-49.4505	0
21	-47.4725	0
21	-45.4945	0
21	-43.5165	19.5292
21	-41.5385	117.068
21	-39.5604	332.236
21	-37.5824	313.166
21	-35.6044	659.123
21	-33.6264	0
21	-31.6484	0
21	-29.6703	0
21	-27.6923	0
21	-25.7143	0
21	-23.7363	0
21	-21.7582	0
21	-19.7802	0
21	-17.8022	0
21	-15.8242	0
21	-13.8462	0
21	-11.8681	0
21	-9.89011	0
21	-7.91209	0
21	-5.93407	0
21	-3.95604	0
21	-1.97802	0
21	0	0
21	1.97802	0
21	3.95604	0
21	5.93407	0
21	7.91209	0
21	9.89011	0
21	11.8681	0
21	13.8462	0
21	15.8242	0
21	17.8022	0
21	19.7802	0
21	21.7582	0
21	23.7363	0
21	25.7143	0
21	27.6923	0
21	29.6703	0
21	31.6484	0
21	33.6264	118.066
21	35.6044	67.3864
21	37.5824	88.593
21	39.5604	0
21	41.5385	0
21	43.5165	0
21	45.4945	0
21	47.4725	0
21	49.4505	0
21	51.4286	0
21	53.4066	0
21	55.3846	0
21	57.3626	0
21	59.3407	0
21	61.3187	0
21	63.2967	0
21	65.2747	0
21	67.2527	0
21	69.2308	0
21	71.2088	48.9923
21	73.1868	1.32823
21	75.1648	2.07653
21	77.1429	13.8432
21	79.1209	13.4286
21	81.0989	19.8276
21	83.0769	0
21	85.0549	0
21	87.033	0
21	89.011	0
23	-89.011	0
23	-87.033	0
23	-85.0549	0
23	-83.0769	0
23	-81.0989	0
23	-79.1209	0
23	-77.1429	0
23	-75.1648	0
23	-73.1868	0
23	-71.2088	0
23	-69.2308	1.20456
23	-67.2527	0
23	-65.2747	0
23	-63.2967	1.73343
23	-61.3187	10.6822
23	-59.3407	16.4854
23	-57.3626	12.4835
23	-55.3846	9.21258
23	-53.4066	0
23	-51.4286	0
23	-49.4505	0
23	-47.4725	0.59512
23	-45.4945	14.9088
23	-43.5165	41.9367
23	-41.5385	106.687
23	-39.5604	294.93
23	-37.5824	209.518
23	-35.6044	518.688
23	-33.6264	0
23	-31.6484	0
23	-29.6703	0
23	-27.6923	0
23	-25.7143	0
23	-23.7363	0
23	-21.7582	0
23	-19.7802	0
23	-17.8022	0
23	-15.8242	0
23	-13.8462	0
23	-11.8681	0
23	-9.89011	0
23	-7.91209	0
23	-5.93407	0
23	-3.95604	0
23	-1.97802	0
23	0	0
23	1.97802	0
23	3.95604	0
23	5.93407	0
23	7.91209	0
23	9.89011	0
23	11.8681	0
23	13.8462	0
23	15.8242	0
23	17.8022	0
23	19.7802	0
23	21.7582	0
23	23.7363	0
23	25.7143	0
23	27.6923	0
23	29.6703	0
23	31.6484	0
23	33.6264	121.83
23	35.6044	111.716
23	37.5824	0
23	39.5604	0
23	41.5385	0
23	43.5165	0
23	45.4945	0
23	47.4725	0
23	49.4505	0
23	51.4286	0
23	53.4066	0
23	55.3846	0
23	57.3626	0
23	59.3407	0
23	61.3187	0
23	63.2967	0
23	65.2747	0
23	67.2527	0
23	69.2308	0
23	71.2088	33.4986
23	73.1868	0
23	75.1648	0
23	77.1429	19.5844
23	79.1209	6.60051
23	81.0989	14.526
23	83.0769	0
23	85.0549	0
23	87.033	0
23	89.011	0
25	-89.011	0
25	-87.033	0
25	-85.0549	0
25	-83.0769	0
25	-81.0989	0
25	-79.1209	0
25	-77.1429	0
25	-75.1648	0
25	-73.1868	0
25	-71.2088	0
25	-69.2308	5.50038
25	-67.2527	0
25	-65.2747	0
25	-63.2967	0
25	-61.3187	10.5263
25	-59.3407	10.9389
25	-57.3626	4.20344
25	-55.3846	0
25	-53.4066	0
25	-51.4286	0
25	-49.4505	0
25	-47.4725	1.13482
25	-45.4945	8.82004
25	-43.5165	50.6179
25	-41.5385	101.02
25	-39.5604	244.849
25	-37.5824	300.693
25	-35.6044	378.743
25	-33.6264	0
25	-31.6484	0
25	-29.6703	0
25	-27.6923	0
25	-25.7143	0
25	-23.7363	0
25	-21.7582	0
25	-19.7802	0
25	-17.8022	0
25	-15.8242	0
25	-13.8462	0
25	-11.8681	0
25	-9.89011	0
25	-7.91209	0
25	-5.93407	0
25	-3.95604	0
25	-1.97802	0
25	0	0
25	1.97802	0
25	3.95604	0
25	5.93407	0
25	7.91209	0
25	9.89011	0
25	11.8681	0
25	13.8462	0
25	15.8242	0
25	17.8022	0
25	19.7802	0
25	21.7582	0
25	23.7363	0
25	25.7143	0
25	27.6923	0
25	29.6703	0
25	31.6484	0
25	33.6264	28.3335
25	35.6044	72.6396
25	37.5824	138.923
25	39.5604	0
25	41.5385	0
25	43.5165	0
25	45.4945	0
25	47.4725	0
25	49.4505	0
25	51.4286	0
25	53.4066	0
25	55.3846	0
25	57.3626	0
25	59.3407	0
25	61.3187	0
25	63.2967	0
25	65.2747	0
25	67.2527	0
25	69.2308	0
25	71.2088	38.9763
25	73.1868	0
25	75.1648	0
25	77.1429	6.68092
25	79.1209	2.23422
25	81.0989	12.2545
25	83.0769	0
25	85.0549	0
25	87.033	0
25	89.011	0
27	-89.011	0
27	-87.033	0
27	-85.0549	0
27	-83.0769	0
27	-81.0989	0
27	-79.1209	0
27	-77.1429	0
27	-75.1648	0
27	-73.1868	0
27	-71.2088	0
27	-69.2308	7.03859
27	-67.2527	0
27	-65.2747	0
27	-63.2967	0
27	-61.3187	12.6538
27	-59.3407	8.88637
27	-57.3626	0
27	-55.3846	0
27	-53.4066	0
27	-51.4286	0
27	-49.4505	0
27	-47.4725	0
27	-45.4945	11.3607
27	-43.5165	42.977
27	-41.5385	84.1055
27	-39.5604	215.664
27	-37.5824	379.705
27	-35.6044	334.291
27	-33.6264	745.617
27	-31.6484	0
27	-29.6703	0
27	-27.6923	0
27	-25.7143	0
27	-23.7363	0
27	-21.7582	0
27	-19.7802	0
27	-17.8022	0
27	-15.8242	0
27	-13.8462	0
27	-11.8681	0
27	-9.89011	0
27	-7.91209	0
27	-5.93407	0
27	-3.95604	0
27	-1.97802	0
27	0	0
27	1.97802	0
27	3.95604	0
27	5.93407	0
27	7.91209	0
27	9.89011	0
27	11.8681	0
27	13.8462	0
27	15.8242	0
27	17.8022	0
27	19.7802	0
27	21.7582	0
27	23.7363	0
27	25.7143	0
27	27.6923	0
27	29.6703	0
27	31.6484	0
27	33.6264	0
27	35.6044	0
27	37.5824	137.759
27	39.5604	0
27	41.5385	0
27	43.5165	0
27	45.4945	0
27	47.4725	0
27	49.4505	0
27	51.4286	0
27	53.4066	0
27	55.3846	0
27	57.3626	0
27	59.3407	0
27	61.3187	0
27	63.2967	0
27	65.2747	0
27	67.2527	0
27	69.2308	0
27	71.2088	52.4051
27	73.1868	0
27	75.1648	0
27	77.1429	0
27	79.1209	3.3566
27	81.0989	8.70903
27	83.0769	0
27	85.0549	0
27	87.033	0
27	89.011	0
29	-89.011	0
29	-87.033	0
29	-85.0549	0
29	-83.0769	0
29	-81.0989	0
29	-79.1209	0
29	-77.1429	0
29	-75.1648	0
29	-73.1868	0
29	-71.2088	0
29	-69.2308	0.665382
29	-67.2527	0
29	-65.2747	0
29	-63.2967	0
29	-61.3187	15.1043
29	-59.3407	16.2811
29	-57.3626	3.36977
29	-55.3846	0
29	-53.4066	0
29	-51.4286	0
29	-49.4505	0
29	-47.4725	4.05272
29	-45.4945	32.2556
29	-43.5165	41.7158
29	-41.5385	101.642
29	-39.5604	216.097
29	-37.5824	345.756
29	-35.6044	291.205
29	-33.6264	433.716
29	-31.6484	0
29	-29.6703	0
29	-27.6923	0
29	-25.7143	0
29	-23.7363	0
29	-21.7582	0
29	-19.7802	0
29	-17.8022	0
29	-15.8242	0
29	-13.8462	0
29	-11.8681	0
29	-9.89011	0
29	-7.91209	0
29	-5.93407	0
29	-3.95604	0
29	-1.97802	0
29	0	0
29	1.97802	0
29	3.95604	0
29	5.93407	0
29	7.91209	0
29	9.89011	0
29	11.8681	0
29	13.8462	0
29	15.8242	0
29	17.8022	0
29	19.7802	0
29	21.7582	0
29	23.7363	0
29	25.7143	0
29	27.6923	0
29	29.6703	0
29	31.6484	0
29	33.6264	0
29	35.6044	0
29	37.5824	0
29	39.5604	0
29	41.5385	0
29	43.5165	0
29	45.4945	0
29	47.4725	0
29	49.4505	0
29	51.4286	0
29	53.4066	0
29	55.3846	0
29	57.3626	0
29	59.3407	0
29	61.3187	0
29	63.2967	0
29	65.2747	0
29	67.2527	0
29	69.2308	0
29	71.2088	49.0577
29	73.1868	0
29	75.1648	0
29	77.1429	0
29	79.1209	4.85719
29	81.0989	9.65812
29	83.0769	0
29	85.0549	0
29	87.033	0
29	89.011	0
31	-89.011	0
31	-87.033	0
31	-85.0549	0
31	-83.0769	0
31	-81.0989	0
31	-79.1209	0
31	-77.1429	0
31	-75.1648	0
31	-73.1868	0
31	-71.2088	0
31	-69.2308	0
31	-67.2527	0
31	-65.2747	0
31	-63.2967	0
31	-61.3187	10.6789
31	-59.3407	16.3512
31	-57.3626	7.60671
31	-55.3846	3.15429
31	-53.4066	0
31	-51.4286	0
31	-49.4505	0
31	-47.4725	22.6449
31	-45.4945	52.816
31	-43.5165	59.1872
31	-41.5385	110.683
31	-39.5604	196.903
31	-37.5824	294.925
31	-35.6044	257.69
31	-33.6264	323.897
31	-31.6484	410.996
31	-29.6703	0
31	-27.6923	0
31	-25.7143	0
31	-23.7363	0
31	-21.7582	0
31	-19.7802	0
31	-17.8022	0
31	-15.8242	0
31	-13.8462	0
31	-11.8681	0
31	-9.89011	0
31	-7.91209	0
31	-5.93407	0
31	-3.95604	0
31	-1.97802	0
31	0	0
31	1.97802	0
31	3.95604	0
31	5.93407	0
31	7.91209	0
31	9.89011	0
31	11.8681	0
31	13.8462	0
31	15.8242	0
31	17.8022	0
31	19.7802	0
31	21.7582	0
31	23.7363	0
31	25.7143	0
31	27.6923	0
31	29.6703	0
31	31.6484	0
31	33.6264	0
31	35.6044	5.58544
31	37.5824	0
31	39.5604	0
31	41.5385	0
31	43.5165	0
31	45.4945	0
31	47.4725	0
31	49.4505	0
31	51.4286	0
31	53.4066	0
31	55.3846	0
31	57.3626	0
31	59.3407	0
31	61.3187	0
31	63.2967	0
31	65.2747	0
31	67.2527	0
31	69.2308	0
31	71.2088	52.8215
31	73.1868	0
31	75.1648	0
31	77.1429	0
31	79.1209	8.1832
31	81.0989	10.2119
31	83.0769	0
31	85.0549	0
31	87.033	0
31	89.011	0
33	-89.011	0
33	-87.033	0
33	-85.0549	0
33	-83.0769	0
33	-81.0989	0
33	-79.1209	0
33	-77.1429	0
33	-75.1648	0
33	-73.1868	0
33	-71.2088	0
33	-69.2308	0
33	-67.2527	0
33	-65.2747	0
33	-63.2967	0
33	-61.3187	11.5177
33	-59.3407	18.7348
33	-57.3626	10.5506
33	-55.3846	7.40167
33	-53.4066	0
33	-51.4286	0
33	-49.4505	0
33	-47.4725	30.2696
33	-45.4945	58.5434
33	-43.5165	69.8809
33	-41.5385	107.595
33	-39.5604	193.172
33	-37.5824	288.756
33	-35.6044	272.741
33	-33.6264	288.998
33	-31.6484	364.165
33	-29.6703	385.318
33	-27.6923	438.276
33	-25.7143	583.548
33	-23.7363	0
33	-21.7582	0
33	-19.7802	0
33	-17.8022	0
33	-15.8242	0
33	-13.8462	0
33	-11.8681	0
33	-9.89011	0
33	-7.91209	0
33	-5.93407	0
33	-3.95604	0
33	-1.97802	0
33	0	0
33	1.97802	0
33	3.95604	0
33	5.93407	0
33	7.91209	0
33	9.89011	0
33	11.8681	0
33	13.8462	0
33	15.8242	0
33	17.8022	0
33	19.7802	0
33	21.7582	0
33	23.7363	0
33	25.7143	0
33	27.6923	0
33	29.6703	0
33	31.6484	0
33	33.6264	5.98762
33	35.6044	91.323
33	37.5824	0
33	39.5604	0
33	41.5385	0
33	43.5165	0
33	45.4945	0
33	47.4725	0
33	49.4505	0
33	51.4286	0
33	53.4066	0
33	55.3846	0
33	57.3626	0
33	59.3407	0
33	61.3187	0
33	63.2967	0
33	65.2747	0
33	67.2527	0
33	69.2308	0
33	71.2088	41.3279
33	73.1868	0
33	75.1648	0
33	77.1429	0
33	79.1209	13.1451
33	81.0989	9.2972
33	83.0769	0
33	85.0549	0
33	87.033	0
33	89.011	0
35	-89.011	0
35	-87.033	0
35	-85.0549	0
35	-83.0769	0
35	-81.0989	0
35	-79.1209	0
35	-77.1429	0
35	-75.1648	0
35	-73.1868	0
35	-71.2088	0
35	-69.2308	0
35	-67.2527	0
35	-65.2747	0
35	-63.2967	0
35	-61.3187	8.31542
35	-59.3407	23.5027
35	-57.3626	11.4901
35	-55.3846	1.85478
35	-53.4066	0
35	-51.4286	0.802929
35	-49.4505	14.363
35	-47.4725	31.8046
35	-45.4945	56.959
35	-43.5165	74.5605
35	-41.5385	112.274
35	-39.5604	179.139
35	-37.5824	239.759
35	-35.6044	256.358
35	-33.6264	300.622
35	-31.6484	348.659
35	-29.6703	364.204
35	-27.6923	378.818
35	-25.7143	440.005
35	-23.7363	0
35	-21.7582	0
35	-19.7802	0
35	-17.8022	0
35	-15.8242	0
35	-13.8462	0
35	-11.8681	0
35	-9.89011	0
35	-7.91209	0
35	-5.93407	0
35	-3.95604	0
35	-1.97802	0
35	0	0
35	1.97802	0
35	3.95604	0
35	5.93407	0
35	7.91209	0
35	9.89011	0
35	11.8681	0
35	13.8462	0
35	15.8242	0
35	17.8022	0
35	19.7802	0
35	21.7582	0
35	23.7363	0
35	25.7143	0
35	27.6923	0
35	29.6703	0
35	31.6484	0
35	33.6264	140.815
35	35.6044	151.983
35	37.5824	0
35	39.5604	0
35	41.5385	0
35	43.5165	0
35	45.4945	0
35	47.4725	0
35	49.4505	0
35	51.4286	0
35	53.4066	0
35	55.3846	0
35	57.3626	0
35	59.3407	0
35	61.3187	0
35	63.2967	0
35	65.2747	0
35	67.2527	0
35	69.2308	65.4266
35	71.2088	14.948
35	73.1868	0
35	75.1648	0
35	77.1429	0
35	79.1209	12.4953
35	81.0989	9.43888
35	83.0769	0
35	85.0549	0
35	87.033	0
35	89.011	0
37	-89.011	0
37	-87.033	0
37	-85.0549	0
37	-83.0769	0
37	-81.0989	0
37	-79.1209	0
37	-77.1429	0
37	-75.1648	0
37	-73.1868	0
37	-71.2088	0
37	-69.2308	0
37	-67.2527	0
37	-65.2747	0
37	-63.2967	0
37	-61.3187	3.31669
37	-59.3407	20.3988
37	-57.3626	12.1841
37	-55.3846	1.402
37	-53.4066	0
37	-51.4286	0
37	-49.4505	18.3734
37	-47.4725	41.4635
37	-45.4945	55.1513
37	-43.5165	68.3763
37	-41.5385	110.87
37	-39.5604	170.791
37	-37.5824	245.952
37	-35.6044	239.495
37	-33.6264	289.386
37	-31.6484	352.714
37	-29.6703	381.896
37	-27.6923	367.457
37	-25.7143	397.911
37	-23.7363	405.004
37	-21.7582	452.814
37	-19.7802	516.181
37	-17.8022	0
37	-15.8242	0
37	-13.8462	0
37	-11.8681	0
37	-9.89011	0
37	-7.91209	0
37	-5.93407	0
37	-3.95604	0
37	-1.97802	0
37	0	0
37	1.97802	0
37	3.95604	0
37	5.93407	0
37	7.91209	0
37	9.89011	0
37	11.8681	0
37	13.8462	0
37	15.8242	0
37	17.8022	0
37	19.7802	0
37	21.7582	0
37	23.7363	0
37	25.7143	0
37	27.6923	0
37	29.6703	0
37	31.6484	0
37	33.6264	0
37	35.6044	0
37	37.5824	0
37	39.5604	0
37	41.5385	0
37	43.5165	0
37	45.4945	0
37	47.4725	0
37	49.4505	0
37	51.4286	0
37	53.4066	0
37	55.3846	0
37	57.3626	0
37	59.3407	0
37	61.3187	0
37	63.2967	0
37	65.2747	0
37	67.2527	0
37	69.2308	46.9426
37	71.2088	10.1304
37	73.1868	0
37	75.1648	0
37	77.1429	0
37	79.1209	9.28862
37	81.0989	7.20832
37	83.0769	0
37	85.0549	0
37	87.033	0
37	89.011	0
39	-89.011	0
39	-87.033	0
39	-85.0549	0
39	-83.0769	0
39	-81.0989	0
39	-79.1209	0
39	-77.1429	0
39	-75.1648	0
39	-73.1868	0
39	-71.2088	0
39	-69.2308	0
39	-67.2527	0
39	-65.2747	0
39	-63.2967	0
39	-61.3187	2.04812
39	-59.3407	19.4088
39	-57.3626	10.4846
39	-55.3846	0
39	-53.4066	0
39	-51.4286	0
39	-49.4505	13.5703
39	-47.4725	44.2311
39	-45.4945	60.3654
39	-43.5165	83.868
39	-41.5385	119.978
39	-39.5604	173.337
39	-37.5824	227.243
39	-35.6044	218.465
39	-33.6264	281.245
39	-31.6484	373.493
39	-29.6703	424.457
39	-27.6923	409.436
39	-25.7143	407.068
39	-23.7363	402.768
39	-21.7582	448.746
39	-19.7802	461.16
39	-17.8022	559.677
39	-15.8242	0
39	-13.8462	0
39	-11.8681	0
39	-9.89011	0
39	-7.91209	0
39	-5.93407	0
39	-3.95604	0
39	-1.97802	0
39	0	0
39	1.97802	0
39	3.95604	0
39	5.93407	0
39	7.91209	0
39	9.89011	0
39	11.8681	0
39	13.8462	0
39	15.8242	0
39	17.8022	0
39	19.7802	0
39	21.7582	0
39	23.7363	0
39	25.7143	0
39	27.6923	0
39	29.6703	0
39	31.6484	0
39	33.6264	0
39	35.6044	0
39	37.5824	0
39	39.5604	0
39	41.5385	0
39	43.5165	0
39	45.4945	0
39	47.4725	0
39	49.4505	0
39	51.4286	0
39	53.4066	0
39	55.3846	0
39	57.3626	0
39	59.3407	0
39	61.3187	0
39	63.2967	0
39	65.2747	0
39	67.2527	0
39	69.2308	88.2736
39	71.2088	15.5468
39	73.1868	0
39	75.1648	0
39	77.1429	0
39	79.1209	2.46758
39	81.0989	0
39	83.0769	0
39	85.0549	0
39	87.033	0
39	89.011	0
41	-89.011	0
41	-87.033	0
41	-85.0549	0
41	-83.0769	0
41	-81.0989	0
41	-79.1209	0
41	-77.1429	0
41	-75.1648	0
41	-73.1868	0
41	-71.2088	0
41	-69.2308	0
41	-67.2527	0
41	-65.2747	0
41	-63.2967	0
41	-61.3187	0
41	-59.3407	19.8299
41	-57.3626	13.3173
41	-55.3846	0
41	-53.4066	0
41	-51.4286	0
41	-49.4505	13.2782
41	-47.4725	40.2923
41	-45.4945	64.5063
41	-43.5165	75.4628
41	-41.5385	142.505
41	-39.5604	161.706
41	-37.5824	208.725
41	-35.6044	207.265
41	-33.6264	272.212
41	-31.6484	375.819
41	-29.6703	429.989
41	-27.6923	448.032
41	-25.7143	429.694
41	-23.7363	426.522
41	-21.7582	467.29
41	-19.7802	488.292
41	-17.8022	484.514
41	-15.8242	498.468
41	-13.8462	457.625
41	-11.8681	449.228
41	-9.89011	375.778
41	-7.91209	379.068
41	-5.93407	418.903
41	-3.95604	490.283
41	-1.97802	0
41	0	0
41	1.97802	0
41	3.95604	0
41	5.93407	0
41	7.91209	0
41	9.89011	0
41	11.8681	0
41	13.8462	0
41	15.8242	0
41	17.8022	0
41	19.7802	0
41	21.7582	0
41	23.7363	0
41	25.7143	0
41	27.6923	0
41	29.6703	0
41	31.6484	0
41	33.6264	0
41	35.6044	0
41	37.5824	0
41	39.5604	0
41	41.5385	0
41	43.5165	0
41	45.4945	0
41	47.4725	0
41	49.4505	0
41	51.4286	0
41	53.4066	0
41	55.3846	0
41	57.3626	0
41	59.3407	0
41	61.3187	0
41	63.2967	0
41	65.2747	0
41	67.2527	0
41	69.2308	131.009
41	71.2088	16.0227
41	73.1868	0
41	75.1648	0
41	77.1429	0
41	79.1209	0
41	81.0989	0
41	83.0769	0
41	85.0549	0
41	87.033	0
41	89.011	0
43	-89.011	0
43	-87.033	0
43	-85.0549	0
43	-83.0769	0
43	-81.0989	0
43	-79.1209	0
43	-77.1429	0
43	-75.1648	0
43	-73.1868	0
43	-71.2088	0
43	-69.2308	0
43	-67.2527	0
43	-65.2747	0
43	-63.2967	0
43	-61.3187	0
43	-59.3407	16.4671
43	-57.3626	12.5061
43	-55.3846	1.6075
43	-53.4066	0
43	-51.4286	0
43	-49.4505	13.6595
43	-47.4725	45.574
43	-45.4945	52.5924
43	-43.5165	49.6451
43	-41.5385	138.315
43	-39.5604	148.003
43	-37.5824	199.949
43	-35.6044	204.562
43	-33.6264	277.225
43	-31.6484	359.381
43	-29.6703	419.157
43	-27.6923	442.014
43	-25.7143	452.048
43	-23.7363	459.085
43	-21.7582	530.567
43	-19.7802	528.16
43	-17.8022	585.865
43	-15.8242	504.182
43	-13.8462	441.927
43	-11.8681	428.241
43	-9.89011	343.011
43	-7.91209	362.015
43	-5.93407	411.242
43	-3.95604	489.268
43	-1.97802	562.592
43	0	579.655
43	1.97802	0
43	3.95604	0
43	5.93407	0
43	7.91209	0
43	9.89011	0
43	11.8681	0
43	13.8462	0
43	15.8242	0
43	17.8022	0
43	19.7802	0
43	21.7582	0
43	23.7363	0
43	25.7143	0
43	27.6923	0
43	29.6703	0
43	31.6484	0
43	33.6264	0
43	35.6044	0
43	37.5824	0
43	39.5604	0
43	41.5385	0
43	43.5165	0
43	45.4945	0
43	47.4725	0
43	49.4505	0
43	51.4286	0
43	53.4066	0
43	55.3846	0
43	57.3626	0
43	59.3407	0
43	61.3187	0
43	63.2967	0
43	65.2747	0
43	67.2527	0
43	69.2308	155.574
43	71.2088	19.7104
43	73.1868	0
43	75.1648	0
43	77.1429	0
43	79.1209	0
43	81.0989	0
43	83.0769	0
[truncated: 14,381 more rows]

## Sheet: EDFig6d
lon	lat	Prod lDOC (mg C/m2/day)	CAFE 12 hours
1	-89.011	0
1	-87.033	0
1	-85.0549	0
1	-83.0769	0
1	-81.0989	0
1	-79.1209	0
1	-77.1429	0
1	-75.1648	0
1	-73.1868	0
1	-71.2088	0.909083
1	-69.2308	65.3651
1	-67.2527	75.0015
1	-65.2747	69.3158
1	-63.2967	95.7312
1	-61.3187	97.8902
1	-59.3407	77.8243
1	-57.3626	73.887
1	-55.3846	75.0433
1	-53.4066	113.599
1	-51.4286	123.928
1	-49.4505	115.443
1	-47.4725	118.938
1	-45.4945	140.342
1	-43.5165	187.45
1	-41.5385	228.763
1	-39.5604	278.042
1	-37.5824	282.574
1	-35.6044	261.209
1	-33.6264	248.659
1	-31.6484	252.275
1	-29.6703	272.375
1	-27.6923	272.579
1	-25.7143	245.566
1	-23.7363	217.882
1	-21.7582	198.971
1	-19.7802	191.011
1	-17.8022	169.377
1	-15.8242	139.388
1	-13.8462	303.352
1	-11.8681	280.364
1	-9.89011	301.04
1	-7.91209	331.206
1	-5.93407	330.548
1	-3.95604	300.604
1	-1.97802	300.165
1	0	340.301
1	1.97802	344.748
1	3.95604	283.17
1	5.93407	116.88
1	7.91209	0
1	9.89011	0
1	11.8681	0
1	13.8462	0
1	15.8242	0
1	17.8022	0
1	19.7802	0
1	21.7582	0
1	23.7363	0
1	25.7143	0
1	27.6923	0
1	29.6703	0
1	31.6484	0
1	33.6264	0.843805
1	35.6044	0.858774
1	37.5824	0
1	39.5604	0
1	41.5385	0
1	43.5165	0
1	45.4945	0
1	47.4725	0
1	49.4505	0
1	51.4286	529.346
1	53.4066	506.594
1	55.3846	362.173
1	57.3626	258.935
1	59.3407	192.874
1	61.3187	206.362
1	63.2967	196.885
1	65.2747	187.98
1	67.2527	169.755
1	69.2308	151.377
1	71.2088	136.41
1	73.1868	124.167
1	75.1648	116.581
1	77.1429	117.585
1	79.1209	132.13
1	81.0989	0.931682
1	83.0769	0.928759
1	85.0549	0.93162
1	87.033	0.933658
1	89.011	0
3	-89.011	0
3	-87.033	0
3	-85.0549	0
3	-83.0769	0
3	-81.0989	0
3	-79.1209	0
3	-77.1429	0
3	-75.1648	0
3	-73.1868	0
3	-71.2088	0
3	-69.2308	67.6865
3	-67.2527	62.5425
3	-65.2747	79.3409
3	-63.2967	93.6975
3	-61.3187	102.447
3	-59.3407	79.7987
3	-57.3626	71.7066
3	-55.3846	74.9279
3	-53.4066	121.741
3	-51.4286	124.642
3	-49.4505	115.784
3	-47.4725	124.221
3	-45.4945	151.306
3	-43.5165	193.818
3	-41.5385	235.954
3	-39.5604	289.031
3	-37.5824	296.886
3	-35.6044	282.403
3	-33.6264	263.426
3	-31.6484	265.648
3	-29.6703	286.412
3	-27.6923	277.92
3	-25.7143	255.515
3	-23.7363	228.4
3	-21.7582	212.175
3	-19.7802	198.487
3	-17.8022	156.407
3	-15.8242	182.708
3	-13.8462	203.797
3	-11.8681	230.043
3	-9.89011	295.763
3	-7.91209	341.301
3	-5.93407	311.274
3	-3.95604	296.215
3	-1.97802	275.256
3	0	298.402
3	1.97802	296.825
3	3.95604	217.104
3	5.93407	102.791
3	7.91209	0
3	9.89011	0
3	11.8681	0
3	13.8462	0
3	15.8242	0
3	17.8022	0
3	19.7802	0
3	21.7582	0
3	23.7363	0
3	25.7143	0
3	27.6923	0
3	29.6703	0
3	31.6484	0
3	33.6264	0.821063
3	35.6044	0.852201
3	37.5824	0
3	39.5604	0
3	41.5385	0
3	43.5165	0
3	45.4945	0
3	47.4725	0
3	49.4505	0
3	51.4286	606.293
3	53.4066	486.199
3	55.3846	336.157
3	57.3626	271.546
3	59.3407	210.905
3	61.3187	235.321
3	63.2967	218.319
3	65.2747	192.171
3	67.2527	168.902
3	69.2308	152.573
3	71.2088	137.302
3	73.1868	127.002
3	75.1648	118.276
3	77.1429	117
3	79.1209	139.787
3	81.0989	0.933029
3	83.0769	0.928915
3	85.0549	0.931367
3	87.033	0.933529
3	89.011	0
5	-89.011	0
5	-87.033	0
5	-85.0549	0
5	-83.0769	0
5	-81.0989	0
5	-79.1209	0
5	-77.1429	0
5	-75.1648	0
5	-73.1868	0
5	-71.2088	0
5	-69.2308	69.9543
5	-67.2527	63.3316
5	-65.2747	76.468
5	-63.2967	99.1265
5	-61.3187	87.298
5	-59.3407	81.2134
5	-57.3626	72.1183
5	-55.3846	83.7437
5	-53.4066	119.191
5	-51.4286	126.145
5	-49.4505	118.966
5	-47.4725	123.642
5	-45.4945	148.782
5	-43.5165	190.996
5	-41.5385	241.642
5	-39.5604	291.782
5	-37.5824	307.702
5	-35.6044	296.281
5	-33.6264	281.871
5	-31.6484	268.605
5	-29.6703	303.248
5	-27.6923	290.292
5	-25.7143	269.745
5	-23.7363	239.245
5	-21.7582	241.555
5	-19.7802	237.765
5	-17.8022	255.23
5	-15.8242	133.045
5	-13.8462	152.485
5	-11.8681	199.582
5	-9.89011	272.576
5	-7.91209	289.464
5	-5.93407	307.66
5	-3.95604	282.259
5	-1.97802	242.126
5	0	236.549
5	1.97802	232.961
5	3.95604	174.351
5	5.93407	0
5	7.91209	0
5	9.89011	0
5	11.8681	0
5	13.8462	0
5	15.8242	0
5	17.8022	0
5	19.7802	0
5	21.7582	0
5	23.7363	0
5	25.7143	0
5	27.6923	0
5	29.6703	0
5	31.6484	0
5	33.6264	0.796282
5	35.6044	0.860393
5	37.5824	154.858
5	39.5604	118.561
5	41.5385	97.2581
5	43.5165	0
5	45.4945	0
5	47.4725	0
5	49.4505	0
5	51.4286	0
5	53.4066	518.09
5	55.3846	329.593
5	57.3626	281.779
5	59.3407	258.124
5	61.3187	0
5	63.2967	223.657
5	65.2747	197.089
5	67.2527	164.47
5	69.2308	153.307
5	71.2088	139.067
5	73.1868	124.654
5	75.1648	115.146
5	77.1429	119.299
5	79.1209	146.35
5	81.0989	0.933998
5	83.0769	0.928941
5	85.0549	0.931117
5	87.033	0.933382
5	89.011	0
7	-89.011	0
7	-87.033	0
7	-85.0549	0
7	-83.0769	0
7	-81.0989	0
7	-79.1209	0
7	-77.1429	0
7	-75.1648	0
7	-73.1868	0
7	-71.2088	0
7	-69.2308	71.7533
7	-67.2527	68.8305
7	-65.2747	76.5815
7	-63.2967	97.3837
7	-61.3187	83.2756
7	-59.3407	83.8247
7	-57.3626	72.6814
7	-55.3846	79.4452
7	-53.4066	116.546
7	-51.4286	125.216
7	-49.4505	121.903
7	-47.4725	126.516
7	-45.4945	150.479
7	-43.5165	186.26
7	-41.5385	238.16
7	-39.5604	291.235
7	-37.5824	305.084
7	-35.6044	293.607
7	-33.6264	275.969
7	-31.6484	268.861
7	-29.6703	307.098
7	-27.6923	291.187
7	-25.7143	283.951
7	-23.7363	260.137
7	-21.7582	284.598
7	-19.7802	335.958
7	-17.8022	211.432
7	-15.8242	117.288
7	-13.8462	110.703
7	-11.8681	195.222
7	-9.89011	244.064
7	-7.91209	279.366
7	-5.93407	293.037
7	-3.95604	284.964
7	-1.97802	209.117
7	0	183.093
7	1.97802	164.195
7	3.95604	142.715
7	5.93407	0
7	7.91209	0
7	9.89011	0
7	11.8681	0
7	13.8462	0
7	15.8242	0
7	17.8022	0
7	19.7802	0
7	21.7582	0
7	23.7363	0
7	25.7143	0
7	27.6923	0
7	29.6703	0
7	31.6484	0
7	33.6264	0.752197
7	35.6044	0.815456
7	37.5824	100.53
7	39.5604	83.0374
7	41.5385	85.0574
7	43.5165	0
7	45.4945	0
7	47.4725	0
7	49.4505	0
7	51.4286	0
7	53.4066	568.052
7	55.3846	470.374
7	57.3626	326.998
7	59.3407	0
7	61.3187	0
7	63.2967	206.012
7	65.2747	195.281
7	67.2527	166.116
7	69.2308	158.761
7	71.2088	136.233
7	73.1868	122.077
7	75.1648	117.368
7	77.1429	122.669
7	79.1209	145.795
7	81.0989	0.934223
7	83.0769	0.928777
7	85.0549	0.930847
7	87.033	0.933212
7	89.011	0
9	-89.011	0
9	-87.033	0
9	-85.0549	0
9	-83.0769	0
9	-81.0989	0
9	-79.1209	0
9	-77.1429	0
9	-75.1648	0
9	-73.1868	0
9	-71.2088	0
9	-69.2308	77.4625
9	-67.2527	71.243
9	-65.2747	79.1451
9	-63.2967	96.1249
9	-61.3187	87.7822
9	-59.3407	85.94
9	-57.3626	71.6047
9	-55.3846	84.4308
9	-53.4066	114.485
9	-51.4286	122.525
9	-49.4505	122.473
9	-47.4725	126.735
9	-45.4945	154.204
9	-43.5165	192.077
9	-41.5385	225.103
9	-39.5604	268.232
9	-37.5824	299.147
9	-35.6044	302.919
9	-33.6264	267.832
9	-31.6484	274.947
9	-29.6703	305.165
9	-27.6923	296.857
9	-25.7143	301.781
9	-23.7363	297.548
9	-21.7582	349.327
9	-19.7802	335.184
9	-17.8022	261.829
9	-15.8242	121.348
9	-13.8462	124.836
9	-11.8681	185.918
9	-9.89011	241.91
9	-7.91209	278.947
9	-5.93407	344.7
9	-3.95604	285.475
9	-1.97802	202.148
9	0	184.025
9	1.97802	136.909
9	3.95604	226.439
9	5.93407	0
9	7.91209	0
9	9.89011	0
9	11.8681	0
9	13.8462	0
9	15.8242	0
9	17.8022	0
9	19.7802	0
9	21.7582	0
9	23.7363	0
9	25.7143	0
9	27.6923	0
9	29.6703	0
9	31.6484	0
9	33.6264	0.69804
9	35.6044	0.722131
9	37.5824	0
9	39.5604	3.89095
9	41.5385	0
9	43.5165	0
9	45.4945	0
9	47.4725	0
9	49.4505	0
9	51.4286	0
9	53.4066	0
9	55.3846	0
9	57.3626	0
9	59.3407	0
9	61.3187	0
9	63.2967	0
9	65.2747	190.238
9	67.2527	167.617
9	69.2308	161.995
9	71.2088	141.91
9	73.1868	125.039
9	75.1648	118.864
9	77.1429	125.283
9	79.1209	152.721
9	81.0989	0.933444
9	83.0769	0.928406
9	85.0549	0.930536
9	87.033	0.933018
9	89.011	0
11	-89.011	0
11	-87.033	0
11	-85.0549	0
11	-83.0769	0
11	-81.0989	0
11	-79.1209	0
11	-77.1429	0
11	-75.1648	0
11	-73.1868	0
11	-71.2088	0
11	-69.2308	83.0599
11	-67.2527	77.7728
11	-65.2747	77.3192
11	-63.2967	96.0912
11	-61.3187	87.017
11	-59.3407	88.7201
11	-57.3626	80.6213
11	-55.3846	81.3502
11	-53.4066	111.762
11	-51.4286	120.504
11	-49.4505	122.383
11	-47.4725	126.811
11	-45.4945	147.185
11	-43.5165	176.647
11	-41.5385	219.432
11	-39.5604	270.428
11	-37.5824	293.268
11	-35.6044	294.883
11	-33.6264	265.164
11	-31.6484	311.132
11	-29.6703	329.608
11	-27.6923	327.429
11	-25.7143	380.941
11	-23.7363	327.717
11	-21.7582	297.092
11	-19.7802	317.542
11	-17.8022	293.392
11	-15.8242	186.51
11	-13.8462	90.0238
11	-11.8681	143.499
11	-9.89011	226.197
11	-7.91209	264.906
11	-5.93407	472.364
11	-3.95604	294.581
11	-1.97802	0
11	0	0
11	1.97802	0
11	3.95604	0
11	5.93407	0
11	7.91209	0
11	9.89011	0
11	11.8681	0
11	13.8462	0
11	15.8242	0
11	17.8022	0
11	19.7802	0
11	21.7582	0
11	23.7363	0
11	25.7143	0
11	27.6923	0
11	29.6703	0
11	31.6484	0
11	33.6264	0
11	35.6044	0
11	37.5824	0
11	39.5604	10.2691
11	41.5385	0
11	43.5165	0
11	45.4945	0
11	47.4725	0
11	49.4505	0
11	51.4286	0
11	53.4066	0
11	55.3846	0
11	57.3626	0
11	59.3407	0
11	61.3187	0
11	63.2967	0
11	65.2747	208.017
11	67.2527	176.971
11	69.2308	168.508
11	71.2088	150.796
11	73.1868	124.83
11	75.1648	119.309
11	77.1429	137.93
11	79.1209	150.099
11	81.0989	0.931671
11	83.0769	0.927807
11	85.0549	0.93018
11	87.033	0.932801
11	89.011	0
13	-89.011	0
13	-87.033	0
13	-85.0549	0
13	-83.0769	0
13	-81.0989	0
13	-79.1209	0
13	-77.1429	0
13	-75.1648	0
13	-73.1868	0
13	-71.2088	0
13	-69.2308	78.5206
13	-67.2527	78.6803
13	-65.2747	73.7101
13	-63.2967	90.3397
13	-61.3187	86.0384
13	-59.3407	85.4731
13	-57.3626	74.2206
13	-55.3846	79.1597
13	-53.4066	109.46
13	-51.4286	123.904
13	-49.4505	121.649
13	-47.4725	123.672
13	-45.4945	140.756
13	-43.5165	168.407
13	-41.5385	232.839
13	-39.5604	278.522
13	-37.5824	296.355
13	-35.6044	293.964
13	-33.6264	317.673
13	-31.6484	379.632
13	-29.6703	389.754
13	-27.6923	422.4
13	-25.7143	384.062
13	-23.7363	261.184
13	-21.7582	336.744
13	-19.7802	0
13	-17.8022	0
13	-15.8242	0
13	-13.8462	0
13	-11.8681	92.395
13	-9.89011	164.147
13	-7.91209	214.007
13	-5.93407	0
13	-3.95604	0
13	-1.97802	0
13	0	0
13	1.97802	0
13	3.95604	0
13	5.93407	0
13	7.91209	0
13	9.89011	0
13	11.8681	0
13	13.8462	0
13	15.8242	0
13	17.8022	0
13	19.7802	0
13	21.7582	0
13	23.7363	0
13	25.7143	0
13	27.6923	0
13	29.6703	0
13	31.6484	0
13	33.6264	23.6022
13	35.6044	69.1502
13	37.5824	71.1378
13	39.5604	90.5633
13	41.5385	0
13	43.5165	0
13	45.4945	0
13	47.4725	0
13	49.4505	0
13	51.4286	0
13	53.4066	0
13	55.3846	0
13	57.3626	0
13	59.3407	0
13	61.3187	0
13	63.2967	0
13	65.2747	0
13	67.2527	200.286
13	69.2308	181.365
13	71.2088	159.045
13	73.1868	129.709
13	75.1648	119.497
13	77.1429	140.634
13	79.1209	0
13	81.0989	0.929372
13	83.0769	0.927001
13	85.0549	0.929778
13	87.033	0.932563
13	89.011	0
15	-89.011	0
15	-87.033	0
15	-85.0549	0
15	-83.0769	0
15	-81.0989	0
15	-79.1209	0
15	-77.1429	0
15	-75.1648	0
15	-73.1868	0
15	-71.2088	0
15	-69.2308	81.7187
15	-67.2527	76.4097
15	-65.2747	76.1103
15	-63.2967	77.2381
15	-61.3187	87.6275
15	-59.3407	102.956
15	-57.3626	75.9363
15	-55.3846	78.8029
15	-53.4066	112.232
15	-51.4286	125.137
15	-49.4505	119.053
15	-47.4725	120.415
15	-45.4945	138.925
15	-43.5165	167.65
15	-41.5385	235.846
15	-39.5604	339.279
15	-37.5824	365.551
15	-35.6044	372.331
15	-33.6264	386.796
15	-31.6484	434.156
15	-29.6703	527.611
15	-27.6923	600.195
15	-25.7143	0
15	-23.7363	0
15	-21.7582	0
15	-19.7802	0
15	-17.8022	0
15	-15.8242	0
15	-13.8462	0
15	-11.8681	0
15	-9.89011	0
15	-7.91209	0
15	-5.93407	0
15	-3.95604	0
15	-1.97802	0
15	0	0
15	1.97802	0
15	3.95604	0
15	5.93407	0
15	7.91209	0
15	9.89011	0
15	11.8681	0
15	13.8462	0
15	15.8242	0
15	17.8022	0
15	19.7802	0
15	21.7582	0
15	23.7363	0
15	25.7143	0
15	27.6923	0
15	29.6703	0
15	31.6484	0
15	33.6264	32.7918
15	35.6044	0
15	37.5824	0
15	39.5604	0
15	41.5385	0
15	43.5165	0
15	45.4945	0
15	47.4725	0
15	49.4505	0
15	51.4286	0
15	53.4066	0
15	55.3846	0
15	57.3626	0
15	59.3407	0
15	61.3187	0
15	63.2967	0
15	65.2747	0
15	67.2527	0
15	69.2308	193.21
15	71.2088	172.053
15	73.1868	138.983
15	75.1648	126.664
15	77.1429	151.401
15	79.1209	0
15	81.0989	0.927354
15	83.0769	0.926115
15	85.0549	0.929333
15	87.033	0.932307
15	89.011	0
17	-89.011	0
17	-87.033	0
17	-85.0549	0
17	-83.0769	0
17	-81.0989	0
17	-79.1209	0
17	-77.1429	0
17	-75.1648	0
17	-73.1868	0
17	-71.2088	0
17	-69.2308	83.5518
17	-67.2527	69.2959
17	-65.2747	67.1206
17	-63.2967	77.9308
17	-61.3187	101.361
17	-59.3407	98.2272
17	-57.3626	75.1184
17	-55.3846	85.2634
17	-53.4066	111.088
17	-51.4286	123.485
17	-49.4505	118.942
17	-47.4725	120.868
17	-45.4945	138.474
17	-43.5165	160.843
17	-41.5385	256.908
17	-39.5604	384.983
17	-37.5824	411.058
17	-35.6044	464.934
17	-33.6264	566.833
17	-31.6484	551.559
17	-29.6703	732.303
17	-27.6923	0
17	-25.7143	0
17	-23.7363	0
17	-21.7582	0
17	-19.7802	0
17	-17.8022	0
17	-15.8242	0
17	-13.8462	0
17	-11.8681	0
17	-9.89011	0
17	-7.91209	0
17	-5.93407	0
17	-3.95604	0
17	-1.97802	0
17	0	0
17	1.97802	0
17	3.95604	0
17	5.93407	0
17	7.91209	0
17	9.89011	0
17	11.8681	0
17	13.8462	0
17	15.8242	0
17	17.8022	0
17	19.7802	0
17	21.7582	0
17	23.7363	0
17	25.7143	0
17	27.6923	0
17	29.6703	0
17	31.6484	52.4289
17	33.6264	0
17	35.6044	0
17	37.5824	47.0962
17	39.5604	0
17	41.5385	0
17	43.5165	0
17	45.4945	0
17	47.4725	0
17	49.4505	0
17	51.4286	0
17	53.4066	0
17	55.3846	0
17	57.3626	0
17	59.3407	0
17	61.3187	0
17	63.2967	0
17	65.2747	0
17	67.2527	0
17	69.2308	192.439
17	71.2088	179.969
17	73.1868	145.811
17	75.1648	143.597
17	77.1429	0
17	79.1209	0
17	81.0989	0.92565
17	83.0769	0.9252
17	85.0549	0.928863
17	87.033	0.932036
17	89.011	0
19	-89.011	0
19	-87.033	0
19	-85.0549	0
19	-83.0769	0
19	-81.0989	0
19	-79.1209	0
19	-77.1429	0
19	-75.1648	0
19	-73.1868	0
19	-71.2088	0
19	-69.2308	83.2452
19	-67.2527	63.5674
19	-65.2747	59.3216
19	-63.2967	74.2668
19	-61.3187	82.4727
19	-59.3407	83.3261
19	-57.3626	75.877
19	-55.3846	88.4912
19	-53.4066	111.953
19	-51.4286	124.114
19	-49.4505	122.532
19	-47.4725	120.742
19	-45.4945	136.308
19	-43.5165	155.15
19	-41.5385	261.601
19	-39.5604	412.284
19	-37.5824	473.601
19	-35.6044	498.023
19	-33.6264	0
19	-31.6484	0
19	-29.6703	0
19	-27.6923	0
19	-25.7143	0
19	-23.7363	0
19	-21.7582	0
19	-19.7802	0
19	-17.8022	0
19	-15.8242	0
19	-13.8462	0
19	-11.8681	0
19	-9.89011	0
19	-7.91209	0
19	-5.93407	0
19	-3.95604	0
19	-1.97802	0
19	0	0
19	1.97802	0
19	3.95604	0
19	5.93407	0
19	7.91209	0
19	9.89011	0
19	11.8681	0
19	13.8462	0
19	15.8242	0
19	17.8022	0
19	19.7802	0
19	21.7582	0
19	23.7363	0
19	25.7143	0
19	27.6923	0
19	29.6703	0
19	31.6484	144.276
19	33.6264	49.1551
19	35.6044	14.8539
19	37.5824	39.7036
19	39.5604	0
19	41.5385	0
19	43.5165	0
19	45.4945	0
19	47.4725	0
19	49.4505	0
19	51.4286	0
19	53.4066	0
19	55.3846	0
19	57.3626	0
19	59.3407	0
19	61.3187	0
19	63.2967	0
19	65.2747	0
19	67.2527	0
19	69.2308	0
19	71.2088	176.777
19	73.1868	151.712
19	75.1648	146.637
19	77.1429	144.056
19	79.1209	105.05
19	81.0989	0.924273
19	83.0769	0.924308
19	85.0549	0.928388
19	87.033	0.931752
19	89.011	0
21	-89.011	0
21	-87.033	0
21	-85.0549	0
21	-83.0769	0
21	-81.0989	0
21	-79.1209	0
21	-77.1429	0
21	-75.1648	0
21	-73.1868	0
21	-71.2088	0
21	-69.2308	76.8455
21	-67.2527	59.2932
21	-65.2747	57.3026
21	-63.2967	73.8021
21	-61.3187	94.9059
21	-59.3407	75.0932
21	-57.3626	75.4808
21	-55.3846	91.795
21	-53.4066	109.112
21	-51.4286	121.221
21	-49.4505	120.322
21	-47.4725	121.623
21	-45.4945	136.731
21	-43.5165	149.384
21	-41.5385	256.901
21	-39.5604	432.35
21	-37.5824	387.076
21	-35.6044	558.16
21	-33.6264	0
21	-31.6484	0
21	-29.6703	0
21	-27.6923	0
21	-25.7143	0
21	-23.7363	0
21	-21.7582	0
21	-19.7802	0
21	-17.8022	0
21	-15.8242	0
21	-13.8462	0
21	-11.8681	0
21	-9.89011	0
21	-7.91209	0
21	-5.93407	0
21	-3.95604	0
21	-1.97802	0
21	0	0
21	1.97802	0
21	3.95604	0
21	5.93407	0
21	7.91209	0
21	9.89011	0
21	11.8681	0
21	13.8462	0
21	15.8242	0
21	17.8022	0
21	19.7802	0
21	21.7582	0
21	23.7363	0
21	25.7143	0
21	27.6923	0
21	29.6703	0
21	31.6484	0
21	33.6264	108.593
21	35.6044	88.9084
21	37.5824	94.3327
21	39.5604	0
21	41.5385	0
21	43.5165	0
21	45.4945	0
21	47.4725	0
21	49.4505	0
21	51.4286	0
21	53.4066	0
21	55.3846	0
21	57.3626	0
21	59.3407	0
21	61.3187	0
21	63.2967	0
21	65.2747	0
21	67.2527	0
21	69.2308	0
21	71.2088	174.958
21	73.1868	149.262
21	75.1648	136.833
21	77.1429	134.388
21	79.1209	102.557
21	81.0989	0.922944
21	83.0769	0.923574
21	85.0549	0.92792
21	87.033	0.931459
21	89.011	0
23	-89.011	0
23	-87.033	0
23	-85.0549	0
23	-83.0769	0
23	-81.0989	0
23	-79.1209	0
23	-77.1429	0
23	-75.1648	0
23	-73.1868	0
23	-71.2088	0
23	-69.2308	81.8919
23	-67.2527	55.9091
23	-65.2747	52.2006
23	-63.2967	66.5268
23	-61.3187	68.2128
23	-59.3407	65.459
23	-57.3626	85.6653
23	-55.3846	88.6741
23	-53.4066	109.835
23	-51.4286	124.17
23	-49.4505	123.826
23	-47.4725	120.424
23	-45.4945	138.317
23	-43.5165	154.805
23	-41.5385	227.351
23	-39.5604	368.097
23	-37.5824	303.249
23	-35.6044	516.761
23	-33.6264	0
23	-31.6484	0
23	-29.6703	0
23	-27.6923	0
23	-25.7143	0
23	-23.7363	0
23	-21.7582	0
23	-19.7802	0
23	-17.8022	0
23	-15.8242	0
23	-13.8462	0
23	-11.8681	0
23	-9.89011	0
23	-7.91209	0
23	-5.93407	0
23	-3.95604	0
23	-1.97802	0
23	0	0
23	1.97802	0
23	3.95604	0
23	5.93407	0
23	7.91209	0
23	9.89011	0
23	11.8681	0
23	13.8462	0
23	15.8242	0
23	17.8022	0
23	19.7802	0
23	21.7582	0
23	23.7363	0
23	25.7143	0
23	27.6923	0
23	29.6703	0
23	31.6484	0
23	33.6264	116.674
23	35.6044	132.247
23	37.5824	0
23	39.5604	0
23	41.5385	0
23	43.5165	0
23	45.4945	0
23	47.4725	0
23	49.4505	0
23	51.4286	0
23	53.4066	0
23	55.3846	0
23	57.3626	0
23	59.3407	0
23	61.3187	0
23	63.2967	0
23	65.2747	0
23	67.2527	0
23	69.2308	0
23	71.2088	177.411
23	73.1868	150.124
23	75.1648	122.947
23	77.1429	138.74
23	79.1209	100.626
23	81.0989	0.922152
23	83.0769	0.922915
23	85.0549	0.927457
23	87.033	0.931159
23	89.011	0
25	-89.011	0
25	-87.033	0
25	-85.0549	0
25	-83.0769	0
25	-81.0989	0
25	-79.1209	0
25	-77.1429	0
25	-75.1648	0
25	-73.1868	0
25	-71.2088	0
25	-69.2308	85.9493
25	-67.2527	63.1837
25	-65.2747	51.5931
25	-63.2967	64.352
25	-61.3187	85.2225
25	-59.3407	86.4017
25	-57.3626	89.0832
25	-55.3846	95.8303
25	-53.4066	102.952
25	-51.4286	118.356
25	-49.4505	118.862
25	-47.4725	118.903
25	-45.4945	137.766
25	-43.5165	169.544
25	-41.5385	218.222
25	-39.5604	327.78
25	-37.5824	397.038
25	-35.6044	439.729
25	-33.6264	0
25	-31.6484	0
25	-29.6703	0
25	-27.6923	0
25	-25.7143	0
25	-23.7363	0
25	-21.7582	0
25	-19.7802	0
25	-17.8022	0
25	-15.8242	0
25	-13.8462	0
25	-11.8681	0
25	-9.89011	0
25	-7.91209	0
25	-5.93407	0
25	-3.95604	0
25	-1.97802	0
25	0	0
25	1.97802	0
25	3.95604	0
25	5.93407	0
25	7.91209	0
25	9.89011	0
25	11.8681	0
25	13.8462	0
25	15.8242	0
25	17.8022	0
25	19.7802	0
25	21.7582	0
25	23.7363	0
25	25.7143	0
25	27.6923	0
25	29.6703	0
25	31.6484	0
25	33.6264	60.44
25	35.6044	100.285
25	37.5824	156.057
25	39.5604	0
25	41.5385	0
25	43.5165	0
25	45.4945	0
25	47.4725	0
25	49.4505	0
25	51.4286	0
25	53.4066	0
25	55.3846	0
25	57.3626	0
25	59.3407	0
25	61.3187	0
25	63.2967	0
25	65.2747	0
25	67.2527	0
25	69.2308	0
25	71.2088	183.235
25	73.1868	155.889
25	75.1648	111.091
25	77.1429	138.226
25	79.1209	89.675
25	81.0989	0.921461
25	83.0769	0.922252
25	85.0549	0.926992
25	87.033	0.930851
25	89.011	0
27	-89.011	0
27	-87.033	0
27	-85.0549	0
27	-83.0769	0
27	-81.0989	0
27	-79.1209	0
27	-77.1429	0
27	-75.1648	0
27	-73.1868	0
27	-71.2088	0
27	-69.2308	90.3318
27	-67.2527	71.4219
27	-65.2747	50.946
27	-63.2967	61.996
27	-61.3187	75.5325
27	-59.3407	82.0296
27	-57.3626	93.5047
27	-55.3846	97.5963
27	-53.4066	104.896
27	-51.4286	106.4
27	-49.4505	119.923
27	-47.4725	120.71
27	-45.4945	143.733
27	-43.5165	166.975
27	-41.5385	185.158
27	-39.5604	302.884
27	-37.5824	466.996
27	-35.6044	387.214
27	-33.6264	627.93
27	-31.6484	0
27	-29.6703	0
27	-27.6923	0
27	-25.7143	0
27	-23.7363	0
27	-21.7582	0
27	-19.7802	0
27	-17.8022	0
27	-15.8242	0
27	-13.8462	0
27	-11.8681	0
27	-9.89011	0
27	-7.91209	0
27	-5.93407	0
27	-3.95604	0
27	-1.97802	0
27	0	0
27	1.97802	0
27	3.95604	0
27	5.93407	0
27	7.91209	0
27	9.89011	0
27	11.8681	0
27	13.8462	0
27	15.8242	0
27	17.8022	0
27	19.7802	0
27	21.7582	0
27	23.7363	0
27	25.7143	0
27	27.6923	0
27	29.6703	0
27	31.6484	0
27	33.6264	0
27	35.6044	54.3093
27	37.5824	137.02
27	39.5604	0
27	41.5385	0
27	43.5165	0
27	45.4945	0
27	47.4725	0
27	49.4505	0
27	51.4286	0
27	53.4066	0
27	55.3846	0
27	57.3626	0
27	59.3407	0
27	61.3187	0
27	63.2967	0
27	65.2747	0
27	67.2527	0
27	69.2308	0
27	71.2088	187.966
27	73.1868	158.343
27	75.1648	112.323
27	77.1429	128.93
27	79.1209	91.8245
27	81.0989	0.91995
27	83.0769	0.921492
27	85.0549	0.926513
27	87.033	0.930538
27	89.011	0
29	-89.011	0
29	-87.033	0
29	-85.0549	0
29	-83.0769	0
29	-81.0989	0
29	-79.1209	0
29	-77.1429	0
29	-75.1648	0
29	-73.1868	0
29	-71.2088	0
29	-69.2308	84.4463
29	-67.2527	68.3675
29	-65.2747	50.1608
29	-63.2967	56.8726
29	-61.3187	76.8507
29	-59.3407	80.9243
29	-57.3626	95.8431
29	-55.3846	98.1168
29	-53.4066	105.629
29	-51.4286	107.882
29	-49.4505	122.894
29	-47.4725	127.43
29	-45.4945	155.189
29	-43.5165	180.763
29	-41.5385	227.396
29	-39.5604	317.053
29	-37.5824	386.856
29	-35.6044	339.529
29	-33.6264	458.427
29	-31.6484	0
29	-29.6703	0
29	-27.6923	0
29	-25.7143	0
29	-23.7363	0
29	-21.7582	0
29	-19.7802	0
29	-17.8022	0
29	-15.8242	0
29	-13.8462	0
29	-11.8681	0
29	-9.89011	0
29	-7.91209	0
29	-5.93407	0
29	-3.95604	0
29	-1.97802	0
29	0	0
29	1.97802	0
29	3.95604	0
29	5.93407	0
29	7.91209	0
29	9.89011	0
29	11.8681	0
29	13.8462	0
29	15.8242	0
29	17.8022	0
29	19.7802	0
29	21.7582	0
29	23.7363	0
29	25.7143	0
29	27.6923	0
29	29.6703	0
29	31.6484	0
29	33.6264	0
29	35.6044	50.2447
29	37.5824	0
29	39.5604	0
29	41.5385	0
29	43.5165	0
29	45.4945	0
29	47.4725	0
29	49.4505	0
29	51.4286	0
29	53.4066	0
29	55.3846	0
29	57.3626	0
29	59.3407	0
29	61.3187	0
29	63.2967	0
29	65.2747	0
29	67.2527	0
29	69.2308	0
29	71.2088	198.356
29	73.1868	157.551
29	75.1648	112.95
29	77.1429	113.801
29	79.1209	90.5035
29	81.0989	0.918077
29	83.0769	0.920595
29	85.0549	0.926011
29	87.033	0.930217
29	89.011	0
31	-89.011	0
31	-87.033	0
31	-85.0549	0
31	-83.0769	0
31	-81.0989	0
31	-79.1209	0
31	-77.1429	0
31	-75.1648	0
31	-73.1868	0
31	-71.2088	0
31	-69.2308	84.1217
31	-67.2527	70.3457
31	-65.2747	49.0806
31	-63.2967	67.4472
31	-61.3187	73.486
31	-59.3407	84.7418
31	-57.3626	94.8358
31	-55.3846	100.771
31	-53.4066	108.045
31	-51.4286	110.371
31	-49.4505	122.98
31	-47.4725	131.61
31	-45.4945	160.982
31	-43.5165	193.506
31	-41.5385	240.121
31	-39.5604	312.542
31	-37.5824	366.015
31	-35.6044	332.124
31	-33.6264	381.228
31	-31.6484	436.713
31	-29.6703	0
31	-27.6923	0
31	-25.7143	0
31	-23.7363	0
31	-21.7582	0
31	-19.7802	0
31	-17.8022	0
31	-15.8242	0
31	-13.8462	0
31	-11.8681	0
31	-9.89011	0
31	-7.91209	0
31	-5.93407	0
31	-3.95604	0
31	-1.97802	0
31	0	0
31	1.97802	0
31	3.95604	0
31	5.93407	0
31	7.91209	0
31	9.89011	0
31	11.8681	0
31	13.8462	0
31	15.8242	0
31	17.8022	0
31	19.7802	0
31	21.7582	0
31	23.7363	0
31	25.7143	0
31	27.6923	0
31	29.6703	0
31	31.6484	0
31	33.6264	0.178685
31	35.6044	72.012
31	37.5824	0
31	39.5604	0
31	41.5385	0
31	43.5165	0
31	45.4945	0
31	47.4725	0
31	49.4505	0
31	51.4286	0
31	53.4066	0
31	55.3846	0
31	57.3626	0
31	59.3407	0
31	61.3187	0
31	63.2967	0
31	65.2747	0
31	67.2527	0
31	69.2308	0
31	71.2088	187.81
31	73.1868	135.874
31	75.1648	110.323
31	77.1429	112.254
31	79.1209	88.9852
31	81.0989	0.916222
31	83.0769	0.919683
31	85.0549	0.925491
31	87.033	0.92989
31	89.011	0
33	-89.011	0
33	-87.033	0
33	-85.0549	0
33	-83.0769	0
33	-81.0989	0
33	-79.1209	0
33	-77.1429	0
33	-75.1648	0
33	-73.1868	0
33	-71.2088	0
33	-69.2308	0
33	-67.2527	69.7252
33	-65.2747	54.2908
33	-63.2967	64.9308
33	-61.3187	71.2869
33	-59.3407	82.6826
33	-57.3626	96.9525
33	-55.3846	103.92
33	-53.4066	109.724
33	-51.4286	114.143
33	-49.4505	125.956
33	-47.4725	133.197
33	-45.4945	158.122
33	-43.5165	190.389
33	-41.5385	252.232
33	-39.5604	322.08
33	-37.5824	389.204
33	-35.6044	366.255
33	-33.6264	353.148
33	-31.6484	424.608
33	-29.6703	418.068
33	-27.6923	447.802
33	-25.7143	512.858
33	-23.7363	0
33	-21.7582	0
33	-19.7802	0
33	-17.8022	0
33	-15.8242	0
33	-13.8462	0
33	-11.8681	0
33	-9.89011	0
33	-7.91209	0
33	-5.93407	0
33	-3.95604	0
33	-1.97802	0
33	0	0
33	1.97802	0
33	3.95604	0
33	5.93407	0
33	7.91209	0
33	9.89011	0
33	11.8681	0
33	13.8462	0
33	15.8242	0
33	17.8022	0
33	19.7802	0
33	21.7582	0
33	23.7363	0
33	25.7143	0
33	27.6923	0
33	29.6703	0
33	31.6484	0
33	33.6264	60.1715
33	35.6044	117.543
33	37.5824	0
33	39.5604	0
33	41.5385	0
33	43.5165	0
33	45.4945	0
33	47.4725	0
33	49.4505	0
33	51.4286	0
33	53.4066	0
33	55.3846	0
33	57.3626	0
33	59.3407	0
33	61.3187	0
33	63.2967	0
33	65.2747	0
33	67.2527	0
33	69.2308	0
33	71.2088	177.67
33	73.1868	125.238
33	75.1648	116.964
33	77.1429	113.6
33	79.1209	87.6475
33	81.0989	0.914634
33	83.0769	0.918804
33	85.0549	0.924957
33	87.033	0.929562
33	89.011	0
35	-89.011	0
35	-87.033	0
35	-85.0549	0
35	-83.0769	0
35	-81.0989	0
35	-79.1209	0
35	-77.1429	0
35	-75.1648	0
35	-73.1868	0
35	-71.2088	0
35	-69.2308	0.91374
35	-67.2527	59.9286
35	-65.2747	60.9568
35	-63.2967	61.7407
35	-61.3187	72.6077
35	-59.3407	88.765
35	-57.3626	98.6455
35	-55.3846	107.284
35	-53.4066	111.258
35	-51.4286	112.917
35	-49.4505	124.254
35	-47.4725	132.602
35	-45.4945	149.899
35	-43.5165	175.8
35	-41.5385	247.328
35	-39.5604	322.769
35	-37.5824	335.686
35	-35.6044	349.478
35	-33.6264	363.116
35	-31.6484	400.683
35	-29.6703	402.736
35	-27.6923	412.392
35	-25.7143	454.294
35	-23.7363	0
35	-21.7582	0
35	-19.7802	0
35	-17.8022	0
35	-15.8242	0
35	-13.8462	0
35	-11.8681	0
35	-9.89011	0
35	-7.91209	0
35	-5.93407	0
35	-3.95604	0
35	-1.97802	0
35	0	0
35	1.97802	0
35	3.95604	0
35	5.93407	0
35	7.91209	0
35	9.89011	0
35	11.8681	0
35	13.8462	0
35	15.8242	0
35	17.8022	0
35	19.7802	0
35	21.7582	0
35	23.7363	0
35	25.7143	0
35	27.6923	0
35	29.6703	0
35	31.6484	0
35	33.6264	124.031
35	35.6044	158.978
35	37.5824	0
35	39.5604	0
35	41.5385	0
35	43.5165	0
35	45.4945	0
35	47.4725	0
35	49.4505	0
35	51.4286	0
35	53.4066	0
35	55.3846	0
35	57.3626	0
35	59.3407	0
35	61.3187	0
35	63.2967	0
35	65.2747	0
35	67.2527	0
35	69.2308	178.622
35	71.2088	166.552
35	73.1868	135.941
35	75.1648	121.951
35	77.1429	111.167
35	79.1209	84.8463
35	81.0989	0.91326
35	83.0769	0.917941
35	85.0549	0.924421
35	87.033	0.929234
35	89.011	0
37	-89.011	0
37	-87.033	0
37	-85.0549	0
37	-83.0769	0
37	-81.0989	0
37	-79.1209	0
37	-77.1429	0
37	-75.1648	0
37	-73.1868	0
37	-71.2088	0
37	-69.2308	62.7279
37	-67.2527	61.9956
37	-65.2747	48.8424
37	-63.2967	59.7932
37	-61.3187	67.7737
37	-59.3407	96.2783
37	-57.3626	100.541
37	-55.3846	107.429
37	-53.4066	111.636
37	-51.4286	114.422
37	-49.4505	120.597
37	-47.4725	132.418
37	-45.4945	146.082
37	-43.5165	173.671
37	-41.5385	245.118
37	-39.5604	307.392
37	-37.5824	326.63
37	-35.6044	341.656
37	-33.6264	369.813
37	-31.6484	406.632
37	-29.6703	403.212
37	-27.6923	376.468
37	-25.7143	411.591
37	-23.7363	421.856
37	-21.7582	467.917
37	-19.7802	489.374
37	-17.8022	0
37	-15.8242	0
37	-13.8462	0
37	-11.8681	0
37	-9.89011	0
37	-7.91209	0
37	-5.93407	0
37	-3.95604	0
37	-1.97802	0
37	0	0
37	1.97802	0
37	3.95604	0
37	5.93407	0
37	7.91209	0
37	9.89011	0
37	11.8681	0
37	13.8462	0
37	15.8242	0
37	17.8022	0
37	19.7802	0
37	21.7582	0
37	23.7363	0
37	25.7143	0
37	27.6923	0
37	29.6703	0
37	31.6484	0
37	33.6264	0
37	35.6044	0
37	37.5824	0
37	39.5604	0
37	41.5385	0
37	43.5165	0
37	45.4945	0
37	47.4725	0
37	49.4505	0
37	51.4286	0
37	53.4066	0
37	55.3846	0
37	57.3626	0
37	59.3407	0
37	61.3187	0
37	63.2967	0
37	65.2747	0
37	67.2527	0
37	69.2308	169.472
37	71.2088	174.467
37	73.1868	145.389
37	75.1648	120.801
37	77.1429	107.342
37	79.1209	86.1856
37	81.0989	0.912177
37	83.0769	0.917115
37	85.0549	0.923899
37	87.033	0.928913
37	89.011	0
39	-89.011	0
39	-87.033	0
39	-85.0549	0
39	-83.0769	0
39	-81.0989	0
39	-79.1209	0
39	-77.1429	0
39	-75.1648	0
39	-73.1868	0
39	-71.2088	0
39	-69.2308	0.913081
39	-67.2527	52.9922
39	-65.2747	56.6474
39	-63.2967	56.5366
39	-61.3187	66.3002
39	-59.3407	90.0647
39	-57.3626	101.761
39	-55.3846	107.626
39	-53.4066	111.162
39	-51.4286	114.749
39	-49.4505	119.459
39	-47.4725	135.325
39	-45.4945	150.049
39	-43.5165	185.778
39	-41.5385	249.198
39	-39.5604	312.914
39	-37.5824	326.701
39	-35.6044	340.921
39	-33.6264	361.684
39	-31.6484	404.56
39	-29.6703	421.747
39	-27.6923	402.236
39	-25.7143	406.49
39	-23.7363	404.403
39	-21.7582	441.36
39	-19.7802	457.725
39	-17.8022	500.294
39	-15.8242	0
39	-13.8462	0
39	-11.8681	0
39	-9.89011	0
39	-7.91209	0
39	-5.93407	0
39	-3.95604	0
39	-1.97802	0
39	0	0
39	1.97802	0
39	3.95604	0
39	5.93407	0
39	7.91209	0
39	9.89011	0
39	11.8681	0
39	13.8462	0
39	15.8242	0
39	17.8022	0
39	19.7802	0
39	21.7582	0
39	23.7363	0
39	25.7143	0
39	27.6923	0
39	29.6703	0
39	31.6484	0
39	33.6264	0
39	35.6044	0
39	37.5824	0
39	39.5604	0
39	41.5385	0
39	43.5165	0
39	45.4945	0
39	47.4725	0
39	49.4505	0
39	51.4286	0
39	53.4066	0
39	55.3846	0
39	57.3626	0
39	59.3407	0
39	61.3187	0
39	63.2967	0
39	65.2747	0
39	67.2527	0
39	69.2308	179.205
39	71.2088	182.526
39	73.1868	143.505
39	75.1648	118.669
39	77.1429	107.64
39	79.1209	80.8367
39	81.0989	0.91142
39	83.0769	0.916377
39	85.0549	0.923416
39	87.033	0.928602
39	89.011	0
41	-89.011	0
41	-87.033	0
41	-85.0549	0
41	-83.0769	0
41	-81.0989	0
41	-79.1209	0
41	-77.1429	0
41	-75.1648	0
41	-73.1868	0
41	-71.2088	0
41	-69.2308	0
41	-67.2527	53.1416
41	-65.2747	58.0624
41	-63.2967	54.5515
41	-61.3187	65.1112
41	-59.3407	83.8364
41	-57.3626	93.6153
41	-55.3846	107.088
41	-53.4066	111.557
41	-51.4286	113.611
41	-49.4505	119.796
41	-47.4725	135.172
41	-45.4945	147.32
41	-43.5165	182.857
41	-41.5385	266.057
41	-39.5604	312.029
41	-37.5824	330.922
41	-35.6044	341.208
41	-33.6264	353.917
41	-31.6484	392.636
41	-29.6703	424.061
41	-27.6923	444.114
41	-25.7143	422.896
41	-23.7363	409.136
41	-21.7582	434.535
41	-19.7802	454.597
41	-17.8022	470.257
41	-15.8242	495.193
41	-13.8462	463.104
41	-11.8681	466.396
41	-9.89011	445.608
41	-7.91209	460.695
41	-5.93407	488.438
41	-3.95604	539.714
41	-1.97802	0
41	0	0
41	1.97802	0
41	3.95604	0
41	5.93407	0
41	7.91209	0
41	9.89011	0
41	11.8681	0
41	13.8462	0
41	15.8242	0
41	17.8022	0
41	19.7802	0
41	21.7582	0
41	23.7363	0
41	25.7143	0
41	27.6923	0
41	29.6703	0
41	31.6484	0
41	33.6264	0
41	35.6044	0
41	37.5824	0
41	39.5604	0
41	41.5385	0
41	43.5165	0
41	45.4945	0
41	47.4725	0
41	49.4505	0
41	51.4286	0
41	53.4066	0
41	55.3846	0
41	57.3626	0
41	59.3407	0
41	61.3187	0
41	63.2967	0
41	65.2747	0
41	67.2527	0
41	69.2308	188.481
41	71.2088	177.752
41	73.1868	142.417
41	75.1648	121.554
41	77.1429	107.161
41	79.1209	78.129
41	81.0989	0.910888
41	83.0769	0.915755
41	85.0549	0.922986
41	87.033	0.928302
41	89.011	0
43	-89.011	0
43	-87.033	0
43	-85.0549	0
43	-83.0769	0
43	-81.0989	0
43	-79.1209	0
43	-77.1429	0
43	-75.1648	0
43	-73.1868	0
43	-71.2088	0
43	-69.2308	0
43	-67.2527	57.4318
43	-65.2747	60.2925
43	-63.2967	53.113
43	-61.3187	62.1772
43	-59.3407	75.6836
43	-57.3626	90.584
43	-55.3846	103.913
43	-53.4066	111.982
43	-51.4286	114.17
43	-49.4505	122.282
43	-47.4725	138.297
43	-45.4945	144.724
43	-43.5165	161.119
43	-41.5385	257.951
43	-39.5604	312.416
43	-37.5824	334.435
43	-35.6044	338.782
43	-33.6264	346.575
43	-31.6484	374.545
43	-29.6703	412.636
43	-27.6923	437.994
43	-25.7143	438.51
43	-23.7363	423.618
43	-21.7582	435.352
43	-19.7802	459.996
43	-17.8022	502.916
43	-15.8242	474.406
43	-13.8462	455.744
43	-11.8681	456.356
43	-9.89011	418.795
43	-7.91209	445.51
43	-5.93407	484.787
43	-3.95604	548.616
43	-1.97802	605.353
43	0	635.764
43	1.97802	0
43	3.95604	0
43	5.93407	0
43	7.91209	0
43	9.89011	0
43	11.8681	0
43	13.8462	0
43	15.8242	0
43	17.8022	0
43	19.7802	0
43	21.7582	0
43	23.7363	0
43	25.7143	0
43	27.6923	0
43	29.6703	0
43	31.6484	0
43	33.6264	0
43	35.6044	0
43	37.5824	0
43	39.5604	0
43	41.5385	0
43	43.5165	0
43	45.4945	0
43	47.4725	0
43	49.4505	0
43	51.4286	0
43	53.4066	0
43	55.3846	0
43	57.3626	0
43	59.3407	0
43	61.3187	0
43	63.2967	0
43	65.2747	0
43	67.2527	0
43	69.2308	200.894
43	71.2088	162.32
43	73.1868	137.733
43	75.1648	123.991
43	77.1429	104.861
43	79.1209	75.4024
43	81.0989	0.910537
43	83.0769	0.915239
[truncated: 14,381 more rows]

## Sheet: EDFig6e
lon	lat	Prod sDOC+POC (mg C/m2/day)	CbPM 12 hours
1	-89.011	0
1	-87.033	0
1	-85.0549	0
1	-83.0769	0
1	-81.0989	0
1	-79.1209	0
1	-77.1429	0
1	-75.1648	0
1	-73.1868	0
1	-71.2088	19.8206
1	-69.2308	163.817
1	-67.2527	194.18
1	-65.2747	192.827
1	-63.2967	178.075
1	-61.3187	167.806
1	-59.3407	172.528
1	-57.3626	175.648
1	-55.3846	161.108
1	-53.4066	165.104
1	-51.4286	175.253
1	-49.4505	194.8
1	-47.4725	205.7
1	-45.4945	204.636
1	-43.5165	193.173
1	-41.5385	213.279
1	-39.5604	225.239
1	-37.5824	206.561
1	-35.6044	172.391
1	-33.6264	148.868
1	-31.6484	155.105
1	-29.6703	164.64
1	-27.6923	175.515
1	-25.7143	227.386
1	-23.7363	299.363
1	-21.7582	382.259
1	-19.7802	448.414
1	-17.8022	508.127
1	-15.8242	533.125
1	-13.8462	331.067
1	-11.8681	293.657
1	-9.89011	250.327
1	-7.91209	224.116
1	-5.93407	228.706
1	-3.95604	284.86
1	-1.97802	277.149
1	0	232.342
1	1.97802	191.771
1	3.95604	227.451
1	5.93407	449.821
1	7.91209	0
1	9.89011	0
1	11.8681	0
1	13.8462	0
1	15.8242	0
1	17.8022	0
1	19.7802	0
1	21.7582	0
1	23.7363	0
1	25.7143	0
1	27.6923	0
1	29.6703	0
1	31.6484	0
1	33.6264	20.8376
1	35.6044	87.4044
1	37.5824	0
1	39.5604	0
1	41.5385	0
1	43.5165	0
1	45.4945	0
1	47.4725	0
1	49.4505	0
1	51.4286	56.0704
1	53.4066	59.3263
1	55.3846	44.1133
1	57.3626	102.467
1	59.3407	191.741
1	61.3187	236.377
1	63.2967	263.141
1	65.2747	240.59
1	67.2527	202.922
1	69.2308	172.149
1	71.2088	151.883
1	73.1868	157.576
1	75.1648	177.3
1	77.1429	185.882
1	79.1209	175.457
1	81.0989	169.406
1	83.0769	15.2519
1	85.0549	13.5669
1	87.033	12.7291
1	89.011	0
3	-89.011	0
3	-87.033	0
3	-85.0549	0
3	-83.0769	0
3	-81.0989	0
3	-79.1209	0
3	-77.1429	0
3	-75.1648	0
3	-73.1868	0
3	-71.2088	0
3	-69.2308	159.586
3	-67.2527	190.783
3	-65.2747	183.756
3	-63.2967	173.353
3	-61.3187	157.914
3	-59.3407	168.707
3	-57.3626	174.767
3	-55.3846	160.596
3	-53.4066	163.768
3	-51.4286	173.006
3	-49.4505	195.195
3	-47.4725	206.401
3	-45.4945	204.403
3	-43.5165	188.454
3	-41.5385	208.38
3	-39.5604	213.902
3	-37.5824	193.316
3	-35.6044	150.682
3	-33.6264	137.01
3	-31.6484	158.927
3	-29.6703	167.499
3	-27.6923	193.359
3	-25.7143	245.653
3	-23.7363	323.386
3	-21.7582	410.251
3	-19.7802	475.404
3	-17.8022	534.606
3	-15.8242	508.088
3	-13.8462	439.308
3	-11.8681	363.868
3	-9.89011	267.898
3	-7.91209	206.352
3	-5.93407	267.633
3	-3.95604	284.11
3	-1.97802	296.097
3	0	265.009
3	1.97802	239.914
3	3.95604	289.003
3	5.93407	479.752
3	7.91209	0
3	9.89011	0
3	11.8681	0
3	13.8462	0
3	15.8242	0
3	17.8022	0
3	19.7802	0
3	21.7582	0
3	23.7363	0
3	25.7143	0
3	27.6923	0
3	29.6703	0
3	31.6484	0
3	33.6264	30.6842
3	35.6044	141.064
3	37.5824	0
3	39.5604	0
3	41.5385	0
3	43.5165	0
3	45.4945	0
3	47.4725	0
3	49.4505	0
3	51.4286	58.1516
3	53.4066	61.0088
3	55.3846	55.7854
3	57.3626	103.642
3	59.3407	182.974
3	61.3187	200.651
3	63.2967	235.125
3	65.2747	238.901
3	67.2527	212.58
3	69.2308	170.814
3	71.2088	148.98
3	73.1868	154.126
3	75.1648	170.382
3	77.1429	178.512
3	79.1209	172.217
3	81.0989	167.321
3	83.0769	15.2313
3	85.0549	13.6102
3	87.033	12.7661
3	89.011	0
5	-89.011	0
5	-87.033	0
5	-85.0549	0
5	-83.0769	0
5	-81.0989	0
5	-79.1209	0
5	-77.1429	0
5	-75.1648	0
5	-73.1868	0
5	-71.2088	0
5	-69.2308	140.725
5	-67.2527	191.532
5	-65.2747	182.843
5	-63.2967	167.639
5	-61.3187	153.873
5	-59.3407	167.527
5	-57.3626	172.325
5	-55.3846	162.097
5	-53.4066	163.467
5	-51.4286	168.631
5	-49.4505	192.347
5	-47.4725	204.49
5	-45.4945	210.969
5	-43.5165	196.328
5	-41.5385	207.089
5	-39.5604	209.638
5	-37.5824	188.82
5	-35.6044	140.28
5	-33.6264	128.895
5	-31.6484	166.802
5	-29.6703	168.247
5	-27.6923	217.84
5	-25.7143	273.671
5	-23.7363	356.233
5	-21.7582	438.494
5	-19.7802	490.265
5	-17.8022	499.597
5	-15.8242	554.416
5	-13.8462	502.439
5	-11.8681	411.593
5	-9.89011	295.925
5	-7.91209	275.21
5	-5.93407	291.634
5	-3.95604	323.656
5	-1.97802	334.156
5	0	318.488
5	1.97802	283.611
5	3.95604	364.007
5	5.93407	0
5	7.91209	0
5	9.89011	0
5	11.8681	0
5	13.8462	0
5	15.8242	0
5	17.8022	0
5	19.7802	0
5	21.7582	0
5	23.7363	0
5	25.7143	0
5	27.6923	0
5	29.6703	0
5	31.6484	0
5	33.6264	42.4315
5	35.6044	233.927
5	37.5824	267.463
5	39.5604	261.088
5	41.5385	343.343
5	43.5165	0
5	45.4945	0
5	47.4725	0
5	49.4505	0
5	51.4286	0
5	53.4066	65.0382
5	55.3846	74.6519
5	57.3626	99.6431
5	59.3407	159.103
5	61.3187	0
5	63.2967	200.25
5	65.2747	240.386
5	67.2527	238.115
5	69.2308	174.786
5	71.2088	151.342
5	73.1868	148.855
5	75.1648	163.172
5	77.1429	162.882
5	79.1209	157.138
5	81.0989	161.543
5	83.0769	15.2146
5	85.0549	13.6571
5	87.033	12.806
5	89.011	0
7	-89.011	0
7	-87.033	0
7	-85.0549	0
7	-83.0769	0
7	-81.0989	0
7	-79.1209	0
7	-77.1429	0
7	-75.1648	0
7	-73.1868	0
7	-71.2088	0
7	-69.2308	137.336
7	-67.2527	190.565
7	-65.2747	174.282
7	-63.2967	164.949
7	-61.3187	157.747
7	-59.3407	165.046
7	-57.3626	174.414
7	-55.3846	168.008
7	-53.4066	164.105
7	-51.4286	167.909
7	-49.4505	189.636
7	-47.4725	198.641
7	-45.4945	211.824
7	-43.5165	205.581
7	-41.5385	212.532
7	-39.5604	210.05
7	-37.5824	193.336
7	-35.6044	151.216
7	-33.6264	147.082
7	-31.6484	177.691
7	-29.6703	188.559
7	-27.6923	247.79
7	-25.7143	294.061
7	-23.7363	371.312
7	-21.7582	438.443
7	-19.7802	476.242
7	-17.8022	560.017
7	-15.8242	590.617
7	-13.8462	541.692
7	-11.8681	421.956
7	-9.89011	341.102
7	-7.91209	304.208
7	-5.93407	338.457
7	-3.95604	359.257
7	-1.97802	383.003
7	0	385.053
7	1.97802	335.66
7	3.95604	406.806
7	5.93407	0
7	7.91209	0
7	9.89011	0
7	11.8681	0
7	13.8462	0
7	15.8242	0
7	17.8022	0
7	19.7802	0
7	21.7582	0
7	23.7363	0
7	25.7143	0
7	27.6923	0
7	29.6703	0
7	31.6484	0
7	33.6264	57.1471
7	35.6044	295.287
7	37.5824	275.795
7	39.5604	294.807
7	41.5385	340.029
7	43.5165	0
7	45.4945	0
7	47.4725	0
7	49.4505	0
7	51.4286	0
7	53.4066	67.7869
7	55.3846	78.7799
7	57.3626	94.584
7	59.3407	0
7	61.3187	0
7	63.2967	170.811
7	65.2747	204.397
7	67.2527	233.858
7	69.2308	177.371
7	71.2088	154.939
7	73.1868	144.545
7	75.1648	158.428
7	77.1429	163.953
7	79.1209	151.262
7	81.0989	155.772
7	83.0769	62.996
7	85.0549	13.7022
7	87.033	12.8474
7	89.011	0
9	-89.011	0
9	-87.033	0
9	-85.0549	0
9	-83.0769	0
9	-81.0989	0
9	-79.1209	0
9	-77.1429	0
9	-75.1648	0
9	-73.1868	0
9	-71.2088	0
9	-69.2308	123.806
9	-67.2527	180.461
9	-65.2747	176.538
9	-63.2967	167.815
9	-61.3187	162.226
9	-59.3407	158.432
9	-57.3626	167.762
9	-55.3846	170.778
9	-53.4066	164.85
9	-51.4286	171.478
9	-49.4505	188.302
9	-47.4725	199.008
9	-45.4945	194.488
9	-43.5165	197.431
9	-41.5385	227.948
9	-39.5604	235.716
9	-37.5824	199.388
9	-35.6044	151.547
9	-33.6264	185.296
9	-31.6484	197.295
9	-29.6703	215.72
9	-27.6923	271.405
9	-25.7143	313.456
9	-23.7363	375.883
9	-21.7582	406.214
9	-19.7802	476.064
9	-17.8022	579.105
9	-15.8242	595.516
9	-13.8462	504.89
9	-11.8681	452.713
9	-9.89011	382.247
9	-7.91209	374.945
9	-5.93407	449.588
9	-3.95604	490.052
9	-1.97802	489.199
9	0	545.845
9	1.97802	444.28
9	3.95604	435.442
9	5.93407	0
9	7.91209	0
9	9.89011	0
9	11.8681	0
9	13.8462	0
9	15.8242	0
9	17.8022	0
9	19.7802	0
9	21.7582	0
9	23.7363	0
9	25.7143	0
9	27.6923	0
9	29.6703	0
9	31.6484	0
9	33.6264	78.88
9	35.6044	406.24
9	37.5824	321.062
9	39.5604	392.46
9	41.5385	0
9	43.5165	0
9	45.4945	0
9	47.4725	0
9	49.4505	0
9	51.4286	0
9	53.4066	0
9	55.3846	0
9	57.3626	0
9	59.3407	0
9	61.3187	0
9	63.2967	0
9	65.2747	179.07
9	67.2527	197.535
9	69.2308	171.911
9	71.2088	162.924
9	73.1868	151.034
9	75.1648	159.598
9	77.1429	159.643
9	79.1209	152.852
9	81.0989	151.032
9	83.0769	58.6606
9	85.0549	13.7394
9	87.033	12.8919
9	89.011	0
11	-89.011	0
11	-87.033	0
11	-85.0549	0
11	-83.0769	0
11	-81.0989	0
11	-79.1209	0
11	-77.1429	0
11	-75.1648	0
11	-73.1868	0
11	-71.2088	0
11	-69.2308	126.889
11	-67.2527	175.557
11	-65.2747	171.67
11	-63.2967	170.577
11	-61.3187	162.192
11	-59.3407	158.226
11	-57.3626	160.199
11	-55.3846	168.29
11	-53.4066	165.147
11	-51.4286	171.382
11	-49.4505	183.397
11	-47.4725	194.49
11	-45.4945	188.484
11	-43.5165	212.599
11	-41.5385	244.099
11	-39.5604	250.586
11	-37.5824	213.726
11	-35.6044	176.54
11	-33.6264	215.689
11	-31.6484	186.067
11	-29.6703	218.167
11	-27.6923	266.133
11	-25.7143	302.857
11	-23.7363	395.534
11	-21.7582	447.368
11	-19.7802	556.945
11	-17.8022	616.866
11	-15.8242	636.062
11	-13.8462	568.718
11	-11.8681	526.157
11	-9.89011	462.471
11	-7.91209	479.641
11	-5.93407	565.616
11	-3.95604	685.634
11	-1.97802	0
11	0	0
11	1.97802	0
11	3.95604	0
11	5.93407	0
11	7.91209	0
11	9.89011	0
11	11.8681	0
11	13.8462	0
11	15.8242	0
11	17.8022	0
11	19.7802	0
11	21.7582	0
11	23.7363	0
11	25.7143	0
11	27.6923	0
11	29.6703	0
11	31.6484	0
11	33.6264	639.271
11	35.6044	352.837
11	37.5824	448.872
11	39.5604	368.616
11	41.5385	0
11	43.5165	0
11	45.4945	0
11	47.4725	0
11	49.4505	0
11	51.4286	0
11	53.4066	0
11	55.3846	0
11	57.3626	0
11	59.3407	0
11	61.3187	0
11	63.2967	0
11	65.2747	162.53
11	67.2527	166.146
11	69.2308	164.579
11	71.2088	172.385
11	73.1868	161.886
11	75.1648	154.611
11	77.1429	142.24
11	79.1209	156.492
11	81.0989	147.305
11	83.0769	104.693
11	85.0549	13.7796
11	87.033	12.942
11	89.011	0
13	-89.011	0
13	-87.033	0
13	-85.0549	0
13	-83.0769	0
13	-81.0989	0
13	-79.1209	0
13	-77.1429	0
13	-75.1648	0
13	-73.1868	0
13	-71.2088	0
13	-69.2308	115.604
13	-67.2527	158.254
13	-65.2747	175.469
13	-63.2967	170.285
13	-61.3187	166.931
13	-59.3407	162.391
13	-57.3626	161.698
13	-55.3846	169.785
13	-53.4066	166.02
13	-51.4286	166.08
13	-49.4505	171.896
13	-47.4725	188.24
13	-45.4945	201.231
13	-43.5165	231.294
13	-41.5385	262.511
13	-39.5604	266.306
13	-37.5824	234.345
13	-35.6044	211.369
13	-33.6264	193.078
13	-31.6484	154.35
13	-29.6703	212.423
13	-27.6923	247.814
13	-25.7143	378.2
13	-23.7363	524.727
13	-21.7582	595.389
13	-19.7802	0
13	-17.8022	0
13	-15.8242	0
13	-13.8462	0
13	-11.8681	671.729
13	-9.89011	617.156
13	-7.91209	575.171
13	-5.93407	0
13	-3.95604	0
13	-1.97802	0
13	0	0
13	1.97802	0
13	3.95604	0
13	5.93407	0
13	7.91209	0
13	9.89011	0
13	11.8681	0
13	13.8462	0
13	15.8242	0
13	17.8022	0
13	19.7802	0
13	21.7582	0
13	23.7363	0
13	25.7143	0
13	27.6923	0
13	29.6703	0
13	31.6484	0
13	33.6264	321.2
13	35.6044	227.605
13	37.5824	274.304
13	39.5604	212.045
13	41.5385	0
13	43.5165	0
13	45.4945	0
13	47.4725	0
13	49.4505	0
13	51.4286	0
13	53.4066	0
13	55.3846	0
13	57.3626	0
13	59.3407	0
13	61.3187	0
13	63.2967	0
13	65.2747	0
13	67.2527	152.133
13	69.2308	151.602
13	71.2088	172.321
13	73.1868	158.924
13	75.1648	146.364
13	77.1429	138.353
13	79.1209	0
13	81.0989	146.432
13	83.0769	132.95
13	85.0549	13.831
13	87.033	12.999
13	89.011	0
15	-89.011	0
15	-87.033	0
15	-85.0549	0
15	-83.0769	0
15	-81.0989	0
15	-79.1209	0
15	-77.1429	0
15	-75.1648	0
15	-73.1868	0
15	-71.2088	0
15	-69.2308	119.458
15	-67.2527	155.561
15	-65.2747	169.579
15	-63.2967	174.731
15	-61.3187	176.83
15	-59.3407	168.304
15	-57.3626	166.51
15	-55.3846	169.94
15	-53.4066	168.963
15	-51.4286	166.78
15	-49.4505	169.1
15	-47.4725	186.88
15	-45.4945	207.074
15	-43.5165	240.422
15	-41.5385	270.239
15	-39.5604	231.326
15	-37.5824	176.152
15	-35.6044	151.121
15	-33.6264	148.188
15	-31.6484	181.358
15	-29.6703	315.929
15	-27.6923	355.389
15	-25.7143	0
15	-23.7363	0
15	-21.7582	0
15	-19.7802	0
15	-17.8022	0
15	-15.8242	0
15	-13.8462	0
15	-11.8681	0
15	-9.89011	0
15	-7.91209	0
15	-5.93407	0
15	-3.95604	0
15	-1.97802	0
15	0	0
15	1.97802	0
15	3.95604	0
15	5.93407	0
15	7.91209	0
15	9.89011	0
15	11.8681	0
15	13.8462	0
15	15.8242	0
15	17.8022	0
15	19.7802	0
15	21.7582	0
15	23.7363	0
15	25.7143	0
15	27.6923	0
15	29.6703	0
15	31.6484	0
15	33.6264	287.393
15	35.6044	386.033
15	37.5824	0
15	39.5604	0
15	41.5385	0
15	43.5165	0
15	45.4945	0
15	47.4725	0
15	49.4505	0
15	51.4286	0
15	53.4066	0
15	55.3846	0
15	57.3626	0
15	59.3407	0
15	61.3187	0
15	63.2967	0
15	65.2747	0
15	67.2527	0
15	69.2308	135.083
15	71.2088	159.911
15	73.1868	144.252
15	75.1648	140.268
15	77.1429	144.365
15	79.1209	0
15	81.0989	144.516
15	83.0769	135.494
15	85.0549	13.8939
15	87.033	13.0566
15	89.011	0
17	-89.011	0
17	-87.033	0
17	-85.0549	0
17	-83.0769	0
17	-81.0989	0
17	-79.1209	0
17	-77.1429	0
17	-75.1648	0
17	-73.1868	0
17	-71.2088	0
17	-69.2308	135.712
17	-67.2527	150.098
17	-65.2747	162.056
17	-63.2967	175.308
17	-61.3187	184.356
17	-59.3407	171.636
17	-57.3626	168.635
17	-55.3846	173.038
17	-53.4066	168.127
17	-51.4286	165.026
17	-49.4505	165.179
17	-47.4725	191.255
17	-45.4945	213.897
17	-43.5165	254.594
17	-41.5385	281.988
17	-39.5604	196.657
17	-37.5824	144.747
17	-35.6044	89.5986
17	-33.6264	171.337
17	-31.6484	398.783
17	-29.6703	417.999
17	-27.6923	0
17	-25.7143	0
17	-23.7363	0
17	-21.7582	0
17	-19.7802	0
17	-17.8022	0
17	-15.8242	0
17	-13.8462	0
17	-11.8681	0
17	-9.89011	0
17	-7.91209	0
17	-5.93407	0
17	-3.95604	0
17	-1.97802	0
17	0	0
17	1.97802	0
17	3.95604	0
17	5.93407	0
17	7.91209	0
17	9.89011	0
17	11.8681	0
17	13.8462	0
17	15.8242	0
17	17.8022	0
17	19.7802	0
17	21.7582	0
17	23.7363	0
17	25.7143	0
17	27.6923	0
17	29.6703	0
17	31.6484	196.745
17	33.6264	498.475
17	35.6044	477.492
17	37.5824	240.231
17	39.5604	420.301
17	41.5385	884.337
17	43.5165	0
17	45.4945	0
17	47.4725	0
17	49.4505	0
17	51.4286	0
17	53.4066	0
17	55.3846	0
17	57.3626	0
17	59.3407	0
17	61.3187	0
17	63.2967	0
17	65.2747	0
17	67.2527	0
17	69.2308	124.649
17	71.2088	149.048
17	73.1868	141.085
17	75.1648	160.211
17	77.1429	0
17	79.1209	0
17	81.0989	140.019
17	83.0769	128.983
17	85.0549	13.9596
17	87.033	13.0832
17	89.011	0
19	-89.011	0
19	-87.033	0
19	-85.0549	0
19	-83.0769	0
19	-81.0989	0
19	-79.1209	0
19	-77.1429	0
19	-75.1648	0
19	-73.1868	0
19	-71.2088	0
19	-69.2308	131.883
19	-67.2527	143.501
19	-65.2747	154.32
19	-63.2967	175.442
19	-61.3187	178.675
19	-59.3407	173.245
19	-57.3626	167.71
19	-55.3846	173.36
19	-53.4066	166.624
19	-51.4286	161.912
19	-49.4505	168.971
19	-47.4725	194.497
19	-45.4945	219.482
19	-43.5165	260.555
19	-41.5385	292.082
19	-39.5604	164.425
19	-37.5824	104.801
19	-35.6044	110.533
19	-33.6264	0
19	-31.6484	0
19	-29.6703	0
19	-27.6923	0
19	-25.7143	0
19	-23.7363	0
19	-21.7582	0
19	-19.7802	0
19	-17.8022	0
19	-15.8242	0
19	-13.8462	0
19	-11.8681	0
19	-9.89011	0
19	-7.91209	0
19	-5.93407	0
19	-3.95604	0
19	-1.97802	0
19	0	0
19	1.97802	0
19	3.95604	0
19	5.93407	0
19	7.91209	0
19	9.89011	0
19	11.8681	0
19	13.8462	0
19	15.8242	0
19	17.8022	0
19	19.7802	0
19	21.7582	0
19	23.7363	0
19	25.7143	0
19	27.6923	0
19	29.6703	0
19	31.6484	91.4407
19	33.6264	201.806
19	35.6044	270.751
19	37.5824	225.102
19	39.5604	488.039
19	41.5385	402.037
19	43.5165	0
19	45.4945	0
19	47.4725	0
19	49.4505	0
19	51.4286	0
19	53.4066	0
19	55.3846	0
19	57.3626	0
19	59.3407	0
19	61.3187	0
19	63.2967	0
19	65.2747	0
19	67.2527	0
19	69.2308	0
19	71.2088	150.474
19	73.1868	146.349
19	75.1648	179.509
19	77.1429	178.307
19	79.1209	150.119
19	81.0989	130.878
19	83.0769	72.2809
19	85.0549	14.0268
19	87.033	13.1031
19	89.011	0
21	-89.011	0
21	-87.033	0
21	-85.0549	0
21	-83.0769	0
21	-81.0989	0
21	-79.1209	0
21	-77.1429	0
21	-75.1648	0
21	-73.1868	0
21	-71.2088	0
21	-69.2308	147.055
21	-67.2527	141.741
21	-65.2747	154.22
21	-63.2967	174.862
21	-61.3187	169.473
21	-59.3407	170.029
21	-57.3626	167.142
21	-55.3846	173.291
21	-53.4066	168.387
21	-51.4286	161.133
21	-49.4505	176.959
21	-47.4725	193.663
21	-45.4945	212.814
21	-43.5165	271.006
21	-41.5385	288.978
21	-39.5604	146.407
21	-37.5824	158.204
21	-35.6044	96.9724
21	-33.6264	0
21	-31.6484	0
21	-29.6703	0
21	-27.6923	0
21	-25.7143	0
21	-23.7363	0
21	-21.7582	0
21	-19.7802	0
21	-17.8022	0
21	-15.8242	0
21	-13.8462	0
21	-11.8681	0
21	-9.89011	0
21	-7.91209	0
21	-5.93407	0
21	-3.95604	0
21	-1.97802	0
21	0	0
21	1.97802	0
21	3.95604	0
21	5.93407	0
21	7.91209	0
21	9.89011	0
21	11.8681	0
21	13.8462	0
21	15.8242	0
21	17.8022	0
21	19.7802	0
21	21.7582	0
21	23.7363	0
21	25.7143	0
21	27.6923	0
21	29.6703	0
21	31.6484	0
21	33.6264	109.61
21	35.6044	141.79
21	37.5824	133.454
21	39.5604	0
21	41.5385	0
21	43.5165	0
21	45.4945	0
21	47.4725	0
21	49.4505	0
21	51.4286	0
21	53.4066	0
21	55.3846	0
21	57.3626	0
21	59.3407	0
21	61.3187	0
21	63.2967	0
21	65.2747	0
21	67.2527	0
21	69.2308	0
21	71.2088	151.817
21	73.1868	150.782
21	75.1648	187.984
21	77.1429	199.819
21	79.1209	143.798
21	81.0989	131.947
21	83.0769	66.5502
21	85.0549	14.0856
21	87.033	13.1267
21	89.011	0
23	-89.011	0
23	-87.033	0
23	-85.0549	0
23	-83.0769	0
23	-81.0989	0
23	-79.1209	0
23	-77.1429	0
23	-75.1648	0
23	-73.1868	0
23	-71.2088	0
23	-69.2308	150.884
23	-67.2527	145.236
23	-65.2747	159.664
23	-63.2967	171.826
23	-61.3187	164.151
23	-59.3407	165.129
23	-57.3626	165.091
23	-55.3846	169.417
23	-53.4066	162.833
23	-51.4286	153.702
23	-49.4505	175.268
23	-47.4725	196.645
23	-45.4945	225.149
23	-43.5165	286.629
23	-41.5385	312.364
23	-39.5604	211.388
23	-37.5824	194.704
23	-35.6044	116.757
23	-33.6264	0
23	-31.6484	0
23	-29.6703	0
23	-27.6923	0
23	-25.7143	0
23	-23.7363	0
23	-21.7582	0
23	-19.7802	0
23	-17.8022	0
23	-15.8242	0
23	-13.8462	0
23	-11.8681	0
23	-9.89011	0
23	-7.91209	0
23	-5.93407	0
23	-3.95604	0
23	-1.97802	0
23	0	0
23	1.97802	0
23	3.95604	0
23	5.93407	0
23	7.91209	0
23	9.89011	0
23	11.8681	0
23	13.8462	0
23	15.8242	0
23	17.8022	0
23	19.7802	0
23	21.7582	0
23	23.7363	0
23	25.7143	0
23	27.6923	0
23	29.6703	0
23	31.6484	0
23	33.6264	109.794
23	35.6044	100.032
23	37.5824	0
23	39.5604	0
23	41.5385	0
23	43.5165	0
23	45.4945	0
23	47.4725	0
23	49.4505	0
23	51.4286	0
23	53.4066	0
23	55.3846	0
23	57.3626	0
23	59.3407	0
23	61.3187	0
23	63.2967	0
23	65.2747	0
23	67.2527	0
23	69.2308	0
23	71.2088	150.226
23	73.1868	147.407
23	75.1648	182.467
23	77.1429	194.329
23	79.1209	127.787
23	81.0989	123.895
23	83.0769	15.0509
23	85.0549	14.1345
23	87.033	13.1553
23	89.011	0
25	-89.011	0
25	-87.033	0
25	-85.0549	0
25	-83.0769	0
25	-81.0989	0
25	-79.1209	0
25	-77.1429	0
25	-75.1648	0
25	-73.1868	0
25	-71.2088	0
25	-69.2308	155.642
25	-67.2527	150.44
25	-65.2747	154.421
25	-63.2967	168.821
25	-61.3187	164.874
25	-59.3407	165.066
25	-57.3626	167.625
25	-55.3846	174.917
25	-53.4066	166.639
25	-51.4286	149.58
25	-49.4505	176.697
25	-47.4725	199.099
25	-45.4945	219.359
25	-43.5165	284.524
25	-41.5385	335.778
25	-39.5604	273.284
25	-37.5824	164.598
25	-35.6044	102.073
25	-33.6264	0
25	-31.6484	0
25	-29.6703	0
25	-27.6923	0
25	-25.7143	0
25	-23.7363	0
25	-21.7582	0
25	-19.7802	0
25	-17.8022	0
25	-15.8242	0
25	-13.8462	0
25	-11.8681	0
25	-9.89011	0
25	-7.91209	0
25	-5.93407	0
25	-3.95604	0
25	-1.97802	0
25	0	0
25	1.97802	0
25	3.95604	0
25	5.93407	0
25	7.91209	0
25	9.89011	0
25	11.8681	0
25	13.8462	0
25	15.8242	0
25	17.8022	0
25	19.7802	0
25	21.7582	0
25	23.7363	0
25	25.7143	0
25	27.6923	0
25	29.6703	0
25	31.6484	0
25	33.6264	190.909
25	35.6044	151.279
25	37.5824	97.0746
25	39.5604	0
25	41.5385	0
25	43.5165	0
25	45.4945	0
25	47.4725	0
25	49.4505	0
25	51.4286	0
25	53.4066	0
25	55.3846	0
25	57.3626	0
25	59.3407	0
25	61.3187	0
25	63.2967	0
25	65.2747	0
25	67.2527	0
25	69.2308	0
25	71.2088	152.568
25	73.1868	142.999
25	75.1648	181.994
25	77.1429	168.268
25	79.1209	115.908
25	81.0989	117.991
25	83.0769	94.1308
25	85.0549	14.1842
25	87.033	13.1886
25	89.011	0
27	-89.011	0
27	-87.033	0
27	-85.0549	0
27	-83.0769	0
27	-81.0989	0
27	-79.1209	0
27	-77.1429	0
27	-75.1648	0
27	-73.1868	0
27	-71.2088	0
27	-69.2308	152.604
27	-67.2527	155.821
27	-65.2747	154.922
27	-63.2967	167.971
27	-61.3187	167.002
27	-59.3407	164.595
27	-57.3626	167.689
27	-55.3846	170.681
27	-53.4066	166.086
27	-51.4286	153.021
27	-49.4505	171.474
27	-47.4725	192.862
27	-45.4945	216.599
27	-43.5165	275.282
27	-41.5385	344.891
27	-39.5604	283.934
27	-37.5824	102.047
27	-35.6044	96.6638
27	-33.6264	101.617
27	-31.6484	0
27	-29.6703	0
27	-27.6923	0
27	-25.7143	0
27	-23.7363	0
27	-21.7582	0
27	-19.7802	0
27	-17.8022	0
27	-15.8242	0
27	-13.8462	0
27	-11.8681	0
27	-9.89011	0
27	-7.91209	0
27	-5.93407	0
27	-3.95604	0
27	-1.97802	0
27	0	0
27	1.97802	0
27	3.95604	0
27	5.93407	0
27	7.91209	0
27	9.89011	0
27	11.8681	0
27	13.8462	0
27	15.8242	0
27	17.8022	0
27	19.7802	0
27	21.7582	0
27	23.7363	0
27	25.7143	0
27	27.6923	0
27	29.6703	0
27	31.6484	445.887
27	33.6264	314.328
27	35.6044	237.131
27	37.5824	116.169
27	39.5604	0
27	41.5385	0
27	43.5165	0
27	45.4945	0
27	47.4725	0
27	49.4505	0
27	51.4286	0
27	53.4066	0
27	55.3846	0
27	57.3626	0
27	59.3407	0
27	61.3187	0
27	63.2967	0
27	65.2747	0
27	67.2527	0
27	69.2308	0
27	71.2088	154.428
27	73.1868	145.861
27	75.1648	171.904
27	77.1429	156.494
27	79.1209	118.607
27	81.0989	111.374
27	83.0769	82.3364
27	85.0549	14.2433
27	87.033	13.2267
27	89.011	0
29	-89.011	0
29	-87.033	0
29	-85.0549	0
29	-83.0769	0
29	-81.0989	0
29	-79.1209	0
29	-77.1429	0
29	-75.1648	0
29	-73.1868	0
29	-71.2088	0
29	-69.2308	143.553
29	-67.2527	166.065
29	-65.2747	160.927
29	-63.2967	160.586
29	-61.3187	171.245
29	-59.3407	169.422
29	-57.3626	169.291
29	-55.3846	168.221
29	-53.4066	164.712
29	-51.4286	159.045
29	-49.4505	163.012
29	-47.4725	194.187
29	-45.4945	222.416
29	-43.5165	259.585
29	-41.5385	301.611
29	-39.5604	235.345
29	-37.5824	104.688
29	-35.6044	120.035
29	-33.6264	47.0818
29	-31.6484	0
29	-29.6703	0
29	-27.6923	0
29	-25.7143	0
29	-23.7363	0
29	-21.7582	0
29	-19.7802	0
29	-17.8022	0
29	-15.8242	0
29	-13.8462	0
29	-11.8681	0
29	-9.89011	0
29	-7.91209	0
29	-5.93407	0
29	-3.95604	0
29	-1.97802	0
29	0	0
29	1.97802	0
29	3.95604	0
29	5.93407	0
29	7.91209	0
29	9.89011	0
29	11.8681	0
29	13.8462	0
29	15.8242	0
29	17.8022	0
29	19.7802	0
29	21.7582	0
29	23.7363	0
29	25.7143	0
29	27.6923	0
29	29.6703	0
29	31.6484	435.206
29	33.6264	369.628
29	35.6044	259.148
29	37.5824	0
29	39.5604	0
29	41.5385	0
29	43.5165	0
29	45.4945	0
29	47.4725	0
29	49.4505	0
29	51.4286	0
29	53.4066	0
29	55.3846	0
29	57.3626	0
29	59.3407	0
29	61.3187	0
29	63.2967	0
29	65.2747	0
29	67.2527	0
29	69.2308	0
29	71.2088	147.419
29	73.1868	152.87
29	75.1648	160.752
29	77.1429	170.83
29	79.1209	120.344
29	81.0989	112.162
29	83.0769	94.6265
29	85.0549	14.3179
29	87.033	13.2639
29	89.011	0
31	-89.011	0
31	-87.033	0
31	-85.0549	0
31	-83.0769	0
31	-81.0989	0
31	-79.1209	0
31	-77.1429	0
31	-75.1648	0
31	-73.1868	0
31	-71.2088	0
31	-69.2308	133.605
31	-67.2527	169.296
31	-65.2747	165.293
31	-63.2967	160.814
31	-61.3187	171.909
31	-59.3407	167.604
31	-57.3626	168.606
31	-55.3846	168.161
31	-53.4066	160.566
31	-51.4286	167.961
31	-49.4505	165.992
31	-47.4725	203.918
31	-45.4945	230.789
31	-43.5165	257.335
31	-41.5385	286.085
31	-39.5604	220.177
31	-37.5824	122.458
31	-35.6044	129.057
31	-33.6264	93.4343
31	-31.6484	69.5918
31	-29.6703	0
31	-27.6923	0
31	-25.7143	0
31	-23.7363	0
31	-21.7582	0
31	-19.7802	0
31	-17.8022	0
31	-15.8242	0
31	-13.8462	0
31	-11.8681	0
31	-9.89011	0
31	-7.91209	0
31	-5.93407	0
31	-3.95604	0
31	-1.97802	0
31	0	0
31	1.97802	0
31	3.95604	0
31	5.93407	0
31	7.91209	0
31	9.89011	0
31	11.8681	0
31	13.8462	0
31	15.8242	0
31	17.8022	0
31	19.7802	0
31	21.7582	0
31	23.7363	0
31	25.7143	0
31	27.6923	0
31	29.6703	0
31	31.6484	588.41
31	33.6264	326.761
31	35.6044	215.697
31	37.5824	0
31	39.5604	0
31	41.5385	0
31	43.5165	0
31	45.4945	0
31	47.4725	0
31	49.4505	0
31	51.4286	0
31	53.4066	0
31	55.3846	0
31	57.3626	0
31	59.3407	0
31	61.3187	0
31	63.2967	0
31	65.2747	0
31	67.2527	0
31	69.2308	0
31	71.2088	153.666
31	73.1868	163.958
31	75.1648	166.172
31	77.1429	174.163
31	79.1209	129.842
31	81.0989	117.71
31	83.0769	95.988
31	85.0549	14.4099
31	87.033	13.2999
31	89.011	0
33	-89.011	0
33	-87.033	0
33	-85.0549	0
33	-83.0769	0
33	-81.0989	0
33	-79.1209	0
33	-77.1429	0
33	-75.1648	0
33	-73.1868	0
33	-71.2088	0
33	-69.2308	0
33	-67.2527	185.092
33	-65.2747	187.571
33	-63.2967	171.312
33	-61.3187	175.132
33	-59.3407	166.653
33	-57.3626	167.886
33	-55.3846	167.188
33	-53.4066	164.18
33	-51.4286	172.191
33	-49.4505	169.668
33	-47.4725	206.126
33	-45.4945	235.236
33	-43.5165	259.819
33	-41.5385	272.408
33	-39.5604	219.515
33	-37.5824	108.504
33	-35.6044	91.2361
33	-33.6264	112.054
33	-31.6484	68.0175
33	-29.6703	102.859
33	-27.6923	95.6967
33	-25.7143	104.705
33	-23.7363	0
33	-21.7582	0
33	-19.7802	0
33	-17.8022	0
33	-15.8242	0
33	-13.8462	0
33	-11.8681	0
33	-9.89011	0
33	-7.91209	0
33	-5.93407	0
33	-3.95604	0
33	-1.97802	0
33	0	0
33	1.97802	0
33	3.95604	0
33	5.93407	0
33	7.91209	0
33	9.89011	0
33	11.8681	0
33	13.8462	0
33	15.8242	0
33	17.8022	0
33	19.7802	0
33	21.7582	0
33	23.7363	0
33	25.7143	0
33	27.6923	0
33	29.6703	0
33	31.6484	484.105
33	33.6264	218.152
33	35.6044	139.649
33	37.5824	0
33	39.5604	0
33	41.5385	0
33	43.5165	0
33	45.4945	0
33	47.4725	0
33	49.4505	0
33	51.4286	0
33	53.4066	0
33	55.3846	0
33	57.3626	0
33	59.3407	0
33	61.3187	0
33	63.2967	0
33	65.2747	0
33	67.2527	0
33	69.2308	0
33	71.2088	160.363
33	73.1868	176.937
33	75.1648	157.955
33	77.1429	169.362
33	79.1209	138.296
33	81.0989	121.359
33	83.0769	86.2876
33	85.0549	14.5252
33	87.033	13.3365
33	89.011	0
35	-89.011	0
35	-87.033	0
35	-85.0549	0
35	-83.0769	0
35	-81.0989	0
35	-79.1209	0
35	-77.1429	0
35	-75.1648	0
35	-73.1868	0
35	-71.2088	0
35	-69.2308	159.006
35	-67.2527	178.716
35	-65.2747	182.239
35	-63.2967	168.468
35	-61.3187	172.499
35	-59.3407	166.287
35	-57.3626	165.019
35	-55.3846	159.762
35	-53.4066	161.147
35	-51.4286	174.417
35	-49.4505	185.999
35	-47.4725	207.305
35	-45.4945	238.084
35	-43.5165	273.49
35	-41.5385	272.154
35	-39.5604	193.129
35	-37.5824	116.841
35	-35.6044	96.5249
35	-33.6264	88.5132
35	-31.6484	74.7309
35	-29.6703	91.7808
35	-27.6923	100.831
35	-25.7143	114.036
35	-23.7363	0
35	-21.7582	0
35	-19.7802	0
35	-17.8022	0
35	-15.8242	0
35	-13.8462	0
35	-11.8681	0
35	-9.89011	0
35	-7.91209	0
35	-5.93407	0
35	-3.95604	0
35	-1.97802	0
35	0	0
35	1.97802	0
35	3.95604	0
35	5.93407	0
35	7.91209	0
35	9.89011	0
35	11.8681	0
35	13.8462	0
35	15.8242	0
35	17.8022	0
35	19.7802	0
35	21.7582	0
35	23.7363	0
35	25.7143	0
35	27.6923	0
35	29.6703	0
35	31.6484	0
35	33.6264	124.767
35	35.6044	94.7214
35	37.5824	0
35	39.5604	0
35	41.5385	0
35	43.5165	0
35	45.4945	0
35	47.4725	0
35	49.4505	0
35	51.4286	0
35	53.4066	0
35	55.3846	0
35	57.3626	0
35	59.3407	0
35	61.3187	0
35	63.2967	0
35	65.2747	0
35	67.2527	0
35	69.2308	150.5
35	71.2088	162.421
35	73.1868	170.029
35	75.1648	149.851
35	77.1429	174.074
35	79.1209	139.335
35	81.0989	127.109
35	83.0769	76.9888
35	85.0549	14.6627
35	87.033	13.371
35	89.011	0
37	-89.011	0
37	-87.033	0
37	-85.0549	0
37	-83.0769	0
37	-81.0989	0
37	-79.1209	0
37	-77.1429	0
37	-75.1648	0
37	-73.1868	0
37	-71.2088	0
37	-69.2308	174.747
37	-67.2527	187.105
37	-65.2747	181.384
37	-63.2967	177.734
37	-61.3187	171.31
37	-59.3407	162.121
37	-57.3626	162.477
37	-55.3846	157.206
37	-53.4066	158.325
37	-51.4286	170.43
37	-49.4505	190.383
37	-47.4725	212.647
37	-45.4945	239.223
37	-43.5165	272.079
37	-41.5385	281.684
37	-39.5604	210.038
37	-37.5824	132.706
37	-35.6044	97.5787
37	-33.6264	78.5397
37	-31.6484	60.5978
37	-29.6703	85.0572
37	-27.6923	130.794
37	-25.7143	115.05
37	-23.7363	128.982
37	-21.7582	94.4468
37	-19.7802	107.14
37	-17.8022	0
37	-15.8242	0
37	-13.8462	0
37	-11.8681	0
37	-9.89011	0
37	-7.91209	0
37	-5.93407	0
37	-3.95604	0
37	-1.97802	0
37	0	0
37	1.97802	0
37	3.95604	0
37	5.93407	0
37	7.91209	0
37	9.89011	0
37	11.8681	0
37	13.8462	0
37	15.8242	0
37	17.8022	0
37	19.7802	0
37	21.7582	0
37	23.7363	0
37	25.7143	0
37	27.6923	0
37	29.6703	0
37	31.6484	0
37	33.6264	0
37	35.6044	0
37	37.5824	0
37	39.5604	0
37	41.5385	0
37	43.5165	0
37	45.4945	0
37	47.4725	0
37	49.4505	0
37	51.4286	0
37	53.4066	0
37	55.3846	0
37	57.3626	0
37	59.3407	0
37	61.3187	0
37	63.2967	0
37	65.2747	0
37	67.2527	0
37	69.2308	151.932
37	71.2088	153.87
37	73.1868	158.468
37	75.1648	142.263
37	77.1429	166.167
37	79.1209	139.611
37	81.0989	130.231
37	83.0769	81.0835
37	85.0549	14.8062
37	87.033	13.4081
37	89.011	0
39	-89.011	0
39	-87.033	0
39	-85.0549	0
39	-83.0769	0
39	-81.0989	0
39	-79.1209	0
39	-77.1429	0
39	-75.1648	0
39	-73.1868	0
39	-71.2088	0
39	-69.2308	171.999
39	-67.2527	191.818
39	-65.2747	202.075
39	-63.2967	183.611
39	-61.3187	177.517
39	-59.3407	161.235
39	-57.3626	157.611
39	-55.3846	151.433
39	-53.4066	154.744
39	-51.4286	167.634
39	-49.4505	186.807
39	-47.4725	213.38
39	-45.4945	238.87
39	-43.5165	271.21
39	-41.5385	283.679
39	-39.5604	216.26
39	-37.5824	143.568
39	-35.6044	94.9759
39	-33.6264	76.9212
39	-31.6484	54.4573
39	-29.6703	67.3012
39	-27.6923	109.042
39	-25.7143	124.609
39	-23.7363	141.296
39	-21.7582	119.515
39	-19.7802	107.304
39	-17.8022	111.082
39	-15.8242	0
39	-13.8462	0
39	-11.8681	0
39	-9.89011	0
39	-7.91209	0
39	-5.93407	0
39	-3.95604	0
39	-1.97802	0
39	0	0
39	1.97802	0
39	3.95604	0
39	5.93407	0
39	7.91209	0
39	9.89011	0
39	11.8681	0
39	13.8462	0
39	15.8242	0
39	17.8022	0
39	19.7802	0
39	21.7582	0
39	23.7363	0
39	25.7143	0
39	27.6923	0
39	29.6703	0
39	31.6484	0
39	33.6264	0
39	35.6044	0
39	37.5824	0
39	39.5604	0
39	41.5385	0
39	43.5165	0
39	45.4945	0
39	47.4725	0
39	49.4505	0
39	51.4286	0
39	53.4066	0
39	55.3846	0
39	57.3626	0
39	59.3407	0
39	61.3187	0
39	63.2967	0
39	65.2747	0
39	67.2527	0
39	69.2308	143.445
39	71.2088	145.472
39	73.1868	139.912
39	75.1648	132.33
39	77.1429	169.234
39	79.1209	136.227
39	81.0989	124.332
39	83.0769	91.4835
39	85.0549	14.9397
39	87.033	13.4452
39	89.011	0
41	-89.011	0
41	-87.033	0
41	-85.0549	0
41	-83.0769	0
41	-81.0989	0
41	-79.1209	0
41	-77.1429	0
41	-75.1648	0
41	-73.1868	0
41	-71.2088	0
41	-69.2308	0
41	-67.2527	165.326
41	-65.2747	222.934
41	-63.2967	192.012
41	-61.3187	181.649
41	-59.3407	162.401
41	-57.3626	154.39
41	-55.3846	152.032
41	-53.4066	152.763
41	-51.4286	166.639
41	-49.4505	186.133
41	-47.4725	209.108
41	-45.4945	239.012
41	-43.5165	266.599
41	-41.5385	271.726
41	-39.5604	192.904
41	-37.5824	117.546
41	-35.6044	85.9447
41	-33.6264	76.9393
41	-31.6484	59.144
41	-29.6703	68.2773
41	-27.6923	81.6818
41	-25.7143	120.065
41	-23.7363	147.125
41	-21.7582	129.031
41	-19.7802	115.033
41	-17.8022	112.928
41	-15.8242	117.554
41	-13.8462	135.984
41	-11.8681	158.561
41	-9.89011	209.05
41	-7.91209	206.186
41	-5.93407	175.25
41	-3.95604	124.685
41	-1.97802	0
41	0	0
41	1.97802	0
41	3.95604	0
41	5.93407	0
41	7.91209	0
41	9.89011	0
41	11.8681	0
41	13.8462	0
41	15.8242	0
41	17.8022	0
41	19.7802	0
41	21.7582	0
41	23.7363	0
41	25.7143	0
41	27.6923	0
41	29.6703	0
41	31.6484	0
41	33.6264	0
41	35.6044	0
41	37.5824	0
41	39.5604	0
41	41.5385	0
41	43.5165	0
41	45.4945	0
41	47.4725	0
41	49.4505	0
41	51.4286	0
41	53.4066	0
41	55.3846	0
41	57.3626	0
41	59.3407	0
41	61.3187	0
41	63.2967	0
41	65.2747	0
41	67.2527	0
41	69.2308	136.478
41	71.2088	138.378
41	73.1868	133.33
41	75.1648	128.224
41	77.1429	166.846
41	79.1209	137.466
41	81.0989	127.499
41	83.0769	86.6024
41	85.0549	15.0632
41	87.033	13.4806
41	89.011	0
43	-89.011	0
43	-87.033	0
43	-85.0549	0
43	-83.0769	0
43	-81.0989	0
43	-79.1209	0
43	-77.1429	0
43	-75.1648	0
43	-73.1868	0
43	-71.2088	0
43	-69.2308	0
43	-67.2527	171.211
43	-65.2747	231.146
43	-63.2967	196.324
43	-61.3187	183.246
43	-59.3407	162.542
43	-57.3626	151.703
43	-55.3846	152.746
43	-53.4066	152.797
43	-51.4286	163.192
43	-49.4505	183.885
43	-47.4725	207.774
43	-45.4945	229.988
43	-43.5165	263.028
43	-41.5385	268.221
43	-39.5604	173.808
43	-37.5824	98.0354
43	-35.6044	86.0337
43	-33.6264	82.8806
43	-31.6484	68.8685
43	-29.6703	73.5002
43	-27.6923	93.9889
43	-25.7143	123.9
43	-23.7363	157.584
43	-21.7582	147.634
43	-19.7802	118.212
43	-17.8022	113.657
43	-15.8242	126.1
43	-13.8462	153.906
43	-11.8681	178.873
43	-9.89011	270.838
43	-7.91209	260.813
43	-5.93407	222.532
43	-3.95604	168.594
43	-1.97802	137.101
43	0	117.48
43	1.97802	0
43	3.95604	0
43	5.93407	0
43	7.91209	0
43	9.89011	0
43	11.8681	0
43	13.8462	0
43	15.8242	0
43	17.8022	0
43	19.7802	0
43	21.7582	0
43	23.7363	0
43	25.7143	0
43	27.6923	0
43	29.6703	0
43	31.6484	0
43	33.6264	0
43	35.6044	0
43	37.5824	0
43	39.5604	0
43	41.5385	0
43	43.5165	0
43	45.4945	0
43	47.4725	0
43	49.4505	0
43	51.4286	0
43	53.4066	0
43	55.3846	0
43	57.3626	0
43	59.3407	0
43	61.3187	0
43	63.2967	0
43	65.2747	0
43	67.2527	0
43	69.2308	134.202
43	71.2088	143.859
43	73.1868	134.807
43	75.1648	127.511
43	77.1429	163.909
43	79.1209	146.348
43	81.0989	128.596
43	83.0769	81.921
[truncated: 14,381 more rows]

## Sheet: EDFig6f
lon	lat	Prod sDOC+POC (mg C/m2/day)	CAFE 12 hours
1	-89.011	0
1	-87.033	0
1	-85.0549	0
1	-83.0769	0
1	-81.0989	0
1	-79.1209	0
1	-77.1429	0
1	-75.1648	0
1	-73.1868	0
1	-71.2088	0.0909171
1	-69.2308	106.668
1	-67.2527	188.365
1	-65.2747	103.741
1	-63.2967	150.597
1	-61.3187	132.304
1	-59.3407	90.7004
1	-57.3626	78.6219
1	-55.3846	68.9906
1	-53.4066	133.083
1	-51.4286	159.575
1	-49.4505	191.044
1	-47.4725	197.18
1	-45.4945	223.882
1	-43.5165	229.616
1	-41.5385	266.945
1	-39.5604	282.995
1	-37.5824	229.634
1	-35.6044	188.332
1	-33.6264	163.428
1	-31.6484	158.676
1	-29.6703	141.307
1	-27.6923	136.652
1	-25.7143	169.435
1	-23.7363	219.272
1	-21.7582	272.602
1	-19.7802	332.803
1	-17.8022	421.053
1	-15.8242	487.122
1	-13.8462	288.786
1	-11.8681	276.136
1	-9.89011	255.961
1	-7.91209	236.091
1	-5.93407	221.975
1	-3.95604	241.212
1	-1.97802	218.91
1	0	203.346
1	1.97802	178.245
1	3.95604	184.799
1	5.93407	310.354
1	7.91209	0
1	9.89011	0
1	11.8681	0
1	13.8462	0
1	15.8242	0
1	17.8022	0
1	19.7802	0
1	21.7582	0
1	23.7363	0
1	25.7143	0
1	27.6923	0
1	29.6703	0
1	31.6484	0
1	33.6264	0.156195
1	35.6044	0.141226
1	37.5824	0
1	39.5604	0
1	41.5385	0
1	43.5165	0
1	45.4945	0
1	47.4725	0
1	49.4505	0
1	51.4286	94.9534
1	53.4066	93.7576
1	55.3846	59.73
1	57.3626	103.646
1	59.3407	150.919
1	61.3187	219.304
1	63.2967	249.763
1	65.2747	231.701
1	67.2527	175.644
1	69.2308	149.619
1	71.2088	134.71
1	73.1868	170.173
1	75.1648	173.453
1	77.1429	174.358
1	79.1209	179.292
1	81.0989	0.0683184
1	83.0769	0.0712411
1	85.0549	0.06838
1	87.033	0.0663418
1	89.011	0
3	-89.011	0
3	-87.033	0
3	-85.0549	0
3	-83.0769	0
3	-81.0989	0
3	-79.1209	0
3	-77.1429	0
3	-75.1648	0
3	-73.1868	0
3	-71.2088	0
3	-69.2308	113.03
3	-67.2527	90.4505
3	-65.2747	135.589
3	-63.2967	129.285
3	-61.3187	138.974
3	-59.3407	92.2243
3	-57.3626	76.0224
3	-55.3846	72.7672
3	-53.4066	162.471
3	-51.4286	163.187
3	-49.4505	200.611
3	-47.4725	197.69
3	-45.4945	217.019
3	-43.5165	225.446
3	-41.5385	260.95
3	-39.5604	268.268
3	-37.5824	223.909
3	-35.6044	176.05
3	-33.6264	158.657
3	-31.6484	157.853
3	-29.6703	139.032
3	-27.6923	144.509
3	-25.7143	176.644
3	-23.7363	228.609
3	-21.7582	280.547
3	-19.7802	343.695
3	-17.8022	450.798
3	-15.8242	455.61
3	-13.8462	394.419
3	-11.8681	336.494
3	-9.89011	263.479
3	-7.91209	214.686
3	-5.93407	231.495
3	-3.95604	223.863
3	-1.97802	223.182
3	0	232.4
3	1.97802	237.24
3	3.95604	252.539
3	5.93407	327.274
3	7.91209	0
3	9.89011	0
3	11.8681	0
3	13.8462	0
3	15.8242	0
3	17.8022	0
3	19.7802	0
3	21.7582	0
3	23.7363	0
3	25.7143	0
3	27.6923	0
3	29.6703	0
3	31.6484	0
3	33.6264	0.178937
3	35.6044	0.147799
3	37.5824	0
3	39.5604	0
3	41.5385	0
3	43.5165	0
3	45.4945	0
3	47.4725	0
3	49.4505	0
3	51.4286	107.725
3	53.4066	91.6252
3	55.3846	67.1878
3	57.3626	102.056
3	59.3407	148.529
3	61.3187	172.714
3	63.2967	215.94
3	65.2747	213.15
3	67.2527	183.02
3	69.2308	155.016
3	71.2088	135.438
3	73.1868	163.227
3	75.1648	166.54
3	77.1429	162.301
3	79.1209	180.855
3	81.0989	0.0669715
3	83.0769	0.0710855
3	85.0549	0.0686328
3	87.033	0.0664708
3	89.011	0
5	-89.011	0
5	-87.033	0
5	-85.0549	0
5	-83.0769	0
5	-81.0989	0
5	-79.1209	0
5	-77.1429	0
5	-75.1648	0
5	-73.1868	0
5	-71.2088	0
5	-69.2308	108.723
5	-67.2527	88.8309
5	-65.2747	107.005
5	-63.2967	147.212
5	-61.3187	95.7291
5	-59.3407	93.4613
5	-57.3626	79.94
5	-55.3846	100.05
5	-53.4066	159.04
5	-51.4286	156.549
5	-49.4505	199.695
5	-47.4725	193.843
5	-45.4945	218.481
5	-43.5165	226.497
5	-41.5385	256.704
5	-39.5604	254.018
5	-37.5824	226.392
5	-35.6044	169.872
5	-33.6264	150.926
5	-31.6484	166.287
5	-29.6703	136.136
5	-27.6923	164.849
5	-25.7143	198.958
5	-23.7363	253.237
5	-21.7582	309.218
5	-19.7802	353.254
5	-17.8022	373.868
5	-15.8242	507.534
5	-13.8462	471.427
5	-11.8681	377.857
5	-9.89011	280.985
5	-7.91209	256.637
5	-5.93407	243.96
5	-3.95604	247.92
5	-1.97802	244.363
5	0	256.098
5	1.97802	257.926
5	3.95604	276.439
5	5.93407	0
5	7.91209	0
5	9.89011	0
5	11.8681	0
5	13.8462	0
5	15.8242	0
5	17.8022	0
5	19.7802	0
5	21.7582	0
5	23.7363	0
5	25.7143	0
5	27.6923	0
5	29.6703	0
5	31.6484	0
5	33.6264	0.203718
5	35.6044	0.139607
5	37.5824	227.902
5	39.5604	252.157
5	41.5385	354.392
5	43.5165	0
5	45.4945	0
5	47.4725	0
5	49.4505	0
5	51.4286	0
5	53.4066	104.006
5	55.3846	83.3414
5	57.3626	97.4375
5	59.3407	134.197
5	61.3187	0
5	63.2967	163.529
5	65.2747	208.666
5	67.2527	178.206
5	69.2308	163.878
5	71.2088	143.381
5	73.1868	148.494
5	75.1648	145.163
5	77.1429	147.101
5	79.1209	166.361
5	81.0989	0.0660023
5	83.0769	0.0710594
5	85.0549	0.0688826
5	87.033	0.0666184
5	89.011	0
7	-89.011	0
7	-87.033	0
7	-85.0549	0
7	-83.0769	0
7	-81.0989	0
7	-79.1209	0
7	-77.1429	0
7	-75.1648	0
7	-73.1868	0
7	-71.2088	0
7	-69.2308	109.515
7	-67.2527	100.058
7	-65.2747	102.58
7	-63.2967	145.618
7	-61.3187	88.5669
7	-59.3407	94.17
7	-57.3626	82.3854
7	-55.3846	95.6452
7	-53.4066	159.328
7	-51.4286	160.189
7	-49.4505	201.493
7	-47.4725	187.361
7	-45.4945	217.757
7	-43.5165	238.214
7	-41.5385	262.715
7	-39.5604	256.7
7	-37.5824	232.705
7	-35.6044	183.877
7	-33.6264	167.958
7	-31.6484	175.601
7	-29.6703	152.148
7	-27.6923	193.141
7	-25.7143	229.28
7	-23.7363	290.57
7	-21.7582	339.033
7	-19.7802	339.294
7	-17.8022	491.206
7	-15.8242	584.934
7	-13.8462	507.532
7	-11.8681	377.288
7	-9.89011	301.786
7	-7.91209	255.264
7	-5.93407	263.799
7	-3.95604	292.872
7	-1.97802	275.994
7	0	275.012
7	1.97802	247.234
7	3.95604	277.536
7	5.93407	0
7	7.91209	0
7	9.89011	0
7	11.8681	0
7	13.8462	0
7	15.8242	0
7	17.8022	0
7	19.7802	0
7	21.7582	0
7	23.7363	0
7	25.7143	0
7	27.6923	0
7	29.6703	0
7	31.6484	0
7	33.6264	0.247803
7	35.6044	0.184544
7	37.5824	270.879
7	39.5604	275.308
7	41.5385	328.511
7	43.5165	0
7	45.4945	0
7	47.4725	0
7	49.4505	0
7	51.4286	0
7	53.4066	108.378
7	55.3846	112.156
7	57.3626	100.817
7	59.3407	0
7	61.3187	0
7	63.2967	120.945
7	65.2747	163.841
7	67.2527	172.93
7	69.2308	167.081
7	71.2088	140.647
7	73.1868	139.122
7	75.1648	141.782
7	77.1429	140.04
7	79.1209	149.029
7	81.0989	0.0657766
7	83.0769	0.0712228
7	85.0549	0.0691527
7	87.033	0.0667884
7	89.011	0
9	-89.011	0
9	-87.033	0
9	-85.0549	0
9	-83.0769	0
9	-81.0989	0
9	-79.1209	0
9	-77.1429	0
9	-75.1648	0
9	-73.1868	0
9	-71.2088	0
9	-69.2308	125.268
9	-67.2527	93.9159
9	-65.2747	106.966
9	-63.2967	144.331
9	-61.3187	99.8726
9	-59.3407	90.2609
9	-57.3626	75.0395
9	-55.3846	117.08
9	-53.4066	161.069
9	-51.4286	162.812
9	-49.4505	196.779
9	-47.4725	191.345
9	-45.4945	218.428
9	-43.5165	229.822
9	-41.5385	280.563
9	-39.5604	286.377
9	-37.5824	236.706
9	-35.6044	186.976
9	-33.6264	198.169
9	-31.6484	187.318
9	-29.6703	174.54
9	-27.6923	224.512
9	-25.7143	259.523
9	-23.7363	310.139
9	-21.7582	333.29
9	-19.7802	431.01
9	-17.8022	638.069
9	-15.8242	708.371
9	-13.8462	526.952
9	-11.8681	407.304
9	-9.89011	301.961
9	-7.91209	266.301
9	-5.93407	371.483
9	-3.95604	403.708
9	-1.97802	337.347
9	0	389.787
9	1.97802	287.562
9	3.95604	357.402
9	5.93407	0
9	7.91209	0
9	9.89011	0
9	11.8681	0
9	13.8462	0
9	15.8242	0
9	17.8022	0
9	19.7802	0
9	21.7582	0
9	23.7363	0
9	25.7143	0
9	27.6923	0
9	29.6703	0
9	31.6484	0
9	33.6264	0.30196
9	35.6044	0.277869
9	37.5824	396.379
9	39.5604	337.843
9	41.5385	0
9	43.5165	0
9	45.4945	0
9	47.4725	0
9	49.4505	0
9	51.4286	0
9	53.4066	0
9	55.3846	0
9	57.3626	0
9	59.3407	0
9	61.3187	0
9	63.2967	0
9	65.2747	130.847
9	67.2527	161.375
9	69.2308	159.75
9	71.2088	150.853
9	73.1868	141.709
9	75.1648	138.513
9	77.1429	131.225
9	79.1209	155.314
9	81.0989	0.0665564
9	83.0769	0.0715937
9	85.0549	0.0694641
9	87.033	0.0669823
9	89.011	0
11	-89.011	0
11	-87.033	0
11	-85.0549	0
11	-83.0769	0
11	-81.0989	0
11	-79.1209	0
11	-77.1429	0
11	-75.1648	0
11	-73.1868	0
11	-71.2088	0
11	-69.2308	134.727
11	-67.2527	109.833
11	-65.2747	100.601
11	-63.2967	154.859
11	-61.3187	99.8896
11	-59.3407	95.3873
11	-57.3626	91.3192
11	-55.3846	107.579
11	-53.4066	162.741
11	-51.4286	165.903
11	-49.4505	191.753
11	-47.4725	195.736
11	-45.4945	221.6
11	-43.5165	254.056
11	-41.5385	303.736
11	-39.5604	304.535
11	-37.5824	254.195
11	-35.6044	202.231
11	-33.6264	222.829
11	-31.6484	170.131
11	-29.6703	173.97
11	-27.6923	243.801
11	-25.7143	263.98
11	-23.7363	374.038
11	-21.7582	481.928
11	-19.7802	690.224
11	-17.8022	755.229
11	-15.8242	778.028
11	-13.8462	590.346
11	-11.8681	435.51
11	-9.89011	343.975
11	-7.91209	320.057
11	-5.93407	519.252
11	-3.95604	614.08
11	-1.97802	0
11	0	0
11	1.97802	0
11	3.95604	0
11	5.93407	0
11	7.91209	0
11	9.89011	0
11	11.8681	0
11	13.8462	0
11	15.8242	0
11	17.8022	0
11	19.7802	0
11	21.7582	0
11	23.7363	0
11	25.7143	0
11	27.6923	0
11	29.6703	0
11	31.6484	0
11	33.6264	577.446
11	35.6044	543.991
11	37.5824	413.733
11	39.5604	319.605
11	41.5385	0
11	43.5165	0
11	45.4945	0
11	47.4725	0
11	49.4505	0
11	51.4286	0
11	53.4066	0
11	55.3846	0
11	57.3626	0
11	59.3407	0
11	61.3187	0
11	63.2967	0
11	65.2747	115.59
11	67.2527	126.411
11	69.2308	148.986
11	71.2088	161.717
11	73.1868	130.473
11	75.1648	127.242
11	77.1429	149.27
11	79.1209	148.537
11	81.0989	0.0683288
11	83.0769	0.0721932
11	85.0549	0.0698197
11	87.033	0.0671992
11	89.011	0
13	-89.011	0
13	-87.033	0
13	-85.0549	0
13	-83.0769	0
13	-81.0989	0
13	-79.1209	0
13	-77.1429	0
13	-75.1648	0
13	-73.1868	0
13	-71.2088	0
13	-69.2308	99.2197
13	-67.2527	101.208
13	-65.2747	94.0146
13	-63.2967	146.279
13	-61.3187	100.739
13	-59.3407	90.6899
13	-57.3626	74.4903
13	-55.3846	100.142
13	-53.4066	167.28
13	-51.4286	183.3
13	-49.4505	189.573
13	-47.4725	192.793
13	-45.4945	239.049
13	-43.5165	285.749
13	-41.5385	316.85
13	-39.5604	302.655
13	-37.5824	258.725
13	-35.6044	225.355
13	-33.6264	196.788
13	-31.6484	133.466
13	-29.6703	168.325
13	-27.6923	227.412
13	-25.7143	439.287
13	-23.7363	660.688
13	-21.7582	732.673
13	-19.7802	0
13	-17.8022	0
13	-15.8242	0
13	-13.8462	0
13	-11.8681	551.188
13	-9.89011	464.506
13	-7.91209	442.845
13	-5.93407	0
13	-3.95604	0
13	-1.97802	0
13	0	0
13	1.97802	0
13	3.95604	0
13	5.93407	0
13	7.91209	0
13	9.89011	0
13	11.8681	0
13	13.8462	0
13	15.8242	0
13	17.8022	0
13	19.7802	0
13	21.7582	0
13	23.7363	0
13	25.7143	0
13	27.6923	0
13	29.6703	0
13	31.6484	0
13	33.6264	314.531
13	35.6044	267.08
13	37.5824	272.321
13	39.5604	219.278
13	41.5385	0
13	43.5165	0
13	45.4945	0
13	47.4725	0
13	49.4505	0
13	51.4286	0
13	53.4066	0
13	55.3846	0
13	57.3626	0
13	59.3407	0
13	61.3187	0
13	63.2967	0
13	65.2747	0
13	67.2527	119.291
13	69.2308	136.146
13	71.2088	160.696
13	73.1868	126.225
13	75.1648	112.149
13	77.1429	146.521
13	79.1209	0
13	81.0989	0.0706282
13	83.0769	0.0729992
13	85.0549	0.070222
13	87.033	0.0674369
13	89.011	0
15	-89.011	0
15	-87.033	0
15	-85.0549	0
15	-83.0769	0
15	-81.0989	0
15	-79.1209	0
15	-77.1429	0
15	-75.1648	0
15	-73.1868	0
15	-71.2088	0
15	-69.2308	103.512
15	-67.2527	92.9067
15	-65.2747	109.219
15	-63.2967	100.705
15	-61.3187	107.223
15	-59.3407	150.6
15	-57.3626	81.2096
15	-55.3846	99.5435
15	-53.4066	191.386
15	-51.4286	187.432
15	-49.4505	169.808
15	-47.4725	184.351
15	-45.4945	250.626
15	-43.5165	312.332
15	-41.5385	337.214
15	-39.5604	244.366
15	-37.5824	197.579
15	-35.6044	170.532
15	-33.6264	161.548
15	-31.6484	159.874
15	-29.6703	321.112
15	-27.6923	375.386
15	-25.7143	0
15	-23.7363	0
15	-21.7582	0
15	-19.7802	0
15	-17.8022	0
15	-15.8242	0
15	-13.8462	0
15	-11.8681	0
15	-9.89011	0
15	-7.91209	0
15	-5.93407	0
15	-3.95604	0
15	-1.97802	0
15	0	0
15	1.97802	0
15	3.95604	0
15	5.93407	0
15	7.91209	0
15	9.89011	0
15	11.8681	0
15	13.8462	0
15	15.8242	0
15	17.8022	0
15	19.7802	0
15	21.7582	0
15	23.7363	0
15	25.7143	0
15	27.6923	0
15	29.6703	0
15	31.6484	0
15	33.6264	275.17
15	35.6044	342.323
15	37.5824	0
15	39.5604	0
15	41.5385	0
15	43.5165	0
15	45.4945	0
15	47.4725	0
15	49.4505	0
15	51.4286	0
15	53.4066	0
15	55.3846	0
15	57.3626	0
15	59.3407	0
15	61.3187	0
15	63.2967	0
15	65.2747	0
15	67.2527	0
15	69.2308	112.726
15	71.2088	149.547
15	73.1868	122.402
15	75.1648	114.122
15	77.1429	166.8
15	79.1209	0
15	81.0989	0.0726463
15	83.0769	0.0738854
15	85.0549	0.0706673
15	87.033	0.0676925
15	89.011	0
17	-89.011	0
17	-87.033	0
17	-85.0549	0
17	-83.0769	0
17	-81.0989	0
17	-79.1209	0
17	-77.1429	0
17	-75.1648	0
17	-73.1868	0
17	-71.2088	0
17	-69.2308	107.451
17	-67.2527	75.3834
17	-65.2747	82.2135
17	-63.2967	108.684
17	-61.3187	168.984
17	-59.3407	140.942
17	-57.3626	81.4745
17	-55.3846	117.868
17	-53.4066	182.156
17	-51.4286	181.681
17	-49.4505	173.301
17	-47.4725	190.185
17	-45.4945	260.726
17	-43.5165	347.526
17	-41.5385	349.668
17	-39.5604	212.502
17	-37.5824	177.66
17	-35.6044	106.473
17	-33.6264	206.031
17	-31.6484	474.76
17	-29.6703	488.129
17	-27.6923	0
17	-25.7143	0
17	-23.7363	0
17	-21.7582	0
17	-19.7802	0
17	-17.8022	0
17	-15.8242	0
17	-13.8462	0
17	-11.8681	0
17	-9.89011	0
17	-7.91209	0
17	-5.93407	0
17	-3.95604	0
17	-1.97802	0
17	0	0
17	1.97802	0
17	3.95604	0
17	5.93407	0
17	7.91209	0
17	9.89011	0
17	11.8681	0
17	13.8462	0
17	15.8242	0
17	17.8022	0
17	19.7802	0
17	21.7582	0
17	23.7363	0
17	25.7143	0
17	27.6923	0
17	29.6703	0
17	31.6484	238.945
17	33.6264	398.913
17	35.6044	396.226
17	37.5824	271.888
17	39.5604	418.046
17	41.5385	689.747
17	43.5165	0
17	45.4945	0
17	47.4725	0
17	49.4505	0
17	51.4286	0
17	53.4066	0
17	55.3846	0
17	57.3626	0
17	59.3407	0
17	61.3187	0
17	63.2967	0
17	65.2747	0
17	67.2527	0
17	69.2308	92.959
17	71.2088	138.777
17	73.1868	125.888
17	75.1648	148.539
17	77.1429	0
17	79.1209	0
17	81.0989	0.0743504
17	83.0769	0.0748004
17	85.0549	0.0711372
17	87.033	0.067964
17	89.011	0
19	-89.011	0
19	-87.033	0
19	-85.0549	0
19	-83.0769	0
19	-81.0989	0
19	-79.1209	0
19	-77.1429	0
19	-75.1648	0
19	-73.1868	0
19	-71.2088	0
19	-69.2308	106.082
19	-67.2527	64.9964
19	-65.2747	63.9768
19	-63.2967	98.3715
19	-61.3187	99.93
19	-59.3407	96.2507
19	-57.3626	82.5744
19	-55.3846	125.761
19	-53.4066	185.582
19	-51.4286	183.144
19	-49.4505	181.682
19	-47.4725	192.942
19	-45.4945	262.021
19	-43.5165	366.31
19	-41.5385	366.431
19	-39.5604	168.923
19	-37.5824	121.991
19	-35.6044	131.966
19	-33.6264	0
19	-31.6484	0
19	-29.6703	0
19	-27.6923	0
19	-25.7143	0
19	-23.7363	0
19	-21.7582	0
19	-19.7802	0
19	-17.8022	0
19	-15.8242	0
19	-13.8462	0
19	-11.8681	0
19	-9.89011	0
19	-7.91209	0
19	-5.93407	0
19	-3.95604	0
19	-1.97802	0
19	0	0
19	1.97802	0
19	3.95604	0
19	5.93407	0
19	7.91209	0
19	9.89011	0
19	11.8681	0
19	13.8462	0
19	15.8242	0
19	17.8022	0
19	19.7802	0
19	21.7582	0
19	23.7363	0
19	25.7143	0
19	27.6923	0
19	29.6703	0
19	31.6484	145.186
19	33.6264	242.762
19	35.6044	280.4
19	37.5824	263.116
19	39.5604	441.118
19	41.5385	375.033
19	43.5165	0
19	45.4945	0
19	47.4725	0
19	49.4505	0
19	51.4286	0
19	53.4066	0
19	55.3846	0
19	57.3626	0
19	59.3407	0
19	61.3187	0
19	63.2967	0
19	65.2747	0
19	67.2527	0
19	69.2308	0
19	71.2088	129.927
19	73.1868	136.39
19	75.1648	173.996
19	77.1429	172.023
19	79.1209	103.336
19	81.0989	0.0757272
19	83.0769	0.0756922
19	85.0549	0.0716117
19	87.033	0.0682481
19	89.011	0
21	-89.011	0
21	-87.033	0
21	-85.0549	0
21	-83.0769	0
21	-81.0989	0
21	-79.1209	0
21	-77.1429	0
21	-75.1648	0
21	-73.1868	0
21	-71.2088	0
21	-69.2308	86.7345
21	-67.2527	58.3893
21	-65.2747	60.9699
21	-63.2967	98.2909
21	-61.3187	148.175
21	-59.3407	77.5134
21	-57.3626	80.3997
21	-55.3846	131.501
21	-53.4066	173.72
21	-51.4286	180.401
21	-49.4505	181.452
21	-47.4725	190.716
21	-45.4945	258.012
21	-43.5165	371.062
21	-41.5385	352.002
21	-39.5604	140.333
21	-37.5824	177.368
21	-35.6044	126.933
21	-33.6264	0
21	-31.6484	0
21	-29.6703	0
21	-27.6923	0
21	-25.7143	0
21	-23.7363	0
21	-21.7582	0
21	-19.7802	0
21	-17.8022	0
21	-15.8242	0
21	-13.8462	0
21	-11.8681	0
21	-9.89011	0
21	-7.91209	0
21	-5.93407	0
21	-3.95604	0
21	-1.97802	0
21	0	0
21	1.97802	0
21	3.95604	0
21	5.93407	0
21	7.91209	0
21	9.89011	0
21	11.8681	0
21	13.8462	0
21	15.8242	0
21	17.8022	0
21	19.7802	0
21	21.7582	0
21	23.7363	0
21	25.7143	0
21	27.6923	0
21	29.6703	0
21	31.6484	0
21	33.6264	179.685
21	35.6044	197.775
21	37.5824	192.767
21	39.5604	0
21	41.5385	0
21	43.5165	0
21	45.4945	0
21	47.4725	0
21	49.4505	0
21	51.4286	0
21	53.4066	0
21	55.3846	0
21	57.3626	0
21	59.3407	0
21	61.3187	0
21	63.2967	0
21	65.2747	0
21	67.2527	0
21	69.2308	0
21	71.2088	135.346
21	73.1868	144.094
21	75.1648	187.308
21	77.1429	154.39
21	79.1209	100.931
21	81.0989	0.0770557
21	83.0769	0.0764262
21	85.0549	0.0720796
21	87.033	0.0685409
21	89.011	0
23	-89.011	0
23	-87.033	0
23	-85.0549	0
23	-83.0769	0
23	-81.0989	0
23	-79.1209	0
23	-77.1429	0
23	-75.1648	0
23	-73.1868	0
23	-71.2088	0
23	-69.2308	102.851
23	-67.2527	53.4629
23	-65.2747	50.9819
23	-63.2967	76.7953
23	-61.3187	66.1153
23	-59.3407	57.561
23	-57.3626	102.07
23	-55.3846	105.495
23	-53.4066	153.689
23	-51.4286	178.001
23	-49.4505	178.979
23	-47.4725	193.399
23	-45.4945	263.805
23	-43.5165	379.455
23	-41.5385	375.114
23	-39.5604	228.881
23	-37.5824	190.154
23	-35.6044	154.377
23	-33.6264	0
23	-31.6484	0
23	-29.6703	0
23	-27.6923	0
23	-25.7143	0
23	-23.7363	0
23	-21.7582	0
23	-19.7802	0
23	-17.8022	0
23	-15.8242	0
23	-13.8462	0
23	-11.8681	0
23	-9.89011	0
23	-7.91209	0
23	-5.93407	0
23	-3.95604	0
23	-1.97802	0
23	0	0
23	1.97802	0
23	3.95604	0
23	5.93407	0
23	7.91209	0
23	9.89011	0
23	11.8681	0
23	13.8462	0
23	15.8242	0
23	17.8022	0
23	19.7802	0
23	21.7582	0
23	23.7363	0
23	25.7143	0
23	27.6923	0
23	29.6703	0
23	31.6484	0
23	33.6264	176.983
23	35.6044	165.466
23	37.5824	0
23	39.5604	0
23	41.5385	0
23	43.5165	0
23	45.4945	0
23	47.4725	0
23	49.4505	0
23	51.4286	0
23	53.4066	0
23	55.3846	0
23	57.3626	0
23	59.3407	0
23	61.3187	0
23	63.2967	0
23	65.2747	0
23	67.2527	0
23	69.2308	0
23	71.2088	149.883
23	73.1868	147.254
23	75.1648	177.396
23	77.1429	160.686
23	79.1209	99.0564
23	81.0989	0.0778475
23	83.0769	0.077085
23	85.0549	0.0725429
23	87.033	0.0688414
23	89.011	0
25	-89.011	0
25	-87.033	0
25	-85.0549	0
25	-83.0769	0
25	-81.0989	0
25	-79.1209	0
25	-77.1429	0
25	-75.1648	0
25	-73.1868	0
25	-71.2088	0
25	-69.2308	115.018
25	-67.2527	71.3901
25	-65.2747	50.6327
25	-63.2967	71.5259
25	-61.3187	110.819
25	-59.3407	105.858
25	-57.3626	116.735
25	-55.3846	154.507
25	-53.4066	151.872
25	-51.4286	180.941
25	-49.4505	180.653
25	-47.4725	192.704
25	-45.4945	253.358
25	-43.5165	379.393
25	-41.5385	382.106
25	-39.5604	301.797
25	-37.5824	158.301
25	-35.6044	132.708
25	-33.6264	0
25	-31.6484	0
25	-29.6703	0
25	-27.6923	0
25	-25.7143	0
25	-23.7363	0
25	-21.7582	0
25	-19.7802	0
25	-17.8022	0
25	-15.8242	0
25	-13.8462	0
25	-11.8681	0
25	-9.89011	0
25	-7.91209	0
25	-5.93407	0
25	-3.95604	0
25	-1.97802	0
25	0	0
25	1.97802	0
25	3.95604	0
25	5.93407	0
25	7.91209	0
25	9.89011	0
25	11.8681	0
25	13.8462	0
25	15.8242	0
25	17.8022	0
25	19.7802	0
25	21.7582	0
25	23.7363	0
25	25.7143	0
25	27.6923	0
25	29.6703	0
25	31.6484	0
25	33.6264	225.027
25	35.6044	193.08
25	37.5824	152.61
25	39.5604	0
25	41.5385	0
25	43.5165	0
25	45.4945	0
25	47.4725	0
25	49.4505	0
25	51.4286	0
25	53.4066	0
25	55.3846	0
25	57.3626	0
25	59.3407	0
25	61.3187	0
25	63.2967	0
25	65.2747	0
25	67.2527	0
25	69.2308	0
25	71.2088	157.264
25	73.1868	159.922
25	75.1648	185.975
25	77.1429	160.351
25	79.1209	79.0135
25	81.0989	0.0785391
25	83.0769	0.0777483
25	85.0549	0.0730077
25	87.033	0.0691488
25	89.011	0
27	-89.011	0
27	-87.033	0
27	-85.0549	0
27	-83.0769	0
27	-81.0989	0
27	-79.1209	0
27	-77.1429	0
27	-75.1648	0
27	-73.1868	0
27	-71.2088	0
27	-69.2308	122.596
27	-67.2527	96.2251
27	-65.2747	50.4393
27	-63.2967	67.1754
27	-61.3187	82.3826
27	-59.3407	91.0191
27	-57.3626	130.133
27	-55.3846	141.864
27	-53.4066	164.141
27	-51.4286	190.1
27	-49.4505	180.951
27	-47.4725	191.049
27	-45.4945	255.721
27	-43.5165	372.404
27	-41.5385	428.468
27	-39.5604	298.324
27	-37.5824	120.615
27	-35.6044	112.711
27	-33.6264	132.338
27	-31.6484	0
27	-29.6703	0
27	-27.6923	0
27	-25.7143	0
27	-23.7363	0
27	-21.7582	0
27	-19.7802	0
27	-17.8022	0
27	-15.8242	0
27	-13.8462	0
27	-11.8681	0
27	-9.89011	0
27	-7.91209	0
27	-5.93407	0
27	-3.95604	0
27	-1.97802	0
27	0	0
27	1.97802	0
27	3.95604	0
27	5.93407	0
27	7.91209	0
27	9.89011	0
27	11.8681	0
27	13.8462	0
27	15.8242	0
27	17.8022	0
27	19.7802	0
27	21.7582	0
27	23.7363	0
27	25.7143	0
27	27.6923	0
27	29.6703	0
27	31.6484	359.731
27	33.6264	303.18
27	35.6044	260.096
27	37.5824	153.016
27	39.5604	0
27	41.5385	0
27	43.5165	0
27	45.4945	0
27	47.4725	0
27	49.4505	0
27	51.4286	0
27	53.4066	0
27	55.3846	0
27	57.3626	0
27	59.3407	0
27	61.3187	0
27	63.2967	0
27	65.2747	0
27	67.2527	0
27	69.2308	0
27	71.2088	154.024
27	73.1868	167.123
27	75.1648	157.471
27	77.1429	163.974
27	79.1209	86.8179
27	81.0989	0.08005
27	83.0769	0.078508
27	85.0549	0.0734866
27	87.033	0.0694624
27	89.011	0
29	-89.011	0
29	-87.033	0
29	-85.0549	0
29	-83.0769	0
29	-81.0989	0
29	-79.1209	0
29	-77.1429	0
29	-75.1648	0
29	-73.1868	0
29	-71.2088	0
29	-69.2308	100.987
29	-67.2527	88.1068
29	-65.2747	50.7853
29	-63.2967	57.4542
29	-61.3187	87.8069
29	-59.3407	86.3874
29	-57.3626	130.131
29	-55.3846	132.385
29	-53.4066	156.007
29	-51.4286	173.642
29	-49.4505	172.052
29	-47.4725	195.439
29	-45.4945	261.177
29	-43.5165	350.94
29	-41.5385	360.375
29	-39.5604	235.413
29	-37.5824	125.928
29	-35.6044	134.99
29	-33.6264	66.6163
29	-31.6484	0
29	-29.6703	0
29	-27.6923	0
29	-25.7143	0
29	-23.7363	0
29	-21.7582	0
29	-19.7802	0
29	-17.8022	0
29	-15.8242	0
29	-13.8462	0
29	-11.8681	0
29	-9.89011	0
29	-7.91209	0
29	-5.93407	0
29	-3.95604	0
29	-1.97802	0
29	0	0
29	1.97802	0
29	3.95604	0
29	5.93407	0
29	7.91209	0
29	9.89011	0
29	11.8681	0
29	13.8462	0
29	15.8242	0
29	17.8022	0
29	19.7802	0
29	21.7582	0
29	23.7363	0
29	25.7143	0
29	27.6923	0
29	29.6703	0
29	31.6484	357.413
29	33.6264	324.348
29	35.6044	271.905
29	37.5824	0
29	39.5604	0
29	41.5385	0
29	43.5165	0
29	45.4945	0
29	47.4725	0
29	49.4505	0
29	51.4286	0
29	53.4066	0
29	55.3846	0
29	57.3626	0
29	59.3407	0
29	61.3187	0
29	63.2967	0
29	65.2747	0
29	67.2527	0
29	69.2308	0
29	71.2088	158.198
29	73.1868	184.729
29	75.1648	149.253
29	77.1429	164.244
29	79.1209	89.5438
29	81.0989	0.0819234
29	83.0769	0.0794046
29	85.0549	0.0739885
29	87.033	0.0697831
29	89.011	0
31	-89.011	0
31	-87.033	0
31	-85.0549	0
31	-83.0769	0
31	-81.0989	0
31	-79.1209	0
31	-77.1429	0
31	-75.1648	0
31	-73.1868	0
31	-71.2088	0
31	-69.2308	100.224
31	-67.2527	95.5988
31	-65.2747	50.6669
31	-63.2967	90.9017
31	-61.3187	82.5481
31	-59.3407	95.1513
31	-57.3626	120.011
31	-55.3846	132.889
31	-53.4066	150.841
31	-51.4286	167.522
31	-49.4505	165.742
31	-47.4725	200.426
31	-45.4945	267.047
31	-43.5165	344.475
31	-41.5385	332.456
31	-39.5604	221.318
31	-37.5824	143.937
31	-35.6044	143.824
31	-33.6264	106.32
31	-31.6484	82.0216
31	-29.6703	0
31	-27.6923	0
31	-25.7143	0
31	-23.7363	0
31	-21.7582	0
31	-19.7802	0
31	-17.8022	0
31	-15.8242	0
31	-13.8462	0
31	-11.8681	0
31	-9.89011	0
31	-7.91209	0
31	-5.93407	0
31	-3.95604	0
31	-1.97802	0
31	0	0
31	1.97802	0
31	3.95604	0
31	5.93407	0
31	7.91209	0
31	9.89011	0
31	11.8681	0
31	13.8462	0
31	15.8242	0
31	17.8022	0
31	19.7802	0
31	21.7582	0
31	23.7363	0
31	25.7143	0
31	27.6923	0
31	29.6703	0
31	31.6484	457.521
31	33.6264	287.04
31	35.6044	221.176
31	37.5824	0
31	39.5604	0
31	41.5385	0
31	43.5165	0
31	45.4945	0
31	47.4725	0
31	49.4505	0
31	51.4286	0
31	53.4066	0
31	55.3846	0
31	57.3626	0
31	59.3407	0
31	61.3187	0
31	63.2967	0
31	65.2747	0
31	67.2527	0
31	69.2308	0
31	71.2088	149.959
31	73.1868	210.951
31	75.1648	150.232
31	77.1429	161.139
31	79.1209	94.9243
31	81.0989	0.0837781
31	83.0769	0.0803173
31	85.0549	0.0745094
31	87.033	0.0701096
31	89.011	0
33	-89.011	0
33	-87.033	0
33	-85.0549	0
33	-83.0769	0
33	-81.0989	0
33	-79.1209	0
33	-77.1429	0
33	-75.1648	0
33	-73.1868	0
33	-71.2088	0
33	-69.2308	0
33	-67.2527	105.245
33	-65.2747	65.8
33	-63.2967	86.1198
33	-61.3187	79.4491
33	-59.3407	88.8457
33	-57.3626	123.963
33	-55.3846	135.935
33	-53.4066	150.262
33	-51.4286	166.754
33	-49.4505	169.795
33	-47.4725	196.768
33	-45.4945	260.504
33	-43.5165	337.629
33	-41.5385	329.732
33	-39.5604	237.731
33	-37.5824	129.092
33	-35.6044	112.184
33	-33.6264	131.807
33	-31.6484	75.3819
33	-29.6703	111.425
33	-27.6923	106.548
33	-25.7143	115.181
33	-23.7363	0
33	-21.7582	0
33	-19.7802	0
33	-17.8022	0
33	-15.8242	0
33	-13.8462	0
33	-11.8681	0
33	-9.89011	0
33	-7.91209	0
33	-5.93407	0
33	-3.95604	0
33	-1.97802	0
33	0	0
33	1.97802	0
33	3.95604	0
33	5.93407	0
33	7.91209	0
33	9.89011	0
33	11.8681	0
33	13.8462	0
33	15.8242	0
33	17.8022	0
33	19.7802	0
33	21.7582	0
33	23.7363	0
33	25.7143	0
33	27.6923	0
33	29.6703	0
33	31.6484	432.782
33	33.6264	213.993
33	35.6044	165.462
33	37.5824	0
33	39.5604	0
33	41.5385	0
33	43.5165	0
33	45.4945	0
33	47.4725	0
33	49.4505	0
33	51.4286	0
33	53.4066	0
33	55.3846	0
33	57.3626	0
33	59.3407	0
33	61.3187	0
33	63.2967	0
33	65.2747	0
33	67.2527	0
33	69.2308	0
33	71.2088	154.471
33	73.1868	217.194
33	75.1648	158.236
33	77.1429	176.72
33	79.1209	98.943
33	81.0989	0.0853663
33	83.0769	0.081196
33	85.0549	0.0750428
33	87.033	0.0704383
33	89.011	0
35	-89.011	0
35	-87.033	0
35	-85.0549	0
35	-83.0769	0
35	-81.0989	0
35	-79.1209	0
35	-77.1429	0
35	-75.1648	0
35	-73.1868	0
35	-71.2088	0
35	-69.2308	0.0862603
35	-67.2527	75.047
35	-65.2747	91.8375
35	-63.2967	79.2141
35	-61.3187	83.0774
35	-59.3407	101.585
35	-57.3626	124.787
35	-55.3846	141.511
35	-53.4066	150.907
35	-51.4286	166.661
35	-49.4505	176.756
35	-47.4725	203.641
35	-45.4945	255.842
35	-43.5165	340.797
35	-41.5385	326.449
35	-39.5604	205.845
35	-37.5824	136.518
35	-35.6044	117.2
35	-33.6264	110.014
35	-31.6484	87.8927
35	-29.6703	101.923
35	-27.6923	111.939
35	-25.7143	127.995
35	-23.7363	0
35	-21.7582	0
35	-19.7802	0
35	-17.8022	0
35	-15.8242	0
35	-13.8462	0
35	-11.8681	0
35	-9.89011	0
35	-7.91209	0
35	-5.93407	0
35	-3.95604	0
35	-1.97802	0
35	0	0
35	1.97802	0
35	3.95604	0
35	5.93407	0
35	7.91209	0
35	9.89011	0
35	11.8681	0
35	13.8462	0
35	15.8242	0
35	17.8022	0
35	19.7802	0
35	21.7582	0
35	23.7363	0
35	25.7143	0
35	27.6923	0
35	29.6703	0
35	31.6484	0
35	33.6264	166.727
35	35.6044	142.622
35	37.5824	0
35	39.5604	0
35	41.5385	0
35	43.5165	0
35	45.4945	0
35	47.4725	0
35	49.4505	0
35	51.4286	0
35	53.4066	0
35	55.3846	0
35	57.3626	0
35	59.3407	0
35	61.3187	0
35	63.2967	0
35	65.2747	0
35	67.2527	0
35	69.2308	142.011
35	71.2088	164.405
35	73.1868	195.723
35	75.1648	152.111
35	77.1429	180.44
35	79.1209	98.6742
35	81.0989	0.0867396
35	83.0769	0.0820586
35	85.0549	0.075579
35	87.033	0.0707661
35	89.011	0
37	-89.011	0
37	-87.033	0
37	-85.0549	0
37	-83.0769	0
37	-81.0989	0
37	-79.1209	0
37	-77.1429	0
37	-75.1648	0
37	-73.1868	0
37	-71.2088	0
37	-69.2308	87.5817
37	-67.2527	93.2622
37	-65.2747	52.836
37	-63.2967	84.3864
37	-61.3187	73.6041
37	-59.3407	121.675
37	-57.3626	126.911
37	-55.3846	137.769
37	-53.4066	147.875
37	-51.4286	168.887
37	-49.4505	175.224
37	-47.4725	206.172
37	-45.4945	261.374
37	-43.5165	338.284
37	-41.5385	353.332
37	-39.5604	222.016
37	-37.5824	146.733
37	-35.6044	117.864
37	-33.6264	98.9598
37	-31.6484	77.0015
37	-29.6703	99.2559
37	-27.6923	141.548
37	-25.7143	122.705
37	-23.7363	136.732
37	-21.7582	109.863
37	-19.7802	122.547
37	-17.8022	0
37	-15.8242	0
37	-13.8462	0
37	-11.8681	0
37	-9.89011	0
37	-7.91209	0
37	-5.93407	0
37	-3.95604	0
37	-1.97802	0
37	0	0
37	1.97802	0
37	3.95604	0
37	5.93407	0
37	7.91209	0
37	9.89011	0
37	11.8681	0
37	13.8462	0
37	15.8242	0
37	17.8022	0
37	19.7802	0
37	21.7582	0
37	23.7363	0
37	25.7143	0
37	27.6923	0
37	29.6703	0
37	31.6484	0
37	33.6264	0
37	35.6044	0
37	37.5824	0
37	39.5604	0
37	41.5385	0
37	43.5165	0
37	45.4945	0
37	47.4725	0
37	49.4505	0
37	51.4286	0
37	53.4066	0
37	55.3846	0
37	57.3626	0
37	59.3407	0
37	61.3187	0
37	63.2967	0
37	65.2747	0
37	67.2527	0
37	69.2308	152.866
37	71.2088	170.428
37	73.1868	183.057
37	75.1648	137.387
37	77.1429	184.47
37	79.1209	110.898
37	81.0989	0.0878226
37	83.0769	0.0828851
37	85.0549	0.0761013
37	87.033	0.0710874
37	89.011	0
39	-89.011	0
39	-87.033	0
39	-85.0549	0
39	-83.0769	0
39	-81.0989	0
39	-79.1209	0
39	-77.1429	0
39	-75.1648	0
39	-73.1868	0
39	-71.2088	0
39	-69.2308	0.0869193
39	-67.2527	64.0716
39	-65.2747	80.2872
39	-63.2967	80.5539
39	-61.3187	75.9309
39	-59.3407	104.668
39	-57.3626	125.813
39	-55.3846	135.534
39	-53.4066	143.581
39	-51.4286	165.776
39	-49.4505	172.313
39	-47.4725	218.847
39	-45.4945	267.53
39	-43.5165	334.486
39	-41.5385	350.658
39	-39.5604	226.486
39	-37.5824	160.682
39	-35.6044	116.941
39	-33.6264	96.0973
39	-31.6484	69.9291
39	-29.6703	83.2266
39	-27.6923	123.559
39	-25.7143	132.015
39	-23.7363	150.593
39	-21.7582	137.39
39	-19.7802	126.381
39	-17.8022	130.444
39	-15.8242	0
39	-13.8462	0
39	-11.8681	0
39	-9.89011	0
39	-7.91209	0
39	-5.93407	0
39	-3.95604	0
39	-1.97802	0
39	0	0
39	1.97802	0
39	3.95604	0
39	5.93407	0
39	7.91209	0
39	9.89011	0
39	11.8681	0
39	13.8462	0
39	15.8242	0
39	17.8022	0
39	19.7802	0
39	21.7582	0
39	23.7363	0
39	25.7143	0
39	27.6923	0
39	29.6703	0
39	31.6484	0
39	33.6264	0
39	35.6044	0
39	37.5824	0
39	39.5604	0
39	41.5385	0
39	43.5165	0
39	45.4945	0
39	47.4725	0
39	49.4505	0
39	51.4286	0
39	53.4066	0
39	55.3846	0
39	57.3626	0
39	59.3407	0
39	61.3187	0
39	63.2967	0
39	65.2747	0
39	67.2527	0
39	69.2308	135.276
39	71.2088	162.666
39	73.1868	160.152
39	75.1648	127.859
39	77.1429	179.802
39	79.1209	100.563
39	81.0989	0.0885804
39	83.0769	0.0836226
39	85.0549	0.076584
39	87.033	0.0713983
39	89.011	0
41	-89.011	0
41	-87.033	0
41	-85.0549	0
41	-83.0769	0
41	-81.0989	0
41	-79.1209	0
41	-77.1429	0
41	-75.1648	0
41	-73.1868	0
41	-71.2088	0
41	-69.2308	0
41	-67.2527	65.9255
41	-65.2747	91.3613
41	-63.2967	78.7023
41	-61.3187	78.9773
41	-59.3407	91.7258
41	-57.3626	101.324
41	-55.3846	135.67
41	-53.4066	146.279
41	-51.4286	161.434
41	-49.4505	173.335
41	-47.4725	211.2
41	-45.4945	249.125
41	-43.5165	302.652
41	-41.5385	326.57
41	-39.5604	217.399
41	-37.5824	136.642
41	-35.6044	107.123
41	-33.6264	92.8629
41	-31.6484	72.9216
41	-29.6703	83.8441
41	-27.6923	96.2197
41	-25.7143	130.306
41	-23.7363	158.692
41	-21.7582	148.735
41	-19.7802	136.328
41	-17.8022	132.368
41	-15.8242	137.577
41	-13.8462	146.107
41	-11.8681	160.168
41	-9.89011	193.48
41	-7.91209	189.993
41	-5.93407	172.354
41	-3.95604	147.723
41	-1.97802	0
41	0	0
41	1.97802	0
41	3.95604	0
41	5.93407	0
41	7.91209	0
41	9.89011	0
41	11.8681	0
41	13.8462	0
41	15.8242	0
41	17.8022	0
41	19.7802	0
41	21.7582	0
41	23.7363	0
41	25.7143	0
41	27.6923	0
41	29.6703	0
41	31.6484	0
41	33.6264	0
41	35.6044	0
41	37.5824	0
41	39.5604	0
41	41.5385	0
41	43.5165	0
41	45.4945	0
41	47.4725	0
41	49.4505	0
41	51.4286	0
41	53.4066	0
41	55.3846	0
41	57.3626	0
41	59.3407	0
41	61.3187	0
41	63.2967	0
41	65.2747	0
41	67.2527	0
41	69.2308	127.925
41	71.2088	148.959
41	73.1868	162.849
41	75.1648	136.62
41	77.1429	178.529
41	79.1209	97.8971
41	81.0989	0.0891119
41	83.0769	0.0842449
41	85.0549	0.077014
41	87.033	0.0716976
41	89.011	0
43	-89.011	0
43	-87.033	0
43	-85.0549	0
43	-83.0769	0
43	-81.0989	0
43	-79.1209	0
43	-77.1429	0
43	-75.1648	0
43	-73.1868	0
43	-71.2088	0
43	-69.2308	0
43	-67.2527	84.1183
43	-65.2747	112.5
43	-63.2967	73.6663
43	-61.3187	73.9681
43	-59.3407	76.6377
43	-57.3626	95.2431
43	-55.3846	127.776
43	-53.4066	148.214
43	-51.4286	162.247
43	-49.4505	175.871
43	-47.4725	208.486
43	-45.4945	238.724
43	-43.5165	295.473
43	-41.5385	315.584
43	-39.5604	200.356
43	-37.5824	117.1
43	-35.6044	103.202
43	-33.6264	95.0069
43	-31.6484	81.6036
43	-29.6703	88.4386
43	-27.6923	111.756
43	-25.7143	137.665
43	-23.7363	167.767
43	-21.7582	163.206
43	-19.7802	139.108
43	-17.8022	133.984
43	-15.8242	137.861
43	-13.8462	152.572
43	-11.8681	172.125
43	-9.89011	236.171
43	-7.91209	233.92
43	-5.93407	206.71
43	-3.95604	178.562
43	-1.97802	160.886
43	0	148.873
43	1.97802	0
43	3.95604	0
43	5.93407	0
43	7.91209	0
43	9.89011	0
43	11.8681	0
43	13.8462	0
43	15.8242	0
43	17.8022	0
43	19.7802	0
43	21.7582	0
43	23.7363	0
43	25.7143	0
43	27.6923	0
43	29.6703	0
43	31.6484	0
43	33.6264	0
43	35.6044	0
43	37.5824	0
43	39.5604	0
43	41.5385	0
43	43.5165	0
43	45.4945	0
43	47.4725	0
43	49.4505	0
43	51.4286	0
43	53.4066	0
43	55.3846	0
43	57.3626	0
43	59.3407	0
43	61.3187	0
43	63.2967	0
43	65.2747	0
43	67.2527	0
43	69.2308	137.374
43	71.2088	136.155
43	73.1868	153.038
43	75.1648	147.069
43	77.1429	169.108
43	79.1209	93.4966
43	81.0989	0.0894629
43	83.0769	0.084761
[truncated: 14,381 more rows]
