# Supplementary material for: Biological carbon pump estimate based on multidecadal hydrographic data
Source: Nature. 2023 Dec 6;624(7992):579–85. doi: 10.1038/s41586-023-06772-4 (PMC10733149; doi:10.1038/s41586-023-06772-4)
Supplement: Supplementary file 12 — Source Data Extended Data Fig. 7 [file 41586_2023_6772_MOESM12_ESM.xlsx]

## Sheet: EDFig7a
lon	lat	lDOCexp (mg C/m2/day)		CbPM 24 hour
1	-89.011	0
1	-87.033	0
1	-85.0549	0
1	-83.0769	0
1	-81.0989	0
1	-79.1209	0
1	-77.1429	0
1	-75.1648	0
1	-73.1868	0
1	-71.2088	0
1	-69.2308	0
1	-67.2527	0
1	-65.2747	0
1	-63.2967	3.44786
1	-61.3187	3.47092
1	-59.3407	0
1	-57.3626	0
1	-55.3846	0
1	-53.4066	4.30162
1	-51.4286	4.90201
1	-49.4505	0.940331
1	-47.4725	5.04606
1	-45.4945	6.42256
1	-43.5165	15.3772
1	-41.5385	35.3169
1	-39.5604	59.906
1	-37.5824	67.6383
1	-35.6044	55.8043
1	-33.6264	49.5677
1	-31.6484	36.9305
1	-29.6703	8.91427
1	-27.6923	1.54658
1	-25.7143	6.7558
1	-23.7363	5.96674
1	-21.7582	1.17347
1	-19.7802	1.13693
1	-17.8022	3.27927
1	-15.8242	2.1545
1	-13.8462	0.348089
1	-11.8681	0.0829466
1	-9.89011	0.00803657
1	-7.91209	-0.049484
1	-5.93407	0.0106592
1	-3.95604	-0.017304
1	-1.97802	-0.104283
1	0	-0.120193
1	1.97802	-0.0685003
1	3.95604	-0.100517
1	5.93407	-0.256847
1	7.91209	0
1	9.89011	0
1	11.8681	0
1	13.8462	0
1	15.8242	0
1	17.8022	0
1	19.7802	0
1	21.7582	0
1	23.7363	0
1	25.7143	0
1	27.6923	0
1	29.6703	0
1	31.6484	0
1	33.6264	0
1	35.6044	0.594034
1	37.5824	0
1	39.5604	0
1	41.5385	0
1	43.5165	0
1	45.4945	0
1	47.4725	0
1	49.4505	0
1	51.4286	1.07517e-05
1	53.4066	0.0065702
1	55.3846	1.00911
1	57.3626	37.5845
1	59.3407	27.3801
1	61.3187	58.5779
1	63.2967	74.9682
1	65.2747	49.4653
1	67.2527	23.4166
1	69.2308	4.33825
1	71.2088	0
1	73.1868	0
1	75.1648	0
1	77.1429	0
1	79.1209	0
1	81.0989	5.6558
1	83.0769	0
1	85.0549	0
1	87.033	0
1	89.011	0
3	-89.011	0
3	-87.033	0
3	-85.0549	0
3	-83.0769	0
3	-81.0989	0
3	-79.1209	0
3	-77.1429	0
3	-75.1648	0
3	-73.1868	0
3	-71.2088	0
3	-69.2308	0
3	-67.2527	0
3	-65.2747	0
3	-63.2967	5.17843
3	-61.3187	3.01416
3	-59.3407	0
3	-57.3626	0
3	-55.3846	0
3	-53.4066	3.26136
3	-51.4286	3.86358
3	-49.4505	2.01659
3	-47.4725	12.2722
3	-45.4945	15.7445
3	-43.5165	18.4945
3	-41.5385	37.7755
3	-39.5604	59.9877
3	-37.5824	72.8467
3	-35.6044	75.7209
3	-33.6264	56.7188
3	-31.6484	35.357
3	-29.6703	4.3362
3	-27.6923	2.58621
3	-25.7143	7.97487
3	-23.7363	5.0403
3	-21.7582	0.671181
3	-19.7802	0.821044
3	-17.8022	1.47848
3	-15.8242	0.342615
3	-13.8462	0.0598922
3	-11.8681	-0.0340702
3	-9.89011	-0.0601443
3	-7.91209	-0.00205322
3	-5.93407	0.0514611
3	-3.95604	-0.00883156
3	-1.97802	-0.153324
3	0	-0.126894
3	1.97802	-0.0745939
3	3.95604	-0.0919711
3	5.93407	-0.306578
3	7.91209	0
3	9.89011	0
3	11.8681	0
3	13.8462	0
3	15.8242	0
3	17.8022	0
3	19.7802	0
3	21.7582	0
3	23.7363	0
3	25.7143	0
3	27.6923	0
3	29.6703	0
3	31.6484	0
3	33.6264	0
3	35.6044	0.145951
3	37.5824	0
3	39.5604	0
3	41.5385	0
3	43.5165	0
3	45.4945	0
3	47.4725	0
3	49.4505	0
3	51.4286	1.10996e-05
3	53.4066	0.00547835
3	55.3846	0.827777
3	57.3626	0.548408
3	59.3407	2.06623
3	61.3187	59.1851
3	63.2967	79.2361
3	65.2747	64.1707
3	67.2527	31.5113
3	69.2308	3.78142
3	71.2088	0
3	73.1868	0
3	75.1648	0
3	77.1429	0
3	79.1209	0.297495
3	81.0989	6.05261
3	83.0769	0
3	85.0549	0
3	87.033	0
3	89.011	0
5	-89.011	0
5	-87.033	0
5	-85.0549	0
5	-83.0769	0
5	-81.0989	0
5	-79.1209	0
5	-77.1429	0
5	-75.1648	0
5	-73.1868	0
5	-71.2088	0
5	-69.2308	0
5	-67.2527	0
5	-65.2747	0
5	-63.2967	4.65807
5	-61.3187	2.94562
5	-59.3407	1.29178
5	-57.3626	0
5	-55.3846	0
5	-53.4066	2.51615
5	-51.4286	3.36499
5	-49.4505	2.53962
5	-47.4725	10.9986
5	-45.4945	19.4322
5	-43.5165	21.6238
5	-41.5385	35.1426
5	-39.5604	57.3916
5	-37.5824	81.34
5	-35.6044	84.2252
5	-33.6264	62.5544
5	-31.6484	31.281
5	-29.6703	1.47164
5	-27.6923	2.90155
5	-25.7143	6.80606
5	-23.7363	4.04026
5	-21.7582	2.38807
5	-19.7802	1.62845
5	-17.8022	0.125139
5	-15.8242	0.00217231
5	-13.8462	-0.0932159
5	-11.8681	-0.168629
5	-9.89011	-0.153189
5	-7.91209	-0.064074
5	-5.93407	0.00572657
5	-3.95604	-0.135154
5	-1.97802	-0.223288
5	0	-0.139659
5	1.97802	-0.0537814
5	3.95604	-0.106852
5	5.93407	0
5	7.91209	0
5	9.89011	0
5	11.8681	0
5	13.8462	0
5	15.8242	0
5	17.8022	0
5	19.7802	0
5	21.7582	0
5	23.7363	0
5	25.7143	0
5	27.6923	0
5	29.6703	0
5	31.6484	0
5	33.6264	0
5	35.6044	-0.0176995
5	37.5824	-0.0264752
5	39.5604	0.0542119
5	41.5385	0
5	43.5165	0
5	45.4945	0
5	47.4725	0
5	49.4505	0
5	51.4286	0
5	53.4066	4.70708e-05
5	55.3846	0.00635628
5	57.3626	0.269382
5	59.3407	0.0468633
5	61.3187	0
5	63.2967	54.1467
5	65.2747	72.963
5	67.2527	58.674
5	69.2308	4.50462
5	71.2088	0
5	73.1868	0
5	75.1648	0
5	77.1429	0
5	79.1209	0
5	81.0989	4.84943
5	83.0769	0
5	85.0549	0
5	87.033	0
5	89.011	0
7	-89.011	0
7	-87.033	0
7	-85.0549	0
7	-83.0769	0
7	-81.0989	0
7	-79.1209	0
7	-77.1429	0
7	-75.1648	0
7	-73.1868	0
7	-71.2088	0
7	-69.2308	0
7	-67.2527	0
7	-65.2747	0.41505
7	-63.2967	3.35749
7	-61.3187	5.03058
7	-59.3407	4.29306
7	-57.3626	0
7	-55.3846	0
7	-53.4066	1.61455
7	-51.4286	2.36961
7	-49.4505	3.02474
7	-47.4725	9.33297
7	-45.4945	20.9277
7	-43.5165	22.3142
7	-41.5385	31.166
7	-39.5604	56.7016
7	-37.5824	84.8046
7	-35.6044	82.9596
7	-33.6264	65.5744
7	-31.6484	27.3955
7	-29.6703	0.518333
7	-27.6923	3.07581
7	-25.7143	4.64757
7	-23.7363	3.71315
7	-21.7582	1.86833
7	-19.7802	0.136444
7	-17.8022	0.0146645
7	-15.8242	-0.170441
7	-13.8462	-0.332198
7	-11.8681	-0.335114
7	-9.89011	-0.222894
7	-7.91209	-0.122861
7	-5.93407	-0.0733132
7	-3.95604	-0.370573
7	-1.97802	-0.363709
7	0	-0.217699
7	1.97802	-0.0941865
7	3.95604	-0.140572
7	5.93407	0
7	7.91209	0
7	9.89011	0
7	11.8681	0
7	13.8462	0
7	15.8242	0
7	17.8022	0
7	19.7802	0
7	21.7582	0
7	23.7363	0
7	25.7143	0
7	27.6923	0
7	29.6703	0
7	31.6484	0
7	33.6264	0
7	35.6044	1.41561e-05
7	37.5824	-0.0191489
7	39.5604	0.00413463
7	41.5385	0
7	43.5165	0
7	45.4945	0
7	47.4725	0
7	49.4505	0
7	51.4286	0
7	53.4066	4.26009e-07
7	55.3846	6.30507e-05
7	57.3626	0.00187752
7	59.3407	0
7	61.3187	0
7	63.2967	50.5959
7	65.2747	44.7867
7	67.2527	60.2254
7	69.2308	6.92544
7	71.2088	0
7	73.1868	0
7	75.1648	0
7	77.1429	0
7	79.1209	0
7	81.0989	3.29161
7	83.0769	0
7	85.0549	0
7	87.033	0
7	89.011	0
9	-89.011	0
9	-87.033	0
9	-85.0549	0
9	-83.0769	0
9	-81.0989	0
9	-79.1209	0
9	-77.1429	0
9	-75.1648	0
9	-73.1868	0
9	-71.2088	0
9	-69.2308	0
9	-67.2527	1.78495
9	-65.2747	4.72136
9	-63.2967	4.54508
9	-61.3187	7.76776
9	-59.3407	6.62818
9	-57.3626	0.169433
9	-55.3846	0
9	-53.4066	1.00853
9	-51.4286	3.32322
9	-49.4505	3.78153
9	-47.4725	11.2619
9	-45.4945	12.883
9	-43.5165	20.4648
9	-41.5385	27.2493
9	-39.5604	47.0068
9	-37.5824	73.8771
9	-35.6044	87.6928
9	-33.6264	63.0765
9	-31.6484	24.1419
9	-29.6703	1.68102
9	-27.6923	3.69747
9	-25.7143	2.57611
9	-23.7363	0.849198
9	-21.7582	-0.00178063
9	-19.7802	-0.103481
9	-17.8022	-0.343284
9	-15.8242	-0.417804
9	-13.8462	-0.33617
9	-11.8681	-0.423114
9	-9.89011	-0.308095
9	-7.91209	-0.214167
9	-5.93407	-0.355537
9	-3.95604	-0.724864
9	-1.97802	-0.517404
9	0	-0.503592
9	1.97802	-0.221288
9	3.95604	-0.243153
9	5.93407	0
9	7.91209	0
9	9.89011	0
9	11.8681	0
9	13.8462	0
9	15.8242	0
9	17.8022	0
9	19.7802	0
9	21.7582	0
9	23.7363	0
9	25.7143	0
9	27.6923	0
9	29.6703	0
9	31.6484	0
9	33.6264	0
9	35.6044	-0.000115557
9	37.5824	0
9	39.5604	0
9	41.5385	0
9	43.5165	0
9	45.4945	0
9	47.4725	0
9	49.4505	0
9	51.4286	0
9	53.4066	0
9	55.3846	0
9	57.3626	0
9	59.3407	0
9	61.3187	0
9	63.2967	0
9	65.2747	43.3033
9	67.2527	30.5909
9	69.2308	8.06062
9	71.2088	0
9	73.1868	0
9	75.1648	0
9	77.1429	0
9	79.1209	0
9	81.0989	2.98496
9	83.0769	0
9	85.0549	0
9	87.033	0
9	89.011	0
11	-89.011	0
11	-87.033	0
11	-85.0549	0
11	-83.0769	0
11	-81.0989	0
11	-79.1209	0
11	-77.1429	0
11	-75.1648	0
11	-73.1868	0
11	-71.2088	0
11	-69.2308	0
11	-67.2527	4.17724
11	-65.2747	3.15258
11	-63.2967	4.73582
11	-61.3187	6.63202
11	-59.3407	7.92959
11	-57.3626	1.30227
11	-55.3846	0
11	-53.4066	0.282204
11	-51.4286	1.80135
11	-49.4505	1.09155
11	-47.4725	6.83007
11	-45.4945	3.28704
11	-43.5165	16.8445
11	-41.5385	20.4859
11	-39.5604	35.5279
11	-37.5824	67.2412
11	-35.6044	87.4724
11	-33.6264	54.7121
11	-31.6484	10.434
11	-29.6703	2.91533
11	-27.6923	3.46833
11	-25.7143	-0.0911881
11	-23.7363	-0.213633
11	-21.7582	-0.415961
11	-19.7802	-0.684081
11	-17.8022	-1.05139
11	-15.8242	-0.876509
11	-13.8462	-0.543686
11	-11.8681	-0.498412
11	-9.89011	-0.477498
11	-7.91209	-0.464487
11	-5.93407	-0.98094
11	-3.95604	-1.05624
11	-1.97802	0
11	0	0
11	1.97802	0
11	3.95604	0
11	5.93407	0
11	7.91209	0
11	9.89011	0
11	11.8681	0
11	13.8462	0
11	15.8242	0
11	17.8022	0
11	19.7802	0
11	21.7582	0
11	23.7363	0
11	25.7143	0
11	27.6923	0
11	29.6703	0
11	31.6484	0
11	33.6264	-0.153188
11	35.6044	0.00404513
11	37.5824	0
11	39.5604	0
11	41.5385	0
11	43.5165	0
11	45.4945	0
11	47.4725	0
11	49.4505	0
11	51.4286	0
11	53.4066	0
11	55.3846	0
11	57.3626	0
11	59.3407	0
11	61.3187	0
11	63.2967	0
11	65.2747	0.959638
11	67.2527	25.0815
11	69.2308	12.425
11	71.2088	4.67231
11	73.1868	0
11	75.1648	0
11	77.1429	0
11	79.1209	0.947793
11	81.0989	2.94636
11	83.0769	0
11	85.0549	0
11	87.033	0
11	89.011	0
13	-89.011	0
13	-87.033	0
13	-85.0549	0
13	-83.0769	0
13	-81.0989	0
13	-79.1209	0
13	-77.1429	0
13	-75.1648	0
13	-73.1868	0
13	-71.2088	0
13	-69.2308	0
13	-67.2527	0.61618
13	-65.2747	4.17299
13	-63.2967	2.52624
13	-61.3187	7.37668
13	-59.3407	8.53736
13	-57.3626	3.52634
13	-55.3846	0
13	-53.4066	0
13	-51.4286	0
13	-49.4505	0
13	-47.4725	0.115898
13	-45.4945	2.26986
13	-43.5165	12.7301
13	-41.5385	19.1587
13	-39.5604	25.3773
13	-37.5824	54.4549
13	-35.6044	80.0107
13	-33.6264	59.7451
13	-31.6484	-0.352398
13	-29.6703	0.937001
13	-27.6923	-0.148799
13	-25.7143	-0.525765
13	-23.7363	-0.89897
13	-21.7582	-1.9841
13	-19.7802	0
13	-17.8022	0
13	-15.8242	0
13	-13.8462	0
13	-11.8681	-0.637037
13	-9.89011	-0.790272
13	-7.91209	-0.662904
13	-5.93407	0
13	-3.95604	0
13	-1.97802	0
13	0	0
13	1.97802	0
13	3.95604	0
13	5.93407	0
13	7.91209	0
13	9.89011	0
13	11.8681	0
13	13.8462	0
13	15.8242	0
13	17.8022	0
13	19.7802	0
13	21.7582	0
13	23.7363	0
13	25.7143	0
13	27.6923	0
13	29.6703	0
13	31.6484	0
13	33.6264	-0.00458029
13	35.6044	-0.000880327
13	37.5824	0.0676887
13	39.5604	0.910357
13	41.5385	0
13	43.5165	0
13	45.4945	0
13	47.4725	0
13	49.4505	0
13	51.4286	0
13	53.4066	0
13	55.3846	0
13	57.3626	0
13	59.3407	0
13	61.3187	0
13	63.2967	0
13	65.2747	0
13	67.2527	0.655772
13	69.2308	15.1072
13	71.2088	7.17178
13	73.1868	0
13	75.1648	0
13	77.1429	0
13	79.1209	0
13	81.0989	3.80301
13	83.0769	1.20147
13	85.0549	0
13	87.033	0
13	89.011	0
15	-89.011	0
15	-87.033	0
15	-85.0549	0
15	-83.0769	0
15	-81.0989	0
15	-79.1209	0
15	-77.1429	0
15	-75.1648	0
15	-73.1868	0
15	-71.2088	0
15	-69.2308	0
15	-67.2527	0.752428
15	-65.2747	0.687597
15	-63.2967	3.33847
15	-61.3187	12.0592
15	-59.3407	10.186
15	-57.3626	4.85872
15	-55.3846	0
15	-53.4066	0.0930966
15	-51.4286	0
15	-49.4505	0
15	-47.4725	0
15	-45.4945	0.75127
15	-43.5165	9.41634
15	-41.5385	21.789
15	-39.5604	31.0641
15	-37.5824	72.1193
15	-35.6044	85.1756
15	-33.6264	5.58257
15	-31.6484	0.126117
15	-29.6703	-0.385941
15	-27.6923	-1.3762
15	-25.7143	0
15	-23.7363	0
15	-21.7582	0
15	-19.7802	0
15	-17.8022	0
15	-15.8242	0
15	-13.8462	0
15	-11.8681	0
15	-9.89011	0
15	-7.91209	0
15	-5.93407	0
15	-3.95604	0
15	-1.97802	0
15	0	0
15	1.97802	0
15	3.95604	0
15	5.93407	0
15	7.91209	0
15	9.89011	0
15	11.8681	0
15	13.8462	0
15	15.8242	0
15	17.8022	0
15	19.7802	0
15	21.7582	0
15	23.7363	0
15	25.7143	0
15	27.6923	0
15	29.6703	0
15	31.6484	0
15	33.6264	0.00224296
15	35.6044	0
15	37.5824	0
15	39.5604	0
15	41.5385	0
15	43.5165	0
15	45.4945	0
15	47.4725	0
15	49.4505	0
15	51.4286	0
15	53.4066	0
15	55.3846	0
15	57.3626	0
15	59.3407	0
15	61.3187	0
15	63.2967	0
15	65.2747	0
15	67.2527	0
15	69.2308	0.431864
15	71.2088	11.2633
15	73.1868	0
15	75.1648	0
15	77.1429	0
15	79.1209	0
15	81.0989	5.64833
15	83.0769	1.75832
15	85.0549	0
15	87.033	0
15	89.011	0
17	-89.011	0
17	-87.033	0
17	-85.0549	0
17	-83.0769	0
17	-81.0989	0
17	-79.1209	0
17	-77.1429	0
17	-75.1648	0
17	-73.1868	0
17	-71.2088	0
17	-69.2308	0
17	-67.2527	0
17	-65.2747	0
17	-63.2967	2.4109
17	-61.3187	15.6393
17	-59.3407	11.2747
17	-57.3626	4.30513
17	-55.3846	0.138256
17	-53.4066	0
17	-51.4286	0
17	-49.4505	0
17	-47.4725	0
17	-45.4945	0.887503
17	-43.5165	7.08796
17	-41.5385	24.4911
17	-39.5604	23.8431
17	-37.5824	9.86967
17	-35.6044	1.23448
17	-33.6264	-0.207159
17	-31.6484	-0.490695
17	-29.6703	-2.43761
17	-27.6923	0
17	-25.7143	0
17	-23.7363	0
17	-21.7582	0
17	-19.7802	0
17	-17.8022	0
17	-15.8242	0
17	-13.8462	0
17	-11.8681	0
17	-9.89011	0
17	-7.91209	0
17	-5.93407	0
17	-3.95604	0
17	-1.97802	0
17	0	0
17	1.97802	0
17	3.95604	0
17	5.93407	0
17	7.91209	0
17	9.89011	0
17	11.8681	0
17	13.8462	0
17	15.8242	0
17	17.8022	0
17	19.7802	0
17	21.7582	0
17	23.7363	0
17	25.7143	0
17	27.6923	0
17	29.6703	0
17	31.6484	16.7267
17	33.6264	0
17	35.6044	0
17	37.5824	0.0270767
17	39.5604	0
17	41.5385	0
17	43.5165	0
17	45.4945	0
17	47.4725	0
17	49.4505	0
17	51.4286	0
17	53.4066	0
17	55.3846	0
17	57.3626	0
17	59.3407	0
17	61.3187	0
17	63.2967	0
17	65.2747	0
17	67.2527	0
17	69.2308	0.374293
17	71.2088	13.5849
17	73.1868	0
17	75.1648	0.374719
17	77.1429	0
17	79.1209	0
17	81.0989	6.06899
17	83.0769	0.0206642
17	85.0549	0
17	87.033	0
17	89.011	0
19	-89.011	0
19	-87.033	0
19	-85.0549	0
19	-83.0769	0
19	-81.0989	0
19	-79.1209	0
19	-77.1429	0
19	-75.1648	0
19	-73.1868	0
19	-71.2088	0
19	-69.2308	0
19	-67.2527	0
19	-65.2747	0
19	-63.2967	1.86386
19	-61.3187	11.3334
19	-59.3407	11.9498
19	-57.3626	4.55381
19	-55.3846	0.868071
19	-53.4066	0
19	-51.4286	0
19	-49.4505	0
19	-47.4725	0
19	-45.4945	1.34492
19	-43.5165	4.15107
19	-41.5385	5.26269
19	-39.5604	0.677022
19	-37.5824	0.175854
19	-35.6044	-0.150328
19	-33.6264	0
19	-31.6484	0
19	-29.6703	0
19	-27.6923	0
19	-25.7143	0
19	-23.7363	0
19	-21.7582	0
19	-19.7802	0
19	-17.8022	0
19	-15.8242	0
19	-13.8462	0
19	-11.8681	0
19	-9.89011	0
19	-7.91209	0
19	-5.93407	0
19	-3.95604	0
19	-1.97802	0
19	0	0
19	1.97802	0
19	3.95604	0
19	5.93407	0
19	7.91209	0
19	9.89011	0
19	11.8681	0
19	13.8462	0
19	15.8242	0
19	17.8022	0
19	19.7802	0
19	21.7582	0
19	23.7363	0
19	25.7143	0
19	27.6923	0
19	29.6703	0
19	31.6484	0.45143
19	33.6264	3.40611
19	35.6044	0
19	37.5824	0.0262179
19	39.5604	0
19	41.5385	0
19	43.5165	0
19	45.4945	0
19	47.4725	0
19	49.4505	0
19	51.4286	0
19	53.4066	0
19	55.3846	0
19	57.3626	0
19	59.3407	0
19	61.3187	0
19	63.2967	0
19	65.2747	0
19	67.2527	0
19	69.2308	0
19	71.2088	17.1993
19	73.1868	0.95266
19	75.1648	2.20058
19	77.1429	0.668874
19	79.1209	6.17856
19	81.0989	4.05945
19	83.0769	0
19	85.0549	0
19	87.033	0
19	89.011	0
21	-89.011	0
21	-87.033	0
21	-85.0549	0
21	-83.0769	0
21	-81.0989	0
21	-79.1209	0
21	-77.1429	0
21	-75.1648	0
21	-73.1868	0
21	-71.2088	0
21	-69.2308	0
21	-67.2527	0
21	-65.2747	0
21	-63.2967	1.37968
21	-61.3187	6.1049
21	-59.3407	9.16651
21	-57.3626	4.89375
21	-55.3846	1.53796
21	-53.4066	0
21	-51.4286	0
21	-49.4505	0
21	-47.4725	0
21	-45.4945	0
21	-43.5165	5.37239
21	-41.5385	4.19454
21	-39.5604	0.856508
21	-37.5824	-0.401887
21	-35.6044	-0.244615
21	-33.6264	0
21	-31.6484	0
21	-29.6703	0
21	-27.6923	0
21	-25.7143	0
21	-23.7363	0
21	-21.7582	0
21	-19.7802	0
21	-17.8022	0
21	-15.8242	0
21	-13.8462	0
21	-11.8681	0
21	-9.89011	0
21	-7.91209	0
21	-5.93407	0
21	-3.95604	0
21	-1.97802	0
21	0	0
21	1.97802	0
21	3.95604	0
21	5.93407	0
21	7.91209	0
21	9.89011	0
21	11.8681	0
21	13.8462	0
21	15.8242	0
21	17.8022	0
21	19.7802	0
21	21.7582	0
21	23.7363	0
21	25.7143	0
21	27.6923	0
21	29.6703	0
21	31.6484	0
21	33.6264	32.0634
21	35.6044	4.87304
21	37.5824	2.02153
21	39.5604	0
21	41.5385	0
21	43.5165	0
21	45.4945	0
21	47.4725	0
21	49.4505	0
21	51.4286	0
21	53.4066	0
21	55.3846	0
21	57.3626	0
21	59.3407	0
21	61.3187	0
21	63.2967	0
21	65.2747	0
21	67.2527	0
21	69.2308	0
21	71.2088	16.3682
21	73.1868	0.378276
21	75.1648	0.652164
21	77.1429	4.48528
21	79.1209	4.28334
21	81.0989	6.65347
21	83.0769	0
21	85.0549	0
21	87.033	0
21	89.011	0
23	-89.011	0
23	-87.033	0
23	-85.0549	0
23	-83.0769	0
23	-81.0989	0
23	-79.1209	0
23	-77.1429	0
23	-75.1648	0
23	-73.1868	0
23	-71.2088	0
23	-69.2308	0.126831
23	-67.2527	0
23	-65.2747	0
23	-63.2967	0.367632
23	-61.3187	3.35428
23	-59.3407	5.35947
23	-57.3626	4.12929
23	-55.3846	3.41744
23	-53.4066	0
23	-51.4286	0
23	-49.4505	0
23	-47.4725	0.049365
23	-45.4945	4.55849
23	-43.5165	9.86529
23	-41.5385	15.8052
23	-39.5604	19.8427
23	-37.5824	18.402
23	-35.6044	-0.0855112
23	-33.6264	0
23	-31.6484	0
23	-29.6703	0
23	-27.6923	0
23	-25.7143	0
23	-23.7363	0
23	-21.7582	0
23	-19.7802	0
23	-17.8022	0
23	-15.8242	0
23	-13.8462	0
23	-11.8681	0
23	-9.89011	0
23	-7.91209	0
23	-5.93407	0
23	-3.95604	0
23	-1.97802	0
23	0	0
23	1.97802	0
23	3.95604	0
23	5.93407	0
23	7.91209	0
23	9.89011	0
23	11.8681	0
23	13.8462	0
23	15.8242	0
23	17.8022	0
23	19.7802	0
23	21.7582	0
23	23.7363	0
23	25.7143	0
23	27.6923	0
23	29.6703	0
23	31.6484	0
23	33.6264	31.2863
23	35.6044	3.92598
23	37.5824	0
23	39.5604	0
23	41.5385	0
23	43.5165	0
23	45.4945	0
23	47.4725	0
23	49.4505	0
23	51.4286	0
23	53.4066	0
23	55.3846	0
23	57.3626	0
23	59.3407	0
23	61.3187	0
23	63.2967	0
23	65.2747	0
23	67.2527	0
23	69.2308	0
23	71.2088	12.2531
23	73.1868	0
23	75.1648	0
23	77.1429	6.48411
23	79.1209	1.96316
23	81.0989	4.76764
23	83.0769	0
23	85.0549	0
23	87.033	0
23	89.011	0
25	-89.011	0
25	-87.033	0
25	-85.0549	0
25	-83.0769	0
25	-81.0989	0
25	-79.1209	0
25	-77.1429	0
25	-75.1648	0
25	-73.1868	0
25	-71.2088	0
25	-69.2308	1.95988
25	-67.2527	0
25	-65.2747	0
25	-63.2967	0
25	-61.3187	3.47505
25	-59.3407	3.40519
25	-57.3626	0.921322
25	-55.3846	0
25	-53.4066	0
25	-51.4286	0
25	-49.4505	0
25	-47.4725	0.264375
25	-45.4945	2.63579
25	-43.5165	12.4975
25	-41.5385	24.2348
25	-39.5604	72.276
25	-37.5824	-0.115653
25	-35.6044	-0.415447
25	-33.6264	0
25	-31.6484	0
25	-29.6703	0
25	-27.6923	0
25	-25.7143	0
25	-23.7363	0
25	-21.7582	0
25	-19.7802	0
25	-17.8022	0
25	-15.8242	0
25	-13.8462	0
25	-11.8681	0
25	-9.89011	0
25	-7.91209	0
25	-5.93407	0
25	-3.95604	0
25	-1.97802	0
25	0	0
25	1.97802	0
25	3.95604	0
25	5.93407	0
25	7.91209	0
25	9.89011	0
25	11.8681	0
25	13.8462	0
25	15.8242	0
25	17.8022	0
25	19.7802	0
25	21.7582	0
25	23.7363	0
25	25.7143	0
25	27.6923	0
25	29.6703	0
25	31.6484	0
25	33.6264	1.29101
25	35.6044	5.39605
25	37.5824	36.0759
25	39.5604	0
25	41.5385	0
25	43.5165	0
25	45.4945	0
25	47.4725	0
25	49.4505	0
25	51.4286	0
25	53.4066	0
25	55.3846	0
25	57.3626	0
25	59.3407	0
25	61.3187	0
25	63.2967	0
25	65.2747	0
25	67.2527	0
25	69.2308	0
25	71.2088	13.9981
25	73.1868	0
25	75.1648	0
25	77.1429	2.16349
25	79.1209	0.569519
25	81.0989	3.7617
25	83.0769	0
25	85.0549	0
25	87.033	0
25	89.011	0
27	-89.011	0
27	-87.033	0
27	-85.0549	0
27	-83.0769	0
27	-81.0989	0
27	-79.1209	0
27	-77.1429	0
27	-75.1648	0
27	-73.1868	0
27	-71.2088	0
27	-69.2308	2.54236
27	-67.2527	0
27	-65.2747	0
27	-63.2967	0
27	-61.3187	4.43699
27	-59.3407	2.71515
27	-57.3626	0
27	-55.3846	0
27	-53.4066	0
27	-51.4286	0
27	-49.4505	0
27	-47.4725	0
27	-45.4945	3.5364
27	-43.5165	12.7567
27	-41.5385	21.6406
27	-39.5604	62.6028
27	-37.5824	1.61094
27	-35.6044	-1.05578
27	-33.6264	-0.417224
27	-31.6484	0
27	-29.6703	0
27	-27.6923	0
27	-25.7143	0
27	-23.7363	0
27	-21.7582	0
27	-19.7802	0
27	-17.8022	0
27	-15.8242	0
27	-13.8462	0
27	-11.8681	0
27	-9.89011	0
27	-7.91209	0
27	-5.93407	0
27	-3.95604	0
27	-1.97802	0
27	0	0
27	1.97802	0
27	3.95604	0
27	5.93407	0
27	7.91209	0
27	9.89011	0
27	11.8681	0
27	13.8462	0
27	15.8242	0
27	17.8022	0
27	19.7802	0
27	21.7582	0
27	23.7363	0
27	25.7143	0
27	27.6923	0
27	29.6703	0
27	31.6484	0
27	33.6264	0
27	35.6044	0
27	37.5824	17.7257
27	39.5604	0
27	41.5385	0
27	43.5165	0
27	45.4945	0
27	47.4725	0
27	49.4505	0
27	51.4286	0
27	53.4066	0
27	55.3846	0
27	57.3626	0
27	59.3407	0
27	61.3187	0
27	63.2967	0
27	65.2747	0
27	67.2527	0
27	69.2308	0
27	71.2088	17.857
27	73.1868	0
27	75.1648	0
27	77.1429	0
27	79.1209	0.964726
27	81.0989	2.61195
27	83.0769	0
27	85.0549	0
27	87.033	0
27	89.011	0
29	-89.011	0
29	-87.033	0
29	-85.0549	0
29	-83.0769	0
29	-81.0989	0
29	-79.1209	0
29	-77.1429	0
29	-75.1648	0
29	-73.1868	0
29	-71.2088	0
29	-69.2308	0
29	-67.2527	0
29	-65.2747	0
29	-63.2967	0
29	-61.3187	5.44813
29	-59.3407	5.56438
29	-57.3626	0.651166
29	-55.3846	0
29	-53.4066	0
29	-51.4286	0
29	-49.4505	0
29	-47.4725	1.06373
29	-45.4945	10.8627
29	-43.5165	12.5703
29	-41.5385	20.1731
29	-39.5604	26.2637
29	-37.5824	71.831
29	-35.6044	66.0764
29	-33.6264	1.27502
29	-31.6484	0
29	-29.6703	0
29	-27.6923	0
29	-25.7143	0
29	-23.7363	0
29	-21.7582	0
29	-19.7802	0
29	-17.8022	0
29	-15.8242	0
29	-13.8462	0
29	-11.8681	0
29	-9.89011	0
29	-7.91209	0
29	-5.93407	0
29	-3.95604	0
29	-1.97802	0
29	0	0
29	1.97802	0
29	3.95604	0
29	5.93407	0
29	7.91209	0
29	9.89011	0
29	11.8681	0
29	13.8462	0
29	15.8242	0
29	17.8022	0
29	19.7802	0
29	21.7582	0
29	23.7363	0
29	25.7143	0
29	27.6923	0
29	29.6703	0
29	31.6484	0
29	33.6264	0
29	35.6044	0
29	37.5824	0
29	39.5604	0
29	41.5385	0
29	43.5165	0
29	45.4945	0
29	47.4725	0
29	49.4505	0
29	51.4286	0
29	53.4066	0
29	55.3846	0
29	57.3626	0
29	59.3407	0
29	61.3187	0
29	63.2967	0
29	65.2747	0
29	67.2527	0
29	69.2308	0
29	71.2088	16.391
29	73.1868	0
29	75.1648	0
29	77.1429	0
29	79.1209	1.50448
29	81.0989	2.95994
29	83.0769	0
29	85.0549	0
29	87.033	0
29	89.011	0
31	-89.011	0
31	-87.033	0
31	-85.0549	0
31	-83.0769	0
31	-81.0989	0
31	-79.1209	0
31	-77.1429	0
31	-75.1648	0
31	-73.1868	0
31	-71.2088	0
31	-69.2308	0
31	-67.2527	0
31	-65.2747	0
31	-63.2967	0
31	-61.3187	3.6194
31	-59.3407	5.4447
31	-57.3626	2.34574
31	-55.3846	0.652573
31	-53.4066	0
31	-51.4286	0
31	-49.4505	0
31	-47.4725	8.35857
31	-45.4945	20.7802
31	-43.5165	16.4069
31	-41.5385	19.1304
31	-39.5604	29.9538
31	-37.5824	92.6997
31	-35.6044	83.0762
31	-33.6264	1.34152
31	-31.6484	-0.121554
31	-29.6703	0
31	-27.6923	0
31	-25.7143	0
31	-23.7363	0
31	-21.7582	0
31	-19.7802	0
31	-17.8022	0
31	-15.8242	0
31	-13.8462	0
31	-11.8681	0
31	-9.89011	0
31	-7.91209	0
31	-5.93407	0
31	-3.95604	0
31	-1.97802	0
31	0	0
31	1.97802	0
31	3.95604	0
31	5.93407	0
31	7.91209	0
31	9.89011	0
31	11.8681	0
31	13.8462	0
31	15.8242	0
31	17.8022	0
31	19.7802	0
31	21.7582	0
31	23.7363	0
31	25.7143	0
31	27.6923	0
31	29.6703	0
31	31.6484	0
31	33.6264	0
31	35.6044	0.228079
31	37.5824	0
31	39.5604	0
31	41.5385	0
31	43.5165	0
31	45.4945	0
31	47.4725	0
31	49.4505	0
31	51.4286	0
31	53.4066	0
31	55.3846	0
31	57.3626	0
31	59.3407	0
31	61.3187	0
31	63.2967	0
31	65.2747	0
31	67.2527	0
31	69.2308	0
31	71.2088	18.0338
31	73.1868	0
31	75.1648	0
31	77.1429	0
31	79.1209	2.68323
31	81.0989	3.20165
31	83.0769	0
31	85.0549	0
31	87.033	0
31	89.011	0
33	-89.011	0
33	-87.033	0
33	-85.0549	0
33	-83.0769	0
33	-81.0989	0
33	-79.1209	0
33	-77.1429	0
33	-75.1648	0
33	-73.1868	0
33	-71.2088	0
33	-69.2308	0
33	-67.2527	0
33	-65.2747	0
33	-63.2967	0
33	-61.3187	4.01696
33	-59.3407	6.5163
33	-57.3626	3.68282
33	-55.3846	2.53387
33	-53.4066	0
33	-51.4286	0
33	-49.4505	0
33	-47.4725	12.7195
33	-45.4945	24.2165
33	-43.5165	22.1228
33	-41.5385	22.8112
33	-39.5604	36.58
33	-37.5824	92.5293
33	-35.6044	90.6181
33	-33.6264	19.4554
33	-31.6484	0.660943
33	-29.6703	0.0276036
33	-27.6923	0.0365303
33	-25.7143	0.101593
33	-23.7363	0
33	-21.7582	0
33	-19.7802	0
33	-17.8022	0
33	-15.8242	0
33	-13.8462	0
33	-11.8681	0
33	-9.89011	0
33	-7.91209	0
33	-5.93407	0
33	-3.95604	0
33	-1.97802	0
33	0	0
33	1.97802	0
33	3.95604	0
33	5.93407	0
33	7.91209	0
33	9.89011	0
33	11.8681	0
33	13.8462	0
33	15.8242	0
33	17.8022	0
33	19.7802	0
33	21.7582	0
33	23.7363	0
33	25.7143	0
33	27.6923	0
33	29.6703	0
33	31.6484	0
33	33.6264	0.335196
33	35.6044	5.44076
33	37.5824	0
33	39.5604	0
33	41.5385	0
33	43.5165	0
33	45.4945	0
33	47.4725	0
33	49.4505	0
33	51.4286	0
33	53.4066	0
33	55.3846	0
33	57.3626	0
33	59.3407	0
33	61.3187	0
33	63.2967	0
33	65.2747	0
33	67.2527	0
33	69.2308	0
33	71.2088	17.742
33	73.1868	0
33	75.1648	0
33	77.1429	0
33	79.1209	4.41768
33	81.0989	2.9799
33	83.0769	0
33	85.0549	0
33	87.033	0
33	89.011	0
35	-89.011	0
35	-87.033	0
35	-85.0549	0
35	-83.0769	0
35	-81.0989	0
35	-79.1209	0
35	-77.1429	0
35	-75.1648	0
35	-73.1868	0
35	-71.2088	0
35	-69.2308	0
35	-67.2527	0
35	-65.2747	0
35	-63.2967	0
35	-61.3187	2.75116
35	-59.3407	8.35601
35	-57.3626	4.04531
35	-55.3846	0.121097
35	-53.4066	0
35	-51.4286	0.0612578
35	-49.4505	5.68694
35	-47.4725	13.7765
35	-45.4945	21.9487
35	-43.5165	22.7412
35	-41.5385	21.7041
35	-39.5604	31.9965
35	-37.5824	84.7539
35	-35.6044	86.1353
35	-33.6264	51.4751
35	-31.6484	0.991425
35	-29.6703	0.213679
35	-27.6923	0.00354896
35	-25.7143	0.0235574
35	-23.7363	0
35	-21.7582	0
35	-19.7802	0
35	-17.8022	0
35	-15.8242	0
35	-13.8462	0
35	-11.8681	0
35	-9.89011	0
35	-7.91209	0
35	-5.93407	0
35	-3.95604	0
35	-1.97802	0
35	0	0
35	1.97802	0
35	3.95604	0
35	5.93407	0
35	7.91209	0
35	9.89011	0
35	11.8681	0
35	13.8462	0
35	15.8242	0
35	17.8022	0
35	19.7802	0
35	21.7582	0
35	23.7363	0
35	25.7143	0
35	27.6923	0
35	29.6703	0
35	31.6484	0
35	33.6264	20.2214
35	35.6044	41.6679
35	37.5824	0
35	39.5604	0
35	41.5385	0
35	43.5165	0
35	45.4945	0
35	47.4725	0
35	49.4505	0
35	51.4286	0
35	53.4066	0
35	55.3846	0
35	57.3626	0
35	59.3407	0
35	61.3187	0
35	63.2967	0
35	65.2747	0
35	67.2527	0
35	69.2308	0.362209
35	71.2088	6.10601
35	73.1868	0
35	75.1648	0
35	77.1429	0
35	79.1209	4.22568
35	81.0989	3.09388
35	83.0769	0
35	85.0549	0
35	87.033	0
35	89.011	0
37	-89.011	0
37	-87.033	0
37	-85.0549	0
37	-83.0769	0
37	-81.0989	0
37	-79.1209	0
37	-77.1429	0
37	-75.1648	0
37	-73.1868	0
37	-71.2088	0
37	-69.2308	0
37	-67.2527	0
37	-65.2747	0
37	-63.2967	0
37	-61.3187	0.708719
37	-59.3407	7.16365
37	-57.3626	4.24272
37	-55.3846	0.00802636
37	-53.4066	0
37	-51.4286	0
37	-49.4505	7.75875
37	-47.4725	15.8238
37	-45.4945	17.8189
37	-43.5165	15.6514
37	-41.5385	17.9798
37	-39.5604	25.7004
37	-37.5824	84.7913
37	-35.6044	97.0736
37	-33.6264	81.2281
37	-31.6484	1.01109
37	-29.6703	0.412104
37	-27.6923	1.03848
37	-25.7143	0.0895759
37	-23.7363	0.028219
37	-21.7582	-0.00441786
37	-19.7802	0.173967
37	-17.8022	0
37	-15.8242	0
37	-13.8462	0
37	-11.8681	0
37	-9.89011	0
37	-7.91209	0
37	-5.93407	0
37	-3.95604	0
37	-1.97802	0
37	0	0
37	1.97802	0
37	3.95604	0
37	5.93407	0
37	7.91209	0
37	9.89011	0
37	11.8681	0
37	13.8462	0
37	15.8242	0
37	17.8022	0
37	19.7802	0
37	21.7582	0
37	23.7363	0
37	25.7143	0
37	27.6923	0
37	29.6703	0
37	31.6484	0
37	33.6264	0
37	35.6044	0
37	37.5824	0
37	39.5604	0
37	41.5385	0
37	43.5165	0
37	45.4945	0
37	47.4725	0
37	49.4505	0
37	51.4286	0
37	53.4066	0
37	55.3846	0
37	57.3626	0
37	59.3407	0
37	61.3187	0
37	63.2967	0
37	65.2747	0
37	67.2527	0
37	69.2308	16.795
37	71.2088	3.38833
37	73.1868	0
37	75.1648	0
37	77.1429	0
37	79.1209	3.14511
37	81.0989	2.42679
37	83.0769	0
37	85.0549	0
37	87.033	0
37	89.011	0
39	-89.011	0
39	-87.033	0
39	-85.0549	0
39	-83.0769	0
39	-81.0989	0
39	-79.1209	0
39	-77.1429	0
39	-75.1648	0
39	-73.1868	0
39	-71.2088	0
39	-69.2308	0
39	-67.2527	0
39	-65.2747	0
39	-63.2967	0
39	-61.3187	0.220971
39	-59.3407	6.84424
39	-57.3626	3.41449
39	-55.3846	0
39	-53.4066	0
39	-51.4286	0
39	-49.4505	5.28299
39	-47.4725	15.3646
39	-45.4945	17.5045
39	-43.5165	18.1862
39	-41.5385	22.1164
39	-39.5604	42.6356
39	-37.5824	88.3261
39	-35.6044	101.492
39	-33.6264	74.2016
39	-31.6484	1.29414
39	-29.6703	0.610626
39	-27.6923	1.54527
39	-25.7143	0.118992
39	-23.7363	0.0374252
39	-21.7582	-0.00114151
39	-19.7802	-0.011749
39	-17.8022	0.102875
39	-15.8242	0
39	-13.8462	0
39	-11.8681	0
39	-9.89011	0
39	-7.91209	0
39	-5.93407	0
39	-3.95604	0
39	-1.97802	0
39	0	0
39	1.97802	0
39	3.95604	0
39	5.93407	0
39	7.91209	0
39	9.89011	0
39	11.8681	0
39	13.8462	0
39	15.8242	0
39	17.8022	0
39	19.7802	0
39	21.7582	0
39	23.7363	0
39	25.7143	0
39	27.6923	0
39	29.6703	0
39	31.6484	0
39	33.6264	0
39	35.6044	0
39	37.5824	0
39	39.5604	0
39	41.5385	0
39	43.5165	0
39	45.4945	0
39	47.4725	0
39	49.4505	0
39	51.4286	0
39	53.4066	0
39	55.3846	0
39	57.3626	0
39	59.3407	0
39	61.3187	0
39	63.2967	0
39	65.2747	0
39	67.2527	0
39	69.2308	29.0456
39	71.2088	5.02448
39	73.1868	0
39	75.1648	0
39	77.1429	0
39	79.1209	0.77495
39	81.0989	0
39	83.0769	0
39	85.0549	0
39	87.033	0
39	89.011	0
41	-89.011	0
41	-87.033	0
41	-85.0549	0
41	-83.0769	0
41	-81.0989	0
41	-79.1209	0
41	-77.1429	0
41	-75.1648	0
41	-73.1868	0
41	-71.2088	0
41	-69.2308	0
41	-67.2527	0
41	-65.2747	0
41	-63.2967	0
41	-61.3187	0
41	-59.3407	7.04449
41	-57.3626	4.3671
41	-55.3846	0
41	-53.4066	0
41	-51.4286	0
41	-49.4505	4.66378
41	-47.4725	13.9274
41	-45.4945	20.3929
41	-43.5165	17.8838
41	-41.5385	30.7589
41	-39.5604	54.6797
41	-37.5824	97.4254
41	-35.6044	91.2126
41	-33.6264	59.5495
41	-31.6484	1.22605
41	-29.6703	0.690033
41	-27.6923	0.32468
41	-25.7143	0.0961078
41	-23.7363	0.0161628
41	-21.7582	-0.0703711
41	-19.7802	-0.0732979
41	-17.8022	0.0514757
41	-15.8242	0.180427
41	-13.8462	0.34534
41	-11.8681	0.518716
41	-9.89011	0.312234
41	-7.91209	0.260984
41	-5.93407	0.186885
41	-3.95604	0.20776
41	-1.97802	0
41	0	0
41	1.97802	0
41	3.95604	0
41	5.93407	0
41	7.91209	0
41	9.89011	0
41	11.8681	0
41	13.8462	0
41	15.8242	0
41	17.8022	0
41	19.7802	0
41	21.7582	0
41	23.7363	0
41	25.7143	0
41	27.6923	0
41	29.6703	0
41	31.6484	0
41	33.6264	0
41	35.6044	0
41	37.5824	0
41	39.5604	0
41	41.5385	0
41	43.5165	0
41	45.4945	0
41	47.4725	0
41	49.4505	0
41	51.4286	0
41	53.4066	0
41	55.3846	0
41	57.3626	0
41	59.3407	0
41	61.3187	0
41	63.2967	0
41	65.2747	0
41	67.2527	0
41	69.2308	41.3775
41	71.2088	5.14985
41	73.1868	0
41	75.1648	0
41	77.1429	0
41	79.1209	0
41	81.0989	0
41	83.0769	0
41	85.0549	0
41	87.033	0
41	89.011	0
43	-89.011	0
43	-87.033	0
43	-85.0549	0
43	-83.0769	0
43	-81.0989	0
43	-79.1209	0
43	-77.1429	0
43	-75.1648	0
43	-73.1868	0
43	-71.2088	0
43	-69.2308	0
43	-67.2527	0
43	-65.2747	0
43	-63.2967	0
43	-61.3187	0
43	-59.3407	5.87169
43	-57.3626	4.12844
43	-55.3846	0.0502306
43	-53.4066	0
43	-51.4286	0
43	-49.4505	5.01849
43	-47.4725	15.7476
43	-45.4945	18.3207
43	-43.5165	13.4284
43	-41.5385	33.6882
43	-39.5604	55.0187
43	-37.5824	90.5175
43	-35.6044	67.2805
43	-33.6264	58.9673
43	-31.6484	1.06553
43	-29.6703	0.709882
43	-27.6923	0.192467
43	-25.7143	-0.0297849
43	-23.7363	-0.0550639
43	-21.7582	-0.162759
43	-19.7802	-0.103929
43	-17.8022	0.0147043
43	-15.8242	0.103805
43	-13.8462	0.122362
43	-11.8681	0.192565
43	-9.89011	0.248321
43	-7.91209	0.221558
43	-5.93407	0.145469
43	-3.95604	0.134691
43	-1.97802	0.0403644
43	0	0.030148
43	1.97802	0
43	3.95604	0
43	5.93407	0
43	7.91209	0
43	9.89011	0
43	11.8681	0
43	13.8462	0
43	15.8242	0
43	17.8022	0
43	19.7802	0
43	21.7582	0
43	23.7363	0
43	25.7143	0
43	27.6923	0
43	29.6703	0
43	31.6484	0
43	33.6264	0
43	35.6044	0
43	37.5824	0
43	39.5604	0
43	41.5385	0
43	43.5165	0
43	45.4945	0
43	47.4725	0
43	49.4505	0
43	51.4286	0
43	53.4066	0
43	55.3846	0
43	57.3626	0
43	59.3407	0
43	61.3187	0
43	63.2967	0
43	65.2747	0
43	67.2527	0
43	69.2308	44.5639
43	71.2088	6.50479
43	73.1868	0
43	75.1648	0
43	77.1429	0
43	79.1209	0
43	81.0989	0
43	83.0769	0
[truncated: 14,381 more rows]

## Sheet: EDFig7b
lon	lat	lDOCexp (mg C/m2/day)		CAFE 12 hours
1	-89.011	0
1	-87.033	0
1	-85.0549	0
1	-83.0769	0
1	-81.0989	0
1	-79.1209	0
1	-77.1429	0
1	-75.1648	0
1	-73.1868	0
1	-71.2088	0.586439
1	-69.2308	39.9446
1	-67.2527	32.0567
1	-65.2747	27.8704
1	-63.2967	33.7985
1	-61.3187	25.4561
1	-59.3407	17.3805
1	-57.3626	19.4554
1	-55.3846	22.9344
1	-53.4066	40.8162
1	-51.4286	58.7343
1	-49.4505	62.6916
1	-47.4725	61.4387
1	-45.4945	57.4571
1	-43.5165	66.9088
1	-41.5385	87.4574
1	-39.5604	98.4303
1	-37.5824	87.7924
1	-35.6044	77.5359
1	-33.6264	64.1605
1	-31.6484	42.8876
1	-29.6703	7.59326
1	-27.6923	1.24925
1	-25.7143	7.27419
1	-23.7363	11.94
1	-21.7582	14.6006
1	-19.7802	12.768
1	-17.8022	8.80483
1	-15.8242	2.23837
1	-13.8462	0.207169
1	-11.8681	0.0456325
1	-9.89011	0.00374014
1	-7.91209	-0.0169941
1	-5.93407	0.00241061
1	-3.95604	-0.00333227
1	-1.97802	-0.024205
1	0	-0.0443471
1	1.97802	-0.0345986
1	3.95604	-0.025221
1	5.93407	-0.0210571
1	7.91209	0
1	9.89011	0
1	11.8681	0
1	13.8462	0
1	15.8242	0
1	17.8022	0
1	19.7802	0
1	21.7582	0
1	23.7363	0
1	25.7143	0
1	27.6923	0
1	29.6703	0
1	31.6484	0
1	33.6264	0.000815194
1	35.6044	0.000767737
1	37.5824	0
1	39.5604	0
1	41.5385	0
1	43.5165	0
1	45.4945	0
1	47.4725	0
1	49.4505	0
1	51.4286	7.74357e-07
1	53.4066	0.000844172
1	55.3846	0.392074
1	57.3626	28.8927
1	59.3407	47.1991
1	61.3187	75.7498
1	63.2967	80.8044
1	65.2747	80.8498
1	67.2527	79.0146
1	69.2308	85.822
1	71.2088	85.2851
1	73.1868	88.7306
1	75.1648	83.2392
1	77.1429	84.6139
1	79.1209	94.6739
1	81.0989	0.599602
1	83.0769	0.457251
1	85.0549	0.446346
1	87.033	0.44895
1	89.011	0
3	-89.011	0
3	-87.033	0
3	-85.0549	0
3	-83.0769	0
3	-81.0989	0
3	-79.1209	0
3	-77.1429	0
3	-75.1648	0
3	-73.1868	0
3	-71.2088	0
3	-69.2308	39.7495
3	-67.2527	27.6063
3	-65.2747	30.0206
3	-63.2967	31.4493
3	-61.3187	26.8357
3	-59.3407	18.1694
3	-57.3626	17.3944
3	-55.3846	24.4634
3	-53.4066	43.0163
3	-51.4286	56.6962
3	-49.4505	59.1686
3	-47.4725	58.1232
3	-45.4945	57.0084
3	-43.5165	71.6732
3	-41.5385	89.6118
3	-39.5604	96.944
3	-37.5824	93.3635
3	-35.6044	102.764
3	-33.6264	73.0867
3	-31.6484	40.8514
3	-29.6703	3.62208
3	-27.6923	2.25841
3	-25.7143	9.59683
3	-23.7363	13.7082
3	-21.7582	13.0393
3	-19.7802	10.1693
3	-17.8022	3.25086
3	-15.8242	0.286549
3	-13.8462	0.0351089
3	-11.8681	-0.0183669
3	-9.89011	-0.0256459
3	-7.91209	-0.000650723
3	-5.93407	0.00998312
3	-3.95604	-0.00132301
3	-1.97802	-0.0308584
3	0	-0.0471754
3	1.97802	-0.0413099
3	3.95604	-0.0266213
3	5.93407	-0.0187884
3	7.91209	0
3	9.89011	0
3	11.8681	0
3	13.8462	0
3	15.8242	0
3	17.8022	0
3	19.7802	0
3	21.7582	0
3	23.7363	0
3	25.7143	0
3	27.6923	0
3	29.6703	0
3	31.6484	0
3	33.6264	0.000271989
3	35.6044	0.000228681
3	37.5824	0
3	39.5604	0
3	41.5385	0
3	43.5165	0
3	45.4945	0
3	47.4725	0
3	49.4505	0
3	51.4286	9.49057e-07
3	53.4066	0.000851375
3	55.3846	0.335392
3	57.3626	0.27004
3	59.3407	1.30925
3	61.3187	54.2159
3	63.2967	78.365
3	65.2747	85.8944
3	67.2527	81.4688
3	69.2308	86.0499
3	71.2088	80.7297
3	73.1868	76.8388
3	75.1648	70.4085
3	77.1429	73.1259
3	79.1209	83.1802
3	81.0989	0.496505
3	83.0769	0.439599
3	85.0549	0.433691
3	87.033	0.44714
3	89.011	0
5	-89.011	0
5	-87.033	0
5	-85.0549	0
5	-83.0769	0
5	-81.0989	0
5	-79.1209	0
5	-77.1429	0
5	-75.1648	0
5	-73.1868	0
5	-71.2088	0
5	-69.2308	39.6486
5	-67.2527	28.333
5	-65.2747	26.729
5	-63.2967	32.7977
5	-61.3187	24.4598
5	-59.3407	19.5865
5	-57.3626	18.4288
5	-55.3846	26.9409
5	-53.4066	44.9714
5	-51.4286	53.7004
5	-49.4505	50.5626
5	-47.4725	52.8636
5	-45.4945	52.8391
5	-43.5165	63.3726
5	-41.5385	72.8701
5	-39.5604	85.0872
5	-37.5824	103.795
5	-35.6044	116.795
5	-33.6264	83.0977
5	-31.6484	35.178
5	-29.6703	1.17432
5	-27.6923	2.67238
5	-25.7143	8.11422
5	-23.7363	12.4895
5	-21.7582	10.3645
5	-19.7802	4.54224
5	-17.8022	0.146103
5	-15.8242	-5.2449e-05
5	-13.8462	-0.0469058
5	-11.8681	-0.0750128
5	-9.89011	-0.0518474
5	-7.91209	-0.0178561
5	-5.93407	0.000965931
5	-3.95604	-0.0175411
5	-1.97802	-0.0343105
5	0	-0.0352456
5	1.97802	-0.027492
5	3.95604	-0.0157082
5	5.93407	0
5	7.91209	0
5	9.89011	0
5	11.8681	0
5	13.8462	0
5	15.8242	0
5	17.8022	0
5	19.7802	0
5	21.7582	0
5	23.7363	0
5	25.7143	0
5	27.6923	0
5	29.6703	0
5	31.6484	0
5	33.6264	-0.000146728
5	35.6044	-0.000141214
5	37.5824	-0.0367175
5	39.5604	0.0611741
5	41.5385	21.0199
5	43.5165	0
5	45.4945	0
5	47.4725	0
5	49.4505	0
5	51.4286	0
5	53.4066	4.527e-06
5	55.3846	0.001253
5	57.3626	0.125892
5	59.3407	0.0152206
5	61.3187	0
5	63.2967	47.0617
5	65.2747	79.327
5	67.2527	78.8684
5	69.2308	82.4518
5	71.2088	77.2077
5	73.1868	70.5649
5	75.1648	58.173
5	77.1429	57.9457
5	79.1209	68.0341
5	81.0989	0.415024
5	83.0769	0.415766
5	85.0549	0.424665
5	87.033	0.445243
5	89.011	0
7	-89.011	0
7	-87.033	0
7	-85.0549	0
7	-83.0769	0
7	-81.0989	0
7	-79.1209	0
7	-77.1429	0
7	-75.1648	0
7	-73.1868	0
7	-71.2088	0
7	-69.2308	39.3622
7	-67.2527	30.2024
7	-65.2747	25.3719
7	-63.2967	32.4594
7	-61.3187	25.0453
7	-59.3407	21.0007
7	-57.3626	17.9713
7	-55.3846	20.9356
7	-53.4066	41.8109
7	-51.4286	55.5177
7	-49.4505	53.6729
7	-47.4725	53.5337
7	-45.4945	55.1079
7	-43.5165	59.2362
7	-41.5385	64.0249
7	-39.5604	86.7306
7	-37.5824	111.137
7	-35.6044	118.477
7	-33.6264	90.4463
7	-31.6484	29.8427
7	-29.6703	0.427512
7	-27.6923	3.00385
7	-25.7143	5.19215
7	-23.7363	6.90813
7	-21.7582	3.08809
7	-19.7802	0.139415
7	-17.8022	0.00950031
7	-15.8242	-0.0679386
7	-13.8462	-0.10926
7	-11.8681	-0.0944338
7	-9.89011	-0.056087
7	-7.91209	-0.0255108
7	-5.93407	-0.00903139
7	-3.95604	-0.0423052
7	-1.97802	-0.0397743
7	0	-0.0261081
7	1.97802	-0.0163489
7	3.95604	-0.00918959
7	5.93407	0
7	7.91209	0
7	9.89011	0
7	11.8681	0
7	13.8462	0
7	15.8242	0
7	17.8022	0
7	19.7802	0
7	21.7582	0
7	23.7363	0
7	25.7143	0
7	27.6923	0
7	29.6703	0
7	31.6484	0
7	33.6264	-0.000328546
7	35.6044	-0.000293587
7	37.5824	-0.0253454
7	39.5604	0.070493
7	41.5385	8.56135
7	43.5165	0
7	45.4945	0
7	47.4725	0
7	49.4505	0
7	51.4286	0
7	53.4066	1.84497e-08
7	55.3846	5.24027e-06
7	57.3626	0.00033033
7	59.3407	0
7	61.3187	0
7	63.2967	43.0536
7	65.2747	61.0949
7	67.2527	77.1454
7	69.2308	76.0866
7	71.2088	68.8137
7	73.1868	64.851
7	75.1648	56.6421
7	77.1429	56.056
7	79.1209	59.685
7	81.0989	0.335062
7	83.0769	0.371987
7	85.0549	0.417056
7	87.033	0.443889
7	89.011	0
9	-89.011	0
9	-87.033	0
9	-85.0549	0
9	-83.0769	0
9	-81.0989	0
9	-79.1209	0
9	-77.1429	0
9	-75.1648	0
9	-73.1868	0
9	-71.2088	0
9	-69.2308	40.6988
9	-67.2527	30.878
9	-65.2747	25.9288
9	-63.2967	30.2661
9	-61.3187	25.6656
9	-59.3407	21.1425
9	-57.3626	18.0557
9	-55.3846	22.8972
9	-53.4066	42.1631
9	-51.4286	57.1618
9	-49.4505	59.0606
9	-47.4725	56.8258
9	-45.4945	63.4857
9	-43.5165	73.2247
9	-41.5385	62.4943
9	-39.5604	77.6783
9	-37.5824	99.7889
9	-35.6044	123.435
9	-33.6264	91.7405
9	-31.6484	25.3528
9	-29.6703	1.50466
9	-27.6923	3.47854
9	-25.7143	2.35522
9	-23.7363	0.837729
9	-21.7582	-0.0136122
9	-19.7802	-0.0687079
9	-17.8022	-0.113453
9	-15.8242	-0.00938863
9	-13.8462	-0.00337949
9	-11.8681	-0.0723054
9	-9.89011	-0.0584306
9	-7.91209	-0.0327322
9	-5.93407	-0.0451939
9	-3.95604	-0.0795265
9	-1.97802	-0.0378168
9	0	-0.0248252
9	1.97802	-0.0126772
9	3.95604	-0.0129994
9	5.93407	0
9	7.91209	0
9	9.89011	0
9	11.8681	0
9	13.8462	0
9	15.8242	0
9	17.8022	0
9	19.7802	0
9	21.7582	0
9	23.7363	0
9	25.7143	0
9	27.6923	0
9	29.6703	0
9	31.6484	0
9	33.6264	-0.000346374
9	35.6044	-0.000221776
9	37.5824	0
9	39.5604	0.0424235
9	41.5385	0
9	43.5165	0
9	45.4945	0
9	47.4725	0
9	49.4505	0
9	51.4286	0
9	53.4066	0
9	55.3846	0
9	57.3626	0
9	59.3407	0
9	61.3187	0
9	63.2967	0
9	65.2747	56.7599
9	67.2527	67.3437
9	69.2308	73.9743
9	71.2088	67.6472
9	73.1868	63.9923
9	75.1648	61.6401
9	77.1429	58.8403
9	79.1209	50.9381
9	81.0989	0.287394
9	83.0769	0.301257
9	85.0549	0.412085
9	87.033	0.44396
9	89.011	0
11	-89.011	0
11	-87.033	0
11	-85.0549	0
11	-83.0769	0
11	-81.0989	0
11	-79.1209	0
11	-77.1429	0
11	-75.1648	0
11	-73.1868	0
11	-71.2088	0
11	-69.2308	41.7302
11	-67.2527	32.1355
11	-65.2747	24.1077
11	-63.2967	29.0099
11	-61.3187	24.7364
11	-59.3407	22.6726
11	-57.3626	21.7918
11	-55.3846	26.1649
11	-53.4066	44.8456
11	-51.4286	55.2049
11	-49.4505	58.691
11	-47.4725	56.6423
11	-45.4945	56.9596
11	-43.5165	60.7351
11	-41.5385	48.0363
11	-39.5604	64.1195
11	-37.5824	98.2162
11	-35.6044	127.551
11	-33.6264	79.2218
11	-31.6484	8.60662
11	-29.6703	2.42476
11	-27.6923	2.82905
11	-25.7143	-0.0722467
11	-23.7363	-0.136508
11	-21.7582	-0.185373
11	-19.7802	-0.118004
11	-17.8022	-0.0616638
11	-15.8242	0.000363135
11	-13.8462	-0.000254654
11	-11.8681	-0.0598097
11	-9.89011	-0.068097
11	-7.91209	-0.0518845
11	-5.93407	-0.160372
11	-3.95604	-0.0635946
11	-1.97802	0
11	0	0
11	1.97802	0
11	3.95604	0
11	5.93407	0
11	7.91209	0
11	9.89011	0
11	11.8681	0
11	13.8462	0
11	15.8242	0
11	17.8022	0
11	19.7802	0
11	21.7582	0
11	23.7363	0
11	25.7143	0
11	27.6923	0
11	29.6703	0
11	31.6484	0
11	33.6264	0
11	35.6044	0
11	37.5824	0
11	39.5604	0.275975
11	41.5385	0
11	43.5165	0
11	45.4945	0
11	47.4725	0
11	49.4505	0
11	51.4286	0
11	53.4066	0
11	55.3846	0
11	57.3626	0
11	59.3407	0
11	61.3187	0
11	63.2967	0
11	65.2747	0.423101
11	67.2527	38.1958
11	69.2308	61.7719
11	71.2088	68.8957
11	73.1868	63.2541
11	75.1648	60.2432
11	77.1429	65.4319
11	79.1209	55.3302
11	81.0989	0.26754
11	83.0769	0.285466
11	85.0549	0.410758
11	87.033	0.445093
11	89.011	0
13	-89.011	0
13	-87.033	0
13	-85.0549	0
13	-83.0769	0
13	-81.0989	0
13	-79.1209	0
13	-77.1429	0
13	-75.1648	0
13	-73.1868	0
13	-71.2088	0
13	-69.2308	38.7414
13	-67.2527	31.2961
13	-65.2747	22.5159
13	-63.2967	27.2178
13	-61.3187	24.3634
13	-59.3407	23.4271
13	-57.3626	20.6559
13	-55.3846	29.0838
13	-53.4066	46.262
13	-51.4286	54.0012
13	-49.4505	52.24
13	-47.4725	47.2331
13	-45.4945	49.7023
13	-43.5165	47.6862
13	-41.5385	36.5758
13	-39.5604	38.6135
13	-37.5824	90.9955
13	-35.6044	117.677
13	-33.6264	66.4863
13	-31.6484	-0.20261
13	-29.6703	0.640297
13	-27.6923	-0.108824
13	-25.7143	-0.206636
13	-23.7363	-0.129488
13	-21.7582	-0.0641353
13	-19.7802	0
13	-17.8022	0
13	-15.8242	0
13	-13.8462	0
13	-11.8681	-0.036104
13	-9.89011	-0.0627331
13	-7.91209	-0.0585776
13	-5.93407	0
13	-3.95604	0
13	-1.97802	0
13	0	0
13	1.97802	0
13	3.95604	0
13	5.93407	0
13	7.91209	0
13	9.89011	0
13	11.8681	0
13	13.8462	0
13	15.8242	0
13	17.8022	0
13	19.7802	0
13	21.7582	0
13	23.7363	0
13	25.7143	0
13	27.6923	0
13	29.6703	0
13	31.6484	0
13	33.6264	-0.0106035
13	35.6044	-0.00126316
13	37.5824	0.258936
13	39.5604	1.26116
13	41.5385	0
13	43.5165	0
13	45.4945	0
13	47.4725	0
13	49.4505	0
13	51.4286	0
13	53.4066	0
13	55.3846	0
13	57.3626	0
13	59.3407	0
13	61.3187	0
13	63.2967	0
13	65.2747	0
13	67.2527	0.364893
13	69.2308	46.8319
13	71.2088	53.8577
13	73.1868	61.8664
13	75.1648	52.9011
13	77.1429	62.4977
13	79.1209	0
13	81.0989	0.252458
13	83.0769	0.27388
13	85.0549	0.412858
13	87.033	0.447284
13	89.011	0
15	-89.011	0
15	-87.033	0
15	-85.0549	0
15	-83.0769	0
15	-81.0989	0
15	-79.1209	0
15	-77.1429	0
15	-75.1648	0
15	-73.1868	0
15	-71.2088	0
15	-69.2308	40.7481
15	-67.2527	29.7971
15	-65.2747	23.7296
15	-63.2967	23.2912
15	-61.3187	25.1822
15	-59.3407	29.3148
15	-57.3626	22.7871
15	-55.3846	30.808
15	-53.4066	47.8623
15	-51.4286	50.7183
15	-49.4505	45.3506
15	-47.4725	43.3791
15	-45.4945	44.6958
15	-43.5165	43.9474
15	-41.5385	38.6969
15	-39.5604	31.8742
15	-37.5824	98.2646
15	-35.6044	99.9238
15	-33.6264	3.24531
15	-31.6484	0.0834427
15	-29.6703	-0.150008
15	-27.6923	-0.400206
15	-25.7143	0
15	-23.7363	0
15	-21.7582	0
15	-19.7802	0
15	-17.8022	0
15	-15.8242	0
15	-13.8462	0
15	-11.8681	0
15	-9.89011	0
15	-7.91209	0
15	-5.93407	0
15	-3.95604	0
15	-1.97802	0
15	0	0
15	1.97802	0
15	3.95604	0
15	5.93407	0
15	7.91209	0
15	9.89011	0
15	11.8681	0
15	13.8462	0
15	15.8242	0
15	17.8022	0
15	19.7802	0
15	21.7582	0
15	23.7363	0
15	25.7143	0
15	27.6923	0
15	29.6703	0
15	31.6484	0
15	33.6264	0.00103019
15	35.6044	0
15	37.5824	0
15	39.5604	0
15	41.5385	0
15	43.5165	0
15	45.4945	0
15	47.4725	0
15	49.4505	0
15	51.4286	0
15	53.4066	0
15	55.3846	0
15	57.3626	0
15	59.3407	0
15	61.3187	0
15	63.2967	0
15	65.2747	0
15	67.2527	0
15	69.2308	0.424117
15	71.2088	49.3153
15	73.1868	47.9571
15	75.1648	39.2416
15	77.1429	49.7008
15	79.1209	0
15	81.0989	0.262194
15	83.0769	0.28059
15	85.0549	0.42067
15	87.033	0.451055
15	89.011	0
17	-89.011	0
17	-87.033	0
17	-85.0549	0
17	-83.0769	0
17	-81.0989	0
17	-79.1209	0
17	-77.1429	0
17	-75.1648	0
17	-73.1868	0
17	-71.2088	0
17	-69.2308	39.1049
17	-67.2527	26.2462
17	-65.2747	20.898
17	-63.2967	23.3203
17	-61.3187	28.9632
17	-59.3407	28.9744
17	-57.3626	23.7745
17	-55.3846	32.9447
17	-53.4066	44.8411
17	-51.4286	45.9988
17	-49.4505	38.4561
17	-47.4725	39.8746
17	-45.4945	41.2008
17	-43.5165	38.7647
17	-41.5385	32.7028
17	-39.5604	20.5134
17	-37.5824	6.45181
17	-35.6044	0.590348
17	-33.6264	-0.111488
17	-31.6484	-0.100236
17	-29.6703	-0.515779
17	-27.6923	0
17	-25.7143	0
17	-23.7363	0
17	-21.7582	0
17	-19.7802	0
17	-17.8022	0
17	-15.8242	0
17	-13.8462	0
17	-11.8681	0
17	-9.89011	0
17	-7.91209	0
17	-5.93407	0
17	-3.95604	0
17	-1.97802	0
17	0	0
17	1.97802	0
17	3.95604	0
17	5.93407	0
17	7.91209	0
17	9.89011	0
17	11.8681	0
17	13.8462	0
17	15.8242	0
17	17.8022	0
17	19.7802	0
17	21.7582	0
17	23.7363	0
17	25.7143	0
17	27.6923	0
17	29.6703	0
17	31.6484	8.93983
17	33.6264	0
17	35.6044	0
17	37.5824	0.150304
17	39.5604	0
17	41.5385	0
17	43.5165	0
17	45.4945	0
17	47.4725	0
17	49.4505	0
17	51.4286	0
17	53.4066	0
17	55.3846	0
17	57.3626	0
17	59.3407	0
17	61.3187	0
17	63.2967	0
17	65.2747	0
17	67.2527	0
17	69.2308	0.244729
17	71.2088	44.3293
17	73.1868	48.5677
17	75.1648	29.4208
17	77.1429	0
17	79.1209	0
17	81.0989	0.277079
17	83.0769	0.297129
17	85.0549	0.425771
17	87.033	0.44676
17	89.011	0
19	-89.011	0
19	-87.033	0
19	-85.0549	0
19	-83.0769	0
19	-81.0989	0
19	-79.1209	0
19	-77.1429	0
19	-75.1648	0
19	-73.1868	0
19	-71.2088	0
19	-69.2308	34.966
19	-67.2527	23.5399
19	-65.2747	18.352
19	-63.2967	22.3663
19	-61.3187	23.8646
19	-59.3407	24.5836
19	-57.3626	23.6357
19	-55.3846	33.2807
19	-53.4066	43.5718
19	-51.4286	46.4088
19	-49.4505	38.7159
19	-47.4725	35.3241
19	-45.4945	38.473
19	-43.5165	34.2409
19	-41.5385	5.60113
19	-39.5604	0.453029
19	-37.5824	0.0340055
19	-35.6044	-0.080302
19	-33.6264	0
19	-31.6484	0
19	-29.6703	0
19	-27.6923	0
19	-25.7143	0
19	-23.7363	0
19	-21.7582	0
19	-19.7802	0
19	-17.8022	0
19	-15.8242	0
19	-13.8462	0
19	-11.8681	0
19	-9.89011	0
19	-7.91209	0
19	-5.93407	0
19	-3.95604	0
19	-1.97802	0
19	0	0
19	1.97802	0
19	3.95604	0
19	5.93407	0
19	7.91209	0
19	9.89011	0
19	11.8681	0
19	13.8462	0
19	15.8242	0
19	17.8022	0
19	19.7802	0
19	21.7582	0
19	23.7363	0
19	25.7143	0
19	27.6923	0
19	29.6703	0
19	31.6484	0.194418
19	33.6264	2.43181
19	35.6044	0.298725
19	37.5824	0.412046
19	39.5604	0
19	41.5385	0
19	43.5165	0
19	45.4945	0
19	47.4725	0
19	49.4505	0
19	51.4286	0
19	53.4066	0
19	55.3846	0
19	57.3626	0
19	59.3407	0
19	61.3187	0
19	63.2967	0
19	65.2747	0
19	67.2527	0
19	69.2308	0
19	71.2088	46.7935
19	73.1868	50.0829
19	75.1648	34.514
19	77.1429	40.2332
19	79.1209	31.4241
19	81.0989	0.280381
19	83.0769	0.3195
19	85.0549	0.412795
19	87.033	0.438562
19	89.011	0
21	-89.011	0
21	-87.033	0
21	-85.0549	0
21	-83.0769	0
21	-81.0989	0
21	-79.1209	0
21	-77.1429	0
21	-75.1648	0
21	-73.1868	0
21	-71.2088	0
21	-69.2308	31.1931
21	-67.2527	21.1177
21	-65.2747	17.8437
21	-63.2967	23.407
21	-61.3187	27.3254
21	-59.3407	21.3702
21	-57.3626	23.2469
21	-55.3846	35.2964
21	-53.4066	43.8963
21	-51.4286	47.6534
21	-49.4505	42.9791
21	-47.4725	38.5915
21	-45.4945	36.7911
21	-43.5165	30.9183
21	-41.5385	4.65868
21	-39.5604	0.344992
21	-37.5824	-0.159534
21	-35.6044	-0.100843
21	-33.6264	0
21	-31.6484	0
21	-29.6703	0
21	-27.6923	0
21	-25.7143	0
21	-23.7363	0
21	-21.7582	0
21	-19.7802	0
21	-17.8022	0
21	-15.8242	0
21	-13.8462	0
21	-11.8681	0
21	-9.89011	0
21	-7.91209	0
21	-5.93407	0
21	-3.95604	0
21	-1.97802	0
21	0	0
21	1.97802	0
21	3.95604	0
21	5.93407	0
21	7.91209	0
21	9.89011	0
21	11.8681	0
21	13.8462	0
21	15.8242	0
21	17.8022	0
21	19.7802	0
21	21.7582	0
21	23.7363	0
21	25.7143	0
21	27.6923	0
21	29.6703	0
21	31.6484	0
21	33.6264	23.2394
21	35.6044	3.59419
21	37.5824	1.11916
21	39.5604	0
21	41.5385	0
21	43.5165	0
21	45.4945	0
21	47.4725	0
21	49.4505	0
21	51.4286	0
21	53.4066	0
21	55.3846	0
21	57.3626	0
21	59.3407	0
21	61.3187	0
21	63.2967	0
21	65.2747	0
21	67.2527	0
21	69.2308	0
21	71.2088	54.4202
21	73.1868	57.3065
21	75.1648	42.0543
21	77.1429	38.7939
21	79.1209	29.2807
21	81.0989	0.282105
21	83.0769	0.300624
21	85.0549	0.380046
21	87.033	0.432886
21	89.011	0
23	-89.011	0
23	-87.033	0
23	-85.0549	0
23	-83.0769	0
23	-81.0989	0
23	-79.1209	0
23	-77.1429	0
23	-75.1648	0
23	-73.1868	0
23	-71.2088	0
23	-69.2308	32.571
23	-67.2527	19.4845
23	-65.2747	16.9045
23	-63.2967	22.1799
23	-61.3187	20.3843
23	-59.3407	18.9953
23	-57.3626	26.8585
23	-55.3846	35.7245
23	-53.4066	46.2469
23	-51.4286	51.9056
23	-49.4505	49.3504
23	-47.4725	42.4503
23	-45.4945	34.3
23	-43.5165	26.8914
23	-41.5385	20.8403
23	-39.5604	13.2577
23	-37.5824	15.2171
23	-35.6044	-0.0798798
23	-33.6264	0
23	-31.6484	0
23	-29.6703	0
23	-27.6923	0
23	-25.7143	0
23	-23.7363	0
23	-21.7582	0
23	-19.7802	0
23	-17.8022	0
23	-15.8242	0
23	-13.8462	0
23	-11.8681	0
23	-9.89011	0
23	-7.91209	0
23	-5.93407	0
23	-3.95604	0
23	-1.97802	0
23	0	0
23	1.97802	0
23	3.95604	0
23	5.93407	0
23	7.91209	0
23	9.89011	0
23	11.8681	0
23	13.8462	0
23	15.8242	0
23	17.8022	0
23	19.7802	0
23	21.7582	0
23	23.7363	0
23	25.7143	0
23	27.6923	0
23	29.6703	0
23	31.6484	0
23	33.6264	22.9437
23	35.6044	2.44665
23	37.5824	0
23	39.5604	0
23	41.5385	0
23	43.5165	0
23	45.4945	0
23	47.4725	0
23	49.4505	0
23	51.4286	0
23	53.4066	0
23	55.3846	0
23	57.3626	0
23	59.3407	0
23	61.3187	0
23	63.2967	0
23	65.2747	0
23	67.2527	0
23	69.2308	0
23	71.2088	60.0753
23	73.1868	68.8649
23	75.1648	43.6544
23	77.1429	41.2123
23	79.1209	26.936
23	81.0989	0.270792
23	83.0769	0.292336
23	85.0549	0.362836
23	87.033	0.431437
23	89.011	0
25	-89.011	0
25	-87.033	0
25	-85.0549	0
25	-83.0769	0
25	-81.0989	0
25	-79.1209	0
25	-77.1429	0
25	-75.1648	0
25	-73.1868	0
25	-71.2088	0
25	-69.2308	34.3313
25	-67.2527	21.3509
25	-65.2747	17.3418
25	-63.2967	21.5666
25	-61.3187	27.0221
25	-59.3407	25.3586
25	-57.3626	27.1978
25	-55.3846	38.6939
25	-53.4066	44.4198
25	-51.4286	53.9539
25	-49.4505	45.8782
25	-47.4725	39.9548
25	-45.4945	34.7916
25	-43.5165	31.5181
25	-41.5385	38.6978
25	-39.5604	81.272
25	-37.5824	-0.140782
25	-35.6044	-0.249063
25	-33.6264	0
25	-31.6484	0
25	-29.6703	0
25	-27.6923	0
25	-25.7143	0
25	-23.7363	0
25	-21.7582	0
25	-19.7802	0
25	-17.8022	0
25	-15.8242	0
25	-13.8462	0
25	-11.8681	0
25	-9.89011	0
25	-7.91209	0
25	-5.93407	0
25	-3.95604	0
25	-1.97802	0
25	0	0
25	1.97802	0
25	3.95604	0
25	5.93407	0
25	7.91209	0
25	9.89011	0
25	11.8681	0
25	13.8462	0
25	15.8242	0
25	17.8022	0
25	19.7802	0
25	21.7582	0
25	23.7363	0
25	25.7143	0
25	27.6923	0
25	29.6703	0
25	31.6484	0
25	33.6264	1.51113
25	35.6044	4.14673
25	37.5824	31.38
25	39.5604	0
25	41.5385	0
25	43.5165	0
25	45.4945	0
25	47.4725	0
25	49.4505	0
25	51.4286	0
25	53.4066	0
25	55.3846	0
25	57.3626	0
25	59.3407	0
25	61.3187	0
25	63.2967	0
25	65.2747	0
25	67.2527	0
25	69.2308	0
25	71.2088	61.1886
25	73.1868	70.288
25	75.1648	45.5445
25	77.1429	42.6808
25	79.1209	23.5466
25	81.0989	0.239408
25	83.0769	0.287888
25	85.0549	0.398361
25	87.033	0.437163
25	89.011	0
27	-89.011	0
27	-87.033	0
27	-85.0549	0
27	-83.0769	0
27	-81.0989	0
27	-79.1209	0
27	-77.1429	0
27	-75.1648	0
27	-73.1868	0
27	-71.2088	0
27	-69.2308	37.6192
27	-67.2527	27.8883
27	-65.2747	18.4199
27	-63.2967	21.0147
27	-61.3187	24.8047
27	-59.3407	24.7332
27	-57.3626	28.486
27	-55.3846	35.0027
27	-53.4066	45.5948
27	-51.4286	49.0317
27	-49.4505	40.5533
27	-47.4725	36.2772
27	-45.4945	36.9811
27	-43.5165	37.8203
27	-41.5385	34.8347
27	-39.5604	73.3765
27	-37.5824	0.787453
27	-35.6044	-0.468494
27	-33.6264	-0.165194
27	-31.6484	0
27	-29.6703	0
27	-27.6923	0
27	-25.7143	0
27	-23.7363	0
27	-21.7582	0
27	-19.7802	0
27	-17.8022	0
27	-15.8242	0
27	-13.8462	0
27	-11.8681	0
27	-9.89011	0
27	-7.91209	0
27	-5.93407	0
27	-3.95604	0
27	-1.97802	0
27	0	0
27	1.97802	0
27	3.95604	0
27	5.93407	0
27	7.91209	0
27	9.89011	0
27	11.8681	0
27	13.8462	0
27	15.8242	0
27	17.8022	0
27	19.7802	0
27	21.7582	0
27	23.7363	0
27	25.7143	0
27	27.6923	0
27	29.6703	0
27	31.6484	0
27	33.6264	0
27	35.6044	2.05143
27	37.5824	10.6299
27	39.5604	0
27	41.5385	0
27	43.5165	0
27	45.4945	0
27	47.4725	0
27	49.4505	0
27	51.4286	0
27	53.4066	0
27	55.3846	0
27	57.3626	0
27	59.3407	0
27	61.3187	0
27	63.2967	0
27	65.2747	0
27	67.2527	0
27	69.2308	0
27	71.2088	60.5661
27	73.1868	75.5692
27	75.1648	46.7422
27	77.1429	39.9418
27	79.1209	25.9482
27	81.0989	0.233274
27	83.0769	0.29109
27	85.0549	0.423754
27	87.033	0.442248
27	89.011	0
29	-89.011	0
29	-87.033	0
29	-85.0549	0
29	-83.0769	0
29	-81.0989	0
29	-79.1209	0
29	-77.1429	0
29	-75.1648	0
29	-73.1868	0
29	-71.2088	0
29	-69.2308	34.3568
29	-67.2527	28.6038
29	-65.2747	19.2545
29	-63.2967	20.2839
29	-61.3187	25.3302
29	-59.3407	24.5851
29	-57.3626	29.6944
29	-55.3846	33.8003
29	-53.4066	40.81
29	-51.4286	45.3757
29	-49.4505	38.8695
29	-47.4725	35.3027
29	-45.4945	41.1485
29	-43.5165	41.8301
29	-41.5385	30.9347
29	-39.5604	23.1265
29	-37.5824	56.1657
29	-35.6044	56.2342
29	-33.6264	0.440293
29	-31.6484	0
29	-29.6703	0
29	-27.6923	0
29	-25.7143	0
29	-23.7363	0
29	-21.7582	0
29	-19.7802	0
29	-17.8022	0
29	-15.8242	0
29	-13.8462	0
29	-11.8681	0
29	-9.89011	0
29	-7.91209	0
29	-5.93407	0
29	-3.95604	0
29	-1.97802	0
29	0	0
29	1.97802	0
29	3.95604	0
29	5.93407	0
29	7.91209	0
29	9.89011	0
29	11.8681	0
29	13.8462	0
29	15.8242	0
29	17.8022	0
29	19.7802	0
29	21.7582	0
29	23.7363	0
29	25.7143	0
29	27.6923	0
29	29.6703	0
29	31.6484	0
29	33.6264	0
29	35.6044	1.22649
29	37.5824	0
29	39.5604	0
29	41.5385	0
29	43.5165	0
29	45.4945	0
29	47.4725	0
29	49.4505	0
29	51.4286	0
29	53.4066	0
29	55.3846	0
29	57.3626	0
29	59.3407	0
29	61.3187	0
29	63.2967	0
29	65.2747	0
29	67.2527	0
29	69.2308	0
29	71.2088	62.9855
29	73.1868	76.879
29	75.1648	54.0269
29	77.1429	46.1016
29	79.1209	27.0637
29	81.0989	0.240351
29	83.0769	0.299982
29	85.0549	0.430401
29	87.033	0.442189
29	89.011	0
31	-89.011	0
31	-87.033	0
31	-85.0549	0
31	-83.0769	0
31	-81.0989	0
31	-79.1209	0
31	-77.1429	0
31	-75.1648	0
31	-73.1868	0
31	-71.2088	0
31	-69.2308	34.5037
31	-67.2527	29.7881
31	-65.2747	19.4155
31	-63.2967	25.667
31	-61.3187	23.8051
31	-59.3407	24.9403
31	-57.3626	30.105
31	-55.3846	35.5857
31	-53.4066	37.9388
31	-51.4286	37.3974
31	-49.4505	37.0368
31	-47.4725	40.6533
31	-45.4945	51.7926
31	-43.5165	41.2324
31	-41.5385	27.0388
31	-39.5604	29.9107
31	-37.5824	101.766
31	-35.6044	96.6503
31	-33.6264	0.793018
31	-31.6484	-0.0687976
31	-29.6703	0
31	-27.6923	0
31	-25.7143	0
31	-23.7363	0
31	-21.7582	0
31	-19.7802	0
31	-17.8022	0
31	-15.8242	0
31	-13.8462	0
31	-11.8681	0
31	-9.89011	0
31	-7.91209	0
31	-5.93407	0
31	-3.95604	0
31	-1.97802	0
31	0	0
31	1.97802	0
31	3.95604	0
31	5.93407	0
31	7.91209	0
31	9.89011	0
31	11.8681	0
31	13.8462	0
31	15.8242	0
31	17.8022	0
31	19.7802	0
31	21.7582	0
31	23.7363	0
31	25.7143	0
31	27.6923	0
31	29.6703	0
31	31.6484	0
31	33.6264	0.00492718
31	35.6044	1.40185
31	37.5824	0
31	39.5604	0
31	41.5385	0
31	43.5165	0
31	45.4945	0
31	47.4725	0
31	49.4505	0
31	51.4286	0
31	53.4066	0
31	55.3846	0
31	57.3626	0
31	59.3407	0
31	61.3187	0
31	63.2967	0
31	65.2747	0
31	67.2527	0
31	69.2308	0
31	71.2088	60.2624
31	73.1868	66.0871
31	75.1648	59.046
31	77.1429	51.779
31	79.1209	27.3285
31	81.0989	0.246048
31	83.0769	0.310904
31	85.0549	0.431915
31	87.033	0.441937
31	89.011	0
33	-89.011	0
33	-87.033	0
33	-85.0549	0
33	-83.0769	0
33	-81.0989	0
33	-79.1209	0
33	-77.1429	0
33	-75.1648	0
33	-73.1868	0
33	-71.2088	0
33	-69.2308	0
33	-67.2527	30.7124
33	-65.2747	19.7809
33	-63.2967	25.023
33	-61.3187	23.5009
33	-59.3407	25.2477
33	-57.3626	32.5339
33	-55.3846	37.4989
33	-53.4066	39.0251
33	-51.4286	38.1495
33	-49.4505	39.8599
33	-47.4725	48.4407
33	-45.4945	54.4697
33	-43.5165	46.2544
33	-41.5385	37.549
33	-39.5604	41.1725
33	-37.5824	111.849
33	-35.6044	113.139
33	-33.6264	13.1494
33	-31.6484	0.248589
33	-29.6703	0.0108785
33	-27.6923	0.0186311
33	-25.7143	0.0447149
33	-23.7363	0
33	-21.7582	0
33	-19.7802	0
33	-17.8022	0
33	-15.8242	0
33	-13.8462	0
33	-11.8681	0
33	-9.89011	0
33	-7.91209	0
33	-5.93407	0
33	-3.95604	0
33	-1.97802	0
33	0	0
33	1.97802	0
33	3.95604	0
33	5.93407	0
33	7.91209	0
33	9.89011	0
33	11.8681	0
33	13.8462	0
33	15.8242	0
33	17.8022	0
33	19.7802	0
33	21.7582	0
33	23.7363	0
33	25.7143	0
33	27.6923	0
33	29.6703	0
33	31.6484	0
33	33.6264	1.79126
33	35.6044	3.82766
33	37.5824	0
33	39.5604	0
33	41.5385	0
33	43.5165	0
33	45.4945	0
33	47.4725	0
33	49.4505	0
33	51.4286	0
33	53.4066	0
33	55.3846	0
33	57.3626	0
33	59.3407	0
33	61.3187	0
33	63.2967	0
33	65.2747	0
33	67.2527	0
33	69.2308	0
33	71.2088	67.9197
33	73.1868	59.595
33	75.1648	55.7143
33	77.1429	48.706
33	79.1209	27.1885
33	81.0989	0.253633
33	83.0769	0.305964
33	85.0549	0.429683
33	87.033	0.441772
33	89.011	0
35	-89.011	0
35	-87.033	0
35	-85.0549	0
35	-83.0769	0
35	-81.0989	0
35	-79.1209	0
35	-77.1429	0
35	-75.1648	0
35	-73.1868	0
35	-71.2088	0
35	-69.2308	0.418355
35	-67.2527	27.761
35	-65.2747	22.388
35	-63.2967	24.3702
35	-61.3187	24.3968
35	-59.3407	27.1554
35	-57.3626	32.7884
35	-55.3846	39.0625
35	-53.4066	40.6531
35	-51.4286	41.4538
35	-49.4505	44.7331
35	-47.4725	50.2915
35	-45.4945	46.7184
35	-43.5165	40.4479
35	-41.5385	32.4926
35	-39.5604	38.2545
35	-37.5824	103.966
35	-35.6044	107.695
35	-33.6264	40.7012
35	-31.6484	0.439472
35	-29.6703	0.112024
35	-27.6923	0.00354475
35	-25.7143	0.0122728
35	-23.7363	0
35	-21.7582	0
35	-19.7802	0
35	-17.8022	0
35	-15.8242	0
35	-13.8462	0
35	-11.8681	0
35	-9.89011	0
35	-7.91209	0
35	-5.93407	0
35	-3.95604	0
35	-1.97802	0
35	0	0
35	1.97802	0
35	3.95604	0
35	5.93407	0
35	7.91209	0
35	9.89011	0
35	11.8681	0
35	13.8462	0
35	15.8242	0
35	17.8022	0
35	19.7802	0
35	21.7582	0
35	23.7363	0
35	25.7143	0
35	27.6923	0
35	29.6703	0
35	31.6484	0
35	33.6264	11.2095
35	35.6044	35.1989
35	37.5824	0
35	39.5604	0
35	41.5385	0
35	43.5165	0
35	45.4945	0
35	47.4725	0
35	49.4505	0
35	51.4286	0
35	53.4066	0
35	55.3846	0
35	57.3626	0
35	59.3407	0
35	61.3187	0
35	63.2967	0
35	65.2747	0
35	67.2527	0
35	69.2308	0.459331
35	71.2088	61.2553
35	73.1868	54.705
35	75.1648	50.8277
35	77.1429	42.9422
35	79.1209	26.64
35	81.0989	0.261434
35	83.0769	0.300338
35	85.0549	0.4226
35	87.033	0.439171
35	89.011	0
37	-89.011	0
37	-87.033	0
37	-85.0549	0
37	-83.0769	0
37	-81.0989	0
37	-79.1209	0
37	-77.1429	0
37	-75.1648	0
37	-73.1868	0
37	-71.2088	0
37	-69.2308	30.1473
37	-67.2527	32.1029
37	-65.2747	19.3497
37	-63.2967	24.9739
37	-61.3187	23.3459
37	-59.3407	29.5415
37	-57.3626	32.7694
37	-55.3846	38.5214
37	-53.4066	40.4125
37	-51.4286	43.2368
37	-49.4505	45.4535
37	-47.4725	41.8746
37	-45.4945	37.047
37	-43.5165	29.0216
37	-41.5385	25.4219
37	-39.5604	28.8169
37	-37.5824	98.3262
37	-35.6044	119.3
37	-33.6264	84.9643
37	-31.6484	0.535893
37	-29.6703	0.217431
37	-27.6923	0.538367
37	-25.7143	0.0438513
37	-23.7363	0.0145648
37	-21.7582	-0.00234245
37	-19.7802	0.0830435
37	-17.8022	0
37	-15.8242	0
37	-13.8462	0
37	-11.8681	0
37	-9.89011	0
37	-7.91209	0
37	-5.93407	0
37	-3.95604	0
37	-1.97802	0
37	0	0
37	1.97802	0
37	3.95604	0
37	5.93407	0
37	7.91209	0
37	9.89011	0
37	11.8681	0
37	13.8462	0
37	15.8242	0
37	17.8022	0
37	19.7802	0
37	21.7582	0
37	23.7363	0
37	25.7143	0
37	27.6923	0
37	29.6703	0
37	31.6484	0
37	33.6264	0
37	35.6044	0
37	37.5824	0
37	39.5604	0
37	41.5385	0
37	43.5165	0
37	45.4945	0
37	47.4725	0
37	49.4505	0
37	51.4286	0
37	53.4066	0
37	55.3846	0
37	57.3626	0
37	59.3407	0
37	61.3187	0
37	63.2967	0
37	65.2747	0
37	67.2527	0
37	69.2308	56.0145
37	71.2088	54.8188
37	73.1868	47.4085
37	75.1648	48.0135
37	77.1429	43.5068
37	79.1209	27.4278
37	81.0989	0.27363
37	83.0769	0.305351
37	85.0549	0.401262
37	87.033	0.431955
37	89.011	0
39	-89.011	0
39	-87.033	0
39	-85.0549	0
39	-83.0769	0
39	-81.0989	0
39	-79.1209	0
39	-77.1429	0
39	-75.1648	0
39	-73.1868	0
39	-71.2088	0
39	-69.2308	0.411329
39	-67.2527	27.7492
39	-65.2747	25.584
39	-63.2967	27.8072
39	-61.3187	24.0258
39	-59.3407	28.0521
39	-57.3626	31.9496
39	-55.3846	37.1903
39	-53.4066	39.4083
39	-51.4286	41.1152
39	-49.4505	42.1779
39	-47.4725	37.9715
39	-45.4945	34.2044
39	-43.5165	28.814
39	-41.5385	30.5122
39	-39.5604	57.2494
39	-37.5824	108.936
39	-35.6044	139.336
39	-33.6264	75.1659
39	-31.6484	0.645041
39	-29.6703	0.30303
39	-27.6923	0.760692
39	-25.7143	0.056658
39	-23.7363	0.0186165
39	-21.7582	-0.000676626
39	-19.7802	-0.0060424
39	-17.8022	0.0463653
39	-15.8242	0
39	-13.8462	0
39	-11.8681	0
39	-9.89011	0
39	-7.91209	0
39	-5.93407	0
39	-3.95604	0
39	-1.97802	0
39	0	0
39	1.97802	0
39	3.95604	0
39	5.93407	0
39	7.91209	0
39	9.89011	0
39	11.8681	0
39	13.8462	0
39	15.8242	0
39	17.8022	0
39	19.7802	0
39	21.7582	0
39	23.7363	0
39	25.7143	0
39	27.6923	0
39	29.6703	0
39	31.6484	0
39	33.6264	0
39	35.6044	0
39	37.5824	0
39	39.5604	0
39	41.5385	0
39	43.5165	0
39	45.4945	0
39	47.4725	0
39	49.4505	0
39	51.4286	0
39	53.4066	0
39	55.3846	0
39	57.3626	0
39	59.3407	0
39	61.3187	0
39	63.2967	0
39	65.2747	0
39	67.2527	0
39	69.2308	55.0047
39	71.2088	55.9009
39	73.1868	58.7276
39	75.1648	56.7591
39	77.1429	48.2874
39	79.1209	25.804
39	81.0989	0.278138
39	83.0769	0.312369
39	85.0549	0.380785
39	87.033	0.426446
39	89.011	0
41	-89.011	0
41	-87.033	0
41	-85.0549	0
41	-83.0769	0
41	-81.0989	0
41	-79.1209	0
41	-77.1429	0
41	-75.1648	0
41	-73.1868	0
41	-71.2088	0
41	-69.2308	0
41	-67.2527	26.6791
41	-65.2747	28.0585
41	-63.2967	25.4809
41	-61.3187	24.5543
41	-59.3407	26.3887
41	-57.3626	28.3171
41	-55.3846	37.6633
41	-53.4066	43.7641
41	-51.4286	42.4099
41	-49.4505	37.1963
41	-47.4725	37.4098
41	-45.4945	36.6298
41	-43.5165	32.3168
41	-41.5385	40.6307
41	-39.5604	88.6425
41	-37.5824	136.051
41	-35.6044	129.582
41	-33.6264	55.5322
41	-31.6484	0.598327
41	-29.6703	0.339555
41	-27.6923	0.155229
41	-25.7143	0.046739
41	-23.7363	0.00756619
41	-21.7582	-0.0331359
41	-19.7802	-0.034172
41	-17.8022	0.0253461
41	-15.8242	0.0900141
41	-13.8462	0.175134
41	-11.8681	0.268231
41	-9.89011	0.182139
41	-7.91209	0.15646
41	-5.93407	0.108567
41	-3.95604	0.114843
41	-1.97802	0
41	0	0
41	1.97802	0
41	3.95604	0
41	5.93407	0
41	7.91209	0
41	9.89011	0
41	11.8681	0
41	13.8462	0
41	15.8242	0
41	17.8022	0
41	19.7802	0
41	21.7582	0
41	23.7363	0
41	25.7143	0
41	27.6923	0
41	29.6703	0
41	31.6484	0
41	33.6264	0
41	35.6044	0
41	37.5824	0
41	39.5604	0
41	41.5385	0
41	43.5165	0
41	45.4945	0
41	47.4725	0
41	49.4505	0
41	51.4286	0
41	53.4066	0
41	55.3846	0
41	57.3626	0
41	59.3407	0
41	61.3187	0
41	63.2967	0
41	65.2747	0
41	67.2527	0
41	69.2308	53.6566
41	71.2088	54.291
41	73.1868	66.1327
41	75.1648	65.0388
41	77.1429	50.8541
41	79.1209	24.8885
41	81.0989	0.27741
41	83.0769	0.318788
41	85.0549	0.382694
41	87.033	0.42663
41	89.011	0
43	-89.011	0
43	-87.033	0
43	-85.0549	0
43	-83.0769	0
43	-81.0989	0
43	-79.1209	0
43	-77.1429	0
43	-75.1648	0
43	-73.1868	0
43	-71.2088	0
43	-69.2308	0
43	-67.2527	29.401
43	-65.2747	30.0581
43	-63.2967	25.0477
43	-61.3187	23.8928
43	-59.3407	24.6058
43	-57.3626	28.0827
43	-55.3846	37.0304
43	-53.4066	44.566
43	-51.4286	46.2683
43	-49.4505	40.2816
43	-47.4725	38.5173
43	-45.4945	40.5507
43	-43.5165	34.1779
43	-41.5385	46.9186
43	-39.5604	94.7302
43	-37.5824	131.993
43	-35.6044	99.1826
43	-33.6264	52.3533
43	-31.6484	0.537935
43	-29.6703	0.348655
43	-27.6923	0.0933777
43	-25.7143	-0.0155831
43	-23.7363	-0.0255768
43	-21.7582	-0.0672308
43	-19.7802	-0.0450145
43	-17.8022	0.00651842
43	-15.8242	0.0488098
43	-13.8462	0.0625641
43	-11.8681	0.100134
43	-9.89011	0.14574
43	-7.91209	0.133382
43	-5.93407	0.0859771
43	-3.95604	0.0767524
43	-1.97802	0.0221342
43	0	0.0165882
43	1.97802	0
43	3.95604	0
43	5.93407	0
43	7.91209	0
43	9.89011	0
43	11.8681	0
43	13.8462	0
43	15.8242	0
43	17.8022	0
43	19.7802	0
43	21.7582	0
43	23.7363	0
43	25.7143	0
43	27.6923	0
43	29.6703	0
43	31.6484	0
43	33.6264	0
43	35.6044	0
43	37.5824	0
43	39.5604	0
43	41.5385	0
43	43.5165	0
43	45.4945	0
43	47.4725	0
43	49.4505	0
43	51.4286	0
43	53.4066	0
43	55.3846	0
43	57.3626	0
43	59.3407	0
43	61.3187	0
43	63.2967	0
43	65.2747	0
43	67.2527	0
43	69.2308	48.2431
43	71.2088	50.7092
43	73.1868	66.0712
43	75.1648	68.894
43	77.1429	50.4279
43	79.1209	24.1385
43	81.0989	0.280614
43	83.0769	0.34282
[truncated: 14,381 more rows]

## Sheet: EDFig7c
lon	lat	lDOCexp (mg C/m2/day)		CAFE 24 hours
1	-89.011	0
1	-87.033	0
1	-85.0549	0
1	-83.0769	0
1	-81.0989	0
1	-79.1209	0
1	-77.1429	0
1	-75.1648	0
1	-73.1868	0
1	-71.2088	0.654578
1	-69.2308	37.8957
1	-67.2527	26.4503
1	-65.2747	27.1837
1	-63.2967	33.692
1	-61.3187	26.2143
1	-59.3407	19.4275
1	-57.3626	21.8555
1	-55.3846	26.3845
1	-53.4066	44.0744
1	-51.4286	60.572
1	-49.4505	61.3425
1	-47.4725	59.3371
1	-45.4945	59.1532
1	-43.5165	73.274
1	-41.5385	95.2358
1	-39.5604	111.925
1	-37.5824	104.666
1	-35.6044	95.3379
1	-33.6264	82.1968
1	-31.6484	59.5989
1	-29.6703	13.9283
1	-27.6923	2.45649
1	-25.7143	13.2334
1	-23.7363	20.4853
1	-21.7582	23.9701
1	-19.7802	20.7697
1	-17.8022	13.5704
1	-15.8242	3.46928
1	-13.8462	0.473687
1	-11.8681	0.0868133
1	-9.89011	0.00735244
1	-7.91209	-0.0330314
1	-5.93407	0.00454718
1	-3.95604	-0.00625802
1	-1.97802	-0.0454923
1	0	-0.0842535
1	1.97802	-0.0661373
1	3.95604	-0.0473146
1	5.93407	-0.0316515
1	7.91209	0
1	9.89011	0
1	11.8681	0
1	13.8462	0
1	15.8242	0
1	17.8022	0
1	19.7802	0
1	21.7582	0
1	23.7363	0
1	25.7143	0
1	27.6923	0
1	29.6703	0
1	31.6484	0
1	33.6264	0.00165122
1	35.6044	0.0015554
1	37.5824	0
1	39.5604	0
1	41.5385	0
1	43.5165	0
1	45.4945	0
1	47.4725	0
1	49.4505	0
1	51.4286	6.55129e-06
1	53.4066	0.00358016
1	55.3846	0.846827
1	57.3626	43.5727
1	59.3407	53.1574
1	61.3187	80.0491
1	63.2967	81.5888
1	65.2747	80.6074
1	67.2527	78.579
1	69.2308	85.634
1	71.2088	84.9734
1	73.1868	83.1976
1	75.1648	77.083
1	77.1429	79.039
1	79.1209	90.0344
1	81.0989	0.641554
1	83.0769	0.488508
1	85.0549	0.48145
1	87.033	0.476963
1	89.011	0
3	-89.011	0
3	-87.033	0
3	-85.0549	0
3	-83.0769	0
3	-81.0989	0
3	-79.1209	0
3	-77.1429	0
3	-75.1648	0
3	-73.1868	0
3	-71.2088	0
3	-69.2308	37.529
3	-67.2527	26.9998
3	-65.2747	28.9129
3	-63.2967	32.2257
3	-61.3187	27.7893
3	-59.3407	20.3681
3	-57.3626	20.1401
3	-55.3846	27.5196
3	-53.4066	45.6616
3	-51.4286	58.4678
3	-49.4505	57.5032
3	-47.4725	58.1626
3	-45.4945	59.3336
3	-43.5165	77.8876
3	-41.5385	98.2313
3	-39.5604	112.094
3	-37.5824	110.38
3	-35.6044	120.213
3	-33.6264	93.4057
3	-31.6484	58.6129
3	-29.6703	6.97299
3	-27.6923	4.35013
3	-25.7143	16.9306
3	-23.7363	22.8496
3	-21.7582	21.6289
3	-19.7802	16.7114
3	-17.8022	5.02698
3	-15.8242	0.485439
3	-13.8462	0.0625699
3	-11.8681	-0.032925
3	-9.89011	-0.0495593
3	-7.91209	-0.0012501
3	-5.93407	0.0191274
3	-3.95604	-0.00274456
3	-1.97802	-0.0576911
3	0	-0.086373
3	1.97802	-0.0743254
3	3.95604	-0.0464507
3	5.93407	-0.0249617
3	7.91209	0
3	9.89011	0
3	11.8681	0
3	13.8462	0
3	15.8242	0
3	17.8022	0
3	19.7802	0
3	21.7582	0
3	23.7363	0
3	25.7143	0
3	27.6923	0
3	29.6703	0
3	31.6484	0
3	33.6264	0.000554624
3	35.6044	0.000466787
3	37.5824	0
3	39.5604	0
3	41.5385	0
3	43.5165	0
3	45.4945	0
3	47.4725	0
3	49.4505	0
3	51.4286	7.22236e-06
3	53.4066	0.00326574
3	55.3846	0.671814
3	57.3626	0.580534
3	59.3407	2.48254
3	61.3187	62.9169
3	63.2967	82.9339
3	65.2747	86.0927
3	67.2527	81.3934
3	69.2308	85.9537
3	71.2088	80.1431
3	73.1868	73.0877
3	75.1648	66.4496
3	77.1429	70.2389
3	79.1209	80.1976
3	81.0989	0.543983
3	83.0769	0.471298
3	85.0549	0.468428
3	87.033	0.476126
3	89.011	0
5	-89.011	0
5	-87.033	0
5	-85.0549	0
5	-83.0769	0
5	-81.0989	0
5	-79.1209	0
5	-77.1429	0
5	-75.1648	0
5	-73.1868	0
5	-71.2088	0
5	-69.2308	38.1735
5	-67.2527	28.3678
5	-65.2747	27.393
5	-63.2967	33.3274
5	-61.3187	26.8391
5	-59.3407	21.9448
5	-57.3626	21.2646
5	-55.3846	29.5305
5	-53.4066	46.6324
5	-51.4286	54.0053
5	-49.4505	48.7469
5	-47.4725	52.5348
5	-45.4945	55.5786
5	-43.5165	70.3928
5	-41.5385	84.63
5	-39.5604	100.511
5	-37.5824	121.047
5	-35.6044	133.041
5	-33.6264	104.279
5	-31.6484	51.7546
5	-29.6703	2.36145
5	-27.6923	5.07991
5	-25.7143	14.4246
5	-23.7363	20.7087
5	-21.7582	17.5578
5	-19.7802	8.02656
5	-17.8022	0.314608
5	-15.8242	0.00228245
5	-13.8462	-0.0796194
5	-11.8681	-0.136887
5	-9.89011	-0.09617
5	-7.91209	-0.0334773
5	-5.93407	0.00172131
5	-3.95604	-0.0328835
5	-1.97802	-0.0612967
5	0	-0.0595205
5	1.97802	-0.0457655
5	3.95604	-0.0252331
5	5.93407	0
5	7.91209	0
5	9.89011	0
5	11.8681	0
5	13.8462	0
5	15.8242	0
5	17.8022	0
5	19.7802	0
5	21.7582	0
5	23.7363	0
5	25.7143	0
5	27.6923	0
5	29.6703	0
5	31.6484	0
5	33.6264	-0.000295338
5	35.6044	-0.000283275
5	37.5824	-0.0670632
5	39.5604	0.124014
5	41.5385	20.8377
5	43.5165	0
5	45.4945	0
5	47.4725	0
5	49.4505	0
5	51.4286	0
5	53.4066	3.30518e-05
5	55.3846	0.00471319
5	57.3626	0.247806
5	59.3407	0.0377667
5	61.3187	0
5	63.2967	56.4817
5	65.2747	82.7249
5	67.2527	78.9345
5	69.2308	83.3171
5	71.2088	77.8747
5	73.1868	69.4172
5	75.1648	56.962
5	77.1429	56.5785
5	79.1209	67.7852
5	81.0989	0.458564
5	83.0769	0.454716
5	85.0549	0.461586
5	87.033	0.475042
5	89.011	0
7	-89.011	0
7	-87.033	0
7	-85.0549	0
7	-83.0769	0
7	-81.0989	0
7	-79.1209	0
7	-77.1429	0
7	-75.1648	0
7	-73.1868	0
7	-71.2088	0
7	-69.2308	38.3893
7	-67.2527	30.07
7	-65.2747	26.5124
7	-63.2967	33.1913
7	-61.3187	27.9726
7	-59.3407	23.33
7	-57.3626	20.6816
7	-55.3846	23.8844
7	-53.4066	43.9674
7	-51.4286	55.4697
7	-49.4505	51.5002
7	-47.4725	52.7681
7	-45.4945	57.5351
7	-43.5165	65.3297
7	-41.5385	73.3582
7	-39.5604	100.982
7	-37.5824	127.381
7	-35.6044	133.618
7	-33.6264	110.012
7	-31.6484	45.1746
7	-29.6703	0.838855
7	-27.6923	5.6006
7	-25.7143	9.36705
7	-23.7363	11.8819
7	-21.7582	5.5864
7	-19.7802	0.321114
7	-17.8022	0.018035
7	-15.8242	-0.102547
7	-13.8462	-0.175807
7	-11.8681	-0.159223
7	-9.89011	-0.0955863
7	-7.91209	-0.046943
7	-5.93407	-0.0168919
7	-3.95604	-0.0764616
7	-1.97802	-0.0660631
7	0	-0.0386499
7	1.97802	-0.0245923
7	3.95604	-0.0141589
7	5.93407	0
7	7.91209	0
7	9.89011	0
7	11.8681	0
7	13.8462	0
7	15.8242	0
7	17.8022	0
7	19.7802	0
7	21.7582	0
7	23.7363	0
7	25.7143	0
7	27.6923	0
7	29.6703	0
7	31.6484	0
7	33.6264	-0.00066742
7	35.6044	-0.000593885
7	37.5824	-0.0418501
7	39.5604	0.122466
7	41.5385	10.3861
7	43.5165	0
7	45.4945	0
7	47.4725	0
7	49.4505	0
7	51.4286	0
7	53.4066	2.64938e-07
7	55.3846	3.85935e-05
7	57.3626	0.00129492
7	59.3407	0
7	61.3187	0
7	63.2967	52.5524
7	65.2747	62.1336
7	67.2527	77.5075
7	69.2308	75.805
7	71.2088	69.3186
7	73.1868	64.0924
7	75.1648	55.9714
7	77.1429	56.3194
7	79.1209	62.1277
7	81.0989	0.376536
7	83.0769	0.417036
7	85.0549	0.456101
7	87.033	0.474098
7	89.011	0
9	-89.011	0
9	-87.033	0
9	-85.0549	0
9	-83.0769	0
9	-81.0989	0
9	-79.1209	0
9	-77.1429	0
9	-75.1648	0
9	-73.1868	0
9	-71.2088	0
9	-69.2308	39.5724
9	-67.2527	31.3744
9	-65.2747	27.1351
9	-63.2967	31.1132
9	-61.3187	28.5683
9	-59.3407	23.8133
9	-57.3626	20.7319
9	-55.3846	25.585
9	-53.4066	43.814
9	-51.4286	57.1865
9	-49.4505	57.3616
9	-47.4725	56.7136
9	-45.4945	64.7156
9	-43.5165	78.6724
9	-41.5385	70.5844
9	-39.5604	87.8651
9	-37.5824	113.586
9	-35.6044	138.429
9	-33.6264	108.823
9	-31.6484	39.3428
9	-29.6703	2.81753
9	-27.6923	6.34204
9	-25.7143	4.30504
9	-23.7363	1.55666
9	-21.7582	0.00338063
9	-19.7802	-0.120465
9	-17.8022	-0.168821
9	-15.8242	-0.00170491
9	-13.8462	0.000170934
9	-11.8681	-0.0897012
9	-9.89011	-0.0989671
9	-7.91209	-0.0584466
9	-5.93407	-0.0775909
9	-3.95604	-0.126815
9	-1.97802	-0.0538602
9	0	-0.0272462
9	1.97802	-0.0165528
9	3.95604	-0.01949
9	5.93407	0
9	7.91209	0
9	9.89011	0
9	11.8681	0
9	13.8462	0
9	15.8242	0
9	17.8022	0
9	19.7802	0
9	21.7582	0
9	23.7363	0
9	25.7143	0
9	27.6923	0
9	29.6703	0
9	31.6484	0
9	33.6264	-0.000704401
9	35.6044	-0.000449149
9	37.5824	0
9	39.5604	0
9	41.5385	0
9	43.5165	0
9	45.4945	0
9	47.4725	0
9	49.4505	0
9	51.4286	0
9	53.4066	0
9	55.3846	0
9	57.3626	0
9	59.3407	0
9	61.3187	0
9	63.2967	0
9	65.2747	59.5031
9	67.2527	71.5084
9	69.2308	75.4157
9	71.2088	67.844
9	73.1868	62.2166
9	75.1648	61.8472
9	77.1429	58.7264
9	79.1209	51.9075
9	81.0989	0.313134
9	83.0769	0.324422
9	85.0549	0.452287
9	87.033	0.473992
9	89.011	0
11	-89.011	0
11	-87.033	0
11	-85.0549	0
11	-83.0769	0
11	-81.0989	0
11	-79.1209	0
11	-77.1429	0
11	-75.1648	0
11	-73.1868	0
11	-71.2088	0
11	-69.2308	40.731
11	-67.2527	32.244
11	-65.2747	25.4065
11	-63.2967	29.2499
11	-61.3187	27.5064
11	-59.3407	25.71
11	-57.3626	24.6259
11	-55.3846	28.4159
11	-53.4066	44.9257
11	-51.4286	54.0284
11	-49.4505	57.2673
11	-47.4725	57.4573
11	-45.4945	60.3112
11	-43.5165	66.6181
11	-41.5385	55.4856
11	-39.5604	73.715
11	-37.5824	109.821
11	-35.6044	140.493
11	-33.6264	93.6317
11	-31.6484	15.479
11	-29.6703	4.55128
11	-27.6923	5.1571
11	-25.7143	-0.11396
11	-23.7363	-0.233836
11	-21.7582	-0.29322
11	-19.7802	-0.0953574
11	-17.8022	-0.000985256
11	-15.8242	0.00125039
11	-13.8462	0.000479315
11	-11.8681	-0.055215
11	-9.89011	-0.107939
11	-7.91209	-0.0832346
11	-5.93407	-0.245345
11	-3.95604	-0.010315
11	-1.97802	0
11	0	0
11	1.97802	0
11	3.95604	0
11	5.93407	0
11	7.91209	0
11	9.89011	0
11	11.8681	0
11	13.8462	0
11	15.8242	0
11	17.8022	0
11	19.7802	0
11	21.7582	0
11	23.7363	0
11	25.7143	0
11	27.6923	0
11	29.6703	0
11	31.6484	0
11	33.6264	0
11	35.6044	0
11	37.5824	0
11	39.5604	0.0536259
11	41.5385	0
11	43.5165	0
11	45.4945	0
11	47.4725	0
11	49.4505	0
11	51.4286	0
11	53.4066	0
11	55.3846	0
11	57.3626	0
11	59.3407	0
11	61.3187	0
11	63.2967	0
11	65.2747	0.91185
11	67.2527	45.7537
11	69.2308	66.1403
11	71.2088	69.8871
11	73.1868	61.8213
11	75.1648	61.1064
11	77.1429	64.603
11	79.1209	57.9717
11	81.0989	0.298725
11	83.0769	0.308205
11	85.0549	0.451101
11	87.033	0.474928
11	89.011	0
13	-89.011	0
13	-87.033	0
13	-85.0549	0
13	-83.0769	0
13	-81.0989	0
13	-79.1209	0
13	-77.1429	0
13	-75.1648	0
13	-73.1868	0
13	-71.2088	0
13	-69.2308	39.323
13	-67.2527	32.0117
13	-65.2747	23.8912
13	-63.2967	27.454
13	-61.3187	27.0046
13	-59.3407	26.5676
13	-57.3626	23.7595
13	-55.3846	30.6432
13	-53.4066	44.9855
13	-51.4286	52.3353
13	-49.4505	51.276
13	-47.4725	49.5098
13	-45.4945	52.4319
13	-43.5165	53.6299
13	-41.5385	47.1392
13	-39.5604	53.4436
13	-37.5824	96.2739
13	-35.6044	131.755
13	-33.6264	80.3828
13	-31.6484	-0.467958
13	-29.6703	1.26046
13	-27.6923	-0.173507
13	-25.7143	-0.354262
13	-23.7363	-0.103059
13	-21.7582	0.0041407
13	-19.7802	0
13	-17.8022	0
13	-15.8242	0
13	-13.8462	0
13	-11.8681	0.000198532
13	-9.89011	-0.066614
13	-7.91209	-0.0719794
13	-5.93407	0
13	-3.95604	0
13	-1.97802	0
13	0	0
13	1.97802	0
13	3.95604	0
13	5.93407	0
13	7.91209	0
13	9.89011	0
13	11.8681	0
13	13.8462	0
13	15.8242	0
13	17.8022	0
13	19.7802	0
13	21.7582	0
13	23.7363	0
13	25.7143	0
13	27.6923	0
13	29.6703	0
13	31.6484	0
13	33.6264	-0.00597562
13	35.6044	-0.000944768
13	37.5824	0.414208
13	39.5604	2.22958
13	41.5385	0
13	43.5165	0
13	45.4945	0
13	47.4725	0
13	49.4505	0
13	51.4286	0
13	53.4066	0
13	55.3846	0
13	57.3626	0
13	59.3407	0
13	61.3187	0
13	63.2967	0
13	65.2747	0
13	67.2527	0.849997
13	69.2308	51.9183
13	71.2088	55.4735
13	73.1868	62.0739
13	75.1648	54.9717
13	77.1429	63.6275
13	79.1209	0
13	81.0989	0.289075
13	83.0769	0.30041
13	85.0549	0.452564
13	87.033	0.477669
13	89.011	0
15	-89.011	0
15	-87.033	0
15	-85.0549	0
15	-83.0769	0
15	-81.0989	0
15	-79.1209	0
15	-77.1429	0
15	-75.1648	0
15	-73.1868	0
15	-71.2088	0
15	-69.2308	41.0749
15	-67.2527	30.9521
15	-65.2747	24.7535
15	-63.2967	24.6562
15	-61.3187	27.7199
15	-59.3407	31.6914
15	-57.3626	25.8155
15	-55.3846	31.8415
15	-53.4066	45.2997
15	-51.4286	50.3618
15	-49.4505	46.6789
15	-47.4725	45.9619
15	-45.4945	47.5795
15	-43.5165	49.9294
15	-41.5385	49.8519
15	-39.5604	49.3426
15	-37.5824	109.058
15	-35.6044	110.271
15	-33.6264	6.1638
15	-31.6484	0.133633
15	-29.6703	-0.265557
15	-27.6923	-0.728609
15	-25.7143	0
15	-23.7363	0
15	-21.7582	0
15	-19.7802	0
15	-17.8022	0
15	-15.8242	0
15	-13.8462	0
15	-11.8681	0
15	-9.89011	0
15	-7.91209	0
15	-5.93407	0
15	-3.95604	0
15	-1.97802	0
15	0	0
15	1.97802	0
15	3.95604	0
15	5.93407	0
15	7.91209	0
15	9.89011	0
15	11.8681	0
15	13.8462	0
15	15.8242	0
15	17.8022	0
15	19.7802	0
15	21.7582	0
15	23.7363	0
15	25.7143	0
15	27.6923	0
15	29.6703	0
15	31.6484	0
15	33.6264	0.0015518
15	35.6044	0
15	37.5824	0
15	39.5604	0
15	41.5385	0
15	43.5165	0
15	45.4945	0
15	47.4725	0
15	49.4505	0
15	51.4286	0
15	53.4066	0
15	55.3846	0
15	57.3626	0
15	59.3407	0
15	61.3187	0
15	63.2967	0
15	65.2747	0
15	67.2527	0
15	69.2308	0.910916
15	71.2088	52.3583
15	73.1868	47.1663
15	75.1648	40.333
15	77.1429	50.4915
15	79.1209	0
15	81.0989	0.294268
15	83.0769	0.304378
15	85.0549	0.457965
15	87.033	0.482602
15	89.011	0
17	-89.011	0
17	-87.033	0
17	-85.0549	0
17	-83.0769	0
17	-81.0989	0
17	-79.1209	0
17	-77.1429	0
17	-75.1648	0
17	-73.1868	0
17	-71.2088	0
17	-69.2308	39.668
17	-67.2527	27.9296
17	-65.2747	22.4199
17	-63.2967	24.515
17	-61.3187	30.4014
17	-59.3407	31.5253
17	-57.3626	26.6341
17	-55.3846	33.6835
17	-53.4066	43.703
17	-51.4286	47.1752
17	-49.4505	41.4398
17	-47.4725	42.6328
17	-45.4945	44.3099
17	-43.5165	43.3533
17	-41.5385	44.4987
17	-39.5604	34.8362
17	-37.5824	12.0311
17	-35.6044	1.32634
17	-33.6264	-0.174057
17	-31.6484	-0.15216
17	-29.6703	-0.827944
17	-27.6923	0
17	-25.7143	0
17	-23.7363	0
17	-21.7582	0
17	-19.7802	0
17	-17.8022	0
17	-15.8242	0
17	-13.8462	0
17	-11.8681	0
17	-9.89011	0
17	-7.91209	0
17	-5.93407	0
17	-3.95604	0
17	-1.97802	0
17	0	0
17	1.97802	0
17	3.95604	0
17	5.93407	0
17	7.91209	0
17	9.89011	0
17	11.8681	0
17	13.8462	0
17	15.8242	0
17	17.8022	0
17	19.7802	0
17	21.7582	0
17	23.7363	0
17	25.7143	0
17	27.6923	0
17	29.6703	0
17	31.6484	11.579
17	33.6264	0
17	35.6044	0
17	37.5824	0.247071
17	39.5604	0
17	41.5385	0
17	43.5165	0
17	45.4945	0
17	47.4725	0
17	49.4505	0
17	51.4286	0
17	53.4066	0
17	55.3846	0
17	57.3626	0
17	59.3407	0
17	61.3187	0
17	63.2967	0
17	65.2747	0
17	67.2527	0
17	69.2308	0.536957
17	71.2088	50.3965
17	73.1868	48.2258
17	75.1648	35.1819
17	77.1429	0
17	79.1209	0
17	81.0989	0.302585
17	83.0769	0.316757
17	85.0549	0.461369
17	87.033	0.478076
17	89.011	0
19	-89.011	0
19	-87.033	0
19	-85.0549	0
19	-83.0769	0
19	-81.0989	0
19	-79.1209	0
19	-77.1429	0
19	-75.1648	0
19	-73.1868	0
19	-71.2088	0
19	-69.2308	35.3444
19	-67.2527	25.4043
19	-65.2747	20.0716
19	-63.2967	23.844
19	-61.3187	26.6133
19	-59.3407	27.7347
19	-57.3626	26.5937
19	-55.3846	34.1462
19	-53.4066	42.8723
19	-51.4286	47.5778
19	-49.4505	41.6763
19	-47.4725	38.4485
19	-45.4945	41.6705
19	-43.5165	37.6269
19	-41.5385	9.52501
19	-39.5604	0.879109
19	-37.5824	0.209637
19	-35.6044	-0.146385
19	-33.6264	0
19	-31.6484	0
19	-29.6703	0
19	-27.6923	0
19	-25.7143	0
19	-23.7363	0
19	-21.7582	0
19	-19.7802	0
19	-17.8022	0
19	-15.8242	0
19	-13.8462	0
19	-11.8681	0
19	-9.89011	0
19	-7.91209	0
19	-5.93407	0
19	-3.95604	0
19	-1.97802	0
19	0	0
19	1.97802	0
19	3.95604	0
19	5.93407	0
19	7.91209	0
19	9.89011	0
19	11.8681	0
19	13.8462	0
19	15.8242	0
19	17.8022	0
19	19.7802	0
19	21.7582	0
19	23.7363	0
19	25.7143	0
19	27.6923	0
19	29.6703	0
19	31.6484	0.420994
19	33.6264	4.07394
19	35.6044	0.255061
19	37.5824	0.711131
19	39.5604	0
19	41.5385	0
19	43.5165	0
19	45.4945	0
19	47.4725	0
19	49.4505	0
19	51.4286	0
19	53.4066	0
19	55.3846	0
19	57.3626	0
19	59.3407	0
19	61.3187	0
19	63.2967	0
19	65.2747	0
19	67.2527	0
19	69.2308	0
19	71.2088	51.8531
19	73.1868	49.999
19	75.1648	38.8727
19	77.1429	41.6388
19	79.1209	32.1674
19	81.0989	0.304268
19	83.0769	0.351158
19	85.0549	0.45268
19	87.033	0.471307
19	89.011	0
21	-89.011	0
21	-87.033	0
21	-85.0549	0
21	-83.0769	0
21	-81.0989	0
21	-79.1209	0
21	-77.1429	0
21	-75.1648	0
21	-73.1868	0
21	-71.2088	0
21	-69.2308	32.3451
21	-67.2527	23.1116
21	-65.2747	19.5731
21	-63.2967	25.023
21	-61.3187	29.2334
21	-59.3407	24.6081
21	-57.3626	26.3847
21	-55.3846	35.9471
21	-53.4066	43.0641
21	-51.4286	47.965
21	-49.4505	44.7238
21	-47.4725	41.4444
21	-45.4945	40.2184
21	-43.5165	33.6162
21	-41.5385	8.45092
21	-39.5604	1.09955
21	-37.5824	-0.478658
21	-35.6044	-0.203553
21	-33.6264	0
21	-31.6484	0
21	-29.6703	0
21	-27.6923	0
21	-25.7143	0
21	-23.7363	0
21	-21.7582	0
21	-19.7802	0
21	-17.8022	0
21	-15.8242	0
21	-13.8462	0
21	-11.8681	0
21	-9.89011	0
21	-7.91209	0
21	-5.93407	0
21	-3.95604	0
21	-1.97802	0
21	0	0
21	1.97802	0
21	3.95604	0
21	5.93407	0
21	7.91209	0
21	9.89011	0
21	11.8681	0
21	13.8462	0
21	15.8242	0
21	17.8022	0
21	19.7802	0
21	21.7582	0
21	23.7363	0
21	25.7143	0
21	27.6923	0
21	29.6703	0
21	31.6484	0
21	33.6264	30.5601
21	35.6044	6.56753
21	37.5824	2.25077
21	39.5604	0
21	41.5385	0
21	43.5165	0
21	45.4945	0
21	47.4725	0
21	49.4505	0
21	51.4286	0
21	53.4066	0
21	55.3846	0
21	57.3626	0
21	59.3407	0
21	61.3187	0
21	63.2967	0
21	65.2747	0
21	67.2527	0
21	69.2308	0
21	71.2088	56.5494
21	73.1868	59.5211
21	75.1648	42.4231
21	77.1429	39.8097
21	79.1209	30.5978
21	81.0989	0.305163
21	83.0769	0.322223
21	85.0549	0.427328
21	87.033	0.466995
21	89.011	0
23	-89.011	0
23	-87.033	0
23	-85.0549	0
23	-83.0769	0
23	-81.0989	0
23	-79.1209	0
23	-77.1429	0
23	-75.1648	0
23	-73.1868	0
23	-71.2088	0
23	-69.2308	33.4866
23	-67.2527	21.5144
23	-65.2747	18.7882
23	-63.2967	24.1369
23	-61.3187	23.4257
23	-59.3407	22.3399
23	-57.3626	30.1125
23	-55.3846	36.9546
23	-53.4066	45.7525
23	-51.4286	51.5852
23	-49.4505	49.9976
23	-47.4725	44.5717
23	-45.4945	37.6739
23	-43.5165	29.6338
23	-41.5385	30.1308
23	-39.5604	23.7531
23	-37.5824	25.3935
23	-35.6044	-0.0834622
23	-33.6264	0
23	-31.6484	0
23	-29.6703	0
23	-27.6923	0
23	-25.7143	0
23	-23.7363	0
23	-21.7582	0
23	-19.7802	0
23	-17.8022	0
23	-15.8242	0
23	-13.8462	0
23	-11.8681	0
23	-9.89011	0
23	-7.91209	0
23	-5.93407	0
23	-3.95604	0
23	-1.97802	0
23	0	0
23	1.97802	0
23	3.95604	0
23	5.93407	0
23	7.91209	0
23	9.89011	0
23	11.8681	0
23	13.8462	0
23	15.8242	0
23	17.8022	0
23	19.7802	0
23	21.7582	0
23	23.7363	0
23	25.7143	0
23	27.6923	0
23	29.6703	0
23	31.6484	0
23	33.6264	30.438
23	35.6044	4.75876
23	37.5824	0
23	39.5604	0
23	41.5385	0
23	43.5165	0
23	45.4945	0
23	47.4725	0
23	49.4505	0
23	51.4286	0
23	53.4066	0
23	55.3846	0
23	57.3626	0
23	59.3407	0
23	61.3187	0
23	63.2967	0
23	65.2747	0
23	67.2527	0
23	69.2308	0
23	71.2088	62.9176
23	73.1868	70.3268
23	75.1648	44.9776
23	77.1429	41.6883
23	79.1209	28.9464
23	81.0989	0.298379
23	83.0769	0.312654
23	85.0549	0.4118
23	87.033	0.465732
23	89.011	0
25	-89.011	0
25	-87.033	0
25	-85.0549	0
25	-83.0769	0
25	-81.0989	0
25	-79.1209	0
25	-77.1429	0
25	-75.1648	0
25	-73.1868	0
25	-71.2088	0
25	-69.2308	34.8629
25	-67.2527	23.1978
25	-65.2747	19.2424
25	-63.2967	23.637
25	-61.3187	29.6879
25	-59.3407	28.827
25	-57.3626	30.401
25	-55.3846	38.7687
25	-53.4066	43.7181
25	-51.4286	53.8445
25	-49.4505	47.0051
25	-47.4725	42.4571
25	-45.4945	38.4739
25	-43.5165	34.7155
25	-41.5385	46.6399
25	-39.5604	90.8743
25	-37.5824	-0.149769
25	-35.6044	-0.471446
25	-33.6264	0
25	-31.6484	0
25	-29.6703	0
25	-27.6923	0
25	-25.7143	0
25	-23.7363	0
25	-21.7582	0
25	-19.7802	0
25	-17.8022	0
25	-15.8242	0
25	-13.8462	0
25	-11.8681	0
25	-9.89011	0
25	-7.91209	0
25	-5.93407	0
25	-3.95604	0
25	-1.97802	0
25	0	0
25	1.97802	0
25	3.95604	0
25	5.93407	0
25	7.91209	0
25	9.89011	0
25	11.8681	0
25	13.8462	0
25	15.8242	0
25	17.8022	0
25	19.7802	0
25	21.7582	0
25	23.7363	0
25	25.7143	0
25	27.6923	0
25	29.6703	0
25	31.6484	0
25	33.6264	2.5997
25	35.6044	7.2619
25	37.5824	40.6471
25	39.5604	0
25	41.5385	0
25	43.5165	0
25	45.4945	0
25	47.4725	0
25	49.4505	0
25	51.4286	0
25	53.4066	0
25	55.3846	0
25	57.3626	0
25	59.3407	0
25	61.3187	0
25	63.2967	0
25	65.2747	0
25	67.2527	0
25	69.2308	0
25	71.2088	63.5105
25	73.1868	71.8925
25	75.1648	46.1057
25	77.1429	42.499
25	79.1209	25.7566
25	81.0989	0.278214
25	83.0769	0.309203
25	85.0549	0.441553
25	87.033	0.469134
25	89.011	0
27	-89.011	0
27	-87.033	0
27	-85.0549	0
27	-83.0769	0
27	-81.0989	0
27	-79.1209	0
27	-77.1429	0
27	-75.1648	0
27	-73.1868	0
27	-71.2088	0
27	-69.2308	37.4607
27	-67.2527	28.4549
27	-65.2747	20.1269
27	-63.2967	23.0852
27	-61.3187	27.7502
27	-59.3407	28.3779
27	-57.3626	31.5863
27	-55.3846	36.7893
27	-53.4066	46.226
27	-51.4286	48.3952
27	-49.4505	43.1807
27	-47.4725	39.7172
27	-45.4945	41.2064
27	-43.5165	41.1553
27	-41.5385	39.9546
27	-39.5604	82.0885
27	-37.5824	1.95011
27	-35.6044	-1.19924
27	-33.6264	-0.346622
27	-31.6484	0
27	-29.6703	0
27	-27.6923	0
27	-25.7143	0
27	-23.7363	0
27	-21.7582	0
27	-19.7802	0
27	-17.8022	0
27	-15.8242	0
27	-13.8462	0
27	-11.8681	0
27	-9.89011	0
27	-7.91209	0
27	-5.93407	0
27	-3.95604	0
27	-1.97802	0
27	0	0
27	1.97802	0
27	3.95604	0
27	5.93407	0
27	7.91209	0
27	9.89011	0
27	11.8681	0
27	13.8462	0
27	15.8242	0
27	17.8022	0
27	19.7802	0
27	21.7582	0
27	23.7363	0
27	25.7143	0
27	27.6923	0
27	29.6703	0
27	31.6484	0
27	33.6264	0
27	35.6044	2.99711
27	37.5824	17.5213
27	39.5604	0
27	41.5385	0
27	43.5165	0
27	45.4945	0
27	47.4725	0
27	49.4505	0
27	51.4286	0
27	53.4066	0
27	55.3846	0
27	57.3626	0
27	59.3407	0
27	61.3187	0
27	63.2967	0
27	65.2747	0
27	67.2527	0
27	69.2308	0
27	71.2088	61.7146
27	73.1868	75.4091
27	75.1648	47.8237
27	77.1429	39.7961
27	79.1209	27.3096
27	81.0989	0.273347
27	83.0769	0.310917
27	85.0549	0.459487
27	87.033	0.472415
27	89.011	0
29	-89.011	0
29	-87.033	0
29	-85.0549	0
29	-83.0769	0
29	-81.0989	0
29	-79.1209	0
29	-77.1429	0
29	-75.1648	0
29	-73.1868	0
29	-71.2088	0
29	-69.2308	35.2264
29	-67.2527	29.5055
29	-65.2747	20.619
29	-63.2967	22.2357
29	-61.3187	28.1354
29	-59.3407	28.2561
29	-57.3626	32.9001
29	-55.3846	36.5574
29	-53.4066	42.7027
29	-51.4286	46.5928
29	-49.4505	42.7416
29	-47.4725	39.6982
29	-45.4945	46.3697
29	-43.5165	46.5662
29	-41.5385	40.2031
29	-39.5604	36.6398
29	-37.5824	78.5383
29	-35.6044	74.9168
29	-33.6264	1.34617
29	-31.6484	0
29	-29.6703	0
29	-27.6923	0
29	-25.7143	0
29	-23.7363	0
29	-21.7582	0
29	-19.7802	0
29	-17.8022	0
29	-15.8242	0
29	-13.8462	0
29	-11.8681	0
29	-9.89011	0
29	-7.91209	0
29	-5.93407	0
29	-3.95604	0
29	-1.97802	0
29	0	0
29	1.97802	0
29	3.95604	0
29	5.93407	0
29	7.91209	0
29	9.89011	0
29	11.8681	0
29	13.8462	0
29	15.8242	0
29	17.8022	0
29	19.7802	0
29	21.7582	0
29	23.7363	0
29	25.7143	0
29	27.6923	0
29	29.6703	0
29	31.6484	0
29	33.6264	0
29	35.6044	1.69324
29	37.5824	0
29	39.5604	0
29	41.5385	0
29	43.5165	0
29	45.4945	0
29	47.4725	0
29	49.4505	0
29	51.4286	0
29	53.4066	0
29	55.3846	0
29	57.3626	0
29	59.3407	0
29	61.3187	0
29	63.2967	0
29	65.2747	0
29	67.2527	0
29	69.2308	0
29	71.2088	64.0846
29	73.1868	75.0853
29	75.1648	52.9135
29	77.1429	46.967
29	79.1209	27.6618
29	81.0989	0.277372
29	83.0769	0.323098
29	85.0549	0.463661
29	87.033	0.472321
29	89.011	0
31	-89.011	0
31	-87.033	0
31	-85.0549	0
31	-83.0769	0
31	-81.0989	0
31	-79.1209	0
31	-77.1429	0
31	-75.1648	0
31	-73.1868	0
31	-71.2088	0
31	-69.2308	35.4021
31	-67.2527	30.5916
31	-65.2747	20.8767
31	-63.2967	26.4626
31	-61.3187	26.61
31	-59.3407	28.6588
31	-57.3626	33.5109
31	-55.3846	38.525
31	-53.4066	40.223
31	-51.4286	39.4379
31	-49.4505	41.3577
31	-47.4725	44.4275
31	-45.4945	55.7392
31	-43.5165	46.4384
31	-41.5385	37.5227
31	-39.5604	45.2854
31	-37.5824	111.552
31	-35.6044	103.506
31	-33.6264	1.55699
31	-31.6484	-0.12905
31	-29.6703	0
31	-27.6923	0
31	-25.7143	0
31	-23.7363	0
31	-21.7582	0
31	-19.7802	0
31	-17.8022	0
31	-15.8242	0
31	-13.8462	0
31	-11.8681	0
31	-9.89011	0
31	-7.91209	0
31	-5.93407	0
31	-3.95604	0
31	-1.97802	0
31	0	0
31	1.97802	0
31	3.95604	0
31	5.93407	0
31	7.91209	0
31	9.89011	0
31	11.8681	0
31	13.8462	0
31	15.8242	0
31	17.8022	0
31	19.7802	0
31	21.7582	0
31	23.7363	0
31	25.7143	0
31	27.6923	0
31	29.6703	0
31	31.6484	0
31	33.6264	0
31	35.6044	2.32526
31	37.5824	0
31	39.5604	0
31	41.5385	0
31	43.5165	0
31	45.4945	0
31	47.4725	0
31	49.4505	0
31	51.4286	0
31	53.4066	0
31	55.3846	0
31	57.3626	0
31	59.3407	0
31	61.3187	0
31	63.2967	0
31	65.2747	0
31	67.2527	0
31	69.2308	0
31	71.2088	61.8649
31	73.1868	62.5224
31	75.1648	58.6358
31	77.1429	50.7516
31	79.1209	27.5306
31	81.0989	0.281523
31	83.0769	0.341424
31	85.0549	0.464412
31	87.033	0.471983
31	89.011	0
33	-89.011	0
33	-87.033	0
33	-85.0549	0
33	-83.0769	0
33	-81.0989	0
33	-79.1209	0
33	-77.1429	0
33	-75.1648	0
33	-73.1868	0
33	-71.2088	0
33	-69.2308	0
33	-67.2527	30.9775
33	-65.2747	21.301
33	-63.2967	25.74
33	-61.3187	26.1996
33	-59.3407	28.9638
33	-57.3626	35.8457
33	-55.3846	40.4624
33	-53.4066	41.6834
33	-51.4286	40.7372
33	-49.4505	43.9959
33	-47.4725	50.8683
33	-45.4945	57.591
33	-43.5165	52.0972
33	-41.5385	48.5764
33	-39.5604	57.8365
33	-37.5824	122.012
33	-35.6044	119.68
33	-33.6264	23.2554
33	-31.6484	0.770298
33	-29.6703	0.0296451
33	-27.6923	0.0370526
33	-25.7143	0.0886273
33	-23.7363	0
33	-21.7582	0
33	-19.7802	0
33	-17.8022	0
33	-15.8242	0
33	-13.8462	0
33	-11.8681	0
33	-9.89011	0
33	-7.91209	0
33	-5.93407	0
33	-3.95604	0
33	-1.97802	0
33	0	0
33	1.97802	0
33	3.95604	0
33	5.93407	0
33	7.91209	0
33	9.89011	0
33	11.8681	0
33	13.8462	0
33	15.8242	0
33	17.8022	0
33	19.7802	0
33	21.7582	0
33	23.7363	0
33	25.7143	0
33	27.6923	0
33	29.6703	0
33	31.6484	0
33	33.6264	2.88317
33	35.6044	6.82678
33	37.5824	0
33	39.5604	0
33	41.5385	0
33	43.5165	0
33	45.4945	0
33	47.4725	0
33	49.4505	0
33	51.4286	0
33	53.4066	0
33	55.3846	0
33	57.3626	0
33	59.3407	0
33	61.3187	0
33	63.2967	0
33	65.2747	0
33	67.2527	0
33	69.2308	0
33	71.2088	73.2253
33	73.1868	56.0849
33	75.1648	54.5404
33	77.1429	48.4105
33	79.1209	27.1331
33	81.0989	0.286564
33	83.0769	0.334717
33	85.0549	0.462859
33	87.033	0.471661
33	89.011	0
35	-89.011	0
35	-87.033	0
35	-85.0549	0
35	-83.0769	0
35	-81.0989	0
35	-79.1209	0
35	-77.1429	0
35	-75.1648	0
35	-73.1868	0
35	-71.2088	0
35	-69.2308	0.484889
35	-67.2527	28.6647
35	-65.2747	23.1245
35	-63.2967	24.9728
35	-61.3187	26.9855
35	-59.3407	30.9226
35	-57.3626	36.3689
35	-55.3846	42.3025
35	-53.4066	43.7793
35	-51.4286	43.6913
35	-49.4505	47.4865
35	-47.4725	51.7555
35	-45.4945	50.565
35	-43.5165	45.5818
35	-41.5385	43.2565
35	-39.5604	55.1012
35	-37.5824	114.705
35	-35.6044	115.06
35	-33.6264	61.245
35	-31.6484	1.1355
35	-29.6703	0.234841
35	-27.6923	0.00383326
35	-25.7143	0.0241051
35	-23.7363	0
35	-21.7582	0
35	-19.7802	0
35	-17.8022	0
35	-15.8242	0
35	-13.8462	0
35	-11.8681	0
35	-9.89011	0
35	-7.91209	0
35	-5.93407	0
35	-3.95604	0
35	-1.97802	0
35	0	0
35	1.97802	0
35	3.95604	0
35	5.93407	0
35	7.91209	0
35	9.89011	0
35	11.8681	0
35	13.8462	0
35	15.8242	0
35	17.8022	0
35	19.7802	0
35	21.7582	0
35	23.7363	0
35	25.7143	0
35	27.6923	0
35	29.6703	0
35	31.6484	0
35	33.6264	17.6847
35	35.6044	43.5819
35	37.5824	0
35	39.5604	0
35	41.5385	0
35	43.5165	0
35	45.4945	0
35	47.4725	0
35	49.4505	0
35	51.4286	0
35	53.4066	0
35	55.3846	0
35	57.3626	0
35	59.3407	0
35	61.3187	0
35	63.2967	0
35	65.2747	0
35	67.2527	0
35	69.2308	0.969168
35	71.2088	65.4573
35	73.1868	55.4179
35	75.1648	52.4796
35	77.1429	43.2685
35	79.1209	26.3485
35	81.0989	0.291224
35	83.0769	0.326548
35	85.0549	0.458193
35	87.033	0.469737
35	89.011	0
37	-89.011	0
37	-87.033	0
37	-85.0549	0
37	-83.0769	0
37	-81.0989	0
37	-79.1209	0
37	-77.1429	0
37	-75.1648	0
37	-73.1868	0
37	-71.2088	0
37	-69.2308	30.1709
37	-67.2527	31.7471
37	-65.2747	20.9712
37	-63.2967	24.8816
37	-61.3187	25.8004
37	-59.3407	33.1153
37	-57.3626	36.4102
37	-55.3846	41.9106
37	-53.4066	43.8389
37	-51.4286	45.7237
37	-49.4505	47.8266
37	-47.4725	45.0705
37	-45.4945	40.9632
37	-43.5165	33.7908
37	-41.5385	35.534
37	-39.5604	43.8067
37	-37.5824	108.482
37	-35.6044	135.626
37	-33.6264	102.518
37	-31.6484	1.16233
37	-29.6703	0.432933
37	-27.6923	1.04751
37	-25.7143	0.0920489
37	-23.7363	0.0290406
37	-21.7582	-0.00455342
37	-19.7802	0.16433
37	-17.8022	0
37	-15.8242	0
37	-13.8462	0
37	-11.8681	0
37	-9.89011	0
37	-7.91209	0
37	-5.93407	0
37	-3.95604	0
37	-1.97802	0
37	0	0
37	1.97802	0
37	3.95604	0
37	5.93407	0
37	7.91209	0
37	9.89011	0
37	11.8681	0
37	13.8462	0
37	15.8242	0
37	17.8022	0
37	19.7802	0
37	21.7582	0
37	23.7363	0
37	25.7143	0
37	27.6923	0
37	29.6703	0
37	31.6484	0
37	33.6264	0
37	35.6044	0
37	37.5824	0
37	39.5604	0
37	41.5385	0
37	43.5165	0
37	45.4945	0
37	47.4725	0
37	49.4505	0
37	51.4286	0
37	53.4066	0
37	55.3846	0
37	57.3626	0
37	59.3407	0
37	61.3187	0
37	63.2967	0
37	65.2747	0
37	67.2527	0
37	69.2308	59.2324
37	71.2088	55.7582
37	73.1868	47.0093
37	75.1648	50.5265
37	77.1429	43.4219
37	79.1209	26.6565
37	81.0989	0.298442
37	83.0769	0.335487
37	85.0549	0.443315
37	87.033	0.465195
37	89.011	0
39	-89.011	0
39	-87.033	0
39	-85.0549	0
39	-83.0769	0
39	-81.0989	0
39	-79.1209	0
39	-77.1429	0
39	-75.1648	0
39	-73.1868	0
39	-71.2088	0
39	-69.2308	0.477358
39	-67.2527	28.2782
39	-65.2747	25.881
39	-63.2967	26.8989
39	-61.3187	25.9025
39	-59.3407	31.6403
39	-57.3626	35.7331
39	-55.3846	40.5937
39	-53.4066	42.9138
39	-51.4286	43.8367
39	-49.4505	44.9281
39	-47.4725	41.5667
39	-45.4945	37.7195
39	-43.5165	34.712
39	-41.5385	41.158
39	-39.5604	73.1319
39	-37.5824	122.022
39	-35.6044	155.263
39	-33.6264	94.3499
39	-31.6484	1.39975
39	-29.6703	0.606403
39	-27.6923	1.50654
39	-25.7143	0.118013
39	-23.7363	0.0371654
39	-21.7582	-0.00112216
39	-19.7802	-0.0116811
39	-17.8022	0.092109
39	-15.8242	0
39	-13.8462	0
39	-11.8681	0
39	-9.89011	0
39	-7.91209	0
39	-5.93407	0
39	-3.95604	0
39	-1.97802	0
39	0	0
39	1.97802	0
39	3.95604	0
39	5.93407	0
39	7.91209	0
39	9.89011	0
39	11.8681	0
39	13.8462	0
39	15.8242	0
39	17.8022	0
39	19.7802	0
39	21.7582	0
39	23.7363	0
39	25.7143	0
39	27.6923	0
39	29.6703	0
39	31.6484	0
39	33.6264	0
39	35.6044	0
39	37.5824	0
39	39.5604	0
39	41.5385	0
39	43.5165	0
39	45.4945	0
39	47.4725	0
39	49.4505	0
39	51.4286	0
39	53.4066	0
39	55.3846	0
39	57.3626	0
39	59.3407	0
39	61.3187	0
39	63.2967	0
39	65.2747	0
39	67.2527	0
39	69.2308	57.8441
39	71.2088	57.7199
39	73.1868	61.8129
39	75.1648	57.171
39	77.1429	46.9669
39	79.1209	25.1723
39	81.0989	0.301169
39	83.0769	0.347569
39	85.0549	0.427256
39	87.033	0.461679
39	89.011	0
41	-89.011	0
41	-87.033	0
41	-85.0549	0
41	-83.0769	0
41	-81.0989	0
41	-79.1209	0
41	-77.1429	0
41	-75.1648	0
41	-73.1868	0
41	-71.2088	0
41	-69.2308	0
41	-67.2527	26.7894
41	-65.2747	27.2726
41	-63.2967	25.2608
41	-61.3187	25.8538
41	-59.3407	29.8402
41	-57.3626	32.498
41	-55.3846	41.0035
41	-53.4066	46.7295
41	-51.4286	44.7393
41	-49.4505	40.7512
41	-47.4725	41.6936
41	-45.4945	40.7621
41	-43.5165	37.979
41	-41.5385	52.2577
41	-39.5604	99.8766
41	-37.5824	149.627
41	-35.6044	147.697
41	-33.6264	76.6284
41	-31.6484	1.27668
41	-29.6703	0.680309
41	-27.6923	0.321912
41	-25.7143	0.0939091
41	-23.7363	0.0153323
41	-21.7582	-0.0653168
41	-19.7802	-0.0685938
41	-17.8022	0.0501878
41	-15.8242	0.180018
41	-13.8462	0.35087
41	-11.8681	0.53884
41	-9.89011	0.365137
41	-7.91209	0.310981
41	-5.93407	0.216298
41	-3.95604	0.23039
41	-1.97802	0
41	0	0
41	1.97802	0
41	3.95604	0
41	5.93407	0
41	7.91209	0
41	9.89011	0
41	11.8681	0
41	13.8462	0
41	15.8242	0
41	17.8022	0
41	19.7802	0
41	21.7582	0
41	23.7363	0
41	25.7143	0
41	27.6923	0
41	29.6703	0
41	31.6484	0
41	33.6264	0
41	35.6044	0
41	37.5824	0
41	39.5604	0
41	41.5385	0
41	43.5165	0
41	45.4945	0
41	47.4725	0
41	49.4505	0
41	51.4286	0
41	53.4066	0
41	55.3846	0
41	57.3626	0
41	59.3407	0
41	61.3187	0
41	63.2967	0
41	65.2747	0
41	67.2527	0
41	69.2308	58.6457
41	71.2088	56.414
41	73.1868	67.2263
41	75.1648	66.5557
41	77.1429	48.4864
41	79.1209	24.3198
41	81.0989	0.300711
41	83.0769	0.358545
41	85.0549	0.428813
41	87.033	0.461743
41	89.011	0
43	-89.011	0
43	-87.033	0
43	-85.0549	0
43	-83.0769	0
43	-81.0989	0
43	-79.1209	0
43	-77.1429	0
43	-75.1648	0
43	-73.1868	0
43	-71.2088	0
43	-69.2308	0
43	-67.2527	28.7648
43	-65.2747	27.7968
43	-63.2967	25.1042
43	-61.3187	25.0451
43	-59.3407	27.8684
43	-57.3626	32.2298
43	-55.3846	40.6122
43	-53.4066	47.5753
43	-51.4286	48.2919
43	-49.4505	43.4543
43	-47.4725	42.7698
43	-45.4945	44.535
43	-43.5165	37.6311
43	-41.5385	57.1474
43	-39.5604	110.392
43	-37.5824	147.638
43	-35.6044	109.678
43	-33.6264	72.9411
43	-31.6484	1.10321
43	-29.6703	0.697143
43	-27.6923	0.190109
43	-25.7143	-0.0286458
43	-23.7363	-0.0500656
43	-21.7582	-0.132542
43	-19.7802	-0.0902003
43	-17.8022	0.0126288
43	-15.8242	0.0979502
43	-13.8462	0.125679
43	-11.8681	0.202253
43	-9.89011	0.289867
43	-7.91209	0.261903
43	-5.93407	0.168197
43	-3.95604	0.15049
43	-1.97802	0.0435634
43	0	0.0330836
43	1.97802	0
43	3.95604	0
43	5.93407	0
43	7.91209	0
43	9.89011	0
43	11.8681	0
43	13.8462	0
43	15.8242	0
43	17.8022	0
43	19.7802	0
43	21.7582	0
43	23.7363	0
43	25.7143	0
43	27.6923	0
43	29.6703	0
43	31.6484	0
43	33.6264	0
43	35.6044	0
43	37.5824	0
43	39.5604	0
43	41.5385	0
43	43.5165	0
43	45.4945	0
43	47.4725	0
43	49.4505	0
43	51.4286	0
43	53.4066	0
43	55.3846	0
43	57.3626	0
43	59.3407	0
43	61.3187	0
43	63.2967	0
43	65.2747	0
43	67.2527	0
43	69.2308	56.7221
43	71.2088	52.581
43	73.1868	66.6733
43	75.1648	69.8365
43	77.1429	48.0599
43	79.1209	23.6165
43	81.0989	0.302382
43	83.0769	0.389557
[truncated: 14,381 more rows]

## Sheet: EDFig7d
lon	lat	sDOCexp (mg C/m2/day)		CbPM 24 hour
1	-89.011	0
1	-87.033	0
1	-85.0549	0
1	-83.0769	0
1	-81.0989	0
1	-79.1209	0
1	-77.1429	0
1	-75.1648	0
1	-73.1868	0
1	-71.2088	1.75655
1	-69.2308	13.9905
1	-67.2527	16.3447
1	-65.2747	15.2204
1	-63.2967	12.8769
1	-61.3187	11.6285
1	-59.3407	12.0778
1	-57.3626	12.6322
1	-55.3846	11.9306
1	-53.4066	12.4535
1	-51.4286	13.5996
1	-49.4505	15.4607
1	-47.4725	16.2096
1	-45.4945	15.9173
1	-43.5165	14.6449
1	-41.5385	16.084
1	-39.5604	16.9888
1	-37.5824	15.586
1	-35.6044	13.0983
1	-33.6264	11.1656
1	-31.6484	11.014
1	-29.6703	10.9596
1	-27.6923	10.793
1	-25.7143	13.6089
1	-23.7363	17.0385
1	-21.7582	21.0342
1	-19.7802	24.3152
1	-17.8022	27.341
1	-15.8242	28.4035
1	-13.8462	17.2545
1	-11.8681	14.1845
1	-9.89011	11.4749
1	-7.91209	9.58228
1	-5.93407	8.75523
1	-3.95604	10.1467
1	-1.97802	9.38827
1	0	7.57148
1	1.97802	6.23944
1	3.95604	7.30299
1	5.93407	13.8284
1	7.91209	0
1	9.89011	0
1	11.8681	0
1	13.8462	0
1	15.8242	0
1	17.8022	0
1	19.7802	0
1	21.7582	0
1	23.7363	0
1	25.7143	0
1	27.6923	0
1	29.6703	0
1	31.6484	0
1	33.6264	1.5558
1	35.6044	6.19321
1	37.5824	0
1	39.5604	0
1	41.5385	0
1	43.5165	0
1	45.4945	0
1	47.4725	0
1	49.4505	0
1	51.4286	1.96891
1	53.4066	2.61528
1	55.3846	2.54259
1	57.3626	6.45223
1	59.3407	12.8515
1	61.3187	18.4678
1	63.2967	21.3482
1	65.2747	20.3031
1	67.2527	17.5497
1	69.2308	15.0117
1	71.2088	13.3006
1	73.1868	14.0226
1	75.1648	15.7992
1	77.1429	16.3478
1	79.1209	15.1286
1	81.0989	14.0928
1	83.0769	1.28085
1	85.0549	1.11754
1	87.033	1.02873
1	89.011	0
3	-89.011	0
3	-87.033	0
3	-85.0549	0
3	-83.0769	0
3	-81.0989	0
3	-79.1209	0
3	-77.1429	0
3	-75.1648	0
3	-73.1868	0
3	-71.2088	0
3	-69.2308	13.5833
3	-67.2527	16.0196
3	-65.2747	14.2777
3	-63.2967	12.3824
3	-61.3187	10.8923
3	-59.3407	11.7709
3	-57.3626	12.4975
3	-55.3846	11.8508
3	-53.4066	12.3689
3	-51.4286	13.4486
3	-49.4505	15.4448
3	-47.4725	16.0463
3	-45.4945	15.7106
3	-43.5165	14.3788
3	-41.5385	15.7537
3	-39.5604	16.184
3	-37.5824	14.585
3	-35.6044	11.4637
3	-33.6264	10.463
3	-31.6484	11.6374
3	-29.6703	11.2301
3	-27.6923	12.251
3	-25.7143	14.7987
3	-23.7363	18.4831
3	-21.7582	22.5815
3	-19.7802	25.6497
3	-17.8022	28.8506
3	-15.8242	26.9397
3	-13.8462	22.6584
3	-11.8681	17.558
3	-9.89011	11.4249
3	-7.91209	7.96564
3	-5.93407	9.99278
3	-3.95604	9.96206
3	-1.97802	9.71473
3	0	8.08071
3	1.97802	7.56215
3	3.95604	9.26862
3	5.93407	14.7173
3	7.91209	0
3	9.89011	0
3	11.8681	0
3	13.8462	0
3	15.8242	0
3	17.8022	0
3	19.7802	0
3	21.7582	0
3	23.7363	0
3	25.7143	0
3	27.6923	0
3	29.6703	0
3	31.6484	0
3	33.6264	2.19287
3	35.6044	9.60548
3	37.5824	0
3	39.5604	0
3	41.5385	0
3	43.5165	0
3	45.4945	0
3	47.4725	0
3	49.4505	0
3	51.4286	2.03312
3	53.4066	2.63538
3	55.3846	3.04132
3	57.3626	5.33859
3	59.3407	11.3555
3	61.3187	15.4408
3	63.2967	18.5128
3	65.2747	19.6619
3	67.2527	18.2201
3	69.2308	14.7529
3	71.2088	12.8963
3	73.1868	13.5671
3	75.1648	15.0541
3	77.1429	15.5934
3	79.1209	14.7259
3	81.0989	13.6811
3	83.0769	1.25745
3	85.0549	1.11297
3	87.033	1.0293
3	89.011	0
5	-89.011	0
5	-87.033	0
5	-85.0549	0
5	-83.0769	0
5	-81.0989	0
5	-79.1209	0
5	-77.1429	0
5	-75.1648	0
5	-73.1868	0
5	-71.2088	0
5	-69.2308	11.9612
5	-67.2527	16.0441
5	-65.2747	14.0765
5	-63.2967	11.8869
5	-61.3187	10.594
5	-59.3407	11.6072
5	-57.3626	12.2209
5	-55.3846	11.8926
5	-53.4066	12.3416
5	-51.4286	13.058
5	-49.4505	14.9032
5	-47.4725	16.022
5	-45.4945	16.3818
5	-43.5165	15.0037
5	-41.5385	15.6998
5	-39.5604	15.8569
5	-37.5824	14.2143
5	-35.6044	10.645
5	-33.6264	9.57268
5	-31.6484	12.2311
5	-29.6703	11.2621
5	-27.6923	13.9904
5	-25.7143	16.6739
5	-23.7363	20.5283
5	-21.7582	24.1934
5	-19.7802	26.7871
5	-17.8022	26.6469
5	-15.8242	28.9227
5	-13.8462	25.4727
5	-11.8681	19.5771
5	-9.89011	12.3104
5	-7.91209	10.826
5	-5.93407	11.128
5	-3.95604	11.8875
5	-1.97802	11.491
5	0	10.1613
5	1.97802	9.40618
5	3.95604	11.8957
5	5.93407	0
5	7.91209	0
5	9.89011	0
5	11.8681	0
5	13.8462	0
5	15.8242	0
5	17.8022	0
5	19.7802	0
5	21.7582	0
5	23.7363	0
5	25.7143	0
5	27.6923	0
5	29.6703	0
5	31.6484	0
5	33.6264	2.78849
5	35.6044	14.6905
5	37.5824	15.3112
5	39.5604	15.1887
5	41.5385	24.9151
5	43.5165	0
5	45.4945	0
5	47.4725	0
5	49.4505	0
5	51.4286	0
5	53.4066	2.62416
5	55.3846	3.40535
5	57.3626	4.49547
5	59.3407	8.39001
5	61.3187	0
5	63.2967	15.2962
5	65.2747	19.2165
5	67.2527	19.9118
5	69.2308	14.9015
5	71.2088	12.9705
5	73.1868	12.9979
5	75.1648	14.2713
5	77.1429	14.0263
5	79.1209	13.2325
5	81.0989	12.9112
5	83.0769	1.23415
5	85.0549	1.10844
5	87.033	1.02994
5	89.011	0
7	-89.011	0
7	-87.033	0
7	-85.0549	0
7	-83.0769	0
7	-81.0989	0
7	-79.1209	0
7	-77.1429	0
7	-75.1648	0
7	-73.1868	0
7	-71.2088	0
7	-69.2308	11.6744
7	-67.2527	15.8795
7	-65.2747	13.2564
7	-63.2967	11.5834
7	-61.3187	10.8046
7	-59.3407	11.3674
7	-57.3626	12.2328
7	-55.3846	12.2042
7	-53.4066	12.3752
7	-51.4286	13.1011
7	-49.4505	14.8983
7	-47.4725	15.5161
7	-45.4945	16.5016
7	-43.5165	15.8053
7	-41.5385	16.1326
7	-39.5604	15.8645
7	-37.5824	14.4635
7	-35.6044	11.4211
7	-33.6264	10.8347
7	-31.6484	12.9997
7	-29.6703	12.3658
7	-27.6923	16.005
7	-25.7143	17.7938
7	-23.7363	21.371
7	-21.7582	24.4242
7	-19.7802	25.7302
7	-17.8022	29.4005
7	-15.8242	30.263
7	-13.8462	26.7948
7	-11.8681	19.528
7	-9.89011	14.2315
7	-7.91209	12.1627
7	-5.93407	13.0583
7	-3.95604	13.2871
7	-1.97802	13.5942
7	0	13.2092
7	1.97802	11.7144
7	3.95604	13.4788
7	5.93407	0
7	7.91209	0
7	9.89011	0
7	11.8681	0
7	13.8462	0
7	15.8242	0
7	17.8022	0
7	19.7802	0
7	21.7582	0
7	23.7363	0
7	25.7143	0
7	27.6923	0
7	29.6703	0
7	31.6484	0
7	33.6264	3.3831
7	35.6044	16.5599
7	37.5824	14.9695
7	39.5604	17.2229
7	41.5385	24.8774
7	43.5165	0
7	45.4945	0
7	47.4725	0
7	49.4505	0
7	51.4286	0
7	53.4066	2.57697
7	55.3846	3.22939
7	57.3626	3.88534
7	59.3407	0
7	61.3187	0
7	63.2967	12.9052
7	65.2747	15.8276
7	67.2527	18.9964
7	69.2308	14.8325
7	71.2088	13.1126
7	73.1868	12.4954
7	75.1648	13.6705
7	77.1429	13.8832
7	79.1209	12.5099
7	81.0989	12.1552
7	83.0769	4.84791
7	85.0549	1.1036
7	87.033	1.03052
7	89.011	0
9	-89.011	0
9	-87.033	0
9	-85.0549	0
9	-83.0769	0
9	-81.0989	0
9	-79.1209	0
9	-77.1429	0
9	-75.1648	0
9	-73.1868	0
9	-71.2088	0
9	-69.2308	10.577
9	-67.2527	15.0414
9	-65.2747	13.4417
9	-63.2967	11.7706
9	-61.3187	11.0778
9	-59.3407	10.8713
9	-57.3626	11.6196
9	-55.3846	12.2529
9	-53.4066	12.3906
9	-51.4286	13.3636
9	-49.4505	14.7251
9	-47.4725	15.6411
9	-45.4945	15.2495
9	-43.5165	15.256
9	-41.5385	17.3655
9	-39.5604	17.7416
9	-37.5824	14.7284
9	-35.6044	11.3948
9	-33.6264	13.6643
9	-31.6484	14.4887
9	-29.6703	14.1258
9	-27.6923	17.276
9	-25.7143	18.565
9	-23.7363	21.1407
9	-21.7582	21.9803
9	-19.7802	25.0091
9	-17.8022	29.7036
9	-15.8242	29.9313
9	-13.8462	24.8206
9	-11.8681	21.6593
9	-9.89011	17.1114
9	-7.91209	15.5517
9	-5.93407	17.6382
9	-3.95604	18.532
9	-1.97802	17.721
9	0	19.5009
9	1.97802	15.4383
9	3.95604	13.9332
9	5.93407	0
9	7.91209	0
9	9.89011	0
9	11.8681	0
9	13.8462	0
9	15.8242	0
9	17.8022	0
9	19.7802	0
9	21.7582	0
9	23.7363	0
9	25.7143	0
9	27.6923	0
9	29.6703	0
9	31.6484	0
9	33.6264	4.7708
9	35.6044	23.6745
9	37.5824	17.8882
9	39.5604	23.2758
9	41.5385	0
9	43.5165	0
9	45.4945	0
9	47.4725	0
9	49.4505	0
9	51.4286	0
9	53.4066	0
9	55.3846	0
9	57.3626	0
9	59.3407	0
9	61.3187	0
9	63.2967	0
9	65.2747	13.6214
9	67.2527	15.7344
9	69.2308	14.0305
9	71.2088	13.556
9	73.1868	12.8811
9	75.1648	13.6373
9	77.1429	13.2988
9	79.1209	12.4287
9	81.0989	11.4795
9	83.0769	4.44466
9	85.0549	1.09804
9	87.033	1.03125
9	89.011	0
11	-89.011	0
11	-87.033	0
11	-85.0549	0
11	-83.0769	0
11	-81.0989	0
11	-79.1209	0
11	-77.1429	0
11	-75.1648	0
11	-73.1868	0
11	-71.2088	0
11	-69.2308	10.844
11	-67.2527	14.6796
11	-65.2747	13.2646
11	-63.2967	12.0839
11	-61.3187	11.0785
11	-59.3407	10.7832
11	-57.3626	10.9117
11	-55.3846	11.9218
11	-53.4066	12.3433
11	-51.4286	13.3093
11	-49.4505	14.3971
11	-47.4725	15.2904
11	-45.4945	14.7897
11	-43.5165	16.4737
11	-41.5385	18.6015
11	-39.5604	18.6016
11	-37.5824	15.6481
11	-35.6044	13.2498
11	-33.6264	16.1567
11	-31.6484	13.1459
11	-29.6703	14.1018
11	-27.6923	16.3833
11	-25.7143	17.0765
11	-23.7363	21.2436
11	-21.7582	22.7777
11	-19.7802	27.2714
11	-17.8022	29.6482
11	-15.8242	30.3291
11	-13.8462	26.8595
11	-11.8681	24.7876
11	-9.89011	20.8738
11	-7.91209	20.3793
11	-5.93407	23.1936
11	-3.95604	26.906
11	-1.97802	0
11	0	0
11	1.97802	0
11	3.95604	0
11	5.93407	0
11	7.91209	0
11	9.89011	0
11	11.8681	0
11	13.8462	0
11	15.8242	0
11	17.8022	0
11	19.7802	0
11	21.7582	0
11	23.7363	0
11	25.7143	0
11	27.6923	0
11	29.6703	0
11	31.6484	0
11	33.6264	41.1394
11	35.6044	23.2324
11	37.5824	27.7523
11	39.5604	22.9858
11	41.5385	0
11	43.5165	0
11	45.4945	0
11	47.4725	0
11	49.4505	0
11	51.4286	0
11	53.4066	0
11	55.3846	0
11	57.3626	0
11	59.3407	0
11	61.3187	0
11	63.2967	0
11	65.2747	12.0612
11	67.2527	12.8124
11	69.2308	13.108
11	71.2088	14.143
11	73.1868	13.6536
11	75.1648	13.0901
11	77.1429	11.7441
11	79.1209	12.6346
11	81.0989	10.9666
11	83.0769	7.7039
11	85.0549	1.09281
11	87.033	1.0324
11	89.011	0
13	-89.011	0
13	-87.033	0
13	-85.0549	0
13	-83.0769	0
13	-81.0989	0
13	-79.1209	0
13	-77.1429	0
13	-75.1648	0
13	-73.1868	0
13	-71.2088	0
13	-69.2308	9.7945
13	-67.2527	13.1102
13	-65.2747	13.5213
13	-63.2967	12.0522
13	-61.3187	11.3715
13	-59.3407	10.9712
13	-57.3626	10.8236
13	-55.3846	11.8635
13	-53.4066	12.3039
13	-51.4286	12.7591
13	-49.4505	13.4295
13	-47.4725	14.826
13	-45.4945	15.7823
13	-43.5165	17.8225
13	-41.5385	20.1097
13	-39.5604	20.0834
13	-37.5824	16.821
13	-35.6044	15.634
13	-33.6264	13.5485
13	-31.6484	10.1153
13	-29.6703	13.1103
13	-27.6923	14.2273
13	-25.7143	19.6513
13	-23.7363	26.2299
13	-21.7582	28.5566
13	-19.7802	0
13	-17.8022	0
13	-15.8242	0
13	-13.8462	0
13	-11.8681	29.7354
13	-9.89011	26.6162
13	-7.91209	23.7239
13	-5.93407	0
13	-3.95604	0
13	-1.97802	0
13	0	0
13	1.97802	0
13	3.95604	0
13	5.93407	0
13	7.91209	0
13	9.89011	0
13	11.8681	0
13	13.8462	0
13	15.8242	0
13	17.8022	0
13	19.7802	0
13	21.7582	0
13	23.7363	0
13	25.7143	0
13	27.6923	0
13	29.6703	0
13	31.6484	0
13	33.6264	22.9978
13	35.6044	16.3564
13	37.5824	17.7784
13	39.5604	13.6623
13	41.5385	0
13	43.5165	0
13	45.4945	0
13	47.4725	0
13	49.4505	0
13	51.4286	0
13	53.4066	0
13	55.3846	0
13	57.3626	0
13	59.3407	0
13	61.3187	0
13	63.2967	0
13	65.2747	0
13	67.2527	11.4052
13	69.2308	11.7081
13	71.2088	13.9486
13	73.1868	13.3027
13	75.1648	12.1858
13	77.1429	11.362
13	79.1209	0
13	81.0989	10.7008
13	83.0769	9.60815
13	85.0549	1.08865
13	87.033	1.03412
13	89.011	0
15	-89.011	0
15	-87.033	0
15	-85.0549	0
15	-83.0769	0
15	-81.0989	0
15	-79.1209	0
15	-77.1429	0
15	-75.1648	0
15	-73.1868	0
15	-71.2088	0
15	-69.2308	10.0258
15	-67.2527	12.7283
15	-65.2747	13.026
15	-63.2967	12.3402
15	-61.3187	12.0017
15	-59.3407	11.3024
15	-57.3626	11.0328
15	-55.3846	11.7896
15	-53.4066	12.46
15	-51.4286	12.8507
15	-49.4505	13.0927
15	-47.4725	14.6939
15	-45.4945	16.1182
15	-43.5165	18.6693
15	-41.5385	20.9315
15	-39.5604	17.7054
15	-37.5824	12.5159
15	-35.6044	10.3902
15	-33.6264	9.68934
15	-31.6484	10.9528
15	-29.6703	18.049
15	-27.6923	18.7206
15	-25.7143	0
15	-23.7363	0
15	-21.7582	0
15	-19.7802	0
15	-17.8022	0
15	-15.8242	0
15	-13.8462	0
15	-11.8681	0
15	-9.89011	0
15	-7.91209	0
15	-5.93407	0
15	-3.95604	0
15	-1.97802	0
15	0	0
15	1.97802	0
15	3.95604	0
15	5.93407	0
15	7.91209	0
15	9.89011	0
15	11.8681	0
15	13.8462	0
15	15.8242	0
15	17.8022	0
15	19.7802	0
15	21.7582	0
15	23.7363	0
15	25.7143	0
15	27.6923	0
15	29.6703	0
15	31.6484	0
15	33.6264	22.0902
15	35.6044	29.8728
15	37.5824	0
15	39.5604	0
15	41.5385	0
15	43.5165	0
15	45.4945	0
15	47.4725	0
15	49.4505	0
15	51.4286	0
15	53.4066	0
15	55.3846	0
15	57.3626	0
15	59.3407	0
15	61.3187	0
15	63.2967	0
15	65.2747	0
15	67.2527	0
15	69.2308	10.1884
15	71.2088	12.721
15	73.1868	11.9341
15	75.1648	11.4541
15	77.1429	11.7955
15	79.1209	0
15	81.0989	10.3871
15	83.0769	9.69457
15	85.0549	1.08548
15	87.033	1.03576
15	89.011	0
17	-89.011	0
17	-87.033	0
17	-85.0549	0
17	-83.0769	0
17	-81.0989	0
17	-79.1209	0
17	-77.1429	0
17	-75.1648	0
17	-73.1868	0
17	-71.2088	0
17	-69.2308	11.2851
17	-67.2527	12.0859
17	-65.2747	12.3386
17	-63.2967	12.3147
17	-61.3187	12.433
17	-59.3407	11.4291
17	-57.3626	11.1483
17	-55.3846	12.0216
17	-53.4066	12.3917
17	-51.4286	12.7013
17	-49.4505	12.8751
17	-47.4725	14.9325
17	-45.4945	16.6078
17	-43.5165	19.8029
17	-41.5385	21.664
17	-39.5604	15.0208
17	-37.5824	9.62398
17	-35.6044	5.67941
17	-33.6264	10.4277
17	-31.6484	22.6963
17	-29.6703	22.4248
17	-27.6923	0
17	-25.7143	0
17	-23.7363	0
17	-21.7582	0
17	-19.7802	0
17	-17.8022	0
17	-15.8242	0
17	-13.8462	0
17	-11.8681	0
17	-9.89011	0
17	-7.91209	0
17	-5.93407	0
17	-3.95604	0
17	-1.97802	0
17	0	0
17	1.97802	0
17	3.95604	0
17	5.93407	0
17	7.91209	0
17	9.89011	0
17	11.8681	0
17	13.8462	0
17	15.8242	0
17	17.8022	0
17	19.7802	0
17	21.7582	0
17	23.7363	0
17	25.7143	0
17	27.6923	0
17	29.6703	0
17	31.6484	16.1404
17	33.6264	40.2353
17	35.6044	38.2586
17	37.5824	18.8812
17	39.5604	31.1743
17	41.5385	60.1417
17	43.5165	0
17	45.4945	0
17	47.4725	0
17	49.4505	0
17	51.4286	0
17	53.4066	0
17	55.3846	0
17	57.3626	0
17	59.3407	0
17	61.3187	0
17	63.2967	0
17	65.2747	0
17	67.2527	0
17	69.2308	9.31747
17	71.2088	11.6351
17	73.1868	11.5582
17	75.1648	12.9241
17	77.1429	0
17	79.1209	0
17	81.0989	9.92883
17	83.0769	9.17509
17	85.0549	1.08266
17	87.033	1.03392
17	89.011	0
19	-89.011	0
19	-87.033	0
19	-85.0549	0
19	-83.0769	0
19	-81.0989	0
19	-79.1209	0
19	-77.1429	0
19	-75.1648	0
19	-73.1868	0
19	-71.2088	0
19	-69.2308	10.8122
19	-67.2527	11.3829
19	-65.2747	11.6491
19	-63.2967	12.2561
19	-61.3187	11.9615
19	-59.3407	11.4073
19	-57.3626	11.1671
19	-55.3846	12.1725
19	-53.4066	12.3133
19	-51.4286	12.4899
19	-49.4505	13.1416
19	-47.4725	15.2418
19	-45.4945	17.137
19	-43.5165	20.4014
19	-41.5385	22.6279
19	-39.5604	12.7565
19	-37.5824	7.24459
19	-35.6044	7.00545
19	-33.6264	0
19	-31.6484	0
19	-29.6703	0
19	-27.6923	0
19	-25.7143	0
19	-23.7363	0
19	-21.7582	0
19	-19.7802	0
19	-17.8022	0
19	-15.8242	0
19	-13.8462	0
19	-11.8681	0
19	-9.89011	0
19	-7.91209	0
19	-5.93407	0
19	-3.95604	0
19	-1.97802	0
19	0	0
19	1.97802	0
19	3.95604	0
19	5.93407	0
19	7.91209	0
19	9.89011	0
19	11.8681	0
19	13.8462	0
19	15.8242	0
19	17.8022	0
19	19.7802	0
19	21.7582	0
19	23.7363	0
19	25.7143	0
19	27.6923	0
19	29.6703	0
19	31.6484	7.08993
19	33.6264	16.4934
19	35.6044	22.1216
19	37.5824	18.2878
19	39.5604	36.5981
19	41.5385	26.7966
19	43.5165	0
19	45.4945	0
19	47.4725	0
19	49.4505	0
19	51.4286	0
19	53.4066	0
19	55.3846	0
19	57.3626	0
19	59.3407	0
19	61.3187	0
19	63.2967	0
19	65.2747	0
19	67.2527	0
19	69.2308	0
19	71.2088	11.6179
19	73.1868	11.9445
19	75.1648	14.4036
19	77.1429	13.2463
19	79.1209	10.7054
19	81.0989	9.19226
19	83.0769	5.19161
19	85.0549	1.08021
19	87.033	1.03121
19	89.011	0
21	-89.011	0
21	-87.033	0
21	-85.0549	0
21	-83.0769	0
21	-81.0989	0
21	-79.1209	0
21	-77.1429	0
21	-75.1648	0
21	-73.1868	0
21	-71.2088	0
21	-69.2308	11.7615
21	-67.2527	11.0643
21	-65.2747	11.5297
21	-63.2967	12.1808
21	-61.3187	11.3423
21	-59.3407	11.1789
21	-57.3626	11.1891
21	-55.3846	12.1686
21	-53.4066	12.411
21	-51.4286	12.433
21	-49.4505	13.7811
21	-47.4725	15.2038
21	-45.4945	16.647
21	-43.5165	21.2685
21	-41.5385	22.4823
21	-39.5604	11.1605
21	-37.5824	11.3606
21	-35.6044	6.28872
21	-33.6264	0
21	-31.6484	0
21	-29.6703	0
21	-27.6923	0
21	-25.7143	0
21	-23.7363	0
21	-21.7582	0
21	-19.7802	0
21	-17.8022	0
21	-15.8242	0
21	-13.8462	0
21	-11.8681	0
21	-9.89011	0
21	-7.91209	0
21	-5.93407	0
21	-3.95604	0
21	-1.97802	0
21	0	0
21	1.97802	0
21	3.95604	0
21	5.93407	0
21	7.91209	0
21	9.89011	0
21	11.8681	0
21	13.8462	0
21	15.8242	0
21	17.8022	0
21	19.7802	0
21	21.7582	0
21	23.7363	0
21	25.7143	0
21	27.6923	0
21	29.6703	0
21	31.6484	0
21	33.6264	8.85857
21	35.6044	11.5524
21	37.5824	10.8633
21	39.5604	0
21	41.5385	0
21	43.5165	0
21	45.4945	0
21	47.4725	0
21	49.4505	0
21	51.4286	0
21	53.4066	0
21	55.3846	0
21	57.3626	0
21	59.3407	0
21	61.3187	0
21	63.2967	0
21	65.2747	0
21	67.2527	0
21	69.2308	0
21	71.2088	11.767
21	73.1868	12.4166
21	75.1648	15.2323
21	77.1429	15.0145
21	79.1209	10.2941
21	81.0989	9.18696
21	83.0769	4.75082
21	85.0549	1.07739
21	87.033	1.0288
21	89.011	0
23	-89.011	0
23	-87.033	0
23	-85.0549	0
23	-83.0769	0
23	-81.0989	0
23	-79.1209	0
23	-77.1429	0
23	-75.1648	0
23	-73.1868	0
23	-71.2088	0
23	-69.2308	11.8457
23	-67.2527	11.1972
23	-65.2747	11.8331
23	-63.2967	11.9496
23	-61.3187	11.0522
23	-59.3407	10.9145
23	-57.3626	11.1346
23	-55.3846	12.0223
23	-53.4066	12.0579
23	-51.4286	11.8927
23	-49.4505	13.6616
23	-47.4725	15.4797
23	-45.4945	17.646
23	-43.5165	22.3956
23	-41.5385	24.5716
23	-39.5604	16.179
23	-37.5824	14.3005
23	-35.6044	7.82339
23	-33.6264	0
23	-31.6484	0
23	-29.6703	0
23	-27.6923	0
23	-25.7143	0
23	-23.7363	0
23	-21.7582	0
23	-19.7802	0
23	-17.8022	0
23	-15.8242	0
23	-13.8462	0
23	-11.8681	0
23	-9.89011	0
23	-7.91209	0
23	-5.93407	0
23	-3.95604	0
23	-1.97802	0
23	0	0
23	1.97802	0
23	3.95604	0
23	5.93407	0
23	7.91209	0
23	9.89011	0
23	11.8681	0
23	13.8462	0
23	15.8242	0
23	17.8022	0
23	19.7802	0
23	21.7582	0
23	23.7363	0
23	25.7143	0
23	27.6923	0
23	29.6703	0
23	31.6484	0
23	33.6264	8.80612
23	35.6044	8.0319
23	37.5824	0
23	39.5604	0
23	41.5385	0
23	43.5165	0
23	45.4945	0
23	47.4725	0
23	49.4505	0
23	51.4286	0
23	53.4066	0
23	55.3846	0
23	57.3626	0
23	59.3407	0
23	61.3187	0
23	63.2967	0
23	65.2747	0
23	67.2527	0
23	69.2308	0
23	71.2088	11.6635
23	73.1868	12.1885
23	75.1648	15.1618
23	77.1429	15.0933
23	79.1209	9.24476
23	81.0989	8.57946
23	83.0769	1.10685
23	85.0549	1.0741
23	87.033	1.02684
23	89.011	0
25	-89.011	0
25	-87.033	0
25	-85.0549	0
25	-83.0769	0
25	-81.0989	0
25	-79.1209	0
25	-77.1429	0
25	-75.1648	0
25	-73.1868	0
25	-71.2088	0
25	-69.2308	11.9886
25	-67.2527	11.4936
25	-65.2747	11.393
25	-63.2967	11.7429
25	-61.3187	11.1825
25	-59.3407	11.0769
25	-57.3626	11.5806
25	-55.3846	12.6067
25	-53.4066	12.3847
25	-51.4286	11.6228
25	-49.4505	13.8069
25	-47.4725	15.6083
25	-45.4945	17.2427
25	-43.5165	22.5228
25	-41.5385	26.7265
25	-39.5604	21.2461
25	-37.5824	11.1144
25	-35.6044	6.53076
25	-33.6264	0
25	-31.6484	0
25	-29.6703	0
25	-27.6923	0
25	-25.7143	0
25	-23.7363	0
25	-21.7582	0
25	-19.7802	0
25	-17.8022	0
25	-15.8242	0
25	-13.8462	0
25	-11.8681	0
25	-9.89011	0
25	-7.91209	0
25	-5.93407	0
25	-3.95604	0
25	-1.97802	0
25	0	0
25	1.97802	0
25	3.95604	0
25	5.93407	0
25	7.91209	0
25	9.89011	0
25	11.8681	0
25	13.8462	0
25	15.8242	0
25	17.8022	0
25	19.7802	0
25	21.7582	0
25	23.7363	0
25	25.7143	0
25	27.6923	0
25	29.6703	0
25	31.6484	0
25	33.6264	14.9334
25	35.6044	12.0496
25	37.5824	7.69834
25	39.5604	0
25	41.5385	0
25	43.5165	0
25	45.4945	0
25	47.4725	0
25	49.4505	0
25	51.4286	0
25	53.4066	0
25	55.3846	0
25	57.3626	0
25	59.3407	0
25	61.3187	0
25	63.2967	0
25	65.2747	0
25	67.2527	0
25	69.2308	0
25	71.2088	11.7378
25	73.1868	11.8059
25	75.1648	15.2865
25	77.1429	13.3849
25	79.1209	8.44205
25	81.0989	8.13347
25	83.0769	6.57618
25	85.0549	1.07128
25	87.033	1.02529
25	89.011	0
27	-89.011	0
27	-87.033	0
27	-85.0549	0
27	-83.0769	0
27	-81.0989	0
27	-79.1209	0
27	-77.1429	0
27	-75.1648	0
27	-73.1868	0
27	-71.2088	0
27	-69.2308	11.57
27	-67.2527	11.8566
27	-65.2747	11.3985
27	-63.2967	11.6998
27	-61.3187	11.4208
27	-59.3407	11.3158
27	-57.3626	11.9235
27	-55.3846	12.5034
27	-53.4066	12.4689
27	-51.4286	11.9604
27	-49.4505	13.3534
27	-47.4725	15.0917
27	-45.4945	17.092
27	-43.5165	21.9184
27	-41.5385	27.7472
27	-39.5604	22.7055
27	-37.5824	8.05397
27	-35.6044	6.53543
27	-33.6264	6.43749
27	-31.6484	0
27	-29.6703	0
27	-27.6923	0
27	-25.7143	0
27	-23.7363	0
27	-21.7582	0
27	-19.7802	0
27	-17.8022	0
27	-15.8242	0
27	-13.8462	0
27	-11.8681	0
27	-9.89011	0
27	-7.91209	0
27	-5.93407	0
27	-3.95604	0
27	-1.97802	0
27	0	0
27	1.97802	0
27	3.95604	0
27	5.93407	0
27	7.91209	0
27	9.89011	0
27	11.8681	0
27	13.8462	0
27	15.8242	0
27	17.8022	0
27	19.7802	0
27	21.7582	0
27	23.7363	0
27	25.7143	0
27	27.6923	0
27	29.6703	0
27	31.6484	30.2091
27	33.6264	23.5367
27	35.6044	18.3625
27	37.5824	9.07826
27	39.5604	0
27	41.5385	0
27	43.5165	0
27	45.4945	0
27	47.4725	0
27	49.4505	0
27	51.4286	0
27	53.4066	0
27	55.3846	0
27	57.3626	0
27	59.3407	0
27	61.3187	0
27	63.2967	0
27	65.2747	0
27	67.2527	0
27	69.2308	0
27	71.2088	11.7358
27	73.1868	11.9879
27	75.1648	14.3961
27	77.1429	12.5375
27	79.1209	8.62908
27	81.0989	7.66616
27	83.0769	5.75006
27	85.0549	1.06947
27	87.033	1.02416
27	89.011	0
29	-89.011	0
29	-87.033	0
29	-85.0549	0
29	-83.0769	0
29	-81.0989	0
29	-79.1209	0
29	-77.1429	0
29	-75.1648	0
29	-73.1868	0
29	-71.2088	0
29	-69.2308	10.8611
29	-67.2527	12.7381
29	-65.2747	11.8435
29	-63.2967	11.2056
29	-61.3187	11.8071
29	-59.3407	11.8828
29	-57.3626	12.3033
29	-55.3846	12.5259
29	-53.4066	12.5155
29	-51.4286	12.2478
29	-49.4505	12.7706
29	-47.4725	15.2853
29	-45.4945	17.6034
29	-43.5165	20.751
29	-41.5385	24.0219
29	-39.5604	18.6389
29	-37.5824	8.16105
29	-35.6044	8.86632
29	-33.6264	3.18367
29	-31.6484	0
29	-29.6703	0
29	-27.6923	0
29	-25.7143	0
29	-23.7363	0
29	-21.7582	0
29	-19.7802	0
29	-17.8022	0
29	-15.8242	0
29	-13.8462	0
29	-11.8681	0
29	-9.89011	0
29	-7.91209	0
29	-5.93407	0
29	-3.95604	0
29	-1.97802	0
29	0	0
29	1.97802	0
29	3.95604	0
29	5.93407	0
29	7.91209	0
29	9.89011	0
29	11.8681	0
29	13.8462	0
29	15.8242	0
29	17.8022	0
29	19.7802	0
29	21.7582	0
29	23.7363	0
29	25.7143	0
29	27.6923	0
29	29.6703	0
29	31.6484	28.9535
29	33.6264	26.1328
29	35.6044	18.4491
29	37.5824	0
29	39.5604	0
29	41.5385	0
29	43.5165	0
29	45.4945	0
29	47.4725	0
29	49.4505	0
29	51.4286	0
29	53.4066	0
29	55.3846	0
29	57.3626	0
29	59.3407	0
29	61.3187	0
29	63.2967	0
29	65.2747	0
29	67.2527	0
29	69.2308	0
29	71.2088	11.0844
29	73.1868	12.4951
29	75.1648	13.4174
29	77.1429	13.8642
29	79.1209	8.80941
29	81.0989	7.71651
29	83.0769	6.57417
29	85.0549	1.06905
29	87.033	1.02284
29	89.011	0
31	-89.011	0
31	-87.033	0
31	-85.0549	0
31	-83.0769	0
31	-81.0989	0
31	-79.1209	0
31	-77.1429	0
31	-75.1648	0
31	-73.1868	0
31	-71.2088	0
31	-69.2308	10.1728
31	-67.2527	13.1113
31	-65.2747	12.2052
31	-63.2967	11.2221
31	-61.3187	11.9527
31	-59.3407	11.9153
31	-57.3626	12.4134
31	-55.3846	12.5973
31	-53.4066	12.1967
31	-51.4286	12.956
31	-49.4505	13.0279
31	-47.4725	16.0272
31	-45.4945	18.2652
31	-43.5165	20.6041
31	-41.5385	22.9692
31	-39.5604	17.6223
31	-37.5824	9.37742
31	-35.6044	9.8809
31	-33.6264	6.55089
31	-31.6484	4.57565
31	-29.6703	0
31	-27.6923	0
31	-25.7143	0
31	-23.7363	0
31	-21.7582	0
31	-19.7802	0
31	-17.8022	0
31	-15.8242	0
31	-13.8462	0
31	-11.8681	0
31	-9.89011	0
31	-7.91209	0
31	-5.93407	0
31	-3.95604	0
31	-1.97802	0
31	0	0
31	1.97802	0
31	3.95604	0
31	5.93407	0
31	7.91209	0
31	9.89011	0
31	11.8681	0
31	13.8462	0
31	15.8242	0
31	17.8022	0
31	19.7802	0
31	21.7582	0
31	23.7363	0
31	25.7143	0
31	27.6923	0
31	29.6703	0
31	31.6484	36.9886
31	33.6264	21.246
31	35.6044	14.0629
31	37.5824	0
31	39.5604	0
31	41.5385	0
31	43.5165	0
31	45.4945	0
31	47.4725	0
31	49.4505	0
31	51.4286	0
31	53.4066	0
31	55.3846	0
31	57.3626	0
31	59.3407	0
31	61.3187	0
31	63.2967	0
31	65.2747	0
31	67.2527	0
31	69.2308	0
31	71.2088	11.4505
31	73.1868	13.3259
31	75.1648	13.8882
31	77.1429	14.2506
31	79.1209	9.60202
31	81.0989	8.10916
31	83.0769	6.65994
31	85.0549	1.07015
31	87.033	1.02129
31	89.011	0
33	-89.011	0
33	-87.033	0
33	-85.0549	0
33	-83.0769	0
33	-81.0989	0
33	-79.1209	0
33	-77.1429	0
33	-75.1648	0
33	-73.1868	0
33	-71.2088	0
33	-69.2308	0
33	-67.2527	14.6102
33	-65.2747	13.8081
33	-63.2967	11.9867
33	-61.3187	12.2502
33	-59.3407	11.8947
33	-57.3626	12.4262
33	-55.3846	12.5767
33	-53.4066	12.538
33	-51.4286	13.297
33	-49.4505	13.3009
33	-47.4725	16.1903
33	-45.4945	18.5928
33	-43.5165	20.7943
33	-41.5385	21.8369
33	-39.5604	17.5642
33	-37.5824	8.47614
33	-35.6044	7.01215
33	-33.6264	8.20642
33	-31.6484	4.79835
33	-29.6703	7.13658
33	-27.6923	6.39666
33	-25.7143	6.4446
33	-23.7363	0
33	-21.7582	0
33	-19.7802	0
33	-17.8022	0
33	-15.8242	0
33	-13.8462	0
33	-11.8681	0
33	-9.89011	0
33	-7.91209	0
33	-5.93407	0
33	-3.95604	0
33	-1.97802	0
33	0	0
33	1.97802	0
33	3.95604	0
33	5.93407	0
33	7.91209	0
33	9.89011	0
33	11.8681	0
33	13.8462	0
33	15.8242	0
33	17.8022	0
33	19.7802	0
33	21.7582	0
33	23.7363	0
33	25.7143	0
33	27.6923	0
33	29.6703	0
33	31.6484	29.218
33	33.6264	13.8206
33	35.6044	9.07097
33	37.5824	0
33	39.5604	0
33	41.5385	0
33	43.5165	0
33	45.4945	0
33	47.4725	0
33	49.4505	0
33	51.4286	0
33	53.4066	0
33	55.3846	0
33	57.3626	0
33	59.3407	0
33	61.3187	0
33	63.2967	0
33	65.2747	0
33	67.2527	0
33	69.2308	0
33	71.2088	11.8872
33	73.1868	14.2921
33	75.1648	13.1447
33	77.1429	13.9486
33	79.1209	10.306
33	81.0989	8.38062
33	83.0769	5.99748
33	85.0549	1.07328
33	87.033	1.0197
33	89.011	0
35	-89.011	0
35	-87.033	0
35	-85.0549	0
35	-83.0769	0
35	-81.0989	0
35	-79.1209	0
35	-77.1429	0
35	-75.1648	0
35	-73.1868	0
35	-71.2088	0
35	-69.2308	13.8719
35	-67.2527	14.5221
35	-65.2747	13.5132
35	-63.2967	11.912
35	-61.3187	12.1441
35	-59.3407	11.8983
35	-57.3626	12.2368
35	-55.3846	12.054
35	-53.4066	12.3297
35	-51.4286	13.4926
35	-49.4505	14.5381
35	-47.4725	16.2522
35	-45.4945	18.7969
35	-43.5165	21.8265
35	-41.5385	21.8514
35	-39.5604	15.5003
35	-37.5824	9.04047
35	-35.6044	7.20131
35	-33.6264	6.4837
35	-31.6484	5.30999
35	-29.6703	6.49233
35	-27.6923	6.98686
35	-25.7143	7.22499
35	-23.7363	0
35	-21.7582	0
35	-19.7802	0
35	-17.8022	0
35	-15.8242	0
35	-13.8462	0
35	-11.8681	0
35	-9.89011	0
35	-7.91209	0
35	-5.93407	0
35	-3.95604	0
35	-1.97802	0
35	0	0
35	1.97802	0
35	3.95604	0
35	5.93407	0
35	7.91209	0
35	9.89011	0
35	11.8681	0
35	13.8462	0
35	15.8242	0
35	17.8022	0
35	19.7802	0
35	21.7582	0
35	23.7363	0
35	25.7143	0
35	27.6923	0
35	29.6703	0
35	31.6484	0
35	33.6264	8.27935
35	35.6044	6.38716
35	37.5824	0
35	39.5604	0
35	41.5385	0
35	43.5165	0
35	45.4945	0
35	47.4725	0
35	49.4505	0
35	51.4286	0
35	53.4066	0
35	55.3846	0
35	57.3626	0
35	59.3407	0
35	61.3187	0
35	63.2967	0
35	65.2747	0
35	67.2527	0
35	69.2308	10.1589
35	71.2088	12.0241
35	73.1868	13.7032
35	75.1648	12.5049
35	77.1429	14.372
35	79.1209	10.4349
35	81.0989	8.79513
35	83.0769	5.36482
35	85.0549	1.07839
35	87.033	1.01789
35	89.011	0
37	-89.011	0
37	-87.033	0
37	-85.0549	0
37	-83.0769	0
37	-81.0989	0
37	-79.1209	0
37	-77.1429	0
37	-75.1648	0
37	-73.1868	0
37	-71.2088	0
37	-69.2308	15.2643
37	-67.2527	15.6264
37	-65.2747	13.6611
37	-63.2967	12.7371
37	-61.3187	12.1258
37	-59.3407	11.6422
37	-57.3626	12.0512
37	-55.3846	11.8754
37	-53.4066	12.1324
37	-51.4286	13.1741
37	-49.4505	14.8486
37	-47.4725	16.5803
37	-45.4945	18.8377
37	-43.5165	21.5402
37	-41.5385	22.6272
37	-39.5604	16.8546
37	-37.5824	10.2621
37	-35.6044	7.29311
37	-33.6264	5.70338
37	-31.6484	4.2422
37	-29.6703	5.90375
37	-27.6923	9.113
37	-25.7143	7.52894
37	-23.7363	8.17857
37	-21.7582	5.58735
37	-19.7802	5.8198
37	-17.8022	0
37	-15.8242	0
37	-13.8462	0
37	-11.8681	0
37	-9.89011	0
37	-7.91209	0
37	-5.93407	0
37	-3.95604	0
37	-1.97802	0
37	0	0
37	1.97802	0
37	3.95604	0
37	5.93407	0
37	7.91209	0
37	9.89011	0
37	11.8681	0
37	13.8462	0
37	15.8242	0
37	17.8022	0
37	19.7802	0
37	21.7582	0
37	23.7363	0
37	25.7143	0
37	27.6923	0
37	29.6703	0
37	31.6484	0
37	33.6264	0
37	35.6044	0
37	37.5824	0
37	39.5604	0
37	41.5385	0
37	43.5165	0
37	45.4945	0
37	47.4725	0
37	49.4505	0
37	51.4286	0
37	53.4066	0
37	55.3846	0
37	57.3626	0
37	59.3407	0
37	61.3187	0
37	63.2967	0
37	65.2747	0
37	67.2527	0
37	69.2308	10.4583
37	71.2088	11.3586
37	73.1868	12.785
37	75.1648	11.9312
37	77.1429	13.7329
37	79.1209	10.4666
37	81.0989	9.03269
37	83.0769	5.64693
37	85.0549	1.08441
37	87.033	1.0164
37	89.011	0
39	-89.011	0
39	-87.033	0
39	-85.0549	0
39	-83.0769	0
39	-81.0989	0
39	-79.1209	0
39	-77.1429	0
39	-75.1648	0
39	-73.1868	0
39	-71.2088	0
39	-69.2308	15.0412
39	-67.2527	16.0443
39	-65.2747	15.2775
39	-63.2967	13.2416
39	-61.3187	12.5975
39	-59.3407	11.5902
39	-57.3626	11.6483
39	-55.3846	11.4471
39	-53.4066	11.8581
39	-51.4286	12.955
39	-49.4505	14.5194
39	-47.4725	16.6603
39	-45.4945	18.8374
39	-43.5165	21.5471
39	-41.5385	22.881
39	-39.5604	17.4742
39	-37.5824	11.1418
39	-35.6044	7.12867
39	-33.6264	5.59973
39	-31.6484	3.79524
39	-29.6703	4.59175
39	-27.6923	7.59276
39	-25.7143	8.28219
39	-23.7363	9.11163
39	-21.7582	7.38198
39	-19.7802	6.05154
39	-17.8022	5.7112
39	-15.8242	0
39	-13.8462	0
39	-11.8681	0
39	-9.89011	0
39	-7.91209	0
39	-5.93407	0
39	-3.95604	0
39	-1.97802	0
39	0	0
39	1.97802	0
39	3.95604	0
39	5.93407	0
39	7.91209	0
39	9.89011	0
39	11.8681	0
39	13.8462	0
39	15.8242	0
39	17.8022	0
39	19.7802	0
39	21.7582	0
39	23.7363	0
39	25.7143	0
39	27.6923	0
39	29.6703	0
39	31.6484	0
39	33.6264	0
39	35.6044	0
39	37.5824	0
39	39.5604	0
39	41.5385	0
39	43.5165	0
39	45.4945	0
39	47.4725	0
39	49.4505	0
39	51.4286	0
39	53.4066	0
39	55.3846	0
39	57.3626	0
39	59.3407	0
39	61.3187	0
39	63.2967	0
39	65.2747	0
39	67.2527	0
39	69.2308	9.85403
39	71.2088	10.8348
39	73.1868	11.3985
39	75.1648	11.1518
39	77.1429	13.8029
39	79.1209	10.2023
39	81.0989	8.65891
39	83.0769	6.36195
39	85.0549	1.09039
39	87.033	1.01507
39	89.011	0
41	-89.011	0
41	-87.033	0
41	-85.0549	0
41	-83.0769	0
41	-81.0989	0
41	-79.1209	0
41	-77.1429	0
41	-75.1648	0
41	-73.1868	0
41	-71.2088	0
41	-69.2308	0
41	-67.2527	13.6271
41	-65.2747	16.7754
41	-63.2967	13.9478
41	-61.3187	12.9546
41	-59.3407	11.6852
41	-57.3626	11.4061
41	-55.3846	11.4737
41	-53.4066	11.6934
41	-51.4286	12.8593
41	-49.4505	14.4117
41	-47.4725	16.3152
41	-45.4945	18.8788
41	-43.5165	21.3184
41	-41.5385	21.9796
41	-39.5604	15.6245
41	-37.5824	9.12749
41	-35.6044	6.45898
41	-33.6264	5.61165
41	-31.6484	4.08533
41	-29.6703	4.58678
41	-27.6923	5.60842
41	-25.7143	7.93178
41	-23.7363	9.36265
41	-21.7582	7.94527
41	-19.7802	6.82471
41	-17.8022	6.30962
41	-15.8242	6.52955
41	-13.8462	7.1959
41	-11.8681	8.49426
41	-9.89011	7.65701
41	-7.91209	6.70291
41	-5.93407	6.04081
41	-3.95604	3.95686
41	-1.97802	0
41	0	0
41	1.97802	0
41	3.95604	0
41	5.93407	0
41	7.91209	0
41	9.89011	0
41	11.8681	0
41	13.8462	0
41	15.8242	0
41	17.8022	0
41	19.7802	0
41	21.7582	0
41	23.7363	0
41	25.7143	0
41	27.6923	0
41	29.6703	0
41	31.6484	0
41	33.6264	0
41	35.6044	0
41	37.5824	0
41	39.5604	0
41	41.5385	0
41	43.5165	0
41	45.4945	0
41	47.4725	0
41	49.4505	0
41	51.4286	0
41	53.4066	0
41	55.3846	0
41	57.3626	0
41	59.3407	0
41	61.3187	0
41	63.2967	0
41	65.2747	0
41	67.2527	0
41	69.2308	9.41302
41	71.2088	10.3897
41	73.1868	10.8053
41	75.1648	10.8723
41	77.1429	13.524
41	79.1209	10.2853
41	81.0989	8.90214
41	83.0769	6.04481
41	85.0549	1.09641
41	87.033	1.01382
41	89.011	0
43	-89.011	0
43	-87.033	0
43	-85.0549	0
43	-83.0769	0
43	-81.0989	0
43	-79.1209	0
43	-77.1429	0
43	-75.1648	0
43	-73.1868	0
43	-71.2088	0
43	-69.2308	0
43	-67.2527	13.99
43	-65.2747	17.5318
43	-63.2967	14.4909
43	-61.3187	13.1657
43	-59.3407	11.7075
43	-57.3626	11.1925
43	-55.3846	11.4934
43	-53.4066	11.6652
43	-51.4286	12.5822
43	-49.4505	14.2933
43	-47.4725	16.2301
43	-45.4945	18.1952
43	-43.5165	21.1297
43	-41.5385	21.7697
43	-39.5604	14.0688
43	-37.5824	7.56855
43	-35.6044	6.3925
43	-33.6264	6.01925
43	-31.6484	4.72889
43	-29.6703	4.85734
43	-27.6923	6.32817
43	-25.7143	8.15005
43	-23.7363	9.84807
43	-21.7582	8.77048
43	-19.7802	6.82343
43	-17.8022	6.31701
43	-15.8242	6.92923
43	-13.8462	7.36487
43	-11.8681	9.05891
43	-9.89011	9.80101
43	-7.91209	8.73599
43	-5.93407	7.91998
43	-3.95604	5.74235
43	-1.97802	4.59369
43	0	3.75527
43	1.97802	0
43	3.95604	0
43	5.93407	0
43	7.91209	0
43	9.89011	0
43	11.8681	0
43	13.8462	0
43	15.8242	0
43	17.8022	0
43	19.7802	0
43	21.7582	0
43	23.7363	0
43	25.7143	0
43	27.6923	0
43	29.6703	0
43	31.6484	0
43	33.6264	0
43	35.6044	0
43	37.5824	0
43	39.5604	0
43	41.5385	0
43	43.5165	0
43	45.4945	0
43	47.4725	0
43	49.4505	0
43	51.4286	0
43	53.4066	0
43	55.3846	0
43	57.3626	0
43	59.3407	0
43	61.3187	0
43	63.2967	0
43	65.2747	0
43	67.2527	0
43	69.2308	9.27455
43	71.2088	10.9403
43	73.1868	10.9596
43	75.1648	10.8379
43	77.1429	13.2124
43	79.1209	10.9433
43	81.0989	9.00913
43	83.0769	5.74486
[truncated: 14,381 more rows]

## Sheet: EDFig7e
lon	lat	sDOCexp (mg C/m2/day)		CAFE 12 hours
1	-89.011	0
1	-87.033	0
1	-85.0549	0
1	-83.0769	0
1	-81.0989	0
1	-79.1209	0
1	-77.1429	0
1	-75.1648	0
1	-73.1868	0
1	-71.2088	0.00804607
1	-69.2308	9.59191
1	-67.2527	16.7254
1	-65.2747	8.58912
1	-63.2967	11.3767
1	-61.3187	9.57893
1	-59.3407	6.64297
1	-57.3626	5.93871
1	-55.3846	5.37087
1	-53.4066	10.5815
1	-51.4286	13.1038
1	-49.4505	16.0925
1	-47.4725	16.4967
1	-45.4945	18.4579
1	-43.5165	18.4152
1	-41.5385	21.3738
1	-39.5604	22.7449
1	-37.5824	18.5281
1	-35.6044	15.2417
1	-33.6264	13.0316
1	-31.6484	11.955
1	-29.6703	9.9087
1	-27.6923	8.78532
1	-25.7143	10.6099
1	-23.7363	13.0353
1	-21.7582	15.6655
1	-19.7802	18.9081
1	-17.8022	23.8492
1	-15.8242	27.3925
1	-13.8462	15.723
1	-11.8681	13.8469
1	-9.89011	12.1306
1	-7.91209	10.3502
1	-5.93407	8.71004
1	-3.95604	8.75174
1	-1.97802	7.48339
1	0	6.61416
1	1.97802	5.77526
1	3.95604	5.95666
1	5.93407	9.6289
1	7.91209	0
1	9.89011	0
1	11.8681	0
1	13.8462	0
1	15.8242	0
1	17.8022	0
1	19.7802	0
1	21.7582	0
1	23.7363	0
1	25.7143	0
1	27.6923	0
1	29.6703	0
1	31.6484	0
1	33.6264	0.0117386
1	35.6044	0.010586
1	37.5824	0
1	39.5604	0
1	41.5385	0
1	43.5165	0
1	45.4945	0
1	47.4725	0
1	49.4505	0
1	51.4286	3.2486
1	53.4066	4.12816
1	55.3846	3.50224
1	57.3626	6.69672
1	59.3407	10.378
1	61.3187	17.802
1	63.2967	21.224
1	65.2747	20.5427
1	67.2527	15.9475
1	69.2308	13.6795
1	71.2088	12.4024
1	73.1868	16.037
1	75.1648	16.4452
1	77.1429	16.3459
1	79.1209	16.4884
1	81.0989	0.0060839
1	83.0769	0.00606818
1	85.0549	0.00572029
1	87.033	0.00543575
1	89.011	0
3	-89.011	0
3	-87.033	0
3	-85.0549	0
3	-83.0769	0
3	-81.0989	0
3	-79.1209	0
3	-77.1429	0
3	-75.1648	0
3	-73.1868	0
3	-71.2088	0
3	-69.2308	10.1209
3	-67.2527	8.00638
3	-65.2747	11.0337
3	-63.2967	9.64177
3	-61.3187	10.0019
3	-59.3407	6.72672
3	-57.3626	5.7043
3	-55.3846	5.64123
3	-53.4066	12.9356
3	-51.4286	13.4211
3	-49.4505	16.8443
3	-47.4725	16.315
3	-45.4945	17.6807
3	-43.5165	18.1904
3	-41.5385	20.9344
3	-39.5604	21.6162
3	-37.5824	18.0739
3	-35.6044	14.2891
3	-33.6264	12.9103
3	-31.6484	12.268
3	-29.6703	9.82561
3	-27.6923	9.62189
3	-25.7143	11.1696
3	-23.7363	13.6873
3	-21.7582	16.165
3	-19.7802	19.4576
3	-17.8022	25.665
3	-15.8242	25.4634
3	-13.8462	21.3272
3	-11.8681	16.8727
3	-9.89011	11.5114
3	-7.91209	8.37991
3	-5.93407	8.81368
3	-3.95604	7.97569
3	-1.97802	7.35356
3	0	6.98981
3	1.97802	7.44464
3	3.95604	8.15852
3	5.93407	10.1509
3	7.91209	0
3	9.89011	0
3	11.8681	0
3	13.8462	0
3	15.8242	0
3	17.8022	0
3	19.7802	0
3	21.7582	0
3	23.7363	0
3	25.7143	0
3	27.6923	0
3	29.6703	0
3	31.6484	0
3	33.6264	0.0127502
3	35.6044	0.0105202
3	37.5824	0
3	39.5604	0
3	41.5385	0
3	43.5165	0
3	45.4945	0
3	47.4725	0
3	49.4505	0
3	51.4286	3.66675
3	53.4066	3.92985
3	55.3846	3.69927
3	57.3626	5.27914
3	59.3407	9.40527
3	61.3187	13.7512
3	63.2967	17.7244
3	65.2747	18.3853
3	67.2527	16.4634
3	69.2308	14.0159
3	71.2088	12.2942
3	73.1868	15.1763
3	75.1648	15.6123
3	77.1429	15.0721
3	79.1209	16.457
3	81.0989	0.00584465
3	83.0769	0.00593702
3	85.0549	0.00569388
3	87.033	0.00543217
3	89.011	0
5	-89.011	0
5	-87.033	0
5	-85.0549	0
5	-83.0769	0
5	-81.0989	0
5	-79.1209	0
5	-77.1429	0
5	-75.1648	0
5	-73.1868	0
5	-71.2088	0
5	-69.2308	9.69024
5	-67.2527	7.8461
5	-65.2747	8.62862
5	-63.2967	10.8892
5	-61.3187	6.86988
5	-59.3407	6.76295
5	-57.3626	5.93958
5	-55.3846	7.70735
5	-53.4066	12.6575
5	-51.4286	12.8136
5	-49.4505	16.3955
5	-47.4725	16.1236
5	-45.4945	18.0049
5	-43.5165	18.3136
5	-41.5385	20.6493
5	-39.5604	20.471
5	-37.5824	18.2459
5	-35.6044	13.7606
5	-33.6264	11.9372
5	-31.6484	12.9547
5	-29.6703	9.60378
5	-27.6923	11.1683
5	-25.7143	12.7747
5	-23.7363	15.3475
5	-21.7582	17.9196
5	-19.7802	20.3062
5	-17.8022	20.9705
5	-15.8242	27.9231
5	-13.8462	25.076
5	-11.8681	18.6508
5	-9.89011	11.9387
5	-7.91209	10.2915
5	-5.93407	9.5426
5	-3.95604	9.30903
5	-1.97802	8.5165
5	0	8.13484
5	1.97802	8.57338
5	3.95604	9.13521
5	5.93407	0
5	7.91209	0
5	9.89011	0
5	11.8681	0
5	13.8462	0
5	15.8242	0
5	17.8022	0
5	19.7802	0
5	21.7582	0
5	23.7363	0
5	25.7143	0
5	27.6923	0
5	29.6703	0
5	31.6484	0
5	33.6264	0.0131494
5	35.6044	0.00905348
5	37.5824	13.218
5	39.5604	14.9255
5	41.5385	26.9306
5	43.5165	0
5	45.4945	0
5	47.4725	0
5	49.4505	0
5	51.4286	0
5	53.4066	4.11272
5	55.3846	3.76274
5	57.3626	4.33867
5	59.3407	7.09964
5	61.3187	0
5	63.2967	12.9285
5	65.2747	17.4354
5	67.2527	15.6481
5	69.2308	14.6127
5	71.2088	12.8665
5	73.1868	13.6566
5	75.1648	13.4295
5	77.1429	13.4057
5	79.1209	14.8392
5	81.0989	0.00560821
5	83.0769	0.00581628
5	85.0549	0.00566576
5	87.033	0.00542916
5	89.011	0
7	-89.011	0
7	-87.033	0
7	-85.0549	0
7	-83.0769	0
7	-81.0989	0
7	-79.1209	0
7	-77.1429	0
7	-75.1648	0
7	-73.1868	0
7	-71.2088	0
7	-69.2308	9.75996
7	-67.2527	8.79245
7	-65.2747	8.16084
7	-63.2967	10.6565
7	-61.3187	6.31943
7	-59.3407	6.76574
7	-57.3626	6.04594
7	-55.3846	7.29155
7	-53.4066	12.6627
7	-51.4286	13.2162
7	-49.4505	16.7826
7	-47.4725	15.5173
7	-45.4945	17.9962
7	-43.5165	19.3843
7	-41.5385	21.1449
7	-39.5604	20.6437
7	-37.5824	18.6419
7	-35.6044	14.8243
7	-33.6264	13.1828
7	-31.6484	13.6733
7	-29.6703	10.52
7	-27.6923	13.2123
7	-25.7143	14.6794
7	-23.7363	17.6751
7	-21.7582	19.9345
7	-19.7802	19.2933
7	-17.8022	27.2414
7	-15.8242	31.6801
7	-13.8462	26.3677
7	-11.8681	18.0912
7	-9.89011	12.9
7	-7.91209	10.4318
7	-5.93407	10.4336
7	-3.95604	11.1184
7	-1.97802	10.0353
7	0	9.57518
7	1.97802	8.78809
7	3.95604	9.40026
7	5.93407	0
7	7.91209	0
7	9.89011	0
7	11.8681	0
7	13.8462	0
7	15.8242	0
7	17.8022	0
7	19.7802	0
7	21.7582	0
7	23.7363	0
7	25.7143	0
7	27.6923	0
7	29.6703	0
7	31.6484	0
7	33.6264	0.0142056
7	35.6044	0.0105925
7	37.5824	14.818
7	39.5604	16.3979
7	41.5385	25.1797
7	43.5165	0
7	45.4945	0
7	47.4725	0
7	49.4505	0
7	51.4286	0
7	53.4066	4.00855
7	55.3846	4.50312
7	57.3626	4.04117
7	59.3407	0
7	61.3187	0
7	63.2967	9.4134
7	65.2747	13.1575
7	67.2527	14.6998
7	69.2308	14.5852
7	71.2088	12.443
7	73.1868	12.6292
7	75.1648	12.9025
7	77.1429	12.5233
7	79.1209	13.0114
7	81.0989	0.00543519
7	83.0769	0.00571656
7	85.0549	0.00563854
7	87.033	0.00542714
7	89.011	0
9	-89.011	0
9	-87.033	0
9	-85.0549	0
9	-83.0769	0
9	-81.0989	0
9	-79.1209	0
9	-77.1429	0
9	-75.1648	0
9	-73.1868	0
9	-71.2088	0
9	-69.2308	11.2
9	-67.2527	8.24866
9	-65.2747	8.52149
9	-63.2967	10.5458
9	-61.3187	7.10124
9	-59.3407	6.45018
9	-57.3626	5.42242
9	-55.3846	8.8032
9	-53.4066	12.7516
9	-51.4286	13.4197
9	-49.4505	16.3081
9	-47.4725	15.9593
9	-45.4945	18.1489
9	-43.5165	18.7693
9	-41.5385	22.6295
9	-39.5604	22.9044
9	-37.5824	18.719
9	-35.6044	15.0219
9	-33.6264	15.5834
9	-31.6484	14.6792
9	-29.6703	12.0995
9	-27.6923	15.1892
9	-25.7143	16.3156
9	-23.7363	18.4742
9	-21.7582	19.0379
9	-19.7802	23.9035
9	-17.8022	34.6504
9	-15.8242	37.6768
9	-13.8462	27.2347
9	-11.8681	20.2372
9	-9.89011	13.8964
9	-7.91209	11.2714
9	-5.93407	14.8699
9	-3.95604	15.7103
9	-1.97802	12.6542
9	0	14.3296
9	1.97802	10.3016
9	3.95604	11.6672
9	5.93407	0
9	7.91209	0
9	9.89011	0
9	11.8681	0
9	13.8462	0
9	15.8242	0
9	17.8022	0
9	19.7802	0
9	21.7582	0
9	23.7363	0
9	25.7143	0
9	27.6923	0
9	29.6703	0
9	31.6484	0
9	33.6264	0.0177472
9	35.6044	0.0166093
9	37.5824	22.44
9	39.5604	20.573
9	41.5385	0
9	43.5165	0
9	45.4945	0
9	47.4725	0
9	49.4505	0
9	51.4286	0
9	53.4066	0
9	55.3846	0
9	57.3626	0
9	59.3407	0
9	61.3187	0
9	63.2967	0
9	65.2747	10.2697
9	67.2527	13.365
9	69.2308	13.5605
9	71.2088	13.103
9	73.1868	12.6736
9	75.1648	12.4619
9	77.1429	11.5095
9	79.1209	13.3078
9	81.0989	0.00533671
9	83.0769	0.00563482
9	85.0549	0.00561436
9	87.033	0.00542656
9	89.011	0
11	-89.011	0
11	-87.033	0
11	-85.0549	0
11	-83.0769	0
11	-81.0989	0
11	-79.1209	0
11	-77.1429	0
11	-75.1648	0
11	-73.1868	0
11	-71.2088	0
11	-69.2308	12.0639
11	-67.2527	9.6766
11	-65.2747	8.13191
11	-63.2967	11.4274
11	-61.3187	7.09746
11	-59.3407	6.76331
11	-57.3626	6.46651
11	-55.3846	7.96752
11	-53.4066	12.7998
11	-51.4286	13.6201
11	-49.4505	15.9473
11	-47.4725	16.3219
11	-45.4945	18.41
11	-43.5165	20.8243
11	-41.5385	24.4392
11	-39.5604	23.8435
11	-37.5824	19.9046
11	-35.6044	16.2125
11	-33.6264	17.8561
11	-31.6484	12.8238
11	-29.6703	11.9457
11	-27.6923	15.9942
11	-25.7143	15.7825
11	-23.7363	21.3076
11	-21.7582	25.9591
11	-19.7802	35.6566
11	-17.8022	38.2105
11	-15.8242	38.9931
11	-13.8462	29.1352
11	-11.8681	21.2365
11	-9.89011	15.9193
11	-7.91209	13.8311
11	-5.93407	21.5755
11	-3.95604	24.6901
11	-1.97802	0
11	0	0
11	1.97802	0
11	3.95604	0
11	5.93407	0
11	7.91209	0
11	9.89011	0
11	11.8681	0
11	13.8462	0
11	15.8242	0
11	17.8022	0
11	19.7802	0
11	21.7582	0
11	23.7363	0
11	25.7143	0
11	27.6923	0
11	29.6703	0
11	31.6484	0
11	33.6264	38.4524
11	35.6044	37.0057
11	37.5824	26.4084
11	39.5604	20.6279
11	41.5385	0
11	43.5165	0
11	45.4945	0
11	47.4725	0
11	49.4505	0
11	51.4286	0
11	53.4066	0
11	55.3846	0
11	57.3626	0
11	59.3407	0
11	61.3187	0
11	63.2967	0
11	65.2747	8.80533
11	67.2527	10.0616
11	69.2308	12.2954
11	71.2088	13.8396
11	73.1868	11.5335
11	75.1648	11.3142
11	77.1429	12.9138
11	79.1209	12.6343
11	81.0989	0.00535218
11	83.0769	0.00558805
11	85.0549	0.00559449
11	87.033	0.00542782
11	89.011	0
13	-89.011	0
13	-87.033	0
13	-85.0549	0
13	-83.0769	0
13	-81.0989	0
13	-79.1209	0
13	-77.1429	0
13	-75.1648	0
13	-73.1868	0
13	-71.2088	0
13	-69.2308	8.77891
13	-67.2527	8.80296
13	-65.2747	7.58072
13	-63.2967	10.7772
13	-61.3187	7.13833
13	-59.3407	6.3714
13	-57.3626	5.17248
13	-55.3846	7.30267
13	-53.4066	13.0328
13	-51.4286	14.8627
13	-49.4505	15.6623
13	-47.4725	16.0919
13	-45.4945	19.8634
13	-43.5165	23.2905
13	-41.5385	25.6108
13	-39.5604	23.9818
13	-37.5824	19.7788
13	-35.6044	17.8249
13	-33.6264	14.7812
13	-31.6484	9.30539
13	-29.6703	11.0423
13	-27.6923	13.8546
13	-25.7143	24.2435
13	-23.7363	35.1133
13	-21.7582	37.1223
13	-19.7802	0
13	-17.8022	0
13	-15.8242	0
13	-13.8462	0
13	-11.8681	25.1354
13	-9.89011	20.5879
13	-7.91209	18.7393
13	-5.93407	0
13	-3.95604	0
13	-1.97802	0
13	0	0
13	1.97802	0
13	3.95604	0
13	5.93407	0
13	7.91209	0
13	9.89011	0
13	11.8681	0
13	13.8462	0
13	15.8242	0
13	17.8022	0
13	19.7802	0
13	21.7582	0
13	23.7363	0
13	25.7143	0
13	27.6923	0
13	29.6703	0
13	31.6484	0
13	33.6264	23.2721
13	35.6044	19.9008
13	37.5824	18.2735
13	39.5604	14.6858
13	41.5385	0
13	43.5165	0
13	45.4945	0
13	47.4725	0
13	49.4505	0
13	51.4286	0
13	53.4066	0
13	55.3846	0
13	57.3626	0
13	59.3407	0
13	61.3187	0
13	63.2967	0
13	65.2747	0
13	67.2527	9.18614
13	69.2308	10.8357
13	71.2088	13.542
13	73.1868	11.0476
13	75.1648	9.76912
13	77.1429	12.5831
13	79.1209	0
13	81.0989	0.00542231
13	83.0769	0.00557438
13	85.0549	0.0055795
13	87.033	0.00543107
13	89.011	0
15	-89.011	0
15	-87.033	0
15	-85.0549	0
15	-83.0769	0
15	-81.0989	0
15	-79.1209	0
15	-77.1429	0
15	-75.1648	0
15	-73.1868	0
15	-71.2088	0
15	-69.2308	9.07276
15	-67.2527	7.9686
15	-65.2747	8.7675
15	-63.2967	7.40523
15	-61.3187	7.57562
15	-59.3407	10.5154
15	-57.3626	5.57755
15	-55.3846	7.2004
15	-53.4066	14.8341
15	-51.4286	15.2489
15	-49.4505	13.894
15	-47.4725	15.3552
15	-45.4945	20.6599
15	-43.5165	25.6567
15	-41.5385	27.5825
15	-39.5604	19.57
15	-37.5824	14.9126
15	-35.6044	12.5876
15	-33.6264	11.3321
15	-31.6484	10.2538
15	-29.6703	19.583
15	-27.6923	21.0083
15	-25.7143	0
15	-23.7363	0
15	-21.7582	0
15	-19.7802	0
15	-17.8022	0
15	-15.8242	0
15	-13.8462	0
15	-11.8681	0
15	-9.89011	0
15	-7.91209	0
15	-5.93407	0
15	-3.95604	0
15	-1.97802	0
15	0	0
15	1.97802	0
15	3.95604	0
15	5.93407	0
15	7.91209	0
15	9.89011	0
15	11.8681	0
15	13.8462	0
15	15.8242	0
15	17.8022	0
15	19.7802	0
15	21.7582	0
15	23.7363	0
15	25.7143	0
15	27.6923	0
15	29.6703	0
15	31.6484	0
15	33.6264	22.033
15	35.6044	27.6807
15	37.5824	0
15	39.5604	0
15	41.5385	0
15	43.5165	0
15	45.4945	0
15	47.4725	0
15	49.4505	0
15	51.4286	0
15	53.4066	0
15	55.3846	0
15	57.3626	0
15	59.3407	0
15	61.3187	0
15	63.2967	0
15	65.2747	0
15	67.2527	0
15	69.2308	8.72225
15	71.2088	12.3433
15	73.1868	10.5431
15	75.1648	9.71504
15	77.1429	14.2558
15	79.1209	0
15	81.0989	0.00547731
15	83.0769	0.00558238
15	85.0549	0.00556867
15	87.033	0.00543516
15	89.011	0
17	-89.011	0
17	-87.033	0
17	-85.0549	0
17	-83.0769	0
17	-81.0989	0
17	-79.1209	0
17	-77.1429	0
17	-75.1648	0
17	-73.1868	0
17	-71.2088	0
17	-69.2308	9.3561
17	-67.2527	6.34687
17	-65.2747	6.52814
17	-63.2967	7.94541
17	-61.3187	11.8636
17	-59.3407	9.74792
17	-57.3626	5.58286
17	-55.3846	8.54415
17	-53.4066	14.1078
17	-51.4286	14.7584
17	-49.4505	14.2673
17	-47.4725	15.725
17	-45.4945	21.4392
17	-43.5165	28.6029
17	-41.5385	28.3649
17	-39.5604	16.9916
17	-37.5824	12.6326
17	-35.6044	7.23075
17	-33.6264	13.3811
17	-31.6484	28.8113
17	-29.6703	27.8415
17	-27.6923	0
17	-25.7143	0
17	-23.7363	0
17	-21.7582	0
17	-19.7802	0
17	-17.8022	0
17	-15.8242	0
17	-13.8462	0
17	-11.8681	0
17	-9.89011	0
17	-7.91209	0
17	-5.93407	0
17	-3.95604	0
17	-1.97802	0
17	0	0
17	1.97802	0
17	3.95604	0
17	5.93407	0
17	7.91209	0
17	9.89011	0
17	11.8681	0
17	13.8462	0
17	15.8242	0
17	17.8022	0
17	19.7802	0
17	21.7582	0
17	23.7363	0
17	25.7143	0
17	27.6923	0
17	29.6703	0
17	31.6484	20.576
17	33.6264	33.6792
17	35.6044	33.2658
17	37.5824	22.3918
17	39.5604	32.3394
17	41.5385	48.5818
17	43.5165	0
17	45.4945	0
17	47.4725	0
17	49.4505	0
17	51.4286	0
17	53.4066	0
17	55.3846	0
17	57.3626	0
17	59.3407	0
17	61.3187	0
17	63.2967	0
17	65.2747	0
17	67.2527	0
17	69.2308	7.11805
17	71.2088	11.2086
17	73.1868	10.7219
17	75.1648	12.5178
17	77.1429	0
17	79.1209	0
17	81.0989	0.00552048
17	83.0769	0.0056072
17	85.0549	0.00556065
17	87.033	0.00543468
17	89.011	0
19	-89.011	0
19	-87.033	0
19	-85.0549	0
19	-83.0769	0
19	-81.0989	0
19	-79.1209	0
19	-77.1429	0
19	-75.1648	0
19	-73.1868	0
19	-71.2088	0
19	-69.2308	9.08519
19	-67.2527	5.37584
19	-65.2747	5.02496
19	-63.2967	7.14674
19	-61.3187	6.94921
19	-59.3407	6.57339
19	-57.3626	5.70405
19	-55.3846	9.22494
19	-53.4066	14.4068
19	-51.4286	14.897
19	-49.4505	14.9216
19	-47.4725	16.0119
19	-45.4945	21.6683
19	-43.5165	30.3435
19	-41.5385	29.9959
19	-39.5604	13.726
19	-37.5824	8.92072
19	-35.6044	8.92885
19	-33.6264	0
19	-31.6484	0
19	-29.6703	0
19	-27.6923	0
19	-25.7143	0
19	-23.7363	0
19	-21.7582	0
19	-19.7802	0
19	-17.8022	0
19	-15.8242	0
19	-13.8462	0
19	-11.8681	0
19	-9.89011	0
19	-7.91209	0
19	-5.93407	0
19	-3.95604	0
19	-1.97802	0
19	0	0
19	1.97802	0
19	3.95604	0
19	5.93407	0
19	7.91209	0
19	9.89011	0
19	11.8681	0
19	13.8462	0
19	15.8242	0
19	17.8022	0
19	19.7802	0
19	21.7582	0
19	23.7363	0
19	25.7143	0
19	27.6923	0
19	29.6703	0
19	31.6484	11.8625
19	33.6264	20.8882
19	35.6044	24.0653
19	37.5824	22.5024
19	39.5604	34.572
19	41.5385	25.7584
19	43.5165	0
19	45.4945	0
19	47.4725	0
19	49.4505	0
19	51.4286	0
19	53.4066	0
19	55.3846	0
19	57.3626	0
19	59.3407	0
19	61.3187	0
19	63.2967	0
19	65.2747	0
19	67.2527	0
19	69.2308	0
19	71.2088	10.3771
19	73.1868	11.5822
19	75.1648	14.6174
19	77.1429	13.2757
19	79.1209	7.66388
19	81.0989	0.00555529
19	83.0769	0.00564354
19	85.0549	0.0055544
19	87.033	0.00543325
19	89.011	0
21	-89.011	0
21	-87.033	0
21	-85.0549	0
21	-83.0769	0
21	-81.0989	0
21	-79.1209	0
21	-77.1429	0
21	-75.1648	0
21	-73.1868	0
21	-71.2088	0
21	-69.2308	7.24845
21	-67.2527	4.74252
21	-65.2747	4.73696
21	-63.2967	7.1148
21	-61.3187	10.2782
21	-59.3407	5.27836
21	-57.3626	5.5842
21	-55.3846	9.64175
21	-53.4066	13.4429
21	-51.4286	14.6696
21	-49.4505	14.9346
21	-47.4725	15.8491
21	-45.4945	21.3518
21	-43.5165	30.8112
21	-41.5385	28.9117
21	-39.5604	11.2285
21	-37.5824	13.4207
21	-35.6044	8.76591
21	-33.6264	0
21	-31.6484	0
21	-29.6703	0
21	-27.6923	0
21	-25.7143	0
21	-23.7363	0
21	-21.7582	0
21	-19.7802	0
21	-17.8022	0
21	-15.8242	0
21	-13.8462	0
21	-11.8681	0
21	-9.89011	0
21	-7.91209	0
21	-5.93407	0
21	-3.95604	0
21	-1.97802	0
21	0	0
21	1.97802	0
21	3.95604	0
21	5.93407	0
21	7.91209	0
21	9.89011	0
21	11.8681	0
21	13.8462	0
21	15.8242	0
21	17.8022	0
21	19.7802	0
21	21.7582	0
21	23.7363	0
21	25.7143	0
21	27.6923	0
21	29.6703	0
21	31.6484	0
21	33.6264	15.4634
21	35.6044	17.055
21	37.5824	16.6336
21	39.5604	0
21	41.5385	0
21	43.5165	0
21	45.4945	0
21	47.4725	0
21	49.4505	0
21	51.4286	0
21	53.4066	0
21	55.3846	0
21	57.3626	0
21	59.3407	0
21	61.3187	0
21	63.2967	0
21	65.2747	0
21	67.2527	0
21	69.2308	0
21	71.2088	10.8622
21	73.1868	12.3669
21	75.1648	15.9234
21	77.1429	12.1065
21	79.1209	7.50944
21	81.0989	0.00560261
21	83.0769	0.00564724
21	85.0549	0.00554903
21	87.033	0.00543249
21	89.011	0
23	-89.011	0
23	-87.033	0
23	-85.0549	0
23	-83.0769	0
23	-81.0989	0
23	-79.1209	0
23	-77.1429	0
23	-75.1648	0
23	-73.1868	0
23	-71.2088	0
23	-69.2308	8.42682
23	-67.2527	4.28515
23	-65.2747	3.92542
23	-63.2967	5.54356
23	-61.3187	4.61001
23	-59.3407	3.93656
23	-57.3626	7.1429
23	-55.3846	7.82056
23	-53.4066	11.9403
23	-51.4286	14.4899
23	-49.4505	14.7307
23	-47.4725	16.1157
23	-45.4945	21.8904
23	-43.5165	31.3622
23	-41.5385	31.1731
23	-39.5604	18.4713
23	-37.5824	14.6894
23	-35.6044	10.9449
23	-33.6264	0
23	-31.6484	0
23	-29.6703	0
23	-27.6923	0
23	-25.7143	0
23	-23.7363	0
23	-21.7582	0
23	-19.7802	0
23	-17.8022	0
23	-15.8242	0
23	-13.8462	0
23	-11.8681	0
23	-9.89011	0
23	-7.91209	0
23	-5.93407	0
23	-3.95604	0
23	-1.97802	0
23	0	0
23	1.97802	0
23	3.95604	0
23	5.93407	0
23	7.91209	0
23	9.89011	0
23	11.8681	0
23	13.8462	0
23	15.8242	0
23	17.8022	0
23	19.7802	0
23	21.7582	0
23	23.7363	0
23	25.7143	0
23	27.6923	0
23	29.6703	0
23	31.6484	0
23	33.6264	15.1016
23	35.6044	14.1373
23	37.5824	0
23	39.5604	0
23	41.5385	0
23	43.5165	0
23	45.4945	0
23	47.4725	0
23	49.4505	0
23	51.4286	0
23	53.4066	0
23	55.3846	0
23	57.3626	0
23	59.3407	0
23	61.3187	0
23	63.2967	0
23	65.2747	0
23	67.2527	0
23	69.2308	0
23	71.2088	12.0508
23	73.1868	12.6877
23	75.1648	15.4948
23	77.1429	13.0847
23	79.1209	7.44077
23	81.0989	0.0056195
23	83.0769	0.00565058
23	85.0549	0.00554486
23	87.033	0.00543251
23	89.011	0
25	-89.011	0
25	-87.033	0
25	-85.0549	0
25	-83.0769	0
25	-81.0989	0
25	-79.1209	0
25	-77.1429	0
25	-75.1648	0
25	-73.1868	0
25	-71.2088	0
25	-69.2308	9.23701
25	-67.2527	5.66949
25	-65.2747	3.87411
25	-63.2967	5.15939
25	-61.3187	7.79207
25	-59.3407	7.36437
25	-57.3626	8.39573
25	-55.3846	11.661
25	-53.4066	11.8484
25	-51.4286	14.7807
25	-49.4505	14.9039
25	-47.4725	15.9841
25	-45.4945	21.0608
25	-43.5165	31.7698
25	-41.5385	32.1294
25	-39.5604	24.7756
25	-37.5824	11.1582
25	-35.6044	8.95877
25	-33.6264	0
25	-31.6484	0
25	-29.6703	0
25	-27.6923	0
25	-25.7143	0
25	-23.7363	0
25	-21.7582	0
25	-19.7802	0
25	-17.8022	0
25	-15.8242	0
25	-13.8462	0
25	-11.8681	0
25	-9.89011	0
25	-7.91209	0
25	-5.93407	0
25	-3.95604	0
25	-1.97802	0
25	0	0
25	1.97802	0
25	3.95604	0
25	5.93407	0
25	7.91209	0
25	9.89011	0
25	11.8681	0
25	13.8462	0
25	15.8242	0
25	17.8022	0
25	19.7802	0
25	21.7582	0
25	23.7363	0
25	25.7143	0
25	27.6923	0
25	29.6703	0
25	31.6484	0
25	33.6264	18.5233
25	35.6044	16.2719
25	37.5824	12.9058
25	39.5604	0
25	41.5385	0
25	43.5165	0
25	45.4945	0
25	47.4725	0
25	49.4505	0
25	51.4286	0
25	53.4066	0
25	55.3846	0
25	57.3626	0
25	59.3407	0
25	61.3187	0
25	63.2967	0
25	65.2747	0
25	67.2527	0
25	69.2308	0
25	71.2088	12.5285
25	73.1868	13.7443
25	75.1648	16.419
25	77.1429	13.3724
25	79.1209	5.96994
25	81.0989	0.00563604
25	83.0769	0.0056656
25	85.0549	0.00554302
25	87.033	0.00543333
25	89.011	0
27	-89.011	0
27	-87.033	0
27	-85.0549	0
27	-83.0769	0
27	-81.0989	0
27	-79.1209	0
27	-77.1429	0
27	-75.1648	0
27	-73.1868	0
27	-71.2088	0
27	-69.2308	9.67233
27	-67.2527	7.61652
27	-65.2747	3.8469
27	-63.2967	4.85094
27	-61.3187	5.85188
27	-59.3407	6.51042
27	-57.3626	9.6687
27	-55.3846	10.897
27	-53.4066	12.9497
27	-51.4286	15.632
27	-49.4505	14.8584
27	-47.4725	15.7936
27	-45.4945	21.3227
27	-43.5165	31.3451
27	-41.5385	36.4537
27	-39.5604	25.1969
27	-37.5824	10.0059
27	-35.6044	8.00439
27	-33.6264	8.7598
27	-31.6484	0
27	-29.6703	0
27	-27.6923	0
27	-25.7143	0
27	-23.7363	0
27	-21.7582	0
27	-19.7802	0
27	-17.8022	0
27	-15.8242	0
27	-13.8462	0
27	-11.8681	0
27	-9.89011	0
27	-7.91209	0
27	-5.93407	0
27	-3.95604	0
27	-1.97802	0
27	0	0
27	1.97802	0
27	3.95604	0
27	5.93407	0
27	7.91209	0
27	9.89011	0
27	11.8681	0
27	13.8462	0
27	15.8242	0
27	17.8022	0
27	19.7802	0
27	21.7582	0
27	23.7363	0
27	25.7143	0
27	27.6923	0
27	29.6703	0
27	31.6484	25.257
27	33.6264	23.7409
27	35.6044	21.2217
27	37.5824	12.7026
27	39.5604	0
27	41.5385	0
27	43.5165	0
27	45.4945	0
27	47.4725	0
27	49.4505	0
27	51.4286	0
27	53.4066	0
27	55.3846	0
27	57.3626	0
27	59.3407	0
27	61.3187	0
27	63.2967	0
27	65.2747	0
27	67.2527	0
27	69.2308	0
27	71.2088	12.1177
27	73.1868	14.3004
27	75.1648	13.8274
27	77.1429	13.7493
27	79.1209	6.55769
27	81.0989	0.00572886
27	83.0769	0.00569876
27	85.0549	0.00554398
27	87.033	0.00543484
27	89.011	0
29	-89.011	0
29	-87.033	0
29	-85.0549	0
29	-83.0769	0
29	-81.0989	0
29	-79.1209	0
29	-77.1429	0
29	-75.1648	0
29	-73.1868	0
29	-71.2088	0
29	-69.2308	7.93897
29	-67.2527	7.05272
29	-65.2747	3.87962
29	-63.2967	4.15281
29	-61.3187	6.30264
29	-59.3407	6.32872
29	-57.3626	9.91304
29	-55.3846	10.3558
29	-53.4066	12.4741
29	-51.4286	14.0742
29	-49.4505	14.1961
29	-47.4725	16.2565
29	-45.4945	21.8628
29	-43.5165	29.6473
29	-41.5385	30.3141
29	-39.5604	19.668
29	-37.5824	10.4034
29	-35.6044	10.5318
29	-33.6264	4.69899
29	-31.6484	0
29	-29.6703	0
29	-27.6923	0
29	-25.7143	0
29	-23.7363	0
29	-21.7582	0
29	-19.7802	0
29	-17.8022	0
29	-15.8242	0
29	-13.8462	0
29	-11.8681	0
29	-9.89011	0
29	-7.91209	0
29	-5.93407	0
29	-3.95604	0
29	-1.97802	0
29	0	0
29	1.97802	0
29	3.95604	0
29	5.93407	0
29	7.91209	0
29	9.89011	0
29	11.8681	0
29	13.8462	0
29	15.8242	0
29	17.8022	0
29	19.7802	0
29	21.7582	0
29	23.7363	0
29	25.7143	0
29	27.6923	0
29	29.6703	0
29	31.6484	24.5864
29	33.6264	23.907
29	35.6044	20.2905
29	37.5824	0
29	39.5604	0
29	41.5385	0
29	43.5165	0
29	45.4945	0
29	47.4725	0
29	49.4505	0
29	51.4286	0
29	53.4066	0
29	55.3846	0
29	57.3626	0
29	59.3407	0
29	61.3187	0
29	63.2967	0
29	65.2747	0
29	67.2527	0
29	69.2308	0
29	71.2088	12.2969
29	73.1868	15.7333
29	75.1648	13.0381
29	77.1429	13.9927
29	79.1209	6.81686
29	81.0989	0.00586352
29	83.0769	0.00575331
29	85.0549	0.00554811
29	87.033	0.00543615
29	89.011	0
31	-89.011	0
31	-87.033	0
31	-85.0549	0
31	-83.0769	0
31	-81.0989	0
31	-79.1209	0
31	-77.1429	0
31	-75.1648	0
31	-73.1868	0
31	-71.2088	0
31	-69.2308	7.92253
31	-67.2527	7.73992
31	-65.2747	3.89113
31	-63.2967	6.57577
31	-61.3187	5.98445
31	-59.3407	7.07855
31	-57.3626	9.279
31	-55.3846	10.4691
31	-53.4066	12.0485
31	-51.4286	13.6245
31	-49.4505	13.7148
31	-47.4725	16.6744
31	-45.4945	22.3997
31	-43.5165	29.1949
31	-41.5385	28.2113
31	-39.5604	18.6813
31	-37.5824	11.6657
31	-35.6044	11.6266
31	-33.6264	7.78585
31	-31.6484	5.56095
31	-29.6703	0
31	-27.6923	0
31	-25.7143	0
31	-23.7363	0
31	-21.7582	0
31	-19.7802	0
31	-17.8022	0
31	-15.8242	0
31	-13.8462	0
31	-11.8681	0
31	-9.89011	0
31	-7.91209	0
31	-5.93407	0
31	-3.95604	0
31	-1.97802	0
31	0	0
31	1.97802	0
31	3.95604	0
31	5.93407	0
31	7.91209	0
31	9.89011	0
31	11.8681	0
31	13.8462	0
31	15.8242	0
31	17.8022	0
31	19.7802	0
31	21.7582	0
31	23.7363	0
31	25.7143	0
31	27.6923	0
31	29.6703	0
31	31.6484	29.7932
31	33.6264	19.3865
31	35.6044	15.0671
31	37.5824	0
31	39.5604	0
31	41.5385	0
31	43.5165	0
31	45.4945	0
31	47.4725	0
31	49.4505	0
31	51.4286	0
31	53.4066	0
31	55.3846	0
31	57.3626	0
31	59.3407	0
31	61.3187	0
31	63.2967	0
31	65.2747	0
31	67.2527	0
31	69.2308	0
31	71.2088	11.5631
31	73.1868	17.8755
31	75.1648	13.1577
31	77.1429	13.8631
31	79.1209	7.32609
31	81.0989	0.00601316
31	83.0769	0.00581346
31	85.0549	0.00555521
31	87.033	0.00543717
31	89.011	0
33	-89.011	0
33	-87.033	0
33	-85.0549	0
33	-83.0769	0
33	-81.0989	0
33	-79.1209	0
33	-77.1429	0
33	-75.1648	0
33	-73.1868	0
33	-71.2088	0
33	-69.2308	0
33	-67.2527	8.71773
33	-65.2747	5.05684
33	-63.2967	6.26507
33	-61.3187	5.80369
33	-59.3407	6.63933
33	-57.3626	9.64587
33	-55.3846	10.7637
33	-53.4066	12.0838
33	-51.4286	13.5926
33	-49.4505	14.0549
33	-47.4725	16.3833
33	-45.4945	21.8666
33	-43.5165	28.6675
33	-41.5385	27.9519
33	-39.5604	20.0846
33	-37.5824	10.6474
33	-35.6044	9.08431
33	-33.6264	10.1456
33	-31.6484	5.48919
33	-29.6703	7.99142
33	-27.6923	7.32655
33	-25.7143	7.22779
33	-23.7363	0
33	-21.7582	0
33	-19.7802	0
33	-17.8022	0
33	-15.8242	0
33	-13.8462	0
33	-11.8681	0
33	-9.89011	0
33	-7.91209	0
33	-5.93407	0
33	-3.95604	0
33	-1.97802	0
33	0	0
33	1.97802	0
33	3.95604	0
33	5.93407	0
33	7.91209	0
33	9.89011	0
33	11.8681	0
33	13.8462	0
33	15.8242	0
33	17.8022	0
33	19.7802	0
33	21.7582	0
33	23.7363	0
33	25.7143	0
33	27.6923	0
33	29.6703	0
33	31.6484	26.9977
33	33.6264	14.1183
33	35.6044	11.2909
33	37.5824	0
33	39.5604	0
33	41.5385	0
33	43.5165	0
33	45.4945	0
33	47.4725	0
33	49.4505	0
33	51.4286	0
33	53.4066	0
33	55.3846	0
33	57.3626	0
33	59.3407	0
33	61.3187	0
33	63.2967	0
33	65.2747	0
33	67.2527	0
33	69.2308	0
33	71.2088	11.8586
33	73.1868	18.3212
33	75.1648	13.7859
33	77.1429	15.3047
33	79.1209	7.71831
33	81.0989	0.00614833
33	83.0769	0.0058716
33	85.0549	0.00556514
33	87.033	0.00543784
33	89.011	0
35	-89.011	0
35	-87.033	0
35	-85.0549	0
35	-83.0769	0
35	-81.0989	0
35	-79.1209	0
35	-77.1429	0
35	-75.1648	0
35	-73.1868	0
35	-71.2088	0
35	-69.2308	0.00791135
35	-67.2527	6.40628
35	-65.2747	7.11187
35	-63.2967	5.8322
35	-61.3187	6.11323
35	-59.3407	7.61553
35	-57.3626	9.73188
35	-55.3846	11.2355
35	-53.4066	12.1603
35	-51.4286	13.6213
35	-49.4505	14.6331
35	-47.4725	16.9365
35	-45.4945	21.4673
35	-43.5165	28.904
35	-41.5385	27.7664
35	-39.5604	17.4433
35	-37.5824	11.199
35	-35.6044	9.22709
35	-33.6264	8.4917
35	-31.6484	6.49064
35	-29.6703	7.46253
35	-27.6923	7.99936
35	-25.7143	8.28444
35	-23.7363	0
35	-21.7582	0
35	-19.7802	0
35	-17.8022	0
35	-15.8242	0
35	-13.8462	0
35	-11.8681	0
35	-9.89011	0
35	-7.91209	0
35	-5.93407	0
35	-3.95604	0
35	-1.97802	0
35	0	0
35	1.97802	0
35	3.95604	0
35	5.93407	0
35	7.91209	0
35	9.89011	0
35	11.8681	0
35	13.8462	0
35	15.8242	0
35	17.8022	0
35	19.7802	0
35	21.7582	0
35	23.7363	0
35	25.7143	0
35	27.6923	0
35	29.6703	0
35	31.6484	0
35	33.6264	11.6678
35	35.6044	10.1972
35	37.5824	0
35	39.5604	0
35	41.5385	0
35	43.5165	0
35	45.4945	0
35	47.4725	0
35	49.4505	0
35	51.4286	0
35	53.4066	0
35	55.3846	0
35	57.3626	0
35	59.3407	0
35	61.3187	0
35	63.2967	0
35	65.2747	0
35	67.2527	0
35	69.2308	9.81889
35	71.2088	12.6034
35	73.1868	16.4793
35	75.1648	13.2874
35	77.1429	15.6825
35	79.1209	7.74359
35	81.0989	0.00626799
35	83.0769	0.00593213
35	85.0549	0.00557752
35	87.033	0.00543803
35	89.011	0
37	-89.011	0
37	-87.033	0
37	-85.0549	0
37	-83.0769	0
37	-81.0989	0
37	-79.1209	0
37	-77.1429	0
37	-75.1648	0
37	-73.1868	0
37	-71.2088	0
37	-69.2308	8.06199
37	-67.2527	8.20855
37	-65.2747	4.16114
37	-63.2967	6.31738
37	-61.3187	5.45091
37	-59.3407	9.15693
37	-57.3626	9.90122
37	-55.3846	10.9544
37	-53.4066	11.934
37	-51.4286	13.7889
37	-49.4505	14.4897
37	-47.4725	17.0641
37	-45.4945	21.8707
37	-43.5165	28.4459
37	-41.5385	30.0935
37	-39.5604	18.8355
37	-37.5824	12.0397
37	-35.6044	9.30299
37	-33.6264	7.56141
37	-31.6484	5.6142
37	-29.6703	7.13557
37	-27.6923	10.2079
37	-25.7143	8.21429
37	-23.7363	8.84855
37	-21.7582	6.58974
37	-19.7802	6.70176
37	-17.8022	0
37	-15.8242	0
37	-13.8462	0
37	-11.8681	0
37	-9.89011	0
37	-7.91209	0
37	-5.93407	0
37	-3.95604	0
37	-1.97802	0
37	0	0
37	1.97802	0
37	3.95604	0
37	5.93407	0
37	7.91209	0
37	9.89011	0
37	11.8681	0
37	13.8462	0
37	15.8242	0
37	17.8022	0
37	19.7802	0
37	21.7582	0
37	23.7363	0
37	25.7143	0
37	27.6923	0
37	29.6703	0
37	31.6484	0
37	33.6264	0
37	35.6044	0
37	37.5824	0
37	39.5604	0
37	41.5385	0
37	43.5165	0
37	45.4945	0
37	47.4725	0
37	49.4505	0
37	51.4286	0
37	53.4066	0
37	55.3846	0
37	57.3626	0
37	59.3407	0
37	61.3187	0
37	63.2967	0
37	65.2747	0
37	67.2527	0
37	69.2308	10.8197
37	71.2088	13.0072
37	73.1868	15.4167
37	75.1648	12.057
37	77.1429	16.027
37	79.1209	8.71268
37	81.0989	0.00636548
37	83.0769	0.00599647
37	85.0549	0.00559176
37	87.033	0.00543826
37	89.011	0
39	-89.011	0
39	-87.033	0
39	-85.0549	0
39	-83.0769	0
39	-81.0989	0
39	-79.1209	0
39	-77.1429	0
39	-75.1648	0
39	-73.1868	0
39	-71.2088	0
39	-69.2308	0.00800628
39	-67.2527	5.64936
39	-65.2747	6.36729
39	-63.2967	6.07953
39	-61.3187	5.64543
39	-59.3407	7.88607
39	-57.3626	9.77118
39	-55.3846	10.7783
39	-53.4066	11.5833
39	-51.4286	13.5264
39	-49.4505	14.1982
39	-47.4725	18.151
39	-45.4945	22.422
39	-43.5165	28.2469
39	-41.5385	30.0031
39	-39.5604	19.3527
39	-37.5824	13.231
39	-35.6044	9.27139
39	-33.6264	7.35888
39	-31.6484	5.08423
39	-29.6703	5.88433
39	-27.6923	8.91666
39	-25.7143	8.99644
39	-23.7363	9.9352
39	-21.7582	8.64545
39	-19.7802	7.18931
39	-17.8022	6.70661
39	-15.8242	0
39	-13.8462	0
39	-11.8681	0
39	-9.89011	0
39	-7.91209	0
39	-5.93407	0
39	-3.95604	0
39	-1.97802	0
39	0	0
39	1.97802	0
39	3.95604	0
39	5.93407	0
39	7.91209	0
39	9.89011	0
39	11.8681	0
39	13.8462	0
39	15.8242	0
39	17.8022	0
39	19.7802	0
39	21.7582	0
39	23.7363	0
39	25.7143	0
39	27.6923	0
39	29.6703	0
39	31.6484	0
39	33.6264	0
39	35.6044	0
39	37.5824	0
39	39.5604	0
39	41.5385	0
39	43.5165	0
39	45.4945	0
39	47.4725	0
39	49.4505	0
39	51.4286	0
39	53.4066	0
39	55.3846	0
39	57.3626	0
39	59.3407	0
39	61.3187	0
39	63.2967	0
39	65.2747	0
39	67.2527	0
39	69.2308	9.55445
39	71.2088	12.5312
39	73.1868	13.602
39	75.1648	11.264
39	77.1429	15.4068
39	79.1209	7.88238
39	81.0989	0.00643901
39	83.0769	0.00605972
39	85.0549	0.00560704
39	87.033	0.00543865
39	89.011	0
41	-89.011	0
41	-87.033	0
41	-85.0549	0
41	-83.0769	0
41	-81.0989	0
41	-79.1209	0
41	-77.1429	0
41	-75.1648	0
41	-73.1868	0
41	-71.2088	0
41	-69.2308	0
41	-67.2527	5.69744
41	-65.2747	7.22857
41	-63.2967	5.99346
41	-61.3187	5.9055
41	-59.3407	6.91882
41	-57.3626	7.86172
41	-55.3846	10.7724
41	-53.4066	11.7859
41	-51.4286	13.1484
41	-49.4505	14.2243
41	-47.4725	17.5029
41	-45.4945	20.9181
41	-43.5165	25.7014
41	-41.5385	28.0227
41	-39.5604	18.6314
41	-37.5824	11.2459
41	-35.6044	8.49977
41	-33.6264	7.11343
41	-31.6484	5.25185
41	-29.6703	5.82562
41	-27.6923	6.81017
41	-25.7143	8.82662
41	-23.7363	10.3165
41	-21.7582	9.32755
41	-19.7802	8.18363
41	-17.8022	7.41929
41	-15.8242	7.62814
41	-13.8462	7.66201
41	-11.8681	8.51272
41	-9.89011	6.98899
41	-7.91209	6.06276
41	-5.93407	5.83882
41	-3.95604	4.62408
41	-1.97802	0
41	0	0
41	1.97802	0
41	3.95604	0
41	5.93407	0
41	7.91209	0
41	9.89011	0
41	11.8681	0
41	13.8462	0
41	15.8242	0
41	17.8022	0
41	19.7802	0
41	21.7582	0
41	23.7363	0
41	25.7143	0
41	27.6923	0
41	29.6703	0
41	31.6484	0
41	33.6264	0
41	35.6044	0
41	37.5824	0
41	39.5604	0
41	41.5385	0
41	43.5165	0
41	45.4945	0
41	47.4725	0
41	49.4505	0
41	51.4286	0
41	53.4066	0
41	55.3846	0
41	57.3626	0
41	59.3407	0
41	61.3187	0
41	63.2967	0
41	65.2747	0
41	67.2527	0
41	69.2308	9.07898
41	71.2088	11.5706
41	73.1868	13.7358
41	75.1648	12.1138
41	77.1429	15.19
41	79.1209	7.66273
41	81.0989	0.00649768
41	83.0769	0.00611963
41	85.0549	0.00562285
41	87.033	0.0054392
41	89.011	0
43	-89.011	0
43	-87.033	0
43	-85.0549	0
43	-83.0769	0
43	-81.0989	0
43	-79.1209	0
43	-77.1429	0
43	-75.1648	0
43	-73.1868	0
43	-71.2088	0
43	-69.2308	0
43	-67.2527	7.20969
43	-65.2747	8.98564
43	-63.2967	5.70848
43	-61.3187	5.57485
43	-59.3407	5.7852
43	-57.3626	7.37135
43	-55.3846	10.1124
43	-53.4066	11.9124
43	-51.4286	13.1978
43	-49.4505	14.4903
43	-47.4725	17.3073
43	-45.4945	20.0635
43	-43.5165	25.1893
43	-41.5385	27.1619
43	-39.5604	17.1431
43	-37.5824	9.57053
43	-35.6044	8.08253
43	-33.6264	7.24439
43	-31.6484	5.84754
43	-29.6703	6.0514
43	-27.6923	7.75845
43	-25.7143	9.28821
43	-23.7363	10.6775
43	-21.7582	9.84003
43	-19.7802	8.09912
43	-17.8022	7.45507
43	-15.8242	7.52951
43	-13.8462	7.18075
43	-11.8681	8.59976
43	-9.89011	8.42295
43	-7.91209	7.71052
43	-5.93407	7.24257
43	-3.95604	5.98517
43	-1.97802	5.30678
43	0	4.70443
43	1.97802	0
43	3.95604	0
43	5.93407	0
43	7.91209	0
43	9.89011	0
43	11.8681	0
43	13.8462	0
43	15.8242	0
43	17.8022	0
43	19.7802	0
43	21.7582	0
43	23.7363	0
43	25.7143	0
43	27.6923	0
43	29.6703	0
43	31.6484	0
43	33.6264	0
43	35.6044	0
43	37.5824	0
43	39.5604	0
43	41.5385	0
43	43.5165	0
43	45.4945	0
43	47.4725	0
43	49.4505	0
43	51.4286	0
43	53.4066	0
43	55.3846	0
43	57.3626	0
43	59.3407	0
43	61.3187	0
43	63.2967	0
43	65.2747	0
43	67.2527	0
43	69.2308	9.77458
43	71.2088	10.738
43	73.1868	12.9588
43	75.1648	13.0769
43	77.1429	14.298
43	79.1209	7.32223
43	81.0989	0.00654682
43	83.0769	0.00617868
[truncated: 14,381 more rows]

## Sheet: EDFig7f
lon	lat	sDOCexp (mg C/m2/day)		CAFE 24 hours
1	-89.011	0
1	-87.033	0
1	-85.0549	0
1	-83.0769	0
1	-81.0989	0
1	-79.1209	0
1	-77.1429	0
1	-75.1648	0
1	-73.1868	0
1	-71.2088	0.00755379
1	-69.2308	10.038
1	-67.2527	17.7061
1	-65.2747	9.00913
1	-63.2967	11.9429
1	-61.3187	10.0106
1	-59.3407	6.91337
1	-57.3626	6.1556
1	-55.3846	5.53447
1	-53.4066	10.9534
1	-51.4286	13.5784
1	-49.4505	16.7476
1	-47.4725	17.1298
1	-45.4945	19.0852
1	-43.5165	18.8468
1	-41.5385	21.6269
1	-39.5604	22.7298
1	-37.5824	18.3223
1	-35.6044	14.9611
1	-33.6264	12.6775
1	-31.6484	11.5678
1	-29.6703	9.62165
1	-27.6923	8.54928
1	-25.7143	10.2552
1	-23.7363	12.503
1	-21.7582	15.0006
1	-19.7802	18.2986
1	-17.8022	23.7553
1	-15.8242	27.9256
1	-13.8462	15.4164
1	-11.8681	13.5162
1	-9.89011	11.8754
1	-7.91209	10.1965
1	-5.93407	8.66384
1	-3.95604	8.84436
1	-1.97802	7.58776
1	0	6.67152
1	1.97802	5.78944
1	3.95604	5.99772
1	5.93407	9.93417
1	7.91209	0
1	9.89011	0
1	11.8681	0
1	13.8462	0
1	15.8242	0
1	17.8022	0
1	19.7802	0
1	21.7582	0
1	23.7363	0
1	25.7143	0
1	27.6923	0
1	29.6703	0
1	31.6484	0
1	33.6264	0.0105057
1	35.6044	0.00935361
1	37.5824	0
1	39.5604	0
1	41.5385	0
1	43.5165	0
1	45.4945	0
1	47.4725	0
1	49.4505	0
1	51.4286	2.96207
1	53.4066	3.77849
1	55.3846	3.21864
1	57.3626	6.47657
1	59.3407	10.531
1	61.3187	18.2372
1	63.2967	21.9357
1	65.2747	21.2411
1	67.2527	16.3848
1	69.2308	13.9851
1	71.2088	12.6345
1	73.1868	16.5619
1	75.1648	17.0506
1	77.1429	16.934
1	79.1209	17.0449
1	81.0989	0.00560912
1	83.0769	0.00566433
1	85.0549	0.00535378
1	87.033	0.0050879
1	89.011	0
3	-89.011	0
3	-87.033	0
3	-85.0549	0
3	-83.0769	0
3	-81.0989	0
3	-79.1209	0
3	-77.1429	0
3	-75.1648	0
3	-73.1868	0
3	-71.2088	0
3	-69.2308	10.5958
3	-67.2527	8.37196
3	-65.2747	11.6071
3	-63.2967	10.0874
3	-61.3187	10.4407
3	-59.3407	6.99307
3	-57.3626	5.9108
3	-55.3846	5.82046
3	-53.4066	13.4383
3	-51.4286	13.9129
3	-49.4505	17.5473
3	-47.4725	16.941
3	-45.4945	18.2657
3	-43.5165	18.5958
3	-41.5385	21.1609
3	-39.5604	21.5444
3	-37.5824	17.8306
3	-35.6044	13.9658
3	-33.6264	12.5145
3	-31.6484	11.9167
3	-29.6703	9.62749
3	-27.6923	9.48472
3	-25.7143	10.9619
3	-23.7363	13.3558
3	-21.7582	15.718
3	-19.7802	19.1506
3	-17.8022	26.1047
3	-15.8242	26.1504
3	-13.8462	21.576
3	-11.8681	16.8518
3	-9.89011	11.3549
3	-7.91209	8.21234
3	-5.93407	8.82737
3	-3.95604	8.04512
3	-1.97802	7.49094
3	0	7.13936
3	1.97802	7.56466
3	3.95604	8.29464
3	5.93407	10.4538
3	7.91209	0
3	9.89011	0
3	11.8681	0
3	13.8462	0
3	15.8242	0
3	17.8022	0
3	19.7802	0
3	21.7582	0
3	23.7363	0
3	25.7143	0
3	27.6923	0
3	29.6703	0
3	31.6484	0
3	33.6264	0.011468
3	35.6044	0.00930808
3	37.5824	0
3	39.5604	0
3	41.5385	0
3	43.5165	0
3	45.4945	0
3	47.4725	0
3	49.4505	0
3	51.4286	3.35617
3	53.4066	3.61597
3	55.3846	3.45398
3	57.3626	5.15315
3	59.3407	9.4672
3	61.3187	13.9345
3	63.2967	18.1559
3	65.2747	18.9089
3	67.2527	16.8795
3	69.2308	14.3146
3	71.2088	12.5109
3	73.1868	15.6217
3	75.1648	16.1345
3	77.1429	15.5524
3	79.1209	16.9764
3	81.0989	0.00537143
3	83.0769	0.00553188
3	85.0549	0.00532516
3	87.033	0.00508265
3	89.011	0
5	-89.011	0
5	-87.033	0
5	-85.0549	0
5	-83.0769	0
5	-81.0989	0
5	-79.1209	0
5	-77.1429	0
5	-75.1648	0
5	-73.1868	0
5	-71.2088	0
5	-69.2308	10.1298
5	-67.2527	8.19218
5	-65.2747	9.02835
5	-63.2967	11.4057
5	-61.3187	7.11915
5	-59.3407	7.02039
5	-57.3626	6.15925
5	-55.3846	7.99688
5	-53.4066	13.1527
5	-51.4286	13.2708
5	-49.4505	17.0848
5	-47.4725	16.7354
5	-45.4945	18.6072
5	-43.5165	18.7296
5	-41.5385	20.839
5	-39.5604	20.342
5	-37.5824	17.9647
5	-35.6044	13.4182
5	-33.6264	11.5806
5	-31.6484	12.645
5	-29.6703	9.48344
5	-27.6923	11.1683
5	-25.7143	12.7594
5	-23.7363	15.3048
5	-21.7582	17.7732
5	-19.7802	20.2955
5	-17.8022	21.3921
5	-15.8242	29.0794
5	-13.8462	25.8763
5	-11.8681	18.9081
5	-9.89011	11.9247
5	-7.91209	10.33
5	-5.93407	9.62947
5	-3.95604	9.46758
5	-1.97802	8.73357
5	0	8.37251
5	1.97802	8.7611
5	3.95604	9.30709
5	5.93407	0
5	7.91209	0
5	9.89011	0
5	11.8681	0
5	13.8462	0
5	15.8242	0
5	17.8022	0
5	19.7802	0
5	21.7582	0
5	23.7363	0
5	25.7143	0
5	27.6923	0
5	29.6703	0
5	31.6484	0
5	33.6264	0.011907
5	35.6044	0.00804978
5	37.5824	13.3156
5	39.5604	15.0814
5	41.5385	27.2284
5	43.5165	0
5	45.4945	0
5	47.4725	0
5	49.4505	0
5	51.4286	0
5	53.4066	3.83757
5	55.3846	3.5731
5	57.3626	4.2317
5	59.3407	7.10416
5	61.3187	0
5	63.2967	13.1322
5	65.2747	17.8594
5	67.2527	16.0013
5	69.2308	14.9153
5	71.2088	13.0944
5	73.1868	14.0007
5	75.1648	13.8079
5	77.1429	13.7715
5	79.1209	15.2659
5	81.0989	0.00514194
5	83.0769	0.00541042
5	85.0549	0.00529488
5	87.033	0.00507793
5	89.011	0
7	-89.011	0
7	-87.033	0
7	-85.0549	0
7	-83.0769	0
7	-81.0989	0
7	-79.1209	0
7	-77.1429	0
7	-75.1648	0
7	-73.1868	0
7	-71.2088	0
7	-69.2308	10.1937
7	-67.2527	9.18164
7	-65.2747	8.52078
7	-63.2967	11.1565
7	-61.3187	6.53697
7	-59.3407	7.00716
7	-57.3626	6.26929
7	-55.3846	7.56606
7	-53.4066	13.1677
7	-51.4286	13.6926
7	-49.4505	17.478
7	-47.4725	16.0998
7	-45.4945	18.6013
7	-43.5165	19.8502
7	-41.5385	21.3416
7	-39.5604	20.4866
7	-37.5824	18.3206
7	-35.6044	14.4329
7	-33.6264	12.7923
7	-31.6484	13.3993
7	-29.6703	10.4865
7	-27.6923	13.3946
7	-25.7143	14.9446
7	-23.7363	18.0453
7	-21.7582	20.2614
7	-19.7802	19.5908
7	-17.8022	28.4566
7	-15.8242	33.4039
7	-13.8462	27.5374
7	-11.8681	18.4992
7	-9.89011	13.0614
7	-7.91209	10.5549
7	-5.93407	10.6335
7	-3.95604	11.3964
7	-1.97802	10.338
7	0	9.85484
7	1.97802	8.95966
7	3.95604	9.54643
7	5.93407	0
7	7.91209	0
7	9.89011	0
7	11.8681	0
7	13.8462	0
7	15.8242	0
7	17.8022	0
7	19.7802	0
7	21.7582	0
7	23.7363	0
7	25.7143	0
7	27.6923	0
7	29.6703	0
7	31.6484	0
7	33.6264	0.0129899
7	35.6044	0.00954978
7	37.5824	15.1247
7	39.5604	16.7107
7	41.5385	25.4845
7	43.5165	0
7	45.4945	0
7	47.4725	0
7	49.4505	0
7	51.4286	0
7	53.4066	3.74754
7	55.3846	4.29421
7	57.3626	3.91208
7	59.3407	0
7	61.3187	0
7	63.2967	9.46497
7	65.2747	13.3738
7	67.2527	14.9886
7	69.2308	14.8683
7	71.2088	12.6551
7	73.1868	12.9079
7	75.1648	13.2206
7	77.1429	12.8213
7	79.1209	13.3456
7	81.0989	0.00497515
7	83.0769	0.00531004
7	85.0549	0.00526553
7	87.033	0.00507418
7	89.011	0
9	-89.011	0
9	-87.033	0
9	-85.0549	0
9	-83.0769	0
9	-81.0989	0
9	-79.1209	0
9	-77.1429	0
9	-75.1648	0
9	-73.1868	0
9	-71.2088	0
9	-69.2308	11.7059
9	-67.2527	8.58915
9	-65.2747	8.89294
9	-63.2967	11.0357
9	-61.3187	7.35565
9	-59.3407	6.65623
9	-57.3626	5.60317
9	-55.3846	9.16428
9	-53.4066	13.2699
9	-51.4286	13.9133
9	-49.4505	16.9718
9	-47.4725	16.5466
9	-45.4945	18.7226
9	-43.5165	19.1616
9	-41.5385	22.8638
9	-39.5604	22.7851
9	-37.5824	18.3676
9	-35.6044	14.6313
9	-33.6264	15.2628
9	-31.6484	14.5273
9	-29.6703	12.1842
9	-27.6923	15.5996
9	-25.7143	16.8721
9	-23.7363	19.2224
9	-21.7582	19.7641
9	-19.7802	24.9721
9	-17.8022	36.8123
9	-15.8242	40.1683
9	-13.8462	28.6376
9	-11.8681	20.8979
9	-9.89011	14.1273
9	-7.91209	11.4525
9	-5.93407	15.311
9	-3.95604	16.3085
9	-1.97802	13.1287
9	0	14.8521
9	1.97802	10.5334
9	3.95604	11.8385
9	5.93407	0
9	7.91209	0
9	9.89011	0
9	11.8681	0
9	13.8462	0
9	15.8242	0
9	17.8022	0
9	19.7802	0
9	21.7582	0
9	23.7363	0
9	25.7143	0
9	27.6923	0
9	29.6703	0
9	31.6484	0
9	33.6264	0.0163647
9	35.6044	0.0151895
9	37.5824	23.2463
9	39.5604	21.1267
9	41.5385	0
9	43.5165	0
9	45.4945	0
9	47.4725	0
9	49.4505	0
9	51.4286	0
9	53.4066	0
9	55.3846	0
9	57.3626	0
9	59.3407	0
9	61.3187	0
9	63.2967	0
9	65.2747	10.3539
9	67.2527	13.5593
9	69.2308	13.7795
9	71.2088	13.3333
9	73.1868	12.935
9	75.1648	12.7267
9	77.1429	11.7485
9	79.1209	13.6504
9	81.0989	0.00488191
9	83.0769	0.00522802
9	85.0549	0.00523929
9	87.033	0.00507186
9	89.011	0
11	-89.011	0
11	-87.033	0
11	-85.0549	0
11	-83.0769	0
11	-81.0989	0
11	-79.1209	0
11	-77.1429	0
11	-75.1648	0
11	-73.1868	0
11	-71.2088	0
11	-69.2308	12.6028
11	-67.2527	10.0881
11	-65.2747	8.47394
11	-63.2967	11.971
11	-61.3187	7.35252
11	-59.3407	6.97926
11	-57.3626	6.68756
11	-55.3846	8.28149
11	-53.4066	13.3318
11	-51.4286	14.1324
11	-49.4505	16.5808
11	-47.4725	16.9218
11	-45.4945	18.9805
11	-43.5165	21.2647
11	-41.5385	24.6863
11	-39.5604	23.7511
11	-37.5824	19.5489
11	-35.6044	15.6475
11	-33.6264	17.7152
11	-31.6484	12.8709
11	-29.6703	12.1928
11	-27.6923	16.6521
11	-25.7143	16.525
11	-23.7363	22.6632
11	-21.7582	27.9023
11	-19.7802	38.4725
11	-17.8022	41.1431
11	-15.8242	41.9522
11	-13.8462	31.0153
11	-11.8681	22.1995
11	-9.89011	16.3437
11	-7.91209	14.2029
11	-5.93407	22.3715
11	-3.95604	26.1151
11	-1.97802	0
11	0	0
11	1.97802	0
11	3.95604	0
11	5.93407	0
11	7.91209	0
11	9.89011	0
11	11.8681	0
11	13.8462	0
11	15.8242	0
11	17.8022	0
11	19.7802	0
11	21.7582	0
11	23.7363	0
11	25.7143	0
11	27.6923	0
11	29.6703	0
11	31.6484	0
11	33.6264	40.4566
11	35.6044	38.5761
11	37.5824	27.2363
11	39.5604	20.985
11	41.5385	0
11	43.5165	0
11	45.4945	0
11	47.4725	0
11	49.4505	0
11	51.4286	0
11	53.4066	0
11	55.3846	0
11	57.3626	0
11	59.3407	0
11	61.3187	0
11	63.2967	0
11	65.2747	8.83881
11	67.2527	10.1318
11	69.2308	12.441
11	71.2088	14.0809
11	73.1868	11.7339
11	75.1648	11.5084
11	77.1429	13.1916
11	79.1209	12.9463
11	81.0989	0.0048962
11	83.0769	0.00517997
11	85.0549	0.00521742
11	87.033	0.00507135
11	89.011	0
13	-89.011	0
13	-87.033	0
13	-85.0549	0
13	-83.0769	0
13	-81.0989	0
13	-79.1209	0
13	-77.1429	0
13	-75.1648	0
13	-73.1868	0
13	-71.2088	0
13	-69.2308	9.11533
13	-67.2527	9.15557
13	-65.2747	7.89166
13	-63.2967	11.2848
13	-61.3187	7.40041
13	-59.3407	6.57458
13	-57.3626	5.32636
13	-55.3846	7.57852
13	-53.4066	13.5883
13	-51.4286	15.4532
13	-49.4505	16.2819
13	-47.4725	16.6767
13	-45.4945	20.5021
13	-43.5165	23.8123
13	-41.5385	25.8187
13	-39.5604	23.7567
13	-37.5824	19.3896
13	-35.6044	17.3253
13	-33.6264	14.9827
13	-31.6484	9.51878
13	-29.6703	11.4628
13	-27.6923	14.571
13	-25.7143	26.1265
13	-23.7363	38.3922
13	-21.7582	40.6344
13	-19.7802	0
13	-17.8022	0
13	-15.8242	0
13	-13.8462	0
13	-11.8681	26.6477
13	-9.89011	21.5708
13	-7.91209	19.5972
13	-5.93407	0
13	-3.95604	0
13	-1.97802	0
13	0	0
13	1.97802	0
13	3.95604	0
13	5.93407	0
13	7.91209	0
13	9.89011	0
13	11.8681	0
13	13.8462	0
13	15.8242	0
13	17.8022	0
13	19.7802	0
13	21.7582	0
13	23.7363	0
13	25.7143	0
13	27.6923	0
13	29.6703	0
13	31.6484	0
13	33.6264	23.8774
13	35.6044	20.1722
13	37.5824	18.4124
13	39.5604	14.4942
13	41.5385	0
13	43.5165	0
13	45.4945	0
13	47.4725	0
13	49.4505	0
13	51.4286	0
13	53.4066	0
13	55.3846	0
13	57.3626	0
13	59.3407	0
13	61.3187	0
13	63.2967	0
13	65.2747	0
13	67.2527	9.2331
13	69.2308	10.9251
13	71.2088	13.7522
13	73.1868	11.2076
13	75.1648	9.90117
13	77.1429	12.8419
13	79.1209	0
13	81.0989	0.00496289
13	83.0769	0.00516397
13	85.0549	0.00520049
13	87.033	0.00507278
13	89.011	0
15	-89.011	0
15	-87.033	0
15	-85.0549	0
15	-83.0769	0
15	-81.0989	0
15	-79.1209	0
15	-77.1429	0
15	-75.1648	0
15	-73.1868	0
15	-71.2088	0
15	-69.2308	9.4164
15	-67.2527	8.27196
15	-65.2747	9.1486
15	-63.2967	7.70992
15	-61.3187	7.86368
15	-59.3407	10.9435
15	-57.3626	5.75131
15	-55.3846	7.46918
15	-53.4066	15.503
15	-51.4286	15.8589
15	-49.4505	14.419
15	-47.4725	15.8962
15	-45.4945	21.3254
15	-43.5165	26.2038
15	-41.5385	27.6913
15	-39.5604	19.2426
15	-37.5824	14.9733
15	-35.6044	12.9045
15	-33.6264	12.0164
15	-31.6484	10.8167
15	-29.6703	20.9758
15	-27.6923	22.6162
15	-25.7143	0
15	-23.7363	0
15	-21.7582	0
15	-19.7802	0
15	-17.8022	0
15	-15.8242	0
15	-13.8462	0
15	-11.8681	0
15	-9.89011	0
15	-7.91209	0
15	-5.93407	0
15	-3.95604	0
15	-1.97802	0
15	0	0
15	1.97802	0
15	3.95604	0
15	5.93407	0
15	7.91209	0
15	9.89011	0
15	11.8681	0
15	13.8462	0
15	15.8242	0
15	17.8022	0
15	19.7802	0
15	21.7582	0
15	23.7363	0
15	25.7143	0
15	27.6923	0
15	29.6703	0
15	31.6484	0
15	33.6264	22.2007
15	35.6044	28.232
15	37.5824	0
15	39.5604	0
15	41.5385	0
15	43.5165	0
15	45.4945	0
15	47.4725	0
15	49.4505	0
15	51.4286	0
15	53.4066	0
15	55.3846	0
15	57.3626	0
15	59.3407	0
15	61.3187	0
15	63.2967	0
15	65.2747	0
15	67.2527	0
15	69.2308	8.74806
15	71.2088	12.4877
15	73.1868	10.668
15	75.1648	9.84375
15	77.1429	14.5768
15	79.1209	0
15	81.0989	0.00501542
15	83.0769	0.00516874
15	85.0549	0.00518783
15	87.033	0.0050751
15	89.011	0
17	-89.011	0
17	-87.033	0
17	-85.0549	0
17	-83.0769	0
17	-81.0989	0
17	-79.1209	0
17	-77.1429	0
17	-75.1648	0
17	-73.1868	0
17	-71.2088	0
17	-69.2308	9.70794
17	-67.2527	6.56536
17	-65.2747	6.78136
17	-63.2967	8.28223
17	-61.3187	12.4026
17	-59.3407	10.1335
17	-57.3626	5.75856
17	-55.3846	8.88292
17	-53.4066	14.7315
17	-51.4286	15.3416
17	-49.4505	14.8056
17	-47.4725	16.2852
17	-45.4945	22.1354
17	-43.5165	29.263
17	-41.5385	28.5089
17	-39.5604	16.8113
17	-37.5824	13.1815
17	-35.6044	7.55263
17	-33.6264	14.3059
17	-31.6484	31.2799
17	-29.6703	30.2432
17	-27.6923	0
17	-25.7143	0
17	-23.7363	0
17	-21.7582	0
17	-19.7802	0
17	-17.8022	0
17	-15.8242	0
17	-13.8462	0
17	-11.8681	0
17	-9.89011	0
17	-7.91209	0
17	-5.93407	0
17	-3.95604	0
17	-1.97802	0
17	0	0
17	1.97802	0
17	3.95604	0
17	5.93407	0
17	7.91209	0
17	9.89011	0
17	11.8681	0
17	13.8462	0
17	15.8242	0
17	17.8022	0
17	19.7802	0
17	21.7582	0
17	23.7363	0
17	25.7143	0
17	27.6923	0
17	29.6703	0
17	31.6484	19.8129
17	33.6264	34.2254
17	35.6044	33.9673
17	37.5824	22.0793
17	39.5604	32.462
17	41.5385	50.5976
17	43.5165	0
17	45.4945	0
17	47.4725	0
17	49.4505	0
17	51.4286	0
17	53.4066	0
17	55.3846	0
17	57.3626	0
17	59.3407	0
17	61.3187	0
17	63.2967	0
17	65.2747	0
17	67.2527	0
17	69.2308	7.0944
17	71.2088	11.2984
17	73.1868	10.8414
17	75.1648	12.7306
17	77.1429	0
17	79.1209	0
17	81.0989	0.0050563
17	83.0769	0.00518945
17	85.0549	0.00517809
17	87.033	0.0050732
17	89.011	0
19	-89.011	0
19	-87.033	0
19	-85.0549	0
19	-83.0769	0
19	-81.0989	0
19	-79.1209	0
19	-77.1429	0
19	-75.1648	0
19	-73.1868	0
19	-71.2088	0
19	-69.2308	9.42304
19	-67.2527	5.5497
19	-65.2747	5.2002
19	-63.2967	7.43539
19	-61.3187	7.20281
19	-59.3407	6.78991
19	-57.3626	5.88223
19	-55.3846	9.5949
19	-53.4066	15.0458
19	-51.4286	15.4836
19	-49.4505	15.488
19	-47.4725	16.581
19	-45.4945	22.372
19	-43.5165	31.0894
19	-41.5385	30.2475
19	-39.5604	13.7288
19	-37.5824	9.07311
19	-35.6044	9.30683
19	-33.6264	0
19	-31.6484	0
19	-29.6703	0
19	-27.6923	0
19	-25.7143	0
19	-23.7363	0
19	-21.7582	0
19	-19.7802	0
19	-17.8022	0
19	-15.8242	0
19	-13.8462	0
19	-11.8681	0
19	-9.89011	0
19	-7.91209	0
19	-5.93407	0
19	-3.95604	0
19	-1.97802	0
19	0	0
19	1.97802	0
19	3.95604	0
19	5.93407	0
19	7.91209	0
19	9.89011	0
19	11.8681	0
19	13.8462	0
19	15.8242	0
19	17.8022	0
19	19.7802	0
19	21.7582	0
19	23.7363	0
19	25.7143	0
19	27.6923	0
19	29.6703	0
19	31.6484	11.1136
19	33.6264	20.0966
19	35.6044	23.7795
19	37.5824	21.8832
19	39.5604	34.8383
19	41.5385	26.274
19	43.5165	0
19	45.4945	0
19	47.4725	0
19	49.4505	0
19	51.4286	0
19	53.4066	0
19	55.3846	0
19	57.3626	0
19	59.3407	0
19	61.3187	0
19	63.2967	0
19	65.2747	0
19	67.2527	0
19	69.2308	0
19	71.2088	10.4432
19	73.1868	11.7185
19	75.1648	14.8924
19	77.1429	13.5399
19	79.1209	7.79071
19	81.0989	0.0050886
19	83.0769	0.00522084
19	85.0549	0.00517018
19	87.033	0.0050705
19	89.011	0
21	-89.011	0
21	-87.033	0
21	-85.0549	0
21	-83.0769	0
21	-81.0989	0
21	-79.1209	0
21	-77.1429	0
21	-75.1648	0
21	-73.1868	0
21	-71.2088	0
21	-69.2308	7.4962
21	-67.2527	4.89064
21	-65.2747	4.89927
21	-63.2967	7.39816
21	-61.3187	10.7106
21	-59.3407	5.43018
21	-57.3626	5.75264
21	-55.3846	10.0283
21	-53.4066	14.0247
21	-51.4286	15.2452
21	-49.4505	15.4997
21	-47.4725	16.4074
21	-45.4945	22.0421
21	-43.5165	31.6051
21	-41.5385	29.1962
21	-39.5604	11.1493
21	-37.5824	13.7315
21	-35.6044	9.00093
21	-33.6264	0
21	-31.6484	0
21	-29.6703	0
21	-27.6923	0
21	-25.7143	0
21	-23.7363	0
21	-21.7582	0
21	-19.7802	0
21	-17.8022	0
21	-15.8242	0
21	-13.8462	0
21	-11.8681	0
21	-9.89011	0
21	-7.91209	0
21	-5.93407	0
21	-3.95604	0
21	-1.97802	0
21	0	0
21	1.97802	0
21	3.95604	0
21	5.93407	0
21	7.91209	0
21	9.89011	0
21	11.8681	0
21	13.8462	0
21	15.8242	0
21	17.8022	0
21	19.7802	0
21	21.7582	0
21	23.7363	0
21	25.7143	0
21	27.6923	0
21	29.6703	0
21	31.6484	0
21	33.6264	14.3216
21	35.6044	16.1231
21	37.5824	15.6076
21	39.5604	0
21	41.5385	0
21	43.5165	0
21	45.4945	0
21	47.4725	0
21	49.4505	0
21	51.4286	0
21	53.4066	0
21	55.3846	0
21	57.3626	0
21	59.3407	0
21	61.3187	0
21	63.2967	0
21	65.2747	0
21	67.2527	0
21	69.2308	0
21	71.2088	10.9296
21	73.1868	12.5048
21	75.1648	16.235
21	77.1429	12.3241
21	79.1209	7.63116
21	81.0989	0.00513216
21	83.0769	0.005222
21	85.0549	0.00516325
21	87.033	0.0050685
21	89.011	0
23	-89.011	0
23	-87.033	0
23	-85.0549	0
23	-83.0769	0
23	-81.0989	0
23	-79.1209	0
23	-77.1429	0
23	-75.1648	0
23	-73.1868	0
23	-71.2088	0
23	-69.2308	8.74234
23	-67.2527	4.41661
23	-65.2747	4.05014
23	-63.2967	5.74006
23	-61.3187	4.74054
23	-59.3407	4.03043
23	-57.3626	7.38373
23	-55.3846	8.0957
23	-53.4066	12.4211
23	-51.4286	15.0479
23	-49.4505	15.2721
23	-47.4725	16.6808
23	-45.4945	22.6051
23	-43.5165	32.2321
23	-41.5385	31.5555
23	-39.5604	18.681
23	-37.5824	14.9172
23	-35.6044	11.1816
23	-33.6264	0
23	-31.6484	0
23	-29.6703	0
23	-27.6923	0
23	-25.7143	0
23	-23.7363	0
23	-21.7582	0
23	-19.7802	0
23	-17.8022	0
23	-15.8242	0
23	-13.8462	0
23	-11.8681	0
23	-9.89011	0
23	-7.91209	0
23	-5.93407	0
23	-3.95604	0
23	-1.97802	0
23	0	0
23	1.97802	0
23	3.95604	0
23	5.93407	0
23	7.91209	0
23	9.89011	0
23	11.8681	0
23	13.8462	0
23	15.8242	0
23	17.8022	0
23	19.7802	0
23	21.7582	0
23	23.7363	0
23	25.7143	0
23	27.6923	0
23	29.6703	0
23	31.6484	0
23	33.6264	14.166
23	35.6044	13.242
23	37.5824	0
23	39.5604	0
23	41.5385	0
23	43.5165	0
23	45.4945	0
23	47.4725	0
23	49.4505	0
23	51.4286	0
23	53.4066	0
23	55.3846	0
23	57.3626	0
23	59.3407	0
23	61.3187	0
23	63.2967	0
23	65.2747	0
23	67.2527	0
23	69.2308	0
23	71.2088	12.1323
23	73.1868	12.82
23	75.1648	15.7866
23	77.1429	13.337
23	79.1209	7.5616
23	81.0989	0.00514731
23	83.0769	0.00522294
23	85.0549	0.0051576
23	87.033	0.0050673
23	89.011	0
25	-89.011	0
25	-87.033	0
25	-85.0549	0
25	-83.0769	0
25	-81.0989	0
25	-79.1209	0
25	-77.1429	0
25	-75.1648	0
25	-73.1868	0
25	-71.2088	0
25	-69.2308	9.60246
25	-67.2527	5.87385
25	-65.2747	3.99876
25	-63.2967	5.33625
25	-61.3187	8.0773
25	-59.3407	7.61733
25	-57.3626	8.70593
25	-55.3846	12.1558
25	-53.4066	12.3301
25	-51.4286	15.3548
25	-49.4505	15.454
25	-47.4725	16.5398
25	-45.4945	21.7267
25	-43.5165	32.6565
25	-41.5385	32.4695
25	-39.5604	25.0606
25	-37.5824	11.1848
25	-35.6044	9.13206
25	-33.6264	0
25	-31.6484	0
25	-29.6703	0
25	-27.6923	0
25	-25.7143	0
25	-23.7363	0
25	-21.7582	0
25	-19.7802	0
25	-17.8022	0
25	-15.8242	0
25	-13.8462	0
25	-11.8681	0
25	-9.89011	0
25	-7.91209	0
25	-5.93407	0
25	-3.95604	0
25	-1.97802	0
25	0	0
25	1.97802	0
25	3.95604	0
25	5.93407	0
25	7.91209	0
25	9.89011	0
25	11.8681	0
25	13.8462	0
25	15.8242	0
25	17.8022	0
25	19.7802	0
25	21.7582	0
25	23.7363	0
25	25.7143	0
25	27.6923	0
25	29.6703	0
25	31.6484	0
25	33.6264	18.1369
25	35.6044	15.7273
25	37.5824	12.1975
25	39.5604	0
25	41.5385	0
25	43.5165	0
25	45.4945	0
25	47.4725	0
25	49.4505	0
25	51.4286	0
25	53.4066	0
25	55.3846	0
25	57.3626	0
25	59.3407	0
25	61.3187	0
25	63.2967	0
25	65.2747	0
25	67.2527	0
25	69.2308	0
25	71.2088	12.6133
25	73.1868	13.9013
25	75.1648	16.7267
25	77.1429	13.6364
25	79.1209	6.04709
25	81.0989	0.00516247
25	83.0769	0.00523505
25	85.0549	0.00515434
25	87.033	0.00506693
25	89.011	0
27	-89.011	0
27	-87.033	0
27	-85.0549	0
27	-83.0769	0
27	-81.0989	0
27	-79.1209	0
27	-77.1429	0
27	-75.1648	0
27	-73.1868	0
27	-71.2088	0
27	-69.2308	10.0638
27	-67.2527	7.93061
27	-65.2747	3.97339
27	-63.2967	5.01463
27	-61.3187	6.03841
27	-59.3407	6.72
27	-57.3626	10.0466
27	-55.3846	11.3389
27	-53.4066	13.4908
27	-51.4286	16.2902
27	-49.4505	15.4016
27	-47.4725	16.3301
27	-45.4945	21.9763
27	-43.5165	32.1864
27	-41.5385	37.0551
27	-39.5604	25.5014
27	-37.5824	10.0585
27	-35.6044	8.07567
27	-33.6264	8.85527
27	-31.6484	0
27	-29.6703	0
27	-27.6923	0
27	-25.7143	0
27	-23.7363	0
27	-21.7582	0
27	-19.7802	0
27	-17.8022	0
27	-15.8242	0
27	-13.8462	0
27	-11.8681	0
27	-9.89011	0
27	-7.91209	0
27	-5.93407	0
27	-3.95604	0
27	-1.97802	0
27	0	0
27	1.97802	0
27	3.95604	0
27	5.93407	0
27	7.91209	0
27	9.89011	0
27	11.8681	0
27	13.8462	0
27	15.8242	0
27	17.8022	0
27	19.7802	0
27	21.7582	0
27	23.7363	0
27	25.7143	0
27	27.6923	0
27	29.6703	0
27	31.6484	25.8449
27	33.6264	23.9895
27	35.6044	21.1181
27	37.5824	12.1347
27	39.5604	0
27	41.5385	0
27	43.5165	0
27	45.4945	0
27	47.4725	0
27	49.4505	0
27	51.4286	0
27	53.4066	0
27	55.3846	0
27	57.3626	0
27	59.3407	0
27	61.3187	0
27	63.2967	0
27	65.2747	0
27	67.2527	0
27	69.2308	0
27	71.2088	12.1882
27	73.1868	14.4757
27	75.1648	14.0442
27	77.1429	14.0175
27	79.1209	6.65344
27	81.0989	0.00524927
27	83.0769	0.00526469
27	85.0549	0.00515399
27	87.033	0.00506729
27	89.011	0
29	-89.011	0
29	-87.033	0
29	-85.0549	0
29	-83.0769	0
29	-81.0989	0
29	-79.1209	0
29	-77.1429	0
29	-75.1648	0
29	-73.1868	0
29	-71.2088	0
29	-69.2308	8.23332
29	-67.2527	7.33614
29	-65.2747	4.01188
29	-63.2967	4.28705
29	-61.3187	6.51256
29	-59.3407	6.52688
29	-57.3626	10.2982
29	-55.3846	10.7602
29	-53.4066	12.9808
29	-51.4286	14.6424
29	-49.4505	14.6873
29	-47.4725	16.7918
29	-45.4945	22.5065
29	-43.5165	30.4058
29	-41.5385	30.8008
29	-39.5604	19.8926
29	-37.5824	10.5118
29	-35.6044	10.6205
29	-33.6264	4.49085
29	-31.6484	0
29	-29.6703	0
29	-27.6923	0
29	-25.7143	0
29	-23.7363	0
29	-21.7582	0
29	-19.7802	0
29	-17.8022	0
29	-15.8242	0
29	-13.8462	0
29	-11.8681	0
29	-9.89011	0
29	-7.91209	0
29	-5.93407	0
29	-3.95604	0
29	-1.97802	0
29	0	0
29	1.97802	0
29	3.95604	0
29	5.93407	0
29	7.91209	0
29	9.89011	0
29	11.8681	0
29	13.8462	0
29	15.8242	0
29	17.8022	0
29	19.7802	0
29	21.7582	0
29	23.7363	0
29	25.7143	0
29	27.6923	0
29	29.6703	0
29	31.6484	25.203
29	33.6264	24.3804
29	35.6044	20.3742
29	37.5824	0
29	39.5604	0
29	41.5385	0
29	43.5165	0
29	45.4945	0
29	47.4725	0
29	49.4505	0
29	51.4286	0
29	53.4066	0
29	55.3846	0
29	57.3626	0
29	59.3407	0
29	61.3187	0
29	63.2967	0
29	65.2747	0
29	67.2527	0
29	69.2308	0
29	71.2088	12.3664
29	73.1868	15.9736
29	75.1648	13.2344
29	77.1429	14.2523
29	79.1209	6.92264
29	81.0989	0.00537545
29	83.0769	0.00531495
29	85.0549	0.00515692
29	87.033	0.00506754
29	89.011	0
31	-89.011	0
31	-87.033	0
31	-85.0549	0
31	-83.0769	0
31	-81.0989	0
31	-79.1209	0
31	-77.1429	0
31	-75.1648	0
31	-73.1868	0
31	-71.2088	0
31	-69.2308	8.21172
31	-67.2527	8.06726
31	-65.2747	4.02842
31	-63.2967	6.8456
31	-61.3187	6.18258
31	-59.3407	7.31067
31	-57.3626	9.62367
31	-55.3846	10.874
31	-53.4066	12.5278
31	-51.4286	14.162
31	-49.4505	14.1768
31	-47.4725	17.2232
31	-45.4945	23.0613
31	-43.5165	29.9495
31	-41.5385	28.6528
31	-39.5604	18.8945
31	-37.5824	11.8664
31	-35.6044	11.7947
31	-33.6264	7.72849
31	-31.6484	5.3114
31	-29.6703	0
31	-27.6923	0
31	-25.7143	0
31	-23.7363	0
31	-21.7582	0
31	-19.7802	0
31	-17.8022	0
31	-15.8242	0
31	-13.8462	0
31	-11.8681	0
31	-9.89011	0
31	-7.91209	0
31	-5.93407	0
31	-3.95604	0
31	-1.97802	0
31	0	0
31	1.97802	0
31	3.95604	0
31	5.93407	0
31	7.91209	0
31	9.89011	0
31	11.8681	0
31	13.8462	0
31	15.8242	0
31	17.8022	0
31	19.7802	0
31	21.7582	0
31	23.7363	0
31	25.7143	0
31	27.6923	0
31	29.6703	0
31	31.6484	30.8124
31	33.6264	19.6932
31	35.6044	15.0207
31	37.5824	0
31	39.5604	0
31	41.5385	0
31	43.5165	0
31	45.4945	0
31	47.4725	0
31	49.4505	0
31	51.4286	0
31	53.4066	0
31	55.3846	0
31	57.3626	0
31	59.3407	0
31	61.3187	0
31	63.2967	0
31	65.2747	0
31	67.2527	0
31	69.2308	0
31	71.2088	11.6153
31	73.1868	18.2467
31	75.1648	13.363
31	77.1429	14.1215
31	79.1209	7.44763
31	81.0989	0.00551534
31	83.0769	0.0053708
31	85.0549	0.00516293
31	87.033	0.00506762
31	89.011	0
33	-89.011	0
33	-87.033	0
33	-85.0549	0
33	-83.0769	0
33	-81.0989	0
33	-79.1209	0
33	-77.1429	0
33	-75.1648	0
33	-73.1868	0
33	-71.2088	0
33	-69.2308	0
33	-67.2527	9.11824
33	-65.2747	5.26215
33	-63.2967	6.52374
33	-61.3187	5.99645
33	-59.3407	6.84884
33	-57.3626	10.0061
33	-55.3846	11.1799
33	-53.4066	12.5582
33	-51.4286	14.1277
33	-49.4505	14.5372
33	-47.4725	16.9205
33	-45.4945	22.5169
33	-43.5165	29.441
33	-41.5385	28.4202
33	-39.5604	20.3711
33	-37.5824	10.7277
33	-35.6044	9.02941
33	-33.6264	10.1244
33	-31.6484	5.24428
33	-29.6703	7.86846
33	-27.6923	7.16804
33	-25.7143	7.11478
33	-23.7363	0
33	-21.7582	0
33	-19.7802	0
33	-17.8022	0
33	-15.8242	0
33	-13.8462	0
33	-11.8681	0
33	-9.89011	0
33	-7.91209	0
33	-5.93407	0
33	-3.95604	0
33	-1.97802	0
33	0	0
33	1.97802	0
33	3.95604	0
33	5.93407	0
33	7.91209	0
33	9.89011	0
33	11.8681	0
33	13.8462	0
33	15.8242	0
33	17.8022	0
33	19.7802	0
33	21.7582	0
33	23.7363	0
33	25.7143	0
33	27.6923	0
33	29.6703	0
33	31.6484	27.7368
33	33.6264	14.0102
33	35.6044	10.9812
33	37.5824	0
33	39.5604	0
33	41.5385	0
33	43.5165	0
33	45.4945	0
33	47.4725	0
33	49.4505	0
33	51.4286	0
33	53.4066	0
33	55.3846	0
33	57.3626	0
33	59.3407	0
33	61.3187	0
33	63.2967	0
33	65.2747	0
33	67.2527	0
33	69.2308	0
33	71.2088	11.9231
33	73.1868	18.7268
33	75.1648	14.0138
33	77.1429	15.617
33	79.1209	7.85467
33	81.0989	0.0056416
33	83.0769	0.00542497
33	85.0549	0.0051718
33	87.033	0.00506743
33	89.011	0
35	-89.011	0
35	-87.033	0
35	-85.0549	0
35	-83.0769	0
35	-81.0989	0
35	-79.1209	0
35	-77.1429	0
35	-75.1648	0
35	-73.1868	0
35	-71.2088	0
35	-69.2308	0.00742362
35	-67.2527	6.67592
35	-65.2747	7.44468
35	-63.2967	6.07119
35	-61.3187	6.32348
35	-59.3407	7.87049
35	-57.3626	10.093
35	-55.3846	11.6733
35	-53.4066	12.6343
35	-51.4286	14.1547
35	-49.4505	15.154
35	-47.4725	17.5108
35	-45.4945	22.1252
35	-43.5165	29.7203
35	-41.5385	28.2948
35	-39.5604	17.6767
35	-37.5824	11.4213
35	-35.6044	9.21879
35	-33.6264	8.40016
35	-31.6484	6.2717
35	-29.6703	7.25698
35	-27.6923	7.81524
35	-25.7143	8.12901
35	-23.7363	0
35	-21.7582	0
35	-19.7802	0
35	-17.8022	0
35	-15.8242	0
35	-13.8462	0
35	-11.8681	0
35	-9.89011	0
35	-7.91209	0
35	-5.93407	0
35	-3.95604	0
35	-1.97802	0
35	0	0
35	1.97802	0
35	3.95604	0
35	5.93407	0
35	7.91209	0
35	9.89011	0
35	11.8681	0
35	13.8462	0
35	15.8242	0
35	17.8022	0
35	19.7802	0
35	21.7582	0
35	23.7363	0
35	25.7143	0
35	27.6923	0
35	29.6703	0
35	31.6484	0
35	33.6264	11.2027
35	35.6044	9.69867
35	37.5824	0
35	39.5604	0
35	41.5385	0
35	43.5165	0
35	45.4945	0
35	47.4725	0
35	49.4505	0
35	51.4286	0
35	53.4066	0
35	55.3846	0
35	57.3626	0
35	59.3407	0
35	61.3187	0
35	63.2967	0
35	65.2747	0
35	67.2527	0
35	69.2308	9.74854
35	71.2088	12.6956
35	73.1868	16.7776
35	75.1648	13.4728
35	77.1429	16.0076
35	79.1209	7.88359
35	81.0989	0.00575323
35	83.0769	0.00548153
35	85.0549	0.00518312
35	87.033	0.00506686
35	89.011	0
37	-89.011	0
37	-87.033	0
37	-85.0549	0
37	-83.0769	0
37	-81.0989	0
37	-79.1209	0
37	-77.1429	0
37	-75.1648	0
37	-73.1868	0
37	-71.2088	0
37	-69.2308	8.4133
37	-67.2527	8.59332
37	-65.2747	4.32193
37	-63.2967	6.59311
37	-61.3187	5.63455
37	-59.3407	9.49383
37	-57.3626	10.2684
37	-55.3846	11.3727
37	-53.4066	12.3904
37	-51.4286	14.3288
37	-49.4505	15.0092
37	-47.4725	17.6559
37	-45.4945	22.5718
37	-43.5165	29.2782
37	-41.5385	30.7239
37	-39.5604	19.1353
37	-37.5824	12.2778
37	-35.6044	9.29292
37	-33.6264	7.46441
37	-31.6484	5.40582
37	-29.6703	6.91501
37	-27.6923	10.0709
37	-25.7143	7.98306
37	-23.7363	8.71374
37	-21.7582	6.34656
37	-19.7802	6.51366
37	-17.8022	0
37	-15.8242	0
37	-13.8462	0
37	-11.8681	0
37	-9.89011	0
37	-7.91209	0
37	-5.93407	0
37	-3.95604	0
37	-1.97802	0
37	0	0
37	1.97802	0
37	3.95604	0
37	5.93407	0
37	7.91209	0
37	9.89011	0
37	11.8681	0
37	13.8462	0
37	15.8242	0
37	17.8022	0
37	19.7802	0
37	21.7582	0
37	23.7363	0
37	25.7143	0
37	27.6923	0
37	29.6703	0
37	31.6484	0
37	33.6264	0
37	35.6044	0
37	37.5824	0
37	39.5604	0
37	41.5385	0
37	43.5165	0
37	45.4945	0
37	47.4725	0
37	49.4505	0
37	51.4286	0
37	53.4066	0
37	55.3846	0
37	57.3626	0
37	59.3407	0
37	61.3187	0
37	63.2967	0
37	65.2747	0
37	67.2527	0
37	69.2308	10.7015
37	71.2088	13.101
37	73.1868	15.6331
37	75.1648	12.1764
37	77.1429	16.3502
37	79.1209	8.88859
37	81.0989	0.00584381
37	83.0769	0.00554161
37	85.0549	0.00519621
37	87.033	0.00506635
37	89.011	0
39	-89.011	0
39	-87.033	0
39	-85.0549	0
39	-83.0769	0
39	-81.0989	0
39	-79.1209	0
39	-77.1429	0
39	-75.1648	0
39	-73.1868	0
39	-71.2088	0
39	-69.2308	0.00751717
39	-67.2527	5.88383
39	-65.2747	6.66138
39	-63.2967	6.35078
39	-61.3187	5.85031
39	-59.3407	8.16309
39	-57.3626	10.1309
39	-55.3846	11.183
39	-53.4066	12.0155
39	-51.4286	14.0485
39	-49.4505	14.7076
39	-47.4725	18.8021
39	-45.4945	23.1552
39	-43.5165	29.0816
39	-41.5385	30.6457
39	-39.5604	19.6049
39	-37.5824	13.4765
39	-35.6044	9.24385
39	-33.6264	7.2449
39	-31.6484	4.87744
39	-29.6703	5.61001
39	-27.6923	8.66486
39	-25.7143	8.73832
39	-23.7363	9.72331
39	-21.7582	8.34054
39	-19.7802	6.86398
39	-17.8022	6.41781
39	-15.8242	0
39	-13.8462	0
39	-11.8681	0
39	-9.89011	0
39	-7.91209	0
39	-5.93407	0
39	-3.95604	0
39	-1.97802	0
39	0	0
39	1.97802	0
39	3.95604	0
39	5.93407	0
39	7.91209	0
39	9.89011	0
39	11.8681	0
39	13.8462	0
39	15.8242	0
39	17.8022	0
39	19.7802	0
39	21.7582	0
39	23.7363	0
39	25.7143	0
39	27.6923	0
39	29.6703	0
39	31.6484	0
39	33.6264	0
39	35.6044	0
39	37.5824	0
39	39.5604	0
39	41.5385	0
39	43.5165	0
39	45.4945	0
39	47.4725	0
39	49.4505	0
39	51.4286	0
39	53.4066	0
39	55.3846	0
39	57.3626	0
39	59.3407	0
39	61.3187	0
39	63.2967	0
39	65.2747	0
39	67.2527	0
39	69.2308	9.41147
39	71.2088	12.576
39	73.1868	13.6888
39	75.1648	11.3275
39	77.1429	15.7101
39	79.1209	8.02914
39	81.0989	0.0059114
39	83.0769	0.00560033
39	85.0549	0.00521015
39	87.033	0.00506598
39	89.011	0
41	-89.011	0
41	-87.033	0
41	-85.0549	0
41	-83.0769	0
41	-81.0989	0
41	-79.1209	0
41	-77.1429	0
41	-75.1648	0
41	-73.1868	0
41	-71.2088	0
41	-69.2308	0
41	-67.2527	5.9393
41	-65.2747	7.58165
41	-63.2967	6.26614
41	-61.3187	6.13503
41	-59.3407	7.15252
41	-57.3626	8.1215
41	-55.3846	11.174
41	-53.4066	12.2249
41	-51.4286	13.6475
41	-49.4505	14.7401
41	-47.4725	18.1239
41	-45.4945	21.5795
41	-43.5165	26.4133
41	-41.5385	28.6139
41	-39.5604	18.9946
41	-37.5824	11.4139
41	-35.6044	8.4364
41	-33.6264	6.99389
41	-31.6484	5.08894
41	-29.6703	5.55992
41	-27.6923	6.47792
41	-25.7143	8.59323
41	-23.7363	10.0941
41	-21.7582	8.95798
41	-19.7802	7.69541
41	-17.8022	6.93126
41	-15.8242	7.09392
41	-13.8462	7.14916
41	-11.8681	7.99425
41	-9.89011	6.68836
41	-7.91209	5.85816
41	-5.93407	5.56453
41	-3.95604	4.33232
41	-1.97802	0
41	0	0
41	1.97802	0
41	3.95604	0
41	5.93407	0
41	7.91209	0
41	9.89011	0
41	11.8681	0
41	13.8462	0
41	15.8242	0
41	17.8022	0
41	19.7802	0
41	21.7582	0
41	23.7363	0
41	25.7143	0
41	27.6923	0
41	29.6703	0
41	31.6484	0
41	33.6264	0
41	35.6044	0
41	37.5824	0
41	39.5604	0
41	41.5385	0
41	43.5165	0
41	45.4945	0
41	47.4725	0
41	49.4505	0
41	51.4286	0
41	53.4066	0
41	55.3846	0
41	57.3626	0
41	59.3407	0
41	61.3187	0
41	63.2967	0
41	65.2747	0
41	67.2527	0
41	69.2308	8.90322
41	71.2088	11.5572
41	73.1868	13.7749
41	75.1648	12.1316
41	77.1429	15.4794
41	79.1209	7.80094
41	81.0989	0.00596442
41	83.0769	0.00565539
41	85.0549	0.00522437
41	87.033	0.00506577
41	89.011	0
43	-89.011	0
43	-87.033	0
43	-85.0549	0
43	-83.0769	0
43	-81.0989	0
43	-79.1209	0
43	-77.1429	0
43	-75.1648	0
43	-73.1868	0
43	-71.2088	0
43	-69.2308	0
43	-67.2527	7.54507
43	-65.2747	9.45477
43	-63.2967	5.96146
43	-61.3187	5.79073
43	-59.3407	5.968
43	-57.3626	7.6037
43	-55.3846	10.4758
43	-53.4066	12.3556
43	-51.4286	13.6954
43	-49.4505	15.0156
43	-47.4725	17.9175
43	-45.4945	20.6862
43	-43.5165	25.8922
43	-41.5385	27.7526
43	-39.5604	17.4857
43	-37.5824	9.67281
43	-35.6044	8.02439
43	-33.6264	7.12602
43	-31.6484	5.72523
43	-29.6703	5.82971
43	-27.6923	7.48547
43	-25.7143	9.0882
43	-23.7363	10.5529
43	-21.7582	9.59654
43	-19.7802	7.64743
43	-17.8022	6.93492
43	-15.8242	7.0146
43	-13.8462	6.73886
43	-11.8681	8.17538
43	-9.89011	8.26293
43	-7.91209	7.62766
43	-5.93407	7.06065
43	-3.95604	5.74736
43	-1.97802	5.02565
43	0	4.4907
43	1.97802	0
43	3.95604	0
43	5.93407	0
43	7.91209	0
43	9.89011	0
43	11.8681	0
43	13.8462	0
43	15.8242	0
43	17.8022	0
43	19.7802	0
43	21.7582	0
43	23.7363	0
43	25.7143	0
43	27.6923	0
43	29.6703	0
43	31.6484	0
43	33.6264	0
43	35.6044	0
43	37.5824	0
43	39.5604	0
43	41.5385	0
43	43.5165	0
43	45.4945	0
43	47.4725	0
43	49.4505	0
43	51.4286	0
43	53.4066	0
43	55.3846	0
43	57.3626	0
43	59.3407	0
43	61.3187	0
43	63.2967	0
43	65.2747	0
43	67.2527	0
43	69.2308	9.57374
43	71.2088	10.6789
43	73.1868	12.9438
43	75.1648	13.0939
43	77.1429	14.5564
43	79.1209	7.44778
43	81.0989	0.00600803
43	83.0769	0.00570919
[truncated: 14,381 more rows]

## Sheet: EDFig7g
lon	lat	POCexp (mg C/m2/day)		CbPM 24 hour
1	-89.011	0
1	-87.033	0
1	-85.0549	0
1	-83.0769	0
1	-81.0989	0
1	-79.1209	0
1	-77.1429	0
1	-75.1648	0
1	-73.1868	0
1	-71.2088	11.2272
1	-69.2308	87.7105
1	-67.2527	103.115
1	-65.2747	102.108
1	-63.2967	94.334
1	-61.3187	88.9669
1	-59.3407	91.2159
1	-57.3626	92.4973
1	-55.3846	84.0821
1	-53.4066	84.8561
1	-51.4286	88.3428
1	-49.4505	95.5083
1	-47.4725	98.4061
1	-45.4945	95.3121
1	-43.5165	87.0028
1	-41.5385	93.2109
1	-39.5604	95.914
1	-37.5824	85.6631
1	-35.6044	69.0475
1	-33.6264	58.511
1	-31.6484	60.1159
1	-29.6703	63.6463
1	-27.6923	67.9949
1	-25.7143	88.0245
1	-23.7363	115.516
1	-21.7582	145.377
1	-19.7802	165.769
1	-17.8022	181.04
1	-15.8242	182.573
1	-13.8462	108.928
1	-11.8681	92.6725
1	-9.89011	78.6522
1	-7.91209	74.7069
1	-5.93407	92.8908
1	-3.95604	112.477
1	-1.97802	106.401
1	0	89.6884
1	1.97802	78.3949
1	3.95604	95.5875
1	5.93407	182.882
1	7.91209	0
1	9.89011	0
1	11.8681	0
1	13.8462	0
1	15.8242	0
1	17.8022	0
1	19.7802	0
1	21.7582	0
1	23.7363	0
1	25.7143	0
1	27.6923	0
1	29.6703	0
1	31.6484	0
1	33.6264	8.62792
1	35.6044	34.0456
1	37.5824	0
1	39.5604	0
1	41.5385	0
1	43.5165	0
1	45.4945	0
1	47.4725	0
1	49.4505	0
1	51.4286	0
1	53.4066	0
1	55.3846	18.8954
1	57.3626	43.7483
1	59.3407	82.3976
1	61.3187	102.081
1	63.2967	115.019
1	65.2747	106.974
1	67.2527	91.5747
1	69.2308	79.0985
1	71.2088	71.7468
1	73.1868	76.8358
1	75.1648	87.5939
1	77.1429	92.1845
1	79.1209	88.2243
1	81.0989	86.8715
1	83.0769	8.38464
1	85.0549	7.49693
1	87.033	7.05612
1	89.011	0
3	-89.011	0
3	-87.033	0
3	-85.0549	0
3	-83.0769	0
3	-81.0989	0
3	-79.1209	0
3	-77.1429	0
3	-75.1648	0
3	-73.1868	0
3	-71.2088	0
3	-69.2308	85.5095
3	-67.2527	101.377
3	-65.2747	97.3463
3	-63.2967	91.8272
3	-61.3187	83.8026
3	-59.3407	89.224
3	-57.3626	92.1113
3	-55.3846	83.9404
3	-53.4066	84.3162
3	-51.4286	87.1884
3	-49.4505	95.6342
3	-47.4725	98.6875
3	-45.4945	95.2402
3	-43.5165	84.9344
3	-41.5385	91.284
3	-39.5604	90.8962
3	-37.5824	79.8177
3	-35.6044	60.1328
3	-33.6264	53.7012
3	-31.6484	61.5661
3	-29.6703	64.8508
3	-27.6923	74.7249
3	-25.7143	94.9417
3	-23.7363	124.85
3	-21.7582	156.451
3	-19.7802	176.162
3	-17.8022	190.203
3	-15.8242	172.636
3	-13.8462	141.586
3	-11.8681	112.707
3	-9.89011	84.8442
3	-7.91209	75.9663
3	-5.93407	100.99
3	-3.95604	109.597
3	-1.97802	114.456
3	0	105.59
3	1.97802	100.758
3	3.95604	120.259
3	5.93407	196.749
3	7.91209	0
3	9.89011	0
3	11.8681	0
3	13.8462	0
3	15.8242	0
3	17.8022	0
3	19.7802	0
3	21.7582	0
3	23.7363	0
3	25.7143	0
3	27.6923	0
3	29.6703	0
3	31.6484	0
3	33.6264	13.0857
3	35.6044	59.7562
3	37.5824	0
3	39.5604	0
3	41.5385	0
3	43.5165	0
3	45.4945	0
3	47.4725	0
3	49.4505	0
3	51.4286	0
3	53.4066	0
3	55.3846	23.9434
3	57.3626	44.2028
3	59.3407	78.0859
3	61.3187	86.5035
3	63.2967	102.557
3	65.2747	105.562
3	67.2527	95.224
3	69.2308	78.0202
3	71.2088	69.8988
3	73.1868	74.5686
3	75.1648	83.6286
3	77.1429	88.0262
3	79.1209	86.1792
3	81.0989	85.624
3	83.0769	8.36769
3	85.0549	7.51906
3	87.033	7.07556
3	89.011	0
5	-89.011	0
5	-87.033	0
5	-85.0549	0
5	-83.0769	0
5	-81.0989	0
5	-79.1209	0
5	-77.1429	0
5	-75.1648	0
5	-73.1868	0
5	-71.2088	0
5	-69.2308	75.6358
5	-67.2527	101.747
5	-65.2747	96.7655
5	-63.2967	88.7799
5	-61.3187	81.615
5	-59.3407	88.5451
5	-57.3626	90.9063
5	-55.3846	84.8687
5	-53.4066	84.3268
5	-51.4286	85.0378
5	-49.4505	94.4034
5	-47.4725	97.8657
5	-45.4945	98.2506
5	-43.5165	88.3907
5	-41.5385	90.6532
5	-39.5604	88.9308
5	-37.5824	77.5341
5	-35.6044	55.7694
5	-33.6264	50.5281
5	-31.6484	64.6876
5	-29.6703	65.13
5	-27.6923	83.9368
5	-25.7143	105.341
5	-23.7363	136.757
5	-21.7582	166.224
5	-19.7802	181.14
5	-17.8022	177.954
5	-15.8242	188.044
5	-13.8462	162.195
5	-11.8681	129.163
5	-9.89011	111.004
5	-7.91209	105.894
5	-5.93407	114.941
5	-3.95604	125.621
5	-1.97802	133.23
5	0	129.956
5	1.97802	118.938
5	3.95604	150.988
5	5.93407	0
5	7.91209	0
5	9.89011	0
5	11.8681	0
5	13.8462	0
5	15.8242	0
5	17.8022	0
5	19.7802	0
5	21.7582	0
5	23.7363	0
5	25.7143	0
5	27.6923	0
5	29.6703	0
5	31.6484	0
5	33.6264	18.5067
5	35.6044	109.069
5	37.5824	113.41
5	39.5604	107.939
5	41.5385	141.034
5	43.5165	0
5	45.4945	0
5	47.4725	0
5	49.4505	0
5	51.4286	0
5	53.4066	0
5	55.3846	0
5	57.3626	42.467
5	59.3407	67.6458
5	61.3187	0
5	63.2967	87.5362
5	65.2747	105.706
5	67.2527	105.861
5	69.2308	79.3866
5	71.2088	70.5314
5	73.1868	71.478
5	75.1648	79.5577
5	77.1429	79.9788
5	79.1209	78.423
5	81.0989	82.5196
5	83.0769	8.35245
5	85.0549	7.54326
5	87.033	7.09665
5	89.011	0
7	-89.011	0
7	-87.033	0
7	-85.0549	0
7	-83.0769	0
7	-81.0989	0
7	-79.1209	0
7	-77.1429	0
7	-75.1648	0
7	-73.1868	0
7	-71.2088	0
7	-69.2308	73.8451
7	-67.2527	101.179
7	-65.2747	92.2068
7	-63.2967	87.2362
7	-61.3187	83.4696
7	-59.3407	87.1414
7	-57.3626	91.9294
7	-55.3846	88.04
7	-53.4066	84.7164
7	-51.4286	84.6556
7	-49.4505	93.1605
7	-47.4725	95.2016
7	-45.4945	98.7859
7	-43.5165	92.5381
7	-41.5385	92.596
7	-39.5604	88.6949
7	-37.5824	78.976
7	-35.6044	60.0441
7	-33.6264	57.7871
7	-31.6484	69.2231
7	-29.6703	72.2789
7	-27.6923	95.3633
7	-25.7143	112.689
7	-23.7363	141.418
7	-21.7582	164.941
7	-19.7802	175.781
7	-17.8022	200.369
7	-15.8242	204.037
7	-13.8462	183.037
7	-11.8681	153.279
7	-9.89011	136.096
7	-7.91209	119.369
7	-5.93407	133.718
7	-3.95604	142.951
7	-1.97802	158.567
7	0	162.347
7	1.97802	143.229
7	3.95604	172.18
7	5.93407	0
7	7.91209	0
7	9.89011	0
7	11.8681	0
7	13.8462	0
7	15.8242	0
7	17.8022	0
7	19.7802	0
7	21.7582	0
7	23.7363	0
7	25.7143	0
7	27.6923	0
7	29.6703	0
7	31.6484	0
7	33.6264	24.9708
7	35.6044	142.865
7	37.5824	114.367
7	39.5604	121.245
7	41.5385	139.464
7	43.5165	0
7	45.4945	0
7	47.4725	0
7	49.4505	0
7	51.4286	0
7	53.4066	0
7	55.3846	0
7	57.3626	0
7	59.3407	0
7	61.3187	0
7	63.2967	74.8528
7	65.2747	89.9181
7	67.2527	103.643
7	69.2308	80.1994
7	71.2088	71.786
7	73.1868	68.9189
7	75.1648	76.7369
7	77.1429	80.0235
7	79.1209	75.2614
7	81.0989	79.443
7	83.0769	33.3504
7	85.0549	7.56624
7	87.033	7.11843
7	89.011	0
9	-89.011	0
9	-87.033	0
9	-85.0549	0
9	-83.0769	0
9	-81.0989	0
9	-79.1209	0
9	-77.1429	0
9	-75.1648	0
9	-73.1868	0
9	-71.2088	0
9	-69.2308	66.7018
9	-67.2527	95.8463
9	-65.2747	93.2236
9	-63.2967	88.5154
9	-61.3187	85.6204
9	-59.3407	83.6071
9	-57.3626	88.3086
9	-55.3846	89.4695
9	-53.4066	85.1265
9	-51.4286	86.405
9	-49.4505	92.4968
9	-47.4725	95.2839
9	-45.4945	90.7303
9	-43.5165	88.7525
9	-41.5385	99.0005
9	-39.5604	99.0119
9	-37.5824	81.0139
9	-35.6044	60.0572
9	-33.6264	73.0325
9	-31.6484	77.2576
9	-29.6703	83.9762
9	-27.6923	104.588
9	-25.7143	119.969
9	-23.7363	142.676
9	-21.7582	152.805
9	-19.7802	176.711
9	-17.8022	214.786
9	-15.8242	234.194
9	-13.8462	207.66
9	-11.8681	176.311
9	-9.89011	148.859
9	-7.91209	145.926
9	-5.93407	177.969
9	-3.95604	198.476
9	-1.97802	208.825
9	0	231.44
9	1.97802	190.845
9	3.95604	190.936
9	5.93407	0
9	7.91209	0
9	9.89011	0
9	11.8681	0
9	13.8462	0
9	15.8242	0
9	17.8022	0
9	19.7802	0
9	21.7582	0
9	23.7363	0
9	25.7143	0
9	27.6923	0
9	29.6703	0
9	31.6484	0
9	33.6264	33.8607
9	35.6044	182.151
9	37.5824	130.24
9	39.5604	158.628
9	41.5385	0
9	43.5165	0
9	45.4945	0
9	47.4725	0
9	49.4505	0
9	51.4286	0
9	53.4066	0
9	55.3846	0
9	57.3626	0
9	59.3407	0
9	61.3187	0
9	63.2967	0
9	65.2747	78.8393
9	67.2527	87.6621
9	69.2308	77.5436
9	71.2088	75.0693
9	73.1868	71.4552
9	75.1648	76.8135
9	77.1429	77.5839
9	79.1209	75.8099
9	81.0989	76.8812
9	83.0769	31.0762
9	85.0549	7.58438
9	87.033	7.1419
9	89.011	0
11	-89.011	0
11	-87.033	0
11	-85.0549	0
11	-83.0769	0
11	-81.0989	0
11	-79.1209	0
11	-77.1429	0
11	-75.1648	0
11	-73.1868	0
11	-71.2088	0
11	-69.2308	68.2447
11	-67.2527	93.1966
11	-65.2747	90.6171
11	-63.2967	89.78
11	-61.3187	85.5092
11	-59.3407	83.4932
11	-57.3626	84.2628
11	-55.3846	88.1249
11	-53.4066	85.3999
11	-51.4286	86.5224
11	-49.4505	90.229
11	-47.4725	93.092
11	-45.4945	87.7005
11	-43.5165	94.8662
11	-41.5385	105.272
11	-39.5604	104.257
11	-37.5824	86.3517
11	-35.6044	69.9464
11	-33.6264	84.8595
11	-31.6484	72.9093
11	-29.6703	85.1583
11	-27.6923	103.357
11	-25.7143	116.938
11	-23.7363	151.417
11	-21.7582	172.024
11	-19.7802	217.799
11	-17.8022	246.812
11	-15.8242	258.054
11	-13.8462	222.846
11	-11.8681	199.433
11	-9.89011	176.926
11	-7.91209	186.309
11	-5.93407	221.791
11	-3.95604	276.351
11	-1.97802	0
11	0	0
11	1.97802	0
11	3.95604	0
11	5.93407	0
11	7.91209	0
11	9.89011	0
11	11.8681	0
11	13.8462	0
11	15.8242	0
11	17.8022	0
11	19.7802	0
11	21.7582	0
11	23.7363	0
11	25.7143	0
11	27.6923	0
11	29.6703	0
11	31.6484	0
11	33.6264	257.438
11	35.6044	164.915
11	37.5824	178.213
11	39.5604	146.813
11	41.5385	0
11	43.5165	0
11	45.4945	0
11	47.4725	0
11	49.4505	0
11	51.4286	0
11	53.4066	0
11	55.3846	0
11	57.3626	0
11	59.3407	0
11	61.3187	0
11	63.2967	0
11	65.2747	71.5516
11	67.2527	73.8403
11	69.2308	74.143
11	71.2088	79.0698
11	73.1868	76.073
11	75.1648	74.126
11	77.1429	69.0484
11	79.1209	77.4481
11	81.0989	74.8571
11	83.0769	54.6066
11	85.0549	7.60377
11	87.033	7.16841
11	89.011	0
13	-89.011	0
13	-87.033	0
13	-85.0549	0
13	-83.0769	0
13	-81.0989	0
13	-79.1209	0
13	-77.1429	0
13	-75.1648	0
13	-73.1868	0
13	-71.2088	0
13	-69.2308	62.2253
13	-67.2527	84.11
13	-65.2747	92.5442
13	-63.2967	89.597
13	-61.3187	87.9495
13	-59.3407	85.7421
13	-57.3626	85.0112
13	-55.3846	88.8888
13	-53.4066	86.062
13	-51.4286	84.1492
13	-49.4505	84.8429
13	-47.4725	90.2522
13	-45.4945	93.4455
13	-43.5165	102.555
13	-41.5385	112.08
13	-39.5604	109.561
13	-37.5824	93.8881
13	-35.6044	83.2423
13	-33.6264	75.2851
13	-31.6484	61.9004
13	-29.6703	83.4064
13	-27.6923	97.8545
13	-25.7143	148.37
13	-23.7363	208.212
13	-21.7582	246.269
13	-19.7802	0
13	-17.8022	0
13	-15.8242	0
13	-13.8462	0
13	-11.8681	246.673
13	-9.89011	233.926
13	-7.91209	224.461
13	-5.93407	0
13	-3.95604	0
13	-1.97802	0
13	0	0
13	1.97802	0
13	3.95604	0
13	5.93407	0
13	7.91209	0
13	9.89011	0
13	11.8681	0
13	13.8462	0
13	15.8242	0
13	17.8022	0
13	19.7802	0
13	21.7582	0
13	23.7363	0
13	25.7143	0
13	27.6923	0
13	29.6703	0
13	31.6484	0
13	33.6264	129.952
13	35.6044	92.7571
13	37.5824	108.494
13	39.5604	84.3248
13	41.5385	0
13	43.5165	0
13	45.4945	0
13	47.4725	0
13	49.4505	0
13	51.4286	0
13	53.4066	0
13	55.3846	0
13	57.3626	0
13	59.3407	0
13	61.3187	0
13	63.2967	0
13	65.2747	0
13	67.2527	67.6764
13	69.2308	68.3265
13	71.2088	78.8884
13	73.1868	74.468
13	75.1648	70.0558
13	77.1429	66.9935
13	79.1209	0
13	81.0989	74.2759
13	83.0769	68.8574
13	85.0549	7.62906
13	87.033	7.19872
13	89.011	0
15	-89.011	0
15	-87.033	0
15	-85.0549	0
15	-83.0769	0
15	-81.0989	0
15	-79.1209	0
15	-77.1429	0
15	-75.1648	0
15	-73.1868	0
15	-71.2088	0
15	-69.2308	64.1464
15	-67.2527	82.6146
15	-65.2747	89.5067
15	-63.2967	91.9336
15	-61.3187	93.0716
15	-59.3407	88.8751
15	-57.3626	87.5238
15	-55.3846	88.998
15	-53.4066	87.6937
15	-51.4286	84.659
15	-49.4505	83.5678
15	-47.4725	89.6322
15	-45.4945	95.9022
15	-43.5165	106.097
15	-41.5385	114.392
15	-39.5604	94.0848
15	-37.5824	69.7704
15	-35.6044	58.7342
15	-33.6264	57.347
15	-31.6484	74.6541
15	-29.6703	127.135
15	-27.6923	143.844
15	-25.7143	0
15	-23.7363	0
15	-21.7582	0
15	-19.7802	0
15	-17.8022	0
15	-15.8242	0
15	-13.8462	0
15	-11.8681	0
15	-9.89011	0
15	-7.91209	0
15	-5.93407	0
15	-3.95604	0
15	-1.97802	0
15	0	0
15	1.97802	0
15	3.95604	0
15	5.93407	0
15	7.91209	0
15	9.89011	0
15	11.8681	0
15	13.8462	0
15	15.8242	0
15	17.8022	0
15	19.7802	0
15	21.7582	0
15	23.7363	0
15	25.7143	0
15	27.6923	0
15	29.6703	0
15	31.6484	0
15	33.6264	124.61
15	35.6044	152.974
15	37.5824	0
15	39.5604	0
15	41.5385	0
15	43.5165	0
15	45.4945	0
15	47.4725	0
15	49.4505	0
15	51.4286	0
15	53.4066	0
15	55.3846	0
15	57.3626	0
15	59.3407	0
15	61.3187	0
15	63.2967	0
15	65.2747	0
15	67.2527	0
15	69.2308	60.986
15	71.2088	73.2723
15	73.1868	67.6166
15	75.1648	67.1196
15	77.1429	69.7257
15	79.1209	0
15	81.0989	73.1733
15	83.0769	70.0689
15	85.0549	7.66029
15	87.033	7.22939
15	89.011	0
17	-89.011	0
17	-87.033	0
17	-85.0549	0
17	-83.0769	0
17	-81.0989	0
17	-79.1209	0
17	-77.1429	0
17	-75.1648	0
17	-73.1868	0
17	-71.2088	0
17	-69.2308	72.5286
17	-67.2527	79.7013
17	-65.2747	85.6213
17	-63.2967	92.3015
17	-61.3187	96.9406
17	-59.3407	90.5663
17	-57.3626	88.6696
17	-55.3846	90.5606
17	-53.4066	87.2428
17	-51.4286	83.8191
17	-49.4505	81.6859
17	-47.4725	91.5639
17	-45.4945	98.7722
17	-43.5165	111.801
17	-41.5385	118.551
17	-39.5604	79.1839
17	-37.5824	56.5074
17	-35.6044	34.5016
17	-33.6264	67.839
17	-31.6484	168.104
17	-29.6703	178.966
17	-27.6923	0
17	-25.7143	0
17	-23.7363	0
17	-21.7582	0
17	-19.7802	0
17	-17.8022	0
17	-15.8242	0
17	-13.8462	0
17	-11.8681	0
17	-9.89011	0
17	-7.91209	0
17	-5.93407	0
17	-3.95604	0
17	-1.97802	0
17	0	0
17	1.97802	0
17	3.95604	0
17	5.93407	0
17	7.91209	0
17	9.89011	0
17	11.8681	0
17	13.8462	0
17	15.8242	0
17	17.8022	0
17	19.7802	0
17	21.7582	0
17	23.7363	0
17	25.7143	0
17	27.6923	0
17	29.6703	0
17	31.6484	75.451
17	33.6264	195.229
17	35.6044	189.327
17	37.5824	97.3264
17	39.5604	172.757
17	41.5385	370.612
17	43.5165	0
17	45.4945	0
17	47.4725	0
17	49.4505	0
17	51.4286	0
17	53.4066	0
17	55.3846	0
17	57.3626	0
17	59.3407	0
17	61.3187	0
17	63.2967	0
17	65.2747	0
17	67.2527	0
17	69.2308	56.3336
17	71.2088	68.4678
17	73.1868	66.1417
17	75.1648	76.4492
17	77.1429	0
17	79.1209	0
17	81.0989	70.8078
17	83.0769	66.7215
17	85.0549	7.69283
17	87.033	7.24223
17	89.011	0
19	-89.011	0
19	-87.033	0
19	-85.0549	0
19	-83.0769	0
19	-81.0989	0
19	-79.1209	0
19	-77.1429	0
19	-75.1648	0
19	-73.1868	0
19	-71.2088	0
19	-69.2308	70.4294
19	-67.2527	76.2426
19	-65.2747	81.6457
19	-63.2967	92.4236
19	-61.3187	94.0007
19	-59.3407	91.2792
19	-57.3626	88.1526
19	-55.3846	90.5676
19	-53.4066	86.3464
19	-51.4286	82.2378
19	-49.4505	83.4722
19	-47.4725	92.933
19	-45.4945	101.091
19	-43.5165	114.134
19	-41.5385	122.311
19	-39.5604	65.7247
19	-37.5824	40.5378
19	-35.6044	42.1306
19	-33.6264	0
19	-31.6484	0
19	-29.6703	0
19	-27.6923	0
19	-25.7143	0
19	-23.7363	0
19	-21.7582	0
19	-19.7802	0
19	-17.8022	0
19	-15.8242	0
19	-13.8462	0
19	-11.8681	0
19	-9.89011	0
19	-7.91209	0
19	-5.93407	0
19	-3.95604	0
19	-1.97802	0
19	0	0
19	1.97802	0
19	3.95604	0
19	5.93407	0
19	7.91209	0
19	9.89011	0
19	11.8681	0
19	13.8462	0
19	15.8242	0
19	17.8022	0
19	19.7802	0
19	21.7582	0
19	23.7363	0
19	25.7143	0
19	27.6923	0
19	29.6703	0
19	31.6484	33.848
19	33.6264	78.7541
19	35.6044	107.542
19	37.5824	90.9061
19	39.5604	200.854
19	41.5385	169.016
19	43.5165	0
19	45.4945	0
19	47.4725	0
19	49.4505	0
19	51.4286	0
19	53.4066	0
19	55.3846	0
19	57.3626	0
19	59.3407	0
19	61.3187	0
19	63.2967	0
19	65.2747	0
19	67.2527	0
19	69.2308	0
19	71.2088	69.3396
19	73.1868	68.6163
19	75.1648	85.6344
19	77.1429	86.8344
19	79.1209	74.2676
19	81.0989	66.1637
19	83.0769	37.9056
19	85.0549	7.7261
19	87.033	7.25122
19	89.011	0
21	-89.011	0
21	-87.033	0
21	-85.0549	0
21	-83.0769	0
21	-81.0989	0
21	-79.1209	0
21	-77.1429	0
21	-75.1648	0
21	-73.1868	0
21	-71.2088	0
21	-69.2308	78.2306
21	-67.2527	75.3215
21	-65.2747	81.6321
21	-63.2967	92.1839
21	-61.3187	89.2672
21	-59.3407	89.453
21	-57.3626	87.7031
21	-55.3846	90.2521
21	-53.4066	87.0352
21	-51.4286	81.8046
21	-49.4505	87.2448
21	-47.4725	92.5199
21	-45.4945	97.9482
21	-43.5165	118.163
21	-41.5385	120.368
21	-39.5604	58.0188
21	-37.5824	60.0194
21	-35.6044	36.1275
21	-33.6264	0
21	-31.6484	0
21	-29.6703	0
21	-27.6923	0
21	-25.7143	0
21	-23.7363	0
21	-21.7582	0
21	-19.7802	0
21	-17.8022	0
21	-15.8242	0
21	-13.8462	0
21	-11.8681	0
21	-9.89011	0
21	-7.91209	0
21	-5.93407	0
21	-3.95604	0
21	-1.97802	0
21	0	0
21	1.97802	0
21	3.95604	0
21	5.93407	0
21	7.91209	0
21	9.89011	0
21	11.8681	0
21	13.8462	0
21	15.8242	0
21	17.8022	0
21	19.7802	0
21	21.7582	0
21	23.7363	0
21	25.7143	0
21	27.6923	0
21	29.6703	0
21	31.6484	0
21	33.6264	42.9938
21	35.6044	55.814
21	37.5824	53.1779
21	39.5604	0
21	41.5385	0
21	43.5165	0
21	45.4945	0
21	47.4725	0
21	49.4505	0
21	51.4286	0
21	53.4066	0
21	55.3846	0
21	57.3626	0
21	59.3407	0
21	61.3187	0
21	63.2967	0
21	65.2747	0
21	67.2527	0
21	69.2308	0
21	71.2088	70.2205
21	73.1868	70.7789
21	75.1648	89.7968
21	77.1429	97.0924
21	79.1209	71.2246
21	81.0989	66.5788
21	83.0769	34.9306
21	85.0549	7.75471
21	87.033	7.26237
21	89.011	0
23	-89.011	0
23	-87.033	0
23	-85.0549	0
23	-83.0769	0
23	-81.0989	0
23	-79.1209	0
23	-77.1429	0
23	-75.1648	0
23	-73.1868	0
23	-71.2088	0
23	-69.2308	80.1724
23	-67.2527	77.1351
23	-65.2747	84.4865
23	-63.2967	90.6809
23	-61.3187	86.5538
23	-59.3407	86.8414
23	-57.3626	86.4905
23	-55.3846	87.9845
23	-53.4066	83.9987
23	-51.4286	77.9909
23	-49.4505	86.2116
23	-47.4725	93.6139
23	-45.4945	103.056
23	-43.5165	124.549
23	-41.5385	129.697
23	-39.5604	83.2768
23	-37.5824	73.333
23	-35.6044	42.5284
23	-33.6264	0
23	-31.6484	0
23	-29.6703	0
23	-27.6923	0
23	-25.7143	0
23	-23.7363	0
23	-21.7582	0
23	-19.7802	0
23	-17.8022	0
23	-15.8242	0
23	-13.8462	0
23	-11.8681	0
23	-9.89011	0
23	-7.91209	0
23	-5.93407	0
23	-3.95604	0
23	-1.97802	0
23	0	0
23	1.97802	0
23	3.95604	0
23	5.93407	0
23	7.91209	0
23	9.89011	0
23	11.8681	0
23	13.8462	0
23	15.8242	0
23	17.8022	0
23	19.7802	0
23	21.7582	0
23	23.7363	0
23	25.7143	0
23	27.6923	0
23	29.6703	0
23	31.6484	0
23	33.6264	43.4107
23	35.6044	39.0806
23	37.5824	0
23	39.5604	0
23	41.5385	0
23	43.5165	0
23	45.4945	0
23	47.4725	0
23	49.4505	0
23	51.4286	0
23	53.4066	0
23	55.3846	0
23	57.3626	0
23	59.3407	0
23	61.3187	0
23	63.2967	0
23	65.2747	0
23	67.2527	0
23	69.2308	0
23	71.2088	69.7829
23	73.1868	69.3732
23	75.1648	87.3974
23	77.1429	94.4801
23	79.1209	63.4469
23	81.0989	62.5277
23	83.0769	8.18829
23	85.0549	7.77787
23	87.033	7.27635
23	89.011	0
25	-89.011	0
25	-87.033	0
25	-85.0549	0
25	-83.0769	0
25	-81.0989	0
25	-79.1209	0
25	-77.1429	0
25	-75.1648	0
25	-73.1868	0
25	-71.2088	0
25	-69.2308	82.6266
25	-67.2527	79.8402
25	-65.2747	81.8259
25	-63.2967	89.1779
25	-61.3187	86.9401
25	-59.3407	86.7399
25	-57.3626	87.5021
25	-55.3846	90.4074
25	-53.4066	85.5551
25	-51.4286	75.7135
25	-49.4505	86.5483
25	-47.4725	94.3099
25	-45.4945	100.038
25	-43.5165	123.478
25	-41.5385	139.761
25	-39.5604	108.794
25	-37.5824	62.7212
25	-35.6044	37.1257
25	-33.6264	0
25	-31.6484	0
25	-29.6703	0
25	-27.6923	0
25	-25.7143	0
25	-23.7363	0
25	-21.7582	0
25	-19.7802	0
25	-17.8022	0
25	-15.8242	0
25	-13.8462	0
25	-11.8681	0
25	-9.89011	0
25	-7.91209	0
25	-5.93407	0
25	-3.95604	0
25	-1.97802	0
25	0	0
25	1.97802	0
25	3.95604	0
25	5.93407	0
25	7.91209	0
25	9.89011	0
25	11.8681	0
25	13.8462	0
25	15.8242	0
25	17.8022	0
25	19.7802	0
25	21.7582	0
25	23.7363	0
25	25.7143	0
25	27.6923	0
25	29.6703	0
25	31.6484	0
25	33.6264	76.3415
25	35.6044	59.9904
25	37.5824	38.6336
25	39.5604	0
25	41.5385	0
25	43.5165	0
25	45.4945	0
25	47.4725	0
25	49.4505	0
25	51.4286	0
25	53.4066	0
25	55.3846	0
25	57.3626	0
25	59.3407	0
25	61.3187	0
25	63.2967	0
25	65.2747	0
25	67.2527	0
25	69.2308	0
25	71.2088	71.1
25	73.1868	67.5049
25	75.1648	87.3441
25	77.1429	82.1418
25	79.1209	57.677
25	81.0989	59.5547
25	83.0769	48.8634
25	85.0549	7.80149
25	87.033	7.29307
25	89.011	0
27	-89.011	0
27	-87.033	0
27	-85.0549	0
27	-83.0769	0
27	-81.0989	0
27	-79.1209	0
27	-77.1429	0
27	-75.1648	0
27	-73.1868	0
27	-71.2088	0
27	-69.2308	81.0567
27	-67.2527	82.6545
27	-65.2747	82.1616
27	-63.2967	88.7958
27	-61.3187	88.0319
27	-59.3407	86.3672
27	-57.3626	87.1473
27	-55.3846	87.8401
27	-53.4066	84.8615
27	-51.4286	77.07
27	-49.4505	83.5906
27	-47.4725	90.8655
27	-45.4945	98.0251
27	-43.5165	118.949
27	-41.5385	143.307
27	-39.5604	113.665
27	-37.5824	39.2957
27	-35.6044	35.7932
27	-33.6264	37.4052
27	-31.6484	0
27	-29.6703	0
27	-27.6923	0
27	-25.7143	0
27	-23.7363	0
27	-21.7582	0
27	-19.7802	0
27	-17.8022	0
27	-15.8242	0
27	-13.8462	0
27	-11.8681	0
27	-9.89011	0
27	-7.91209	0
27	-5.93407	0
27	-3.95604	0
27	-1.97802	0
27	0	0
27	1.97802	0
27	3.95604	0
27	5.93407	0
27	7.91209	0
27	9.89011	0
27	11.8681	0
27	13.8462	0
27	15.8242	0
27	17.8022	0
27	19.7802	0
27	21.7582	0
27	23.7363	0
27	25.7143	0
27	27.6923	0
27	29.6703	0
27	31.6484	175.739
27	33.6264	125.425
27	35.6044	94.4619
27	37.5824	46.2646
27	39.5604	0
27	41.5385	0
27	43.5165	0
27	45.4945	0
27	47.4725	0
27	49.4505	0
27	51.4286	0
27	53.4066	0
27	55.3846	0
27	57.3626	0
27	59.3407	0
27	61.3187	0
27	63.2967	0
27	65.2747	0
27	67.2527	0
27	69.2308	0
27	71.2088	72.1817
27	73.1868	69.0035
27	75.1648	82.7082
27	77.1429	76.7016
27	79.1209	59.0188
27	81.0989	56.2413
27	83.0769	42.8404
27	85.0549	7.83031
27	87.033	7.31254
27	89.011	0
29	-89.011	0
29	-87.033	0
29	-85.0549	0
29	-83.0769	0
29	-81.0989	0
29	-79.1209	0
29	-77.1429	0
29	-75.1648	0
29	-73.1868	0
29	-71.2088	0
29	-69.2308	76.3874
29	-67.2527	88.0352
29	-65.2747	85.4058
29	-63.2967	85.0633
29	-61.3187	90.1835
29	-59.3407	88.6818
29	-57.3626	87.6232
29	-55.3846	86.2615
29	-53.4066	83.7012
29	-51.4286	79.485
29	-49.4505	78.9027
29	-47.4725	90.7054
29	-45.4945	99.9129
29	-43.5165	111.962
29	-41.5385	124.982
29	-39.5604	93.9301
29	-37.5824	40.3016
29	-35.6044	45.0124
29	-33.6264	17.5296
29	-31.6484	0
29	-29.6703	0
29	-27.6923	0
29	-25.7143	0
29	-23.7363	0
29	-21.7582	0
29	-19.7802	0
29	-17.8022	0
29	-15.8242	0
29	-13.8462	0
29	-11.8681	0
29	-9.89011	0
29	-7.91209	0
29	-5.93407	0
29	-3.95604	0
29	-1.97802	0
29	0	0
29	1.97802	0
29	3.95604	0
29	5.93407	0
29	7.91209	0
29	9.89011	0
29	11.8681	0
29	13.8462	0
29	15.8242	0
29	17.8022	0
29	19.7802	0
29	21.7582	0
29	23.7363	0
29	25.7143	0
29	27.6923	0
29	29.6703	0
29	31.6484	169.911
29	33.6264	146.334
29	35.6044	102.819
29	37.5824	0
29	39.5604	0
29	41.5385	0
29	43.5165	0
29	45.4945	0
29	47.4725	0
29	49.4505	0
29	51.4286	0
29	53.4066	0
29	55.3846	0
29	57.3626	0
29	59.3407	0
29	61.3187	0
29	63.2967	0
29	65.2747	0
29	67.2527	0
29	69.2308	0
29	71.2088	69.2053
29	73.1868	72.4717
29	75.1648	77.58
29	77.1429	83.7648
29	79.1209	59.8847
29	81.0989	56.5864
29	83.0769	49.0306
29	85.0549	7.86763
29	87.033	7.33156
29	89.011	0
31	-89.011	0
31	-87.033	0
31	-85.0549	0
31	-83.0769	0
31	-81.0989	0
31	-79.1209	0
31	-77.1429	0
31	-75.1648	0
31	-73.1868	0
31	-71.2088	0
31	-69.2308	71.2401
31	-67.2527	89.796
31	-65.2747	87.8359
31	-63.2967	85.254
31	-61.3187	90.4911
31	-59.3407	87.6677
31	-57.3626	87.1601
31	-55.3846	85.9935
31	-53.4066	81.1674
31	-51.4286	83.4219
31	-49.4505	80.0248
31	-47.4725	94.8988
31	-45.4945	103.771
31	-43.5165	111.245
31	-41.5385	118.489
31	-39.5604	87.6178
31	-37.5824	47.105
31	-35.6044	48.7253
31	-33.6264	34.9226
31	-31.6484	25.9558
31	-29.6703	0
31	-27.6923	0
31	-25.7143	0
31	-23.7363	0
31	-21.7582	0
31	-19.7802	0
31	-17.8022	0
31	-15.8242	0
31	-13.8462	0
31	-11.8681	0
31	-9.89011	0
31	-7.91209	0
31	-5.93407	0
31	-3.95604	0
31	-1.97802	0
31	0	0
31	1.97802	0
31	3.95604	0
31	5.93407	0
31	7.91209	0
31	9.89011	0
31	11.8681	0
31	13.8462	0
31	15.8242	0
31	17.8022	0
31	19.7802	0
31	21.7582	0
31	23.7363	0
31	25.7143	0
31	27.6923	0
31	29.6703	0
31	31.6484	226.984
31	33.6264	128.58
31	35.6044	84.923
31	37.5824	0
31	39.5604	0
31	41.5385	0
31	43.5165	0
31	45.4945	0
31	47.4725	0
31	49.4505	0
31	51.4286	0
31	53.4066	0
31	55.3846	0
31	57.3626	0
31	59.3407	0
31	61.3187	0
31	63.2967	0
31	65.2747	0
31	67.2527	0
31	69.2308	0
31	71.2088	72.3377
31	73.1868	77.9581
31	75.1648	80.286
31	77.1429	85.4673
31	79.1209	64.5437
31	81.0989	59.316
31	83.0769	49.6921
31	85.0549	7.91458
31	87.033	7.34987
31	89.011	0
33	-89.011	0
33	-87.033	0
33	-85.0549	0
33	-83.0769	0
33	-81.0989	0
33	-79.1209	0
33	-77.1429	0
33	-75.1648	0
33	-73.1868	0
33	-71.2088	0
33	-69.2308	0
33	-67.2527	98.0311
33	-65.2747	99.5035
33	-63.2967	90.7654
33	-61.3187	92.1852
33	-59.3407	87.2024
33	-57.3626	86.886
33	-55.3846	85.4621
33	-53.4066	82.7032
33	-51.4286	85.4538
33	-49.4505	82.2837
33	-47.4725	96.7305
33	-45.4945	107.012
33	-43.5165	113.281
33	-41.5385	113.407
33	-39.5604	87.5776
33	-37.5824	41.7965
33	-35.6044	34.5484
33	-33.6264	41.9513
33	-31.6484	25.4712
33	-29.6703	37.5764
33	-27.6923	34.1052
33	-25.7143	36.564
33	-23.7363	0
33	-21.7582	0
33	-19.7802	0
33	-17.8022	0
33	-15.8242	0
33	-13.8462	0
33	-11.8681	0
33	-9.89011	0
33	-7.91209	0
33	-5.93407	0
33	-3.95604	0
33	-1.97802	0
33	0	0
33	1.97802	0
33	3.95604	0
33	5.93407	0
33	7.91209	0
33	9.89011	0
33	11.8681	0
33	13.8462	0
33	15.8242	0
33	17.8022	0
33	19.7802	0
33	21.7582	0
33	23.7363	0
33	25.7143	0
33	27.6923	0
33	29.6703	0
33	31.6484	186.256
33	33.6264	85.2492
33	35.6044	54.2873
33	37.5824	0
33	39.5604	0
33	41.5385	0
33	43.5165	0
33	45.4945	0
33	47.4725	0
33	49.4505	0
33	51.4286	0
33	53.4066	0
33	55.3846	0
33	57.3626	0
33	59.3407	0
33	61.3187	0
33	63.2967	0
33	65.2747	0
33	67.2527	0
33	69.2308	0
33	71.2088	75.754
33	73.1868	84.328
33	75.1648	76.5435
33	77.1429	83.2716
33	79.1209	68.6787
33	81.0989	61.1265
33	83.0769	44.7706
33	85.0549	7.97469
33	87.033	7.36858
33	89.011	0
35	-89.011	0
35	-87.033	0
35	-85.0549	0
35	-83.0769	0
35	-81.0989	0
35	-79.1209	0
35	-77.1429	0
35	-75.1648	0
35	-73.1868	0
35	-71.2088	0
35	-69.2308	84.2831
35	-67.2527	94.7339
35	-65.2747	96.7686
35	-63.2967	89.3531
35	-61.3187	90.928
35	-59.3407	87.0988
35	-57.3626	85.5985
35	-55.3846	81.8468
35	-53.4066	81.1252
35	-51.4286	86.6402
35	-49.4505	90.6217
35	-47.4725	97.9312
35	-45.4945	109.114
35	-43.5165	120.439
35	-41.5385	114.069
35	-39.5604	77.2386
35	-37.5824	44.9504
35	-35.6044	36.6063
35	-33.6264	33.2062
35	-31.6484	28.1367
35	-29.6703	33.6676
35	-27.6923	36.1289
35	-25.7143	39.991
35	-23.7363	0
35	-21.7582	0
35	-19.7802	0
35	-17.8022	0
35	-15.8242	0
35	-13.8462	0
35	-11.8681	0
35	-9.89011	0
35	-7.91209	0
35	-5.93407	0
35	-3.95604	0
35	-1.97802	0
35	0	0
35	1.97802	0
35	3.95604	0
35	5.93407	0
35	7.91209	0
35	9.89011	0
35	11.8681	0
35	13.8462	0
35	15.8242	0
35	17.8022	0
35	19.7802	0
35	21.7582	0
35	23.7363	0
35	25.7143	0
35	27.6923	0
35	29.6703	0
35	31.6484	0
35	33.6264	48.2127
35	35.6044	36.1665
35	37.5824	0
35	39.5604	0
35	41.5385	0
35	43.5165	0
35	45.4945	0
35	47.4725	0
35	49.4505	0
35	51.4286	0
35	53.4066	0
35	55.3846	0
35	57.3626	0
35	59.3407	0
35	61.3187	0
35	63.2967	0
35	65.2747	0
35	67.2527	0
35	69.2308	0
35	71.2088	77.0815
35	73.1868	81.3647
35	75.1648	72.8355
35	77.1429	85.6328
35	79.1209	69.2276
35	81.0989	63.9893
35	83.0769	40.0524
35	85.0549	8.04747
35	87.033	7.3862
35	89.011	0
37	-89.011	0
37	-87.033	0
37	-85.0549	0
37	-83.0769	0
37	-81.0989	0
37	-79.1209	0
37	-77.1429	0
37	-75.1648	0
37	-73.1868	0
37	-71.2088	0
37	-69.2308	92.3925
37	-67.2527	99.0351
37	-65.2747	96.2568
37	-63.2967	94.1928
37	-61.3187	90.4605
37	-59.3407	85.0907
37	-57.3626	84.4545
37	-55.3846	80.7344
37	-53.4066	79.7763
37	-51.4286	84.8277
37	-49.4505	93.0448
37	-47.4725	100.865
37	-45.4945	110.139
37	-43.5165	120.756
37	-41.5385	118.693
37	-39.5604	84.0792
37	-37.5824	51.2042
37	-35.6044	37.0924
37	-33.6264	29.5135
37	-31.6484	22.5172
37	-29.6703	31.2008
37	-27.6923	47.0411
37	-25.7143	40.487
37	-23.7363	43.8693
37	-21.7582	31.2224
37	-19.7802	35.1829
37	-17.8022	0
37	-15.8242	0
37	-13.8462	0
37	-11.8681	0
37	-9.89011	0
37	-7.91209	0
37	-5.93407	0
37	-3.95604	0
37	-1.97802	0
37	0	0
37	1.97802	0
37	3.95604	0
37	5.93407	0
37	7.91209	0
37	9.89011	0
37	11.8681	0
37	13.8462	0
37	15.8242	0
37	17.8022	0
37	19.7802	0
37	21.7582	0
37	23.7363	0
37	25.7143	0
37	27.6923	0
37	29.6703	0
37	31.6484	0
37	33.6264	0
37	35.6044	0
37	37.5824	0
37	39.5604	0
37	41.5385	0
37	43.5165	0
37	45.4945	0
37	47.4725	0
37	49.4505	0
37	51.4286	0
37	53.4066	0
37	55.3846	0
37	57.3626	0
37	59.3407	0
37	61.3187	0
37	63.2967	0
37	65.2747	0
37	67.2527	0
37	69.2308	72.2992
37	71.2088	73.4001
37	73.1868	76.2069
37	75.1648	69.3693
37	77.1429	81.9512
37	79.1209	69.4334
37	81.0989	65.5879
37	83.0769	42.1332
37	85.0549	8.12417
37	87.033	7.40553
37	89.011	0
39	-89.011	0
39	-87.033	0
39	-85.0549	0
39	-83.0769	0
39	-81.0989	0
39	-79.1209	0
39	-77.1429	0
39	-75.1648	0
39	-73.1868	0
39	-71.2088	0
39	-69.2308	90.9526
39	-67.2527	101.404
39	-65.2747	106.827
39	-63.2967	97.2426
39	-61.3187	93.785
39	-59.3407	84.7343
39	-57.3626	82.1187
39	-55.3846	78.0263
39	-53.4066	78.1647
39	-51.4286	83.52
39	-49.4505	91.7127
39	-47.4725	101.705
39	-45.4945	110.262
39	-43.5165	120.726
39	-41.5385	119.674
39	-39.5604	86.9044
39	-37.5824	55.7023
39	-35.6044	36.2515
39	-33.6264	28.9415
39	-31.6484	20.2121
39	-29.6703	24.665
39	-27.6923	39.3871
39	-25.7143	44.2471
39	-23.7363	48.5758
39	-21.7582	40.1638
39	-19.7802	35.5091
39	-17.8022	36.6262
39	-15.8242	0
39	-13.8462	0
39	-11.8681	0
39	-9.89011	0
39	-7.91209	0
39	-5.93407	0
39	-3.95604	0
39	-1.97802	0
39	0	0
39	1.97802	0
39	3.95604	0
39	5.93407	0
39	7.91209	0
39	9.89011	0
39	11.8681	0
39	13.8462	0
39	15.8242	0
39	17.8022	0
39	19.7802	0
39	21.7582	0
39	23.7363	0
39	25.7143	0
39	27.6923	0
39	29.6703	0
39	31.6484	0
39	33.6264	0
39	35.6044	0
39	37.5824	0
39	39.5604	0
39	41.5385	0
39	43.5165	0
39	45.4945	0
39	47.4725	0
39	49.4505	0
39	51.4286	0
39	53.4066	0
39	55.3846	0
39	57.3626	0
39	59.3407	0
39	61.3187	0
39	63.2967	0
39	65.2747	0
39	67.2527	0
39	69.2308	68.4736
39	71.2088	69.6847
39	73.1868	67.6774
39	75.1648	64.7544
39	77.1429	83.498
39	79.1209	67.8916
39	81.0989	62.7757
39	83.0769	47.4141
39	85.0549	8.19628
39	87.033	7.42508
39	89.011	0
41	-89.011	0
41	-87.033	0
41	-85.0549	0
41	-83.0769	0
41	-81.0989	0
41	-79.1209	0
41	-77.1429	0
41	-75.1648	0
41	-73.1868	0
41	-71.2088	0
41	-69.2308	0
41	-67.2527	87.693
41	-65.2747	117.441
41	-63.2967	101.552
41	-61.3187	95.9808
41	-59.3407	85.3701
41	-57.3626	80.5616
41	-55.3846	78.5241
41	-53.4066	77.4846
41	-51.4286	83.1561
41	-49.4505	91.5552
41	-47.4725	100.077
41	-45.4945	110.497
41	-43.5165	118.68
41	-41.5385	114.272
41	-39.5604	77.0454
41	-37.5824	45.5187
41	-35.6044	32.8885
41	-33.6264	29.0923
41	-31.6484	22.0455
41	-29.6703	25.0406
41	-27.6923	29.5636
41	-25.7143	42.7315
41	-23.7363	51.0882
41	-21.7582	43.7064
41	-19.7802	39.5502
41	-17.8022	38.9373
41	-15.8242	40.8679
41	-13.8462	46.6576
41	-11.8681	53.9719
41	-9.89011	71.6427
41	-7.91209	70.3022
41	-5.93407	59.665
41	-3.95604	42.2635
41	-1.97802	0
41	0	0
41	1.97802	0
41	3.95604	0
41	5.93407	0
41	7.91209	0
41	9.89011	0
41	11.8681	0
41	13.8462	0
41	15.8242	0
41	17.8022	0
41	19.7802	0
41	21.7582	0
41	23.7363	0
41	25.7143	0
41	27.6923	0
41	29.6703	0
41	31.6484	0
41	33.6264	0
41	35.6044	0
41	37.5824	0
41	39.5604	0
41	41.5385	0
41	43.5165	0
41	45.4945	0
41	47.4725	0
41	49.4505	0
41	51.4286	0
41	53.4066	0
41	55.3846	0
41	57.3626	0
41	59.3407	0
41	61.3187	0
41	63.2967	0
41	65.2747	0
41	67.2527	0
41	69.2308	65.3731
41	71.2088	66.5403
41	73.1868	64.7264
41	75.1648	62.8742
41	77.1429	82.4214
41	79.1209	68.6075
41	81.0989	64.4437
41	83.0769	44.9786
41	85.0549	8.26399
41	87.033	7.44395
41	89.011	0
43	-89.011	0
43	-87.033	0
43	-85.0549	0
43	-83.0769	0
43	-81.0989	0
43	-79.1209	0
43	-77.1429	0
43	-75.1648	0
43	-73.1868	0
43	-71.2088	0
43	-69.2308	0
43	-67.2527	90.7521
43	-65.2747	121.587
43	-63.2967	103.712
43	-61.3187	96.8098
43	-59.3407	85.4023
43	-57.3626	79.0966
43	-55.3846	78.986
43	-53.4066	77.8397
43	-51.4286	81.6809
43	-49.4505	90.5361
43	-47.4725	99.7089
43	-45.4945	106.862
43	-43.5165	117.615
43	-41.5385	112.696
43	-39.5604	69.2927
43	-37.5824	37.9954
43	-35.6044	33.0801
43	-33.6264	31.5511
43	-31.6484	25.8188
43	-29.6703	26.9964
43	-27.6923	33.7851
43	-25.7143	43.907
43	-23.7363	55.0415
43	-21.7582	50.3719
43	-19.7802	43.4094
43	-17.8022	41.5512
43	-15.8242	43.7224
43	-13.8462	52.4589
43	-11.8681	60.0686
43	-9.89011	91.9811
43	-7.91209	88.2698
43	-5.93407	75.2094
43	-3.95604	56.676
43	-1.97802	45.986
43	0	39.1708
43	1.97802	0
43	3.95604	0
43	5.93407	0
43	7.91209	0
43	9.89011	0
43	11.8681	0
43	13.8462	0
43	15.8242	0
43	17.8022	0
43	19.7802	0
43	21.7582	0
43	23.7363	0
43	25.7143	0
43	27.6923	0
43	29.6703	0
43	31.6484	0
43	33.6264	0
43	35.6044	0
43	37.5824	0
43	39.5604	0
43	41.5385	0
43	43.5165	0
43	45.4945	0
43	47.4725	0
43	49.4505	0
43	51.4286	0
43	53.4066	0
43	55.3846	0
43	57.3626	0
43	59.3407	0
43	61.3187	0
43	63.2967	0
43	65.2747	0
43	67.2527	0
43	69.2308	64.4802
43	71.2088	69.3067
43	73.1868	65.5102
43	75.1648	62.5775
43	77.1429	81.0639
43	79.1209	73.0549
43	81.0989	65.1071
43	83.0769	42.6481
[truncated: 14,381 more rows]

## Sheet: EDFig7h
lon	lat	POCexp (mg C/m2/day)		CAFE 12 hours
1	-89.011	0
1	-87.033	0
1	-85.0549	0
1	-83.0769	0
1	-81.0989	0
1	-79.1209	0
1	-77.1429	0
1	-75.1648	0
1	-73.1868	0
1	-71.2088	0.0513074
1	-69.2308	59.8932
1	-67.2527	105.199
1	-65.2747	57.7486
1	-63.2967	83.822
1	-61.3187	73.5952
1	-59.3407	50.2244
1	-57.3626	43.3152
1	-55.3846	37.4924
1	-53.4066	71.0622
1	-51.4286	83.3798
1	-49.4505	96.7627
1	-47.4725	97.0967
1	-45.4945	106.745
1	-43.5165	105.148
1	-41.5385	118.306
1	-39.5604	122.061
1	-37.5824	96.2494
1	-35.6044	75.8462
1	-33.6264	64.4739
1	-31.6484	61.5537
1	-29.6703	54.309
1	-27.6923	52.4095
1	-25.7143	64.7546
1	-23.7363	83.4095
1	-21.7582	102.333
1	-19.7802	122.233
1	-17.8022	150.683
1	-15.8242	169.475
1	-13.8462	96.4978
1	-11.8681	89.1276
1	-9.89011	82.6294
1	-7.91209	80.1276
1	-5.93407	86.0993
1	-3.95604	93.4265
1	-1.97802	84.2205
1	0	80.2594
1	1.97802	73.5318
1	3.95604	75.7438
1	5.93407	117.629
1	7.91209	0
1	9.89011	0
1	11.8681	0
1	13.8462	0
1	15.8242	0
1	17.8022	0
1	19.7802	0
1	21.7582	0
1	23.7363	0
1	25.7143	0
1	27.6923	0
1	29.6703	0
1	31.6484	0
1	33.6264	0.0628626
1	35.6044	0.0566176
1	37.5824	0
1	39.5604	0
1	41.5385	0
1	43.5165	0
1	45.4945	0
1	47.4725	0
1	49.4505	0
1	51.4286	0
1	53.4066	0
1	55.3846	26.335
1	57.3626	45.6582
1	59.3407	66.8147
1	61.3187	97.8901
1	63.2967	113.314
1	65.2747	107.023
1	67.2527	82.1876
1	69.2308	71.1761
1	71.2088	66.0894
1	73.1868	86.8912
1	75.1648	90.1866
1	77.1429	91.1515
1	79.1209	95.2037
1	81.0989	0.0372791
1	83.0769	0.0396864
1	85.0549	0.0384333
1	87.033	0.0374163
1	89.011	0
3	-89.011	0
3	-87.033	0
3	-85.0549	0
3	-83.0769	0
3	-81.0989	0
3	-79.1209	0
3	-77.1429	0
3	-75.1648	0
3	-73.1868	0
3	-71.2088	0
3	-69.2308	63.472
3	-67.2527	50.5366
3	-65.2747	75.4507
3	-63.2967	71.9234
3	-61.3187	77.2776
3	-59.3407	51.0628
3	-57.3626	41.91
3	-55.3846	39.6023
3	-53.4066	86.8958
3	-51.4286	85.1668
3	-49.4505	101.446
3	-47.4725	97.2318
3	-45.4945	103.471
3	-43.5165	103.184
3	-41.5385	115.858
3	-39.5604	115.336
3	-37.5824	93.3786
3	-35.6044	70.6918
3	-33.6264	62.511
3	-31.6484	61.2226
3	-29.6703	53.6019
3	-27.6923	55.4448
3	-25.7143	67.5908
3	-23.7363	87.2439
3	-21.7582	105.911
3	-19.7802	127.006
3	-17.8022	162.107
3	-15.8242	158.116
3	-13.8462	130.849
3	-11.8681	107.852
3	-9.89011	86.3007
3	-7.91209	78.8146
3	-5.93407	86.4136
3	-3.95604	85.3146
3	-1.97802	86.814
3	0	94.3922
3	1.97802	98.8704
3	3.95604	100.826
3	5.93407	124.127
3	7.91209	0
3	9.89011	0
3	11.8681	0
3	13.8462	0
3	15.8242	0
3	17.8022	0
3	19.7802	0
3	21.7582	0
3	23.7363	0
3	25.7143	0
3	27.6923	0
3	29.6703	0
3	31.6484	0
3	33.6264	0.0734724
3	35.6044	0.0612856
3	37.5824	0
3	39.5604	0
3	41.5385	0
3	43.5165	0
3	45.4945	0
3	47.4725	0
3	49.4505	0
3	51.4286	0
3	53.4066	0
3	55.3846	29.6055
3	57.3626	44.8804
3	59.3407	65.5216
3	61.3187	76.9021
3	63.2967	97.6283
3	65.2747	97.7673
3	67.2527	84.9861
3	69.2308	73.1959
3	71.2088	65.8286
3	73.1868	82.4572
3	75.1648	85.7811
3	77.1429	84.1553
3	79.1209	95.4218
3	81.0989	0.0364245
3	83.0769	0.0395484
3	85.0549	0.0385579
3	87.033	0.0374815
3	89.011	0
5	-89.011	0
5	-87.033	0
5	-85.0549	0
5	-83.0769	0
5	-81.0989	0
5	-79.1209	0
5	-77.1429	0
5	-75.1648	0
5	-73.1868	0
5	-71.2088	0
5	-69.2308	61.0641
5	-67.2527	49.6411
5	-65.2747	59.5022
5	-63.2967	81.8137
5	-61.3187	53.1567
5	-59.3407	51.7015
5	-57.3626	44.0842
5	-55.3846	54.5545
5	-53.4066	85.2292
5	-51.4286	81.6732
5	-49.4505	101.098
5	-47.4725	95.3474
5	-45.4945	104.117
5	-43.5165	103.573
5	-41.5385	113.85
5	-39.5604	108.991
5	-37.5824	93.8296
5	-35.6044	67.9204
5	-33.6264	59.4365
5	-31.6484	64.6155
5	-29.6703	52.5894
5	-27.6923	63.2612
5	-25.7143	76.153
5	-23.7363	96.611
5	-21.7582	116.756
5	-19.7802	130.953
5	-17.8022	134.789
5	-15.8242	177.119
5	-13.8462	158.192
5	-11.8681	123.781
5	-9.89011	106.997
5	-7.91209	98.5079
5	-5.93407	94.4304
5	-3.95604	95.4604
5	-1.97802	97.2552
5	0	106.065
5	1.97802	107.657
5	3.95604	110.163
5	5.93407	0
5	7.91209	0
5	9.89011	0
5	11.8681	0
5	13.8462	0
5	15.8242	0
5	17.8022	0
5	19.7802	0
5	21.7582	0
5	23.7363	0
5	25.7143	0
5	27.6923	0
5	29.6703	0
5	31.6484	0
5	33.6264	0.084727
5	35.6044	0.0607957
5	37.5824	95.9364
5	39.5604	104.093
5	41.5385	146.051
5	43.5165	0
5	45.4945	0
5	47.4725	0
5	49.4505	0
5	51.4286	0
5	53.4066	0
5	55.3846	0
5	57.3626	42.7607
5	59.3407	58.9988
5	61.3187	0
5	63.2967	73.8845
5	65.2747	95.2474
5	67.2527	82.3009
5	69.2308	76.9154
5	71.2088	69.1288
5	73.1868	74.2127
5	75.1648	74.0501
5	77.1429	75.6899
5	79.1209	87.2774
5	81.0989	0.0357853
5	83.0769	0.0394828
5	85.0549	0.0386803
5	87.033	0.0375573
5	89.011	0
7	-89.011	0
7	-87.033	0
7	-85.0549	0
7	-83.0769	0
7	-81.0989	0
7	-79.1209	0
7	-77.1429	0
7	-75.1648	0
7	-73.1868	0
7	-71.2088	0
7	-69.2308	61.5103
7	-67.2527	55.9053
7	-65.2747	56.9744
7	-63.2967	80.7656
7	-61.3187	49.0677
7	-59.3407	52.0125
7	-57.3626	45.3868
7	-55.3846	52.2342
7	-53.4066	85.4312
7	-51.4286	83.514
7	-49.4505	102.058
7	-47.4725	92.2046
7	-45.4945	103.912
7	-43.5165	109
7	-41.5385	115.93
7	-39.5604	109.569
7	-37.5824	95.8602
7	-35.6044	73.3677
7	-33.6264	66.2445
7	-31.6484	68.5793
7	-29.6703	58.4104
7	-27.6923	74.2967
7	-25.7143	87.8748
7	-23.7363	110.857
7	-21.7582	128.17
7	-19.7802	126.3
7	-17.8022	179.915
7	-15.8242	210.373
7	-13.8462	179.987
7	-11.8681	143.374
7	-9.89011	122.62
7	-7.91209	101.452
7	-5.93407	104.341
7	-3.95604	114.868
7	-1.97802	110.794
7	0	113.121
7	1.97802	101.47
7	3.95604	109.012
7	5.93407	0
7	7.91209	0
7	9.89011	0
7	11.8681	0
7	13.8462	0
7	15.8242	0
7	17.8022	0
7	19.7802	0
7	21.7582	0
7	23.7363	0
7	25.7143	0
7	27.6923	0
7	29.6703	0
7	31.6484	0
7	33.6264	0.103025
7	35.6044	0.0809095
7	37.5824	111.891
7	39.5604	113.09
7	41.5385	135.154
7	43.5165	0
7	45.4945	0
7	47.4725	0
7	49.4505	0
7	51.4286	0
7	53.4066	0
7	55.3846	0
7	57.3626	0
7	59.3407	0
7	61.3187	0
7	63.2967	54.624
7	65.2747	74.5773
7	67.2527	79.5751
7	69.2308	78.0504
7	71.2088	67.3552
7	73.1868	68.8369
7	75.1648	71.6711
7	77.1429	71.5649
7	79.1209	77.8263
7	81.0989	0.0355642
7	83.0769	0.0395237
7	85.0549	0.0388138
7	87.033	0.0376458
7	89.011	0
9	-89.011	0
9	-87.033	0
9	-85.0549	0
9	-83.0769	0
9	-81.0989	0
9	-79.1209	0
9	-77.1429	0
9	-75.1648	0
9	-73.1868	0
9	-71.2088	0
9	-69.2308	70.3367
9	-67.2527	52.447
9	-65.2747	59.3282
9	-63.2967	79.8439
9	-61.3187	55.204
9	-59.3407	49.7747
9	-57.3626	41.2242
9	-55.3846	63.9216
9	-53.4066	86.3717
9	-51.4286	84.8536
9	-49.4505	99.6408
9	-47.4725	94.0909
9	-45.4945	104.09
9	-43.5165	104.895
9	-41.5385	123.43
9	-39.5604	121.571
9	-37.5824	96.8923
9	-35.6044	74.4537
9	-33.6264	78.3751
9	-31.6484	73.5895
9	-29.6703	68.1455
9	-27.6923	86.8695
9	-25.7143	99.9926
9	-23.7363	118.871
9	-21.7582	126.994
9	-19.7802	164.088
9	-17.8022	249.623
9	-15.8242	297.512
9	-13.8462	225.846
9	-11.8681	166.781
9	-9.89011	122.474
9	-7.91209	109.083
9	-5.93407	153.285
9	-3.95604	163.539
9	-1.97802	137.497
9	0	157.974
9	1.97802	114.708
9	3.95604	145.427
9	5.93407	0
9	7.91209	0
9	9.89011	0
9	11.8681	0
9	13.8462	0
9	15.8242	0
9	17.8022	0
9	19.7802	0
9	21.7582	0
9	23.7363	0
9	25.7143	0
9	27.6923	0
9	29.6703	0
9	31.6484	0
9	33.6264	0.123628
9	35.6044	0.115086
9	37.5824	160.612
9	39.5604	136.744
9	41.5385	0
9	43.5165	0
9	45.4945	0
9	47.4725	0
9	49.4505	0
9	51.4286	0
9	53.4066	0
9	55.3846	0
9	57.3626	0
9	59.3407	0
9	61.3187	0
9	63.2967	0
9	65.2747	59.4905
9	67.2527	74.095
9	69.2308	74.3794
9	71.2088	71.8568
9	73.1868	69.5228
9	75.1648	69.4844
9	77.1429	66.6718
9	79.1209	80.8464
9	81.0989	0.0359054
9	83.0769	0.0396814
9	85.0549	0.0389701
9	87.033	0.0377478
9	89.011	0
11	-89.011	0
11	-87.033	0
11	-85.0549	0
11	-83.0769	0
11	-81.0989	0
11	-79.1209	0
11	-77.1429	0
11	-75.1648	0
11	-73.1868	0
11	-71.2088	0
11	-69.2308	75.5888
11	-67.2527	61.284
11	-65.2747	55.743
11	-63.2967	85.4933
11	-61.3187	55.1335
11	-59.3407	52.5896
11	-57.3626	50.0527
11	-55.3846	58.6529
11	-53.4066	87.3881
11	-51.4286	86.6487
11	-49.4505	97.2208
11	-47.4725	96.1779
11	-45.4945	105.204
11	-43.5165	115.178
11	-41.5385	132.685
11	-39.5604	127.868
11	-37.5824	103.408
11	-35.6044	80.4108
11	-33.6264	88.0889
11	-31.6484	67.0358
11	-29.6703	68.3958
11	-27.6923	95.6005
11	-25.7143	103.202
11	-23.7363	146.615
11	-21.7582	195.065
11	-19.7802	297.357
11	-17.8022	336.415
11	-15.8242	345.044
11	-13.8462	246.854
11	-11.8681	175.48
11	-9.89011	138.708
11	-7.91209	134.365
11	-5.93407	225.35
11	-3.95604	267.436
11	-1.97802	0
11	0	0
11	1.97802	0
11	3.95604	0
11	5.93407	0
11	7.91209	0
11	9.89011	0
11	11.8681	0
11	13.8462	0
11	15.8242	0
11	17.8022	0
11	19.7802	0
11	21.7582	0
11	23.7363	0
11	25.7143	0
11	27.6923	0
11	29.6703	0
11	31.6484	0
11	33.6264	232.293
11	35.6044	233.437
11	37.5824	164.563
11	39.5604	127.589
11	41.5385	0
11	43.5165	0
11	45.4945	0
11	47.4725	0
11	49.4505	0
11	51.4286	0
11	53.4066	0
11	55.3846	0
11	57.3626	0
11	59.3407	0
11	61.3187	0
11	63.2967	0
11	65.2747	52.5156
11	67.2527	57.9954
11	69.2308	69.2322
11	71.2088	76.7333
11	73.1868	63.5988
11	75.1648	63.473
11	77.1429	75.4855
11	79.1209	77.1887
11	81.0989	0.0368047
11	83.0769	0.0399679
11	85.0549	0.039151
11	87.033	0.0378629
11	89.011	0
13	-89.011	0
13	-87.033	0
13	-85.0549	0
13	-83.0769	0
13	-81.0989	0
13	-79.1209	0
13	-77.1429	0
13	-75.1648	0
13	-73.1868	0
13	-71.2088	0
13	-69.2308	55.6022
13	-67.2527	56.4142
13	-65.2747	52.0876
13	-63.2967	80.7203
13	-61.3187	55.5946
13	-59.3407	50.0558
13	-57.3626	40.8102
13	-55.3846	54.5863
13	-53.4066	90.082
13	-51.4286	96.0556
13	-49.4505	96.3169
13	-47.4725	94.8428
13	-45.4945	113.402
13	-43.5165	128.777
13	-41.5385	136.95
13	-39.5604	125.482
13	-37.5824	104.185
13	-35.6044	89.1121
13	-33.6264	77.4447
13	-31.6484	54.5787
13	-29.6703	67.0936
13	-27.6923	91.1944
13	-25.7143	178.337
13	-23.7363	284.386
13	-21.7582	343.321
13	-19.7802	0
13	-17.8022	0
13	-15.8242	0
13	-13.8462	0
13	-11.8681	218.309
13	-9.89011	185.585
13	-7.91209	181.511
13	-5.93407	0
13	-3.95604	0
13	-1.97802	0
13	0	0
13	1.97802	0
13	3.95604	0
13	5.93407	0
13	7.91209	0
13	9.89011	0
13	11.8681	0
13	13.8462	0
13	15.8242	0
13	17.8022	0
13	19.7802	0
13	21.7582	0
13	23.7363	0
13	25.7143	0
13	27.6923	0
13	29.6703	0
13	31.6484	0
13	33.6264	124.548
13	35.6044	106.274
13	37.5824	107.705
13	39.5604	87.4095
13	41.5385	0
13	43.5165	0
13	45.4945	0
13	47.4725	0
13	49.4505	0
13	51.4286	0
13	53.4066	0
13	55.3846	0
13	57.3626	0
13	59.3407	0
13	61.3187	0
13	63.2967	0
13	65.2747	0
13	67.2527	54.7607
13	69.2308	63.2286
13	71.2088	76.0722
13	73.1868	61.2673
13	75.1648	55.761
13	77.1429	73.8163
13	79.1209	0
13	81.0989	0.0380149
13	83.0769	0.0403709
13	85.0549	0.0393579
13	87.033	0.0379899
13	89.011	0
15	-89.011	0
15	-87.033	0
15	-85.0549	0
15	-83.0769	0
15	-81.0989	0
15	-79.1209	0
15	-77.1429	0
15	-75.1648	0
15	-73.1868	0
15	-71.2088	0
15	-69.2308	57.9318
15	-67.2527	51.7366
15	-65.2747	60.519
15	-63.2967	55.6136
15	-61.3187	59.1925
15	-59.3407	83.1951
15	-57.3626	44.5064
15	-55.3846	54.2741
15	-53.4066	103.254
15	-51.4286	98.4552
15	-49.4505	86.3768
15	-47.4725	90.7097
15	-45.4945	118.577
15	-43.5165	140.032
15	-41.5385	144.507
15	-39.5604	100.095
15	-37.5824	78.8788
15	-35.6044	67.0793
15	-33.6264	63.7443
15	-31.6484	69.3928
15	-29.6703	137.277
15	-27.6923	159.491
15	-25.7143	0
15	-23.7363	0
15	-21.7582	0
15	-19.7802	0
15	-17.8022	0
15	-15.8242	0
15	-13.8462	0
15	-11.8681	0
15	-9.89011	0
15	-7.91209	0
15	-5.93407	0
15	-3.95604	0
15	-1.97802	0
15	0	0
15	1.97802	0
15	3.95604	0
15	5.93407	0
15	7.91209	0
15	9.89011	0
15	11.8681	0
15	13.8462	0
15	15.8242	0
15	17.8022	0
15	19.7802	0
15	21.7582	0
15	23.7363	0
15	25.7143	0
15	27.6923	0
15	29.6703	0
15	31.6484	0
15	33.6264	112.895
15	35.6044	134.213
15	37.5824	0
15	39.5604	0
15	41.5385	0
15	43.5165	0
15	45.4945	0
15	47.4725	0
15	49.4505	0
15	51.4286	0
15	53.4066	0
15	55.3846	0
15	57.3626	0
15	59.3407	0
15	61.3187	0
15	63.2967	0
15	65.2747	0
15	67.2527	0
15	69.2308	52.3934
15	71.2088	70.7582
15	73.1868	59.2869
15	75.1648	56.6899
15	77.1429	83.8843
15	79.1209	0
15	81.0989	0.0390714
15	83.0769	0.0408201
15	85.0549	0.0395888
15	87.033	0.0381271
15	89.011	0
17	-89.011	0
17	-87.033	0
17	-85.0549	0
17	-83.0769	0
17	-81.0989	0
17	-79.1209	0
17	-77.1429	0
17	-75.1648	0
17	-73.1868	0
17	-71.2088	0
17	-69.2308	60.0574
17	-67.2527	41.9426
17	-65.2747	45.5552
17	-63.2967	60.0757
17	-61.3187	93.2813
17	-59.3407	77.8127
17	-57.3626	44.6758
17	-55.3846	64.2485
17	-53.4066	98.2308
17	-51.4286	95.4637
17	-49.4505	88.1464
17	-47.4725	93.4118
17	-45.4945	122.969
17	-43.5165	155.013
17	-41.5385	148.89
17	-39.5604	86.2151
17	-37.5824	70.4486
17	-35.6044	41.777
17	-33.6264	84.3175
17	-31.6484	222.369
17	-29.6703	238.251
17	-27.6923	0
17	-25.7143	0
17	-23.7363	0
17	-21.7582	0
17	-19.7802	0
17	-17.8022	0
17	-15.8242	0
17	-13.8462	0
17	-11.8681	0
17	-9.89011	0
17	-7.91209	0
17	-5.93407	0
17	-3.95604	0
17	-1.97802	0
17	0	0
17	1.97802	0
17	3.95604	0
17	5.93407	0
17	7.91209	0
17	9.89011	0
17	11.8681	0
17	13.8462	0
17	15.8242	0
17	17.8022	0
17	19.7802	0
17	21.7582	0
17	23.7363	0
17	25.7143	0
17	27.6923	0
17	29.6703	0
17	31.6484	91.4247
17	33.6264	154.59
17	35.6044	155.905
17	37.5824	109.455
17	39.5604	171.348
17	41.5385	288.631
17	43.5165	0
17	45.4945	0
17	47.4725	0
17	49.4505	0
17	51.4286	0
17	53.4066	0
17	55.3846	0
17	57.3626	0
17	59.3407	0
17	61.3187	0
17	63.2967	0
17	65.2747	0
17	67.2527	0
17	69.2308	43.2358
17	71.2088	65.7598
17	73.1868	60.9642
17	75.1648	73.8691
17	77.1429	0
17	79.1209	0
17	81.0989	0.0399574
17	83.0769	0.0412867
17	85.0549	0.0398334
17	87.033	0.0382735
17	89.011	0
19	-89.011	0
19	-87.033	0
19	-85.0549	0
19	-83.0769	0
19	-81.0989	0
19	-79.1209	0
19	-77.1429	0
19	-75.1648	0
19	-73.1868	0
19	-71.2088	0
19	-69.2308	59.2261
19	-67.2527	36.1496
19	-65.2747	35.4572
19	-63.2967	54.4111
19	-61.3187	55.1366
19	-59.3407	53.0506
19	-57.3626	45.2538
19	-55.3846	68.4089
19	-53.4066	99.8781
19	-51.4286	96.1662
19	-49.4505	92.3458
19	-47.4725	94.5677
19	-45.4945	123.229
19	-43.5165	162.902
19	-41.5385	155.395
19	-39.5604	68.1082
19	-37.5824	47.7799
19	-35.6044	51.4175
19	-33.6264	0
19	-31.6484	0
19	-29.6703	0
19	-27.6923	0
19	-25.7143	0
19	-23.7363	0
19	-21.7582	0
19	-19.7802	0
19	-17.8022	0
19	-15.8242	0
19	-13.8462	0
19	-11.8681	0
19	-9.89011	0
19	-7.91209	0
19	-5.93407	0
19	-3.95604	0
19	-1.97802	0
19	0	0
19	1.97802	0
19	3.95604	0
19	5.93407	0
19	7.91209	0
19	9.89011	0
19	11.8681	0
19	13.8462	0
19	15.8242	0
19	17.8022	0
19	19.7802	0
19	21.7582	0
19	23.7363	0
19	25.7143	0
19	27.6923	0
19	29.6703	0
19	31.6484	55.0183
19	33.6264	94.6245
19	35.6044	110.785
19	37.5824	105.865
19	39.5604	181.139
19	41.5385	157.133
19	43.5165	0
19	45.4945	0
19	47.4725	0
19	49.4505	0
19	51.4286	0
19	53.4066	0
19	55.3846	0
19	57.3626	0
19	59.3407	0
19	61.3187	0
19	63.2967	0
19	65.2747	0
19	67.2527	0
19	69.2308	0
19	71.2088	61.7901
19	73.1868	66.1327
19	75.1648	86.8139
19	77.1429	88.4373
19	79.1209	54.2976
19	81.0989	0.0406643
19	83.0769	0.0417418
19	85.0549	0.0400809
19	87.033	0.0384272
19	89.011	0
21	-89.011	0
21	-87.033	0
21	-85.0549	0
21	-83.0769	0
21	-81.0989	0
21	-79.1209	0
21	-77.1429	0
21	-75.1648	0
21	-73.1868	0
21	-71.2088	0
21	-69.2308	48.3892
21	-67.2527	32.4747
21	-65.2747	33.8067
21	-63.2967	54.404
21	-61.3187	81.7445
21	-59.3407	42.6221
21	-57.3626	43.9699
21	-55.3846	71.2694
21	-53.4066	93.2237
21	-51.4286	94.6501
21	-49.4505	92.128
21	-47.4725	93.4377
21	-45.4945	121.12
21	-43.5165	164.249
21	-41.5385	148.245
21	-39.5604	55.9009
21	-37.5824	68.2279
21	-35.6044	48.6115
21	-33.6264	0
21	-31.6484	0
21	-29.6703	0
21	-27.6923	0
21	-25.7143	0
21	-23.7363	0
21	-21.7582	0
21	-19.7802	0
21	-17.8022	0
21	-15.8242	0
21	-13.8462	0
21	-11.8681	0
21	-9.89011	0
21	-7.91209	0
21	-5.93407	0
21	-3.95604	0
21	-1.97802	0
21	0	0
21	1.97802	0
21	3.95604	0
21	5.93407	0
21	7.91209	0
21	9.89011	0
21	11.8681	0
21	13.8462	0
21	15.8242	0
21	17.8022	0
21	19.7802	0
21	21.7582	0
21	23.7363	0
21	25.7143	0
21	27.6923	0
21	29.6703	0
21	31.6484	0
21	33.6264	71.1585
21	35.6044	78.0849
21	37.5824	77.0913
21	39.5604	0
21	41.5385	0
21	43.5165	0
21	45.4945	0
21	47.4725	0
21	49.4505	0
21	51.4286	0
21	53.4066	0
21	55.3846	0
21	57.3626	0
21	59.3407	0
21	61.3187	0
21	63.2967	0
21	65.2747	0
21	67.2527	0
21	69.2308	0
21	71.2088	64.6237
21	73.1868	70.0115
21	75.1648	93.7286
21	77.1429	79.4261
21	79.1209	53.0533
21	81.0989	0.0413571
21	83.0769	0.0421114
21	85.0549	0.0403248
21	87.033	0.0385861
21	89.011	0
23	-89.011	0
23	-87.033	0
23	-85.0549	0
23	-83.0769	0
23	-81.0989	0
23	-79.1209	0
23	-77.1429	0
23	-75.1648	0
23	-73.1868	0
23	-71.2088	0
23	-69.2308	57.365
23	-67.2527	29.7334
23	-65.2747	28.2792
23	-63.2967	42.5325
23	-61.3187	36.4847
23	-59.3407	31.6095
23	-57.3626	55.7029
23	-55.3846	56.9538
23	-53.4066	82.2028
23	-51.4286	93.1944
23	-49.4505	90.5959
23	-47.4725	94.4076
23	-45.4945	123.242
23	-43.5165	167.481
23	-41.5385	157.473
23	-39.5604	91.0157
23	-37.5824	72.4236
23	-35.6044	57.596
23	-33.6264	0
23	-31.6484	0
23	-29.6703	0
23	-27.6923	0
23	-25.7143	0
23	-23.7363	0
23	-21.7582	0
23	-19.7802	0
23	-17.8022	0
23	-15.8242	0
23	-13.8462	0
23	-11.8681	0
23	-9.89011	0
23	-7.91209	0
23	-5.93407	0
23	-3.95604	0
23	-1.97802	0
23	0	0
23	1.97802	0
23	3.95604	0
23	5.93407	0
23	7.91209	0
23	9.89011	0
23	11.8681	0
23	13.8462	0
23	15.8242	0
23	17.8022	0
23	19.7802	0
23	21.7582	0
23	23.7363	0
23	25.7143	0
23	27.6923	0
23	29.6703	0
23	31.6484	0
23	33.6264	70.5252
23	35.6044	65.2254
23	37.5824	0
23	39.5604	0
23	41.5385	0
23	43.5165	0
23	45.4945	0
23	47.4725	0
23	49.4505	0
23	51.4286	0
23	53.4066	0
23	55.3846	0
23	57.3626	0
23	59.3407	0
23	61.3187	0
23	63.2967	0
23	65.2747	0
23	67.2527	0
23	69.2308	0
23	71.2088	71.8663
23	73.1868	71.7281
23	75.1648	88.9933
23	77.1429	82.7724
23	79.1209	52.1035
23	81.0989	0.0417701
23	83.0769	0.042441
23	85.0549	0.0405667
23	87.033	0.0387496
23	89.011	0
25	-89.011	0
25	-87.033	0
25	-85.0549	0
25	-83.0769	0
25	-81.0989	0
25	-79.1209	0
25	-77.1429	0
25	-75.1648	0
25	-73.1868	0
25	-71.2088	0
25	-69.2308	64.1552
25	-67.2527	39.6991
25	-65.2747	28.0921
25	-63.2967	39.6269
25	-61.3187	61.1644
25	-59.3407	58.0794
25	-57.3626	63.4569
25	-55.3846	83.0064
25	-53.4066	80.8184
25	-51.4286	94.381
25	-49.4505	91.0044
25	-47.4725	93.5511
25	-45.4945	117.786
25	-43.5165	167.191
25	-41.5385	160.732
25	-39.5604	121.244
25	-37.5824	60.7135
25	-35.6044	49.1986
25	-33.6264	0
25	-31.6484	0
25	-29.6703	0
25	-27.6923	0
25	-25.7143	0
25	-23.7363	0
25	-21.7582	0
25	-19.7802	0
25	-17.8022	0
25	-15.8242	0
25	-13.8462	0
25	-11.8681	0
25	-9.89011	0
25	-7.91209	0
25	-5.93407	0
25	-3.95604	0
25	-1.97802	0
25	0	0
25	1.97802	0
25	3.95604	0
25	5.93407	0
25	7.91209	0
25	9.89011	0
25	11.8681	0
25	13.8462	0
25	15.8242	0
25	17.8022	0
25	19.7802	0
25	21.7582	0
25	23.7363	0
25	25.7143	0
25	27.6923	0
25	29.6703	0
25	31.6484	0
25	33.6264	89.8664
25	35.6044	76.7431
25	37.5824	61.2568
25	39.5604	0
25	41.5385	0
25	43.5165	0
25	45.4945	0
25	47.4725	0
25	49.4505	0
25	51.4286	0
25	53.4066	0
25	55.3846	0
25	57.3626	0
25	59.3407	0
25	61.3187	0
25	63.2967	0
25	65.2747	0
25	67.2527	0
25	69.2308	0
25	71.2088	75.733
25	73.1868	78.1291
25	75.1648	93.503
25	77.1429	82.7451
25	79.1209	41.5989
25	81.0989	0.0421349
25	83.0769	0.0427748
25	85.0549	0.0408101
25	87.033	0.0389174
25	89.011	0
27	-89.011	0
27	-87.033	0
27	-85.0549	0
27	-83.0769	0
27	-81.0989	0
27	-79.1209	0
27	-77.1429	0
27	-75.1648	0
27	-73.1868	0
27	-71.2088	0
27	-69.2308	68.3943
27	-67.2527	53.5103
27	-65.2747	27.9979
27	-63.2967	37.2281
27	-61.3187	45.4636
27	-59.3407	49.8529
27	-57.3626	70.3743
27	-55.3846	75.7996
27	-53.4066	86.8607
27	-51.4286	98.6022
27	-49.4505	90.5574
27	-47.4725	92.0772
27	-45.4945	117.82
27	-43.5165	163.294
27	-41.5385	180.148
27	-39.5604	120.423
27	-37.5824	46.8464
27	-35.6044	42.2545
27	-33.6264	49.3808
27	-31.6484	0
27	-29.6703	0
27	-27.6923	0
27	-25.7143	0
27	-23.7363	0
27	-21.7582	0
27	-19.7802	0
27	-17.8022	0
27	-15.8242	0
27	-13.8462	0
27	-11.8681	0
27	-9.89011	0
27	-7.91209	0
27	-5.93407	0
27	-3.95604	0
27	-1.97802	0
27	0	0
27	1.97802	0
27	3.95604	0
27	5.93407	0
27	7.91209	0
27	9.89011	0
27	11.8681	0
27	13.8462	0
27	15.8242	0
27	17.8022	0
27	19.7802	0
27	21.7582	0
27	23.7363	0
27	25.7143	0
27	27.6923	0
27	29.6703	0
27	31.6484	141.166
27	33.6264	120.462
27	35.6044	103.579
27	37.5824	61.3021
27	39.5604	0
27	41.5385	0
27	43.5165	0
27	45.4945	0
27	47.4725	0
27	49.4505	0
27	51.4286	0
27	53.4066	0
27	55.3846	0
27	57.3626	0
27	59.3407	0
27	61.3187	0
27	63.2967	0
27	65.2747	0
27	67.2527	0
27	69.2308	0
27	71.2088	74.5027
27	73.1868	81.9192
27	75.1648	79.3246
27	77.1429	84.7805
27	79.1209	45.7553
27	81.0989	0.0429435
27	83.0769	0.0431637
27	85.0549	0.0410622
27	87.033	0.0390891
27	89.011	0
29	-89.011	0
29	-87.033	0
29	-85.0549	0
29	-83.0769	0
29	-81.0989	0
29	-79.1209	0
29	-77.1429	0
29	-75.1648	0
29	-73.1868	0
29	-71.2088	0
29	-69.2308	56.3541
29	-67.2527	49.0172
29	-65.2747	28.2212
29	-63.2967	31.8548
29	-61.3187	48.4257
29	-59.3407	47.2212
29	-57.3626	70.0716
29	-55.3846	70.4312
29	-53.4066	82.0314
29	-51.4286	89.3722
29	-49.4505	85.2704
29	-47.4725	93.2866
29	-45.4945	119.474
29	-43.5165	153.573
29	-41.5385	151.011
29	-39.5604	94.6131
29	-37.5824	49.0495
29	-35.6044	51.0806
29	-33.6264	24.9034
29	-31.6484	0
29	-29.6703	0
29	-27.6923	0
29	-25.7143	0
29	-23.7363	0
29	-21.7582	0
29	-19.7802	0
29	-17.8022	0
29	-15.8242	0
29	-13.8462	0
29	-11.8681	0
29	-9.89011	0
29	-7.91209	0
29	-5.93407	0
29	-3.95604	0
29	-1.97802	0
29	0	0
29	1.97802	0
29	3.95604	0
29	5.93407	0
29	7.91209	0
29	9.89011	0
29	11.8681	0
29	13.8462	0
29	15.8242	0
29	17.8022	0
29	19.7802	0
29	21.7582	0
29	23.7363	0
29	25.7143	0
29	27.6923	0
29	29.6703	0
29	31.6484	138.839
29	33.6264	127.911
29	35.6044	107.841
29	37.5824	0
29	39.5604	0
29	41.5385	0
29	43.5165	0
29	45.4945	0
29	47.4725	0
29	49.4505	0
29	51.4286	0
29	53.4066	0
29	55.3846	0
29	57.3626	0
29	59.3407	0
29	61.3187	0
29	63.2967	0
29	65.2747	0
29	67.2527	0
29	69.2308	0
29	71.2088	76.8746
29	73.1868	90.892
29	75.1648	75.337
29	77.1429	85.0854
29	79.1209	47.2418
29	81.0989	0.0439508
29	83.0769	0.0436308
29	85.0549	0.0413285
29	87.033	0.0392653
29	89.011	0
31	-89.011	0
31	-87.033	0
31	-85.0549	0
31	-83.0769	0
31	-81.0989	0
31	-79.1209	0
31	-77.1429	0
31	-75.1648	0
31	-73.1868	0
31	-71.2088	0
31	-69.2308	55.9405
31	-67.2527	53.2035
31	-65.2747	28.1946
31	-63.2967	50.4154
31	-61.3187	45.4886
31	-59.3407	51.955
31	-57.3626	64.5446
31	-55.3846	70.502
31	-53.4066	78.7885
31	-51.4286	85.7509
31	-49.4505	81.8183
31	-47.4725	95.4156
31	-45.4945	122.516
31	-43.5165	151.387
31	-41.5385	139.375
31	-39.5604	88.6822
31	-37.5824	55.8859
31	-35.6044	54.6408
31	-33.6264	39.7892
31	-31.6484	30.4298
31	-29.6703	0
31	-27.6923	0
31	-25.7143	0
31	-23.7363	0
31	-21.7582	0
31	-19.7802	0
31	-17.8022	0
31	-15.8242	0
31	-13.8462	0
31	-11.8681	0
31	-9.89011	0
31	-7.91209	0
31	-5.93407	0
31	-3.95604	0
31	-1.97802	0
31	0	0
31	1.97802	0
31	3.95604	0
31	5.93407	0
31	7.91209	0
31	9.89011	0
31	11.8681	0
31	13.8462	0
31	15.8242	0
31	17.8022	0
31	19.7802	0
31	21.7582	0
31	23.7363	0
31	25.7143	0
31	27.6923	0
31	29.6703	0
31	31.6484	176.351
31	33.6264	112.466
31	35.6044	87.0366
31	37.5824	0
31	39.5604	0
31	41.5385	0
31	43.5165	0
31	45.4945	0
31	47.4725	0
31	49.4505	0
31	51.4286	0
31	53.4066	0
31	55.3846	0
31	57.3626	0
31	59.3407	0
31	61.3187	0
31	63.2967	0
31	65.2747	0
31	67.2527	0
31	69.2308	0
31	71.2088	73.2309
31	73.1868	104.244
31	75.1648	76.012
31	77.1429	83.6249
31	79.1209	50.1318
31	81.0989	0.0449537
31	83.0769	0.0441104
31	85.0549	0.0416067
31	87.033	0.0394453
31	89.011	0
33	-89.011	0
33	-87.033	0
33	-85.0549	0
33	-83.0769	0
33	-81.0989	0
33	-79.1209	0
33	-77.1429	0
33	-75.1648	0
33	-73.1868	0
33	-71.2088	0
33	-69.2308	0
33	-67.2527	58.5425
33	-65.2747	36.6487
33	-63.2967	47.7892
33	-61.3187	43.7908
33	-59.3407	48.5316
33	-57.3626	66.7795
33	-55.3846	72.1081
33	-53.4066	78.2419
33	-51.4286	85.3634
33	-49.4505	84.4889
33	-47.4725	94.6581
33	-45.4945	121.247
33	-43.5165	150.05
33	-41.5385	139.106
33	-39.5604	95.6524
33	-37.5824	50.0614
33	-35.6044	42.712
33	-33.6264	49.5286
33	-31.6484	27.9475
33	-29.6703	40.4735
33	-27.6923	37.8431
33	-25.7143	40.1634
33	-23.7363	0
33	-21.7582	0
33	-19.7802	0
33	-17.8022	0
33	-15.8242	0
33	-13.8462	0
33	-11.8681	0
33	-9.89011	0
33	-7.91209	0
33	-5.93407	0
33	-3.95604	0
33	-1.97802	0
33	0	0
33	1.97802	0
33	3.95604	0
33	5.93407	0
33	7.91209	0
33	9.89011	0
33	11.8681	0
33	13.8462	0
33	15.8242	0
33	17.8022	0
33	19.7802	0
33	21.7582	0
33	23.7363	0
33	25.7143	0
33	27.6923	0
33	29.6703	0
33	31.6484	166.199
33	33.6264	83.3361
33	35.6044	64.4512
33	37.5824	0
33	39.5604	0
33	41.5385	0
33	43.5165	0
33	45.4945	0
33	47.4725	0
33	49.4505	0
33	51.4286	0
33	53.4066	0
33	55.3846	0
33	57.3626	0
33	59.3407	0
33	61.3187	0
33	63.2967	0
33	65.2747	0
33	67.2527	0
33	69.2308	0
33	71.2088	75.8341
33	73.1868	107.849
33	75.1648	80.2872
33	77.1429	91.8641
33	79.1209	52.3039
33	81.0989	0.0458208
33	83.0769	0.0445765
33	85.0549	0.0418938
33	87.033	0.0396271
33	89.011	0
35	-89.011	0
35	-87.033	0
35	-85.0549	0
35	-83.0769	0
35	-81.0989	0
35	-79.1209	0
35	-77.1429	0
35	-75.1648	0
35	-73.1868	0
35	-71.2088	0
35	-69.2308	0.0477517
35	-67.2527	41.6987
35	-65.2747	51.1338
35	-63.2967	43.9682
35	-61.3187	45.8425
35	-59.3407	55.5638
35	-57.3626	67.3978
35	-55.3846	75.1941
35	-53.4066	78.5021
35	-51.4286	85.4687
35	-49.4505	88.7033
35	-47.4725	98.7682
35	-45.4945	120.125
35	-43.5165	153.328
35	-41.5385	138.881
35	-39.5604	83.0025
35	-37.5824	53.075
35	-35.6044	44.7695
35	-33.6264	41.5272
35	-31.6484	32.9837
35	-29.6703	37.1457
35	-27.6923	39.8929
35	-25.7143	44.7146
35	-23.7363	0
35	-21.7582	0
35	-19.7802	0
35	-17.8022	0
35	-15.8242	0
35	-13.8462	0
35	-11.8681	0
35	-9.89011	0
35	-7.91209	0
35	-5.93407	0
35	-3.95604	0
35	-1.97802	0
35	0	0
35	1.97802	0
35	3.95604	0
35	5.93407	0
35	7.91209	0
35	9.89011	0
35	11.8681	0
35	13.8462	0
35	15.8242	0
35	17.8022	0
35	19.7802	0
35	21.7582	0
35	23.7363	0
35	25.7143	0
35	27.6923	0
35	29.6703	0
35	31.6484	0
35	33.6264	64.5923
35	35.6044	54.855
35	37.5824	0
35	39.5604	0
35	41.5385	0
35	43.5165	0
35	45.4945	0
35	47.4725	0
35	49.4505	0
35	51.4286	0
35	53.4066	0
35	55.3846	0
35	57.3626	0
35	59.3407	0
35	61.3187	0
35	63.2967	0
35	65.2747	0
35	67.2527	0
35	69.2308	0
35	71.2088	81.1557
35	73.1868	97.6938
35	75.1648	77.4219
35	77.1429	93.9415
35	79.1209	52.2097
35	81.0989	0.0465817
35	83.0769	0.0450402
35	85.0549	0.0421847
35	87.033	0.0398091
35	89.011	0
37	-89.011	0
37	-87.033	0
37	-85.0549	0
37	-83.0769	0
37	-81.0989	0
37	-79.1209	0
37	-77.1429	0
37	-75.1648	0
37	-73.1868	0
37	-71.2088	0
37	-69.2308	48.4662
37	-67.2527	51.7558
37	-65.2747	29.3762
37	-63.2967	46.8364
37	-61.3187	40.6851
37	-59.3407	66.6701
37	-57.3626	68.6976
37	-55.3846	73.4043
37	-53.4066	76.9832
37	-51.4286	86.7771
37	-49.4505	88.3435
37	-47.4725	100.571
37	-45.4945	123.361
37	-43.5165	153.456
37	-41.5385	151.268
37	-39.5604	89.7232
37	-37.5824	57.2774
37	-35.6044	45.1542
37	-33.6264	37.399
37	-31.6484	28.6036
37	-29.6703	36.2519
37	-27.6923	50.7143
37	-25.7143	42.8978
37	-23.7363	46.3861
37	-21.7582	36.3578
37	-19.7802	40.2991
37	-17.8022	0
37	-15.8242	0
37	-13.8462	0
37	-11.8681	0
37	-9.89011	0
37	-7.91209	0
37	-5.93407	0
37	-3.95604	0
37	-1.97802	0
37	0	0
37	1.97802	0
37	3.95604	0
37	5.93407	0
37	7.91209	0
37	9.89011	0
37	11.8681	0
37	13.8462	0
37	15.8242	0
37	17.8022	0
37	19.7802	0
37	21.7582	0
37	23.7363	0
37	25.7143	0
37	27.6923	0
37	29.6703	0
37	31.6484	0
37	33.6264	0
37	35.6044	0
37	37.5824	0
37	39.5604	0
37	41.5385	0
37	43.5165	0
37	45.4945	0
37	47.4725	0
37	49.4505	0
37	51.4286	0
37	53.4066	0
37	55.3846	0
37	57.3626	0
37	59.3407	0
37	61.3187	0
37	63.2967	0
37	65.2747	0
37	67.2527	0
37	69.2308	75.6921
37	71.2088	84.5812
37	73.1868	91.8489
37	75.1648	70.1469
37	77.1429	96.1748
37	79.1209	58.7311
37	81.0989	0.0471969
37	83.0769	0.045492
37	85.0549	0.0424703
37	87.033	0.0399881
37	89.011	0
39	-89.011	0
39	-87.033	0
39	-85.0549	0
39	-83.0769	0
39	-81.0989	0
39	-79.1209	0
39	-77.1429	0
39	-75.1648	0
39	-73.1868	0
39	-71.2088	0
39	-69.2308	0.048081
39	-67.2527	35.5127
39	-65.2747	44.5561
39	-63.2967	44.6916
39	-61.3187	42.0242
39	-59.3407	57.4241
39	-57.3626	68.2389
39	-55.3846	72.4285
39	-53.4066	74.9295
39	-51.4286	85.2558
39	-49.4505	87.3321
39	-47.4725	107.423
39	-45.4945	126.677
39	-43.5165	152.281
39	-41.5385	150.386
39	-39.5604	91.9283
39	-37.5824	63.0788
39	-35.6044	44.9899
39	-33.6264	36.3611
39	-31.6484	25.9999
39	-29.6703	30.4324
39	-27.6923	44.4771
39	-25.7143	46.5596
39	-23.7363	51.628
39	-21.7582	46.2071
39	-19.7802	41.8171
39	-17.8022	42.9561
39	-15.8242	0
39	-13.8462	0
39	-11.8681	0
39	-9.89011	0
39	-7.91209	0
39	-5.93407	0
39	-3.95604	0
39	-1.97802	0
39	0	0
39	1.97802	0
39	3.95604	0
39	5.93407	0
39	7.91209	0
39	9.89011	0
39	11.8681	0
39	13.8462	0
39	15.8242	0
39	17.8022	0
39	19.7802	0
39	21.7582	0
39	23.7363	0
39	25.7143	0
39	27.6923	0
39	29.6703	0
39	31.6484	0
39	33.6264	0
39	35.6044	0
39	37.5824	0
39	39.5604	0
39	41.5385	0
39	43.5165	0
39	45.4945	0
39	47.4725	0
39	49.4505	0
39	51.4286	0
39	53.4066	0
39	55.3846	0
39	57.3626	0
39	59.3407	0
39	61.3187	0
39	63.2967	0
39	65.2747	0
39	67.2527	0
39	69.2308	67.3036
39	71.2088	81.1351
39	73.1868	80.7295
39	75.1648	65.4635
39	77.1429	93.8599
39	79.1209	53.3073
39	81.0989	0.0476476
39	83.0769	0.0459036
39	85.0549	0.0427368
39	87.033	0.040162
39	89.011	0
41	-89.011	0
41	-87.033	0
41	-85.0549	0
41	-83.0769	0
41	-81.0989	0
41	-79.1209	0
41	-77.1429	0
41	-75.1648	0
41	-73.1868	0
41	-71.2088	0
41	-69.2308	0
41	-67.2527	36.516
41	-65.2747	50.6223
41	-63.2967	43.631
41	-61.3187	43.7255
41	-59.3407	50.3371
41	-57.3626	55.0171
41	-55.3846	72.7195
41	-53.4066	76.698
41	-51.4286	83.1774
41	-49.4505	88.0649
41	-47.4725	104.165
41	-45.4945	118.222
41	-43.5165	137.677
41	-41.5385	139.573
41	-39.5604	87.7055
41	-37.5824	53.4694
41	-35.6044	41.283
41	-33.6264	35.2527
41	-31.6484	27.2322
41	-29.6703	30.6749
41	-27.6923	34.5906
41	-25.7143	46.0732
41	-23.7363	54.8869
41	-21.7582	50.3381
41	-19.7802	46.8226
41	-17.8022	45.5217
41	-15.8242	47.6099
41	-13.8462	49.6592
41	-11.8681	53.854
41	-9.89011	65.2186
41	-7.91209	63.8342
41	-5.93407	57.9045
41	-3.95604	49.6391
41	-1.97802	0
41	0	0
41	1.97802	0
41	3.95604	0
41	5.93407	0
41	7.91209	0
41	9.89011	0
41	11.8681	0
41	13.8462	0
41	15.8242	0
41	17.8022	0
41	19.7802	0
41	21.7582	0
41	23.7363	0
41	25.7143	0
41	27.6923	0
41	29.6703	0
41	31.6484	0
41	33.6264	0
41	35.6044	0
41	37.5824	0
41	39.5604	0
41	41.5385	0
41	43.5165	0
41	45.4945	0
41	47.4725	0
41	49.4505	0
41	51.4286	0
41	53.4066	0
41	55.3846	0
41	57.3626	0
41	59.3407	0
41	61.3187	0
41	63.2967	0
41	65.2747	0
41	67.2527	0
41	69.2308	63.9649
41	71.2088	74.6253
41	73.1868	82.38
41	75.1648	70.1018
41	77.1429	93.3043
41	79.1209	51.9463
41	81.0989	0.0479859
41	83.0769	0.046261
41	85.0549	0.042977
41	87.033	0.0403301
41	89.011	0
43	-89.011	0
43	-87.033	0
43	-85.0549	0
43	-83.0769	0
43	-81.0989	0
43	-79.1209	0
43	-77.1429	0
43	-75.1648	0
43	-73.1868	0
43	-71.2088	0
43	-69.2308	0
43	-67.2527	46.5977
43	-65.2747	62.2851
43	-63.2967	40.8041
43	-61.3187	40.9403
43	-59.3407	42.0176
43	-57.3626	51.6295
43	-55.3846	68.5941
43	-53.4066	78.1389
43	-51.4286	83.8741
43	-49.4505	89.46
43	-47.4725	103.201
43	-45.4945	113.868
43	-43.5165	135.022
43	-41.5385	134.652
43	-39.5604	80.5309
43	-37.5824	45.7704
43	-35.6044	39.8925
43	-33.6264	36.2756
43	-31.6484	30.664
43	-29.6703	32.4517
43	-27.6923	39.9918
43	-25.7143	48.5061
43	-23.7363	58.269
43	-21.7582	55.5998
43	-19.7802	50.7327
43	-17.8022	48.598
43	-15.8242	47.6637
43	-13.8462	51.6083
43	-11.8681	57.4367
43	-9.89011	79.278
43	-7.91209	78.3019
43	-5.93407	69.0356
43	-3.95604	59.4311
43	-1.97802	53.6496
43	0	49.7908
43	1.97802	0
43	3.95604	0
43	5.93407	0
43	7.91209	0
43	9.89011	0
43	11.8681	0
43	13.8462	0
43	15.8242	0
43	17.8022	0
43	19.7802	0
43	21.7582	0
43	23.7363	0
43	25.7143	0
43	27.6923	0
43	29.6703	0
43	31.6484	0
43	33.6264	0
43	35.6044	0
43	37.5824	0
43	39.5604	0
43	41.5385	0
43	43.5165	0
43	45.4945	0
43	47.4725	0
43	49.4505	0
43	51.4286	0
43	53.4066	0
43	55.3846	0
43	57.3626	0
43	59.3407	0
43	61.3187	0
43	63.2967	0
43	65.2747	0
43	67.2527	0
43	69.2308	68.9871
43	71.2088	68.4646
43	73.1868	77.5985
43	75.1648	75.5798
43	77.1429	88.4762
43	79.1209	49.6659
43	81.0989	0.0482352
43	83.0769	0.046569
[truncated: 14,381 more rows]

## Sheet: EDFig7i
lon	lat	POCexp (mg C/m2/day)	CAFE 24 hours
1	-89.011	0
1	-87.033	0
1	-85.0549	0
1	-83.0769	0
1	-81.0989	0
1	-79.1209	0
1	-77.1429	0
1	-75.1648	0
1	-73.1868	0
1	-71.2088	0.0501825
1	-69.2308	65.2917
1	-67.2527	115.982
1	-65.2747	63.0538
1	-63.2967	91.5221
1	-61.3187	79.9309
1	-59.3407	54.3078
1	-57.3626	46.63
1	-55.3846	40.0941
1	-53.4066	76.2644
1	-51.4286	89.5048
1	-49.4505	104.209
1	-47.4725	104.169
1	-45.4945	113.836
1	-43.5165	110.766
1	-41.5385	123.13
1	-39.5604	125.418
1	-37.5824	97.8092
1	-35.6044	76.4843
1	-33.6264	64.4058
1	-31.6484	61.105
1	-29.6703	54.0518
1	-27.6923	52.2066
1	-25.7143	64.0631
1	-23.7363	81.8263
1	-21.7582	100.157
1	-19.7802	120.86
1	-17.8022	153.316
1	-15.8242	176.462
1	-13.8462	96.5317
1	-11.8681	88.5443
1	-9.89011	82.2389
1	-7.91209	80.5275
1	-5.93407	88.2034
1	-3.95604	96.6617
1	-1.97802	87.1263
1	0	82.6943
1	1.97802	75.6402
1	3.95604	78.2486
1	5.93407	123.964
1	7.91209	0
1	9.89011	0
1	11.8681	0
1	13.8462	0
1	15.8242	0
1	17.8022	0
1	19.7802	0
1	21.7582	0
1	23.7363	0
1	25.7143	0
1	27.6923	0
1	29.6703	0
1	31.6484	0
1	33.6264	0.057714
1	35.6044	0.0513344
1	37.5824	0
1	39.5604	0
1	41.5385	0
1	43.5165	0
1	45.4945	0
1	47.4725	0
1	49.4505	0
1	51.4286	0
1	53.4066	0
1	55.3846	24.9433
1	57.3626	45.5666
1	59.3407	70.0451
1	61.3187	103.822
1	63.2967	121.339
1	65.2747	114.727
1	67.2527	87.575
1	69.2308	75.5014
1	71.2088	69.9012
1	73.1868	93.2548
1	75.1648	97.2103
1	77.1429	98.1492
1	79.1209	102.279
1	81.0989	0.0357342
1	83.0769	0.0385325
1	85.0549	0.0374236
1	87.033	0.0364412
1	89.011	0
3	-89.011	0
3	-87.033	0
3	-85.0549	0
3	-83.0769	0
3	-81.0989	0
3	-79.1209	0
3	-77.1429	0
3	-75.1648	0
3	-73.1868	0
3	-71.2088	0
3	-69.2308	69.2172
3	-67.2527	55.0326
3	-65.2747	82.6073
3	-63.2967	78.2506
3	-61.3187	83.8321
3	-59.3407	55.1594
3	-57.3626	45.1077
3	-55.3846	42.4106
3	-53.4066	93.5995
3	-51.4286	91.4547
3	-49.4505	109.34
3	-47.4725	104.257
3	-45.4945	110.196
3	-43.5165	108.586
3	-41.5385	120.46
3	-39.5604	118.194
3	-37.5824	94.6638
3	-35.6044	70.9842
3	-33.6264	62.2455
3	-31.6484	61.0448
3	-29.6703	53.8398
3	-27.6923	55.9786
3	-25.7143	67.9066
3	-23.7363	87.0867
3	-21.7582	105.273
3	-19.7802	127.712
3	-17.8022	168.481
3	-15.8242	165.834
3	-13.8462	135.033
3	-11.8681	109.663
3	-9.89011	86.5959
3	-7.91209	79.4641
3	-5.93407	88.5525
3	-3.95604	87.9093
3	-1.97802	90.1811
3	0	98.3177
3	1.97802	103.002
3	3.95604	105.087
3	5.93407	130.787
3	7.91209	0
3	9.89011	0
3	11.8681	0
3	13.8462	0
3	15.8242	0
3	17.8022	0
3	19.7802	0
3	21.7582	0
3	23.7363	0
3	25.7143	0
3	27.6923	0
3	29.6703	0
3	31.6484	0
3	33.6264	0.0677568
3	35.6044	0.0557054
3	37.5824	0
3	39.5604	0
3	41.5385	0
3	43.5165	0
3	45.4945	0
3	47.4725	0
3	49.4505	0
3	51.4286	0
3	53.4066	0
3	55.3846	28.4699
3	57.3626	45.0969
3	59.3407	68.0752
3	61.3187	80.6564
3	63.2967	103.573
3	65.2747	104.218
3	67.2527	90.357
3	69.2308	77.5507
3	71.2088	69.5306
3	73.1868	88.1747
3	75.1648	92.132
3	77.1429	90.2353
3	79.1209	102.283
3	81.0989	0.0348023
3	83.0769	0.0383279
3	85.0549	0.0375172
3	87.033	0.0364911
3	89.011	0
5	-89.011	0
5	-87.033	0
5	-85.0549	0
5	-83.0769	0
5	-81.0989	0
5	-79.1209	0
5	-77.1429	0
5	-75.1648	0
5	-73.1868	0
5	-71.2088	0
5	-69.2308	66.4894
5	-67.2527	53.9758
5	-65.2747	64.788
5	-63.2967	89.1046
5	-61.3187	57.2481
5	-59.3407	55.7709
5	-57.3626	47.4882
5	-55.3846	58.7588
5	-53.4066	91.8352
5	-51.4286	87.6057
5	-49.4505	108.934
5	-47.4725	102.216
5	-45.4945	110.954
5	-43.5165	109.043
5	-41.5385	118.175
5	-39.5604	111.344
5	-37.5824	94.9269
5	-35.6044	68.0404
5	-33.6264	59.2036
5	-31.6484	64.7455
5	-29.6703	53.2227
5	-27.6923	64.8129
5	-25.7143	77.8847
5	-23.7363	98.5699
5	-21.7582	118.388
5	-19.7802	133.799
5	-17.8022	140.45
5	-15.8242	188.361
5	-13.8462	166.563
5	-11.8681	127.96
5	-9.89011	110.398
5	-7.91209	101.789
5	-5.93407	97.7556
5	-3.95604	99.3517
5	-1.97802	102.031
5	0	111.559
5	1.97802	112.924
5	3.95604	115.232
5	5.93407	0
5	7.91209	0
5	9.89011	0
5	11.8681	0
5	13.8462	0
5	15.8242	0
5	17.8022	0
5	19.7802	0
5	21.7582	0
5	23.7363	0
5	25.7143	0
5	27.6923	0
5	29.6703	0
5	31.6484	0
5	33.6264	0.0785545
5	35.6044	0.0556615
5	37.5824	98.9254
5	39.5604	107.552
5	41.5385	151.614
5	43.5165	0
5	45.4945	0
5	47.4725	0
5	49.4505	0
5	51.4286	0
5	53.4066	0
5	55.3846	0
5	57.3626	42.8512
5	59.3407	60.8016
5	61.3187	0
5	63.2967	77.694
5	65.2747	101.089
5	67.2527	87.2551
5	69.2308	81.4281
5	71.2088	73.0082
5	73.1868	79.015
5	75.1648	79.1021
5	77.1429	80.777
5	79.1209	93.2859
5	81.0989	0.0341081
5	83.0769	0.0382001
5	85.0549	0.0376078
5	87.033	0.0365514
5	89.011	0
7	-89.011	0
7	-87.033	0
7	-85.0549	0
7	-83.0769	0
7	-81.0989	0
7	-79.1209	0
7	-77.1429	0
7	-75.1648	0
7	-73.1868	0
7	-71.2088	0
7	-69.2308	66.9148
7	-67.2527	60.7931
7	-65.2747	61.8947
7	-63.2967	87.9084
7	-61.3187	52.751
7	-59.3407	55.9809
7	-57.3626	48.8943
7	-55.3846	56.2733
7	-53.4066	92.1273
7	-51.4286	89.6293
7	-49.4505	109.947
7	-47.4725	98.8039
7	-45.4945	110.777
7	-43.5165	114.933
7	-41.5385	120.34
7	-39.5604	111.775
7	-37.5824	96.797
7	-35.6044	73.3851
7	-33.6264	65.9984
7	-31.6484	68.9928
7	-29.6703	59.6044
7	-27.6923	77.186
7	-25.7143	91.6028
7	-23.7363	115.8
7	-21.7582	133.233
7	-19.7802	131.061
7	-17.8022	192.019
7	-15.8242	226.766
7	-13.8462	192.346
7	-11.8681	151.264
7	-9.89011	128.77
7	-7.91209	105.835
7	-5.93407	109.213
7	-3.95604	120.73
7	-1.97802	117.119
7	0	119.595
7	1.97802	106.584
7	3.95604	113.887
7	5.93407	0
7	7.91209	0
7	9.89011	0
7	11.8681	0
7	13.8462	0
7	15.8242	0
7	17.8022	0
7	19.7802	0
7	21.7582	0
7	23.7363	0
7	25.7143	0
7	27.6923	0
7	29.6703	0
7	31.6484	0
7	33.6264	0.0961753
7	35.6044	0.0749275
7	37.5824	116.586
7	39.5604	117.856
7	41.5385	140.467
7	43.5165	0
7	45.4945	0
7	47.4725	0
7	49.4505	0
7	51.4286	0
7	53.4066	0
7	55.3846	0
7	57.3626	0
7	59.3407	0
7	61.3187	0
7	63.2967	56.8484
7	65.2747	78.5093
7	67.2527	84.1036
7	69.2308	82.5108
7	71.2088	71.0776
7	73.1868	73.0491
7	75.1648	76.2758
7	77.1429	76.0994
7	79.1209	82.9279
7	81.0989	0.0338397
7	83.0769	0.0381839
7	85.0549	0.0377095
7	87.033	0.0366242
7	89.011	0
9	-89.011	0
9	-87.033	0
9	-85.0549	0
9	-83.0769	0
9	-81.0989	0
9	-79.1209	0
9	-77.1429	0
9	-75.1648	0
9	-73.1868	0
9	-71.2088	0
9	-69.2308	76.5698
9	-67.2527	56.8686
9	-65.2747	64.4204
9	-63.2967	86.8673
9	-61.3187	59.4322
9	-59.3407	53.3831
9	-57.3626	44.2596
9	-55.3846	69.0976
9	-53.4066	93.2177
9	-51.4286	91.1318
9	-49.4505	107.251
9	-47.4725	100.763
9	-45.4945	110.75
9	-43.5165	110.269
9	-41.5385	128.268
9	-39.5604	124.309
9	-37.5824	97.6683
9	-35.6044	74.5037
9	-33.6264	78.8244
9	-31.6484	74.7847
9	-29.6703	70.3252
9	-27.6923	91.4242
9	-25.7143	105.859
9	-23.7363	126.504
9	-21.7582	134.756
9	-19.7802	175.282
9	-17.8022	271.854
9	-15.8242	327.069
9	-13.8462	246.022
9	-11.8681	178.736
9	-9.89011	129.181
9	-7.91209	114.597
9	-5.93407	162.632
9	-3.95604	174.55
9	-1.97802	146.774
9	0	168.705
9	1.97802	120.977
9	3.95604	152.419
9	5.93407	0
9	7.91209	0
9	9.89011	0
9	11.8681	0
9	13.8462	0
9	15.8242	0
9	17.8022	0
9	19.7802	0
9	21.7582	0
9	23.7363	0
9	25.7143	0
9	27.6923	0
9	29.6703	0
9	31.6484	0
9	33.6264	0.116286
9	35.6044	0.107665
9	37.5824	169.922
9	39.5604	143.653
9	41.5385	0
9	43.5165	0
9	45.4945	0
9	47.4725	0
9	49.4505	0
9	51.4286	0
9	53.4066	0
9	55.3846	0
9	57.3626	0
9	59.3407	0
9	61.3187	0
9	63.2967	0
9	65.2747	62.1024
9	67.2527	77.9011
9	69.2308	78.3639
9	71.2088	75.8573
9	73.1868	73.6582
9	75.1648	73.6889
9	77.1429	70.6721
9	79.1209	86.1434
9	81.0989	0.0341396
9	83.0769	0.03829
9	85.0549	0.0378347
9	87.033	0.0367107
9	89.011	0
11	-89.011	0
11	-87.033	0
11	-85.0549	0
11	-83.0769	0
11	-81.0989	0
11	-79.1209	0
11	-77.1429	0
11	-75.1648	0
11	-73.1868	0
11	-71.2088	0
11	-69.2308	82.2477
11	-67.2527	66.5307
11	-65.2747	60.4465
11	-63.2967	93.1265
11	-61.3187	59.3682
11	-59.3407	56.4059
11	-57.3626	53.7885
11	-55.3846	63.3105
11	-53.4066	94.4114
11	-51.4286	93.1407
11	-49.4505	104.563
11	-47.4725	102.985
11	-45.4945	111.843
11	-43.5165	121.09
11	-41.5385	137.84
11	-39.5604	130.868
11	-37.5824	104.313
11	-35.6044	79.7258
11	-33.6264	89.7748
11	-31.6484	69.0528
11	-29.6703	71.5553
11	-27.6923	101.978
11	-25.7143	110.525
11	-23.7363	159.419
11	-21.7582	214.683
11	-19.7802	329.992
11	-17.8022	373.746
11	-15.8242	383.236
11	-13.8462	271.113
11	-11.8681	189.768
11	-9.89011	147.588
11	-7.91209	142.94
11	-5.93407	241.851
11	-3.95604	291.583
11	-1.97802	0
11	0	0
11	1.97802	0
11	3.95604	0
11	5.93407	0
11	7.91209	0
11	9.89011	0
11	11.8681	0
11	13.8462	0
11	15.8242	0
11	17.8022	0
11	19.7802	0
11	21.7582	0
11	23.7363	0
11	25.7143	0
11	27.6923	0
11	29.6703	0
11	31.6484	0
11	33.6264	249.758
11	35.6044	250.082
11	37.5824	173.648
11	39.5604	132.9
11	41.5385	0
11	43.5165	0
11	45.4945	0
11	47.4725	0
11	49.4505	0
11	51.4286	0
11	53.4066	0
11	55.3846	0
11	57.3626	0
11	59.3407	0
11	61.3187	0
11	63.2967	0
11	65.2747	54.5635
11	67.2527	60.4958
11	69.2308	72.6157
11	71.2088	80.9862
11	73.1868	67.1595
11	75.1648	67.035
11	77.1429	80.0591
11	79.1209	82.1589
11	81.0989	0.0349935
11	83.0769	0.0385308
11	85.0549	0.037986
11	87.033	0.0368105
11	89.011	0
13	-89.011	0
13	-87.033	0
13	-85.0549	0
13	-83.0769	0
13	-81.0989	0
13	-79.1209	0
13	-77.1429	0
13	-75.1648	0
13	-73.1868	0
13	-71.2088	0
13	-69.2308	60.13
13	-67.2527	61.0947
13	-65.2747	56.4268
13	-63.2967	87.8919
13	-61.3187	59.9139
13	-59.3407	53.6906
13	-57.3626	43.6744
13	-55.3846	58.8365
13	-53.4066	97.4401
13	-51.4286	103.452
13	-49.4505	103.56
13	-47.4725	101.52
13	-45.4945	120.701
13	-43.5165	135.515
13	-41.5385	141.975
13	-39.5604	127.738
13	-37.5824	104.859
13	-35.6044	88.967
13	-33.6264	80.5534
13	-31.6484	57.3548
13	-29.6703	71.3591
13	-27.6923	98.1807
13	-25.7143	196.502
13	-23.7363	318.732
13	-21.7582	387.214
13	-19.7802	0
13	-17.8022	0
13	-15.8242	0
13	-13.8462	0
13	-11.8681	238.493
13	-9.89011	200.622
13	-7.91209	195.706
13	-5.93407	0
13	-3.95604	0
13	-1.97802	0
13	0	0
13	1.97802	0
13	3.95604	0
13	5.93407	0
13	7.91209	0
13	9.89011	0
13	11.8681	0
13	13.8462	0
13	15.8242	0
13	17.8022	0
13	19.7802	0
13	21.7582	0
13	23.7363	0
13	25.7143	0
13	27.6923	0
13	29.6703	0
13	31.6484	0
13	33.6264	130.94
13	35.6044	110.47
13	37.5824	111.099
13	39.5604	88.3842
13	41.5385	0
13	43.5165	0
13	45.4945	0
13	47.4725	0
13	49.4505	0
13	51.4286	0
13	53.4066	0
13	55.3846	0
13	57.3626	0
13	59.3407	0
13	61.3187	0
13	63.2967	0
13	65.2747	0
13	67.2527	56.9948
13	69.2308	66.0597
13	71.2088	80.1284
13	73.1868	64.5097
13	75.1648	58.672
13	77.1429	78.2052
13	79.1209	0
13	81.0989	0.0361614
13	83.0769	0.0388936
13	85.0549	0.038165
13	87.033	0.0369226
13	89.011	0
15	-89.011	0
15	-87.033	0
15	-85.0549	0
15	-83.0769	0
15	-81.0989	0
15	-79.1209	0
15	-77.1429	0
15	-75.1648	0
15	-73.1868	0
15	-71.2088	0
15	-69.2308	62.6199
15	-67.2527	55.9171
15	-65.2747	65.7148
15	-63.2967	60.2142
15	-61.3187	63.8763
15	-59.3407	90.0067
15	-57.3626	47.698
15	-55.3846	58.4772
15	-53.4066	111.968
15	-51.4286	106.091
15	-49.4505	92.6868
15	-47.4725	96.9845
15	-45.4945	126.176
15	-43.5165	147.222
15	-41.5385	149.212
15	-39.5604	101.152
15	-37.5824	81.2963
15	-35.6044	70.5554
15	-33.6264	69.2959
15	-31.6484	75.2573
15	-29.6703	150.931
15	-27.6923	175.901
15	-25.7143	0
15	-23.7363	0
15	-21.7582	0
15	-19.7802	0
15	-17.8022	0
15	-15.8242	0
15	-13.8462	0
15	-11.8681	0
15	-9.89011	0
15	-7.91209	0
15	-5.93407	0
15	-3.95604	0
15	-1.97802	0
15	0	0
15	1.97802	0
15	3.95604	0
15	5.93407	0
15	7.91209	0
15	9.89011	0
15	11.8681	0
15	13.8462	0
15	15.8242	0
15	17.8022	0
15	19.7802	0
15	21.7582	0
15	23.7363	0
15	25.7143	0
15	27.6923	0
15	29.6703	0
15	31.6484	0
15	33.6264	117.331
15	35.6044	140.465
15	37.5824	0
15	39.5604	0
15	41.5385	0
15	43.5165	0
15	45.4945	0
15	47.4725	0
15	49.4505	0
15	51.4286	0
15	53.4066	0
15	55.3846	0
15	57.3626	0
15	59.3407	0
15	61.3187	0
15	63.2967	0
15	65.2747	0
15	67.2527	0
15	69.2308	54.4367
15	71.2088	74.2373
15	73.1868	62.2579
15	75.1648	59.6301
15	77.1429	89.0349
15	79.1209	0
15	81.0989	0.0371811
15	83.0769	0.039306
15	85.0549	0.03837
15	87.033	0.0370452
15	89.011	0
17	-89.011	0
17	-87.033	0
17	-85.0549	0
17	-83.0769	0
17	-81.0989	0
17	-79.1209	0
17	-77.1429	0
17	-75.1648	0
17	-73.1868	0
17	-71.2088	0
17	-69.2308	64.8984
17	-67.2527	45.1681
17	-65.2747	49.2427
17	-63.2967	65.1261
17	-61.3187	101.387
17	-59.3407	84.093
17	-57.3626	47.8914
17	-55.3846	69.3744
17	-53.4066	106.428
17	-51.4286	102.816
17	-49.4505	94.6032
17	-47.4725	99.8864
17	-45.4945	130.859
17	-43.5165	163.24
17	-41.5385	153.857
17	-39.5604	87.6471
17	-37.5824	75.3793
17	-35.6044	44.7046
17	-33.6264	92.4405
17	-31.6484	248.852
17	-29.6703	267.196
17	-27.6923	0
17	-25.7143	0
17	-23.7363	0
17	-21.7582	0
17	-19.7802	0
17	-17.8022	0
17	-15.8242	0
17	-13.8462	0
17	-11.8681	0
17	-9.89011	0
17	-7.91209	0
17	-5.93407	0
17	-3.95604	0
17	-1.97802	0
17	0	0
17	1.97802	0
17	3.95604	0
17	5.93407	0
17	7.91209	0
17	9.89011	0
17	11.8681	0
17	13.8462	0
17	15.8242	0
17	17.8022	0
17	19.7802	0
17	21.7582	0
17	23.7363	0
17	25.7143	0
17	27.6923	0
17	29.6703	0
17	31.6484	90.4347
17	33.6264	161.353
17	35.6044	163.454
17	37.5824	110.788
17	39.5604	176.357
17	41.5385	307.815
17	43.5165	0
17	45.4945	0
17	47.4725	0
17	49.4505	0
17	51.4286	0
17	53.4066	0
17	55.3846	0
17	57.3626	0
17	59.3407	0
17	61.3187	0
17	63.2967	0
17	65.2747	0
17	67.2527	0
17	69.2308	44.6358
17	71.2088	68.7294
17	73.1868	63.9712
17	75.1648	77.9945
17	77.1429	0
17	79.1209	0
17	81.0989	0.0380333
17	83.0769	0.0397382
17	85.0549	0.0385902
17	87.033	0.0371768
17	89.011	0
19	-89.011	0
19	-87.033	0
19	-85.0549	0
19	-83.0769	0
19	-81.0989	0
19	-79.1209	0
19	-77.1429	0
19	-75.1648	0
19	-73.1868	0
19	-71.2088	0
19	-69.2308	63.9703
19	-67.2527	38.849
19	-65.2747	38.1826
19	-63.2967	58.875
19	-61.3187	59.4177
19	-59.3407	56.9637
19	-57.3626	48.4907
19	-55.3846	73.8887
19	-53.4066	108.226
19	-51.4286	103.581
19	-49.4505	99.1448
19	-47.4725	101.132
19	-45.4945	131.161
19	-43.5165	171.836
19	-41.5385	161.137
19	-39.5604	69.9979
19	-37.5824	49.8486
19	-35.6044	54.9001
19	-33.6264	0
19	-31.6484	0
19	-29.6703	0
19	-27.6923	0
19	-25.7143	0
19	-23.7363	0
19	-21.7582	0
19	-19.7802	0
19	-17.8022	0
19	-15.8242	0
19	-13.8462	0
19	-11.8681	0
19	-9.89011	0
19	-7.91209	0
19	-5.93407	0
19	-3.95604	0
19	-1.97802	0
19	0	0
19	1.97802	0
19	3.95604	0
19	5.93407	0
19	7.91209	0
19	9.89011	0
19	11.8681	0
19	13.8462	0
19	15.8242	0
19	17.8022	0
19	19.7802	0
19	21.7582	0
19	23.7363	0
19	25.7143	0
19	27.6923	0
19	29.6703	0
19	31.6484	52.8636
19	33.6264	93.5245
19	35.6044	112.435
19	37.5824	105.74
19	39.5604	187.216
19	41.5385	164.039
19	43.5165	0
19	45.4945	0
19	47.4725	0
19	49.4505	0
19	51.4286	0
19	53.4066	0
19	55.3846	0
19	57.3626	0
19	59.3407	0
19	61.3187	0
19	63.2967	0
19	65.2747	0
19	67.2527	0
19	69.2308	0
19	71.2088	64.4718
19	73.1868	69.4401
19	75.1648	91.8432
19	77.1429	93.6994
19	79.1209	57.3509
19	81.0989	0.0387085
19	83.0769	0.0401598
19	85.0549	0.0388143
19	87.033	0.037316
19	89.011	0
21	-89.011	0
21	-87.033	0
21	-85.0549	0
21	-83.0769	0
21	-81.0989	0
21	-79.1209	0
21	-77.1429	0
21	-75.1648	0
21	-73.1868	0
21	-71.2088	0
21	-69.2308	52.1098
21	-67.2527	34.8615
21	-65.2747	36.3847
21	-63.2967	58.8401
21	-61.3187	88.5698
21	-59.3407	45.5769
21	-57.3626	47.0609
21	-55.3846	76.9761
21	-53.4066	100.913
21	-51.4286	101.945
21	-49.4505	98.9159
21	-47.4725	99.9062
21	-45.4945	128.905
21	-43.5165	173.469
21	-41.5385	153.956
21	-39.5604	57.0205
21	-37.5824	71.629
21	-35.6044	51.1343
21	-33.6264	0
21	-31.6484	0
21	-29.6703	0
21	-27.6923	0
21	-25.7143	0
21	-23.7363	0
21	-21.7582	0
21	-19.7802	0
21	-17.8022	0
21	-15.8242	0
21	-13.8462	0
21	-11.8681	0
21	-9.89011	0
21	-7.91209	0
21	-5.93407	0
21	-3.95604	0
21	-1.97802	0
21	0	0
21	1.97802	0
21	3.95604	0
21	5.93407	0
21	7.91209	0
21	9.89011	0
21	11.8681	0
21	13.8462	0
21	15.8242	0
21	17.8022	0
21	19.7802	0
21	21.7582	0
21	23.7363	0
21	25.7143	0
21	27.6923	0
21	29.6703	0
21	31.6484	0
21	33.6264	67.7112
21	35.6044	75.8172
21	37.5824	74.3002
21	39.5604	0
21	41.5385	0
21	43.5165	0
21	45.4945	0
21	47.4725	0
21	49.4505	0
21	51.4286	0
21	53.4066	0
21	55.3846	0
21	57.3626	0
21	59.3407	0
21	61.3187	0
21	63.2967	0
21	65.2747	0
21	67.2527	0
21	69.2308	0
21	71.2088	67.4267
21	73.1868	73.4783
21	75.1648	99.2522
21	77.1429	84.0002
21	79.1209	56.0195
21	81.0989	0.0393694
21	83.0769	0.040497
21	85.0549	0.039036
21	87.033	0.0374608
21	89.011	0
23	-89.011	0
23	-87.033	0
23	-85.0549	0
23	-83.0769	0
23	-81.0989	0
23	-79.1209	0
23	-77.1429	0
23	-75.1648	0
23	-73.1868	0
23	-71.2088	0
23	-69.2308	61.9686
23	-67.2527	31.9024
23	-65.2747	30.3637
23	-63.2967	45.8097
23	-61.3187	39.0088
23	-59.3407	33.6363
23	-57.3626	59.819
23	-55.3846	61.2169
23	-53.4066	88.7226
23	-51.4286	100.323
23	-49.4505	97.1783
23	-47.4725	100.937
23	-45.4945	131.213
23	-43.5165	177.209
23	-41.5385	163.987
23	-39.5604	94.5788
23	-37.5824	75.4813
23	-35.6044	60.2815
23	-33.6264	0
23	-31.6484	0
23	-29.6703	0
23	-27.6923	0
23	-25.7143	0
23	-23.7363	0
23	-21.7582	0
23	-19.7802	0
23	-17.8022	0
23	-15.8242	0
23	-13.8462	0
23	-11.8681	0
23	-9.89011	0
23	-7.91209	0
23	-5.93407	0
23	-3.95604	0
23	-1.97802	0
23	0	0
23	1.97802	0
23	3.95604	0
23	5.93407	0
23	7.91209	0
23	9.89011	0
23	11.8681	0
23	13.8462	0
23	15.8242	0
23	17.8022	0
23	19.7802	0
23	21.7582	0
23	23.7363	0
23	25.7143	0
23	27.6923	0
23	29.6703	0
23	31.6484	0
23	33.6264	67.9602
23	35.6044	62.7315
23	37.5824	0
23	39.5604	0
23	41.5385	0
23	43.5165	0
23	45.4945	0
23	47.4725	0
23	49.4505	0
23	51.4286	0
23	53.4066	0
23	55.3846	0
23	57.3626	0
23	59.3407	0
23	61.3187	0
23	63.2967	0
23	65.2747	0
23	67.2527	0
23	69.2308	0
23	71.2088	75.0335
23	73.1868	75.2335
23	75.1648	94.1898
23	77.1429	87.6673
23	79.1209	55.0221
23	81.0989	0.0397601
23	83.0769	0.0407964
23	85.0549	0.0392568
23	87.033	0.0376104
23	89.011	0
25	-89.011	0
25	-87.033	0
25	-85.0549	0
25	-83.0769	0
25	-81.0989	0
25	-79.1209	0
25	-77.1429	0
25	-75.1648	0
25	-73.1868	0
25	-71.2088	0
25	-69.2308	69.4439
25	-67.2527	42.8185
25	-65.2747	30.1759
25	-63.2967	42.6341
25	-61.3187	65.9153
25	-59.3407	62.4184
25	-57.3626	68.342
25	-55.3846	89.8311
25	-53.4066	87.2516
25	-51.4286	101.632
25	-49.4505	97.6259
25	-47.4725	99.9643
25	-45.4945	125.282
25	-43.5165	177.018
25	-41.5385	167.166
25	-39.5604	126.063
25	-37.5824	62.3479
25	-35.6044	51.3339
25	-33.6264	0
25	-31.6484	0
25	-29.6703	0
25	-27.6923	0
25	-25.7143	0
25	-23.7363	0
25	-21.7582	0
25	-19.7802	0
25	-17.8022	0
25	-15.8242	0
25	-13.8462	0
25	-11.8681	0
25	-9.89011	0
25	-7.91209	0
25	-5.93407	0
25	-3.95604	0
25	-1.97802	0
25	0	0
25	1.97802	0
25	3.95604	0
25	5.93407	0
25	7.91209	0
25	9.89011	0
25	11.8681	0
25	13.8462	0
25	15.8242	0
25	17.8022	0
25	19.7802	0
25	21.7582	0
25	23.7363	0
25	25.7143	0
25	27.6923	0
25	29.6703	0
25	31.6484	0
25	33.6264	90.3291
25	35.6044	76.1559
25	37.5824	59.4463
25	39.5604	0
25	41.5385	0
25	43.5165	0
25	45.4945	0
25	47.4725	0
25	49.4505	0
25	51.4286	0
25	53.4066	0
25	55.3846	0
25	57.3626	0
25	59.3407	0
25	61.3187	0
25	63.2967	0
25	65.2747	0
25	67.2527	0
25	69.2308	0
25	71.2088	79.0728
25	73.1868	82.0326
25	75.1648	98.9683
25	77.1429	87.6914
25	79.1209	43.7886
25	81.0989	0.0401075
25	83.0769	0.0411029
25	85.0549	0.0394805
25	87.033	0.0377649
25	89.011	0
27	-89.011	0
27	-87.033	0
27	-85.0549	0
27	-83.0769	0
27	-81.0989	0
27	-79.1209	0
27	-77.1429	0
27	-75.1648	0
27	-73.1868	0
27	-71.2088	0
27	-69.2308	74.0953
27	-67.2527	58.0064
27	-65.2747	30.0964
27	-63.2967	40.033
27	-61.3187	48.7631
27	-59.3407	53.447
27	-57.3626	75.925
27	-55.3846	81.8535
27	-53.4066	93.8491
27	-51.4286	106.485
27	-49.4505	97.0728
27	-47.4725	98.2803
27	-45.4945	125.191
27	-43.5165	172.737
27	-41.5385	188.531
27	-39.5604	125.361
27	-37.5824	48.3808
27	-35.6044	43.6857
27	-33.6264	51.0988
27	-31.6484	0
27	-29.6703	0
27	-27.6923	0
27	-25.7143	0
27	-23.7363	0
27	-21.7582	0
27	-19.7802	0
27	-17.8022	0
27	-15.8242	0
27	-13.8462	0
27	-11.8681	0
27	-9.89011	0
27	-7.91209	0
27	-5.93407	0
27	-3.95604	0
27	-1.97802	0
27	0	0
27	1.97802	0
27	3.95604	0
27	5.93407	0
27	7.91209	0
27	9.89011	0
27	11.8681	0
27	13.8462	0
27	15.8242	0
27	17.8022	0
27	19.7802	0
27	21.7582	0
27	23.7363	0
27	25.7143	0
27	27.6923	0
27	29.6703	0
27	31.6484	147.877
27	33.6264	124.846
27	35.6044	105.777
27	37.5824	60.1101
27	39.5604	0
27	41.5385	0
27	43.5165	0
27	45.4945	0
27	47.4725	0
27	49.4505	0
27	51.4286	0
27	53.4066	0
27	55.3846	0
27	57.3626	0
27	59.3407	0
27	61.3187	0
27	63.2967	0
27	65.2747	0
27	67.2527	0
27	69.2308	0
27	71.2088	77.7139
27	73.1868	86.0875
27	75.1648	83.7144
27	77.1429	89.837
27	79.1209	48.2456
27	81.0989	0.0408916
27	83.0769	0.0414687
27	85.0549	0.0397149
27	87.033	0.0379236
27	89.011	0
29	-89.011	0
29	-87.033	0
29	-85.0549	0
29	-83.0769	0
29	-81.0989	0
29	-79.1209	0
29	-77.1429	0
29	-75.1648	0
29	-73.1868	0
29	-71.2088	0
29	-69.2308	60.8531
29	-67.2527	53.0856
29	-65.2747	30.3731
29	-63.2967	34.2064
29	-61.3187	52.0028
29	-59.3407	50.5709
29	-57.3626	75.5621
29	-55.3846	75.9205
29	-53.4066	88.4989
29	-51.4286	96.2772
29	-49.4505	91.2063
29	-47.4725	99.4529
29	-45.4945	126.778
29	-43.5165	162.259
29	-41.5385	157.895
29	-39.5604	98.4076
29	-37.5824	50.929
29	-35.6044	52.8904
29	-33.6264	24.3976
29	-31.6484	0
29	-29.6703	0
29	-27.6923	0
29	-25.7143	0
29	-23.7363	0
29	-21.7582	0
29	-19.7802	0
29	-17.8022	0
29	-15.8242	0
29	-13.8462	0
29	-11.8681	0
29	-9.89011	0
29	-7.91209	0
29	-5.93407	0
29	-3.95604	0
29	-1.97802	0
29	0	0
29	1.97802	0
29	3.95604	0
29	5.93407	0
29	7.91209	0
29	9.89011	0
29	11.8681	0
29	13.8462	0
29	15.8242	0
29	17.8022	0
29	19.7802	0
29	21.7582	0
29	23.7363	0
29	25.7143	0
29	27.6923	0
29	29.6703	0
29	31.6484	145.631
29	33.6264	133.657
29	35.6044	110.976
29	37.5824	0
29	39.5604	0
29	41.5385	0
29	43.5165	0
29	45.4945	0
29	47.4725	0
29	49.4505	0
29	51.4286	0
29	53.4066	0
29	55.3846	0
29	57.3626	0
29	59.3407	0
29	61.3187	0
29	63.2967	0
29	65.2747	0
29	67.2527	0
29	69.2308	0
29	71.2088	80.1754
29	73.1868	95.8057
29	75.1648	79.4563
29	77.1429	90.0888
29	79.1209	49.8621
29	81.0989	0.0418735
29	83.0769	0.0419168
29	85.0549	0.0399656
29	87.033	0.0380874
29	89.011	0
31	-89.011	0
31	-87.033	0
31	-85.0549	0
31	-83.0769	0
31	-81.0989	0
31	-79.1209	0
31	-77.1429	0
31	-75.1648	0
31	-73.1868	0
31	-71.2088	0
31	-69.2308	60.3752
31	-67.2527	57.7373
31	-65.2747	30.3801
31	-63.2967	54.588
31	-61.3187	48.832
31	-59.3407	55.7147
31	-57.3626	69.4795
31	-55.3846	75.9563
31	-53.4066	84.9017
31	-51.4286	92.2658
31	-49.4505	87.4122
31	-47.4725	101.691
31	-45.4945	130.008
31	-43.5165	159.99
31	-41.5385	145.691
31	-39.5604	92.2457
31	-37.5824	58.4022
31	-35.6044	56.9521
31	-33.6264	40.5217
31	-31.6484	29.7784
31	-29.6703	0
31	-27.6923	0
31	-25.7143	0
31	-23.7363	0
31	-21.7582	0
31	-19.7802	0
31	-17.8022	0
31	-15.8242	0
31	-13.8462	0
31	-11.8681	0
31	-9.89011	0
31	-7.91209	0
31	-5.93407	0
31	-3.95604	0
31	-1.97802	0
31	0	0
31	1.97802	0
31	3.95604	0
31	5.93407	0
31	7.91209	0
31	9.89011	0
31	11.8681	0
31	13.8462	0
31	15.8242	0
31	17.8022	0
31	19.7802	0
31	21.7582	0
31	23.7363	0
31	25.7143	0
31	27.6923	0
31	29.6703	0
31	31.6484	186.465
31	33.6264	116.915
31	35.6044	88.8111
31	37.5824	0
31	39.5604	0
31	41.5385	0
31	43.5165	0
31	45.4945	0
31	47.4725	0
31	49.4505	0
31	51.4286	0
31	53.4066	0
31	55.3846	0
31	57.3626	0
31	59.3407	0
31	61.3187	0
31	63.2967	0
31	65.2747	0
31	67.2527	0
31	69.2308	0
31	71.2088	76.2927
31	73.1868	110.479
31	75.1648	80.2149
31	77.1429	88.5586
31	79.1209	52.9742
31	81.0989	0.0428519
31	83.0769	0.0423805
31	85.0549	0.0402303
31	87.033	0.0382554
31	89.011	0
33	-89.011	0
33	-87.033	0
33	-85.0549	0
33	-83.0769	0
33	-81.0989	0
33	-79.1209	0
33	-77.1429	0
33	-75.1648	0
33	-73.1868	0
33	-71.2088	0
33	-69.2308	0
33	-67.2527	63.7557
33	-65.2747	39.69
33	-63.2967	51.75
33	-61.3187	47.0103
33	-59.3407	51.9809
33	-57.3626	71.8986
33	-55.3846	77.6755
33	-53.4066	84.2605
33	-51.4286	91.8454
33	-49.4505	90.3367
33	-47.4725	100.893
33	-45.4945	128.708
33	-43.5165	158.766
33	-41.5385	145.556
33	-39.5604	99.774
33	-37.5824	51.832
33	-35.6044	43.6103
33	-33.6264	50.7542
33	-31.6484	27.3949
33	-29.6703	40.8717
33	-27.6923	37.9287
33	-25.7143	40.4083
33	-23.7363	0
33	-21.7582	0
33	-19.7802	0
33	-17.8022	0
33	-15.8242	0
33	-13.8462	0
33	-11.8681	0
33	-9.89011	0
33	-7.91209	0
33	-5.93407	0
33	-3.95604	0
33	-1.97802	0
33	0	0
33	1.97802	0
33	3.95604	0
33	5.93407	0
33	7.91209	0
33	9.89011	0
33	11.8681	0
33	13.8462	0
33	15.8242	0
33	17.8022	0
33	19.7802	0
33	21.7582	0
33	23.7363	0
33	25.7143	0
33	27.6923	0
33	29.6703	0
33	31.6484	174.474
33	33.6264	84.622
33	35.6044	64.1735
33	37.5824	0
33	39.5604	0
33	41.5385	0
33	43.5165	0
33	45.4945	0
33	47.4725	0
33	49.4505	0
33	51.4286	0
33	53.4066	0
33	55.3846	0
33	57.3626	0
33	59.3407	0
33	61.3187	0
33	63.2967	0
33	65.2747	0
33	67.2527	0
33	69.2308	0
33	71.2088	79.0851
33	73.1868	114.461
33	75.1648	84.8053
33	77.1429	97.4615
33	79.1209	55.3335
33	81.0989	0.0436986
33	83.0769	0.0428326
33	85.0549	0.0405055
33	87.033	0.0384256
33	89.011	0
35	-89.011	0
35	-87.033	0
35	-85.0549	0
35	-83.0769	0
35	-81.0989	0
35	-79.1209	0
35	-77.1429	0
35	-75.1648	0
35	-73.1868	0
35	-71.2088	0
35	-69.2308	0.0466702
35	-67.2527	45.2471
35	-65.2747	55.7026
35	-63.2967	47.593
35	-61.3187	49.266
35	-59.3407	59.623
35	-57.3626	72.5466
35	-55.3846	81.0186
35	-53.4066	84.5065
35	-51.4286	91.9474
35	-49.4505	94.9862
35	-47.4725	105.409
35	-45.4945	127.652
35	-43.5165	162.454
35	-41.5385	145.659
35	-39.5604	86.5022
35	-37.5824	55.6156
35	-35.6044	45.9248
35	-33.6264	42.1801
35	-31.6484	32.7363
35	-29.6703	37.0614
35	-27.6923	39.959
35	-25.7143	44.8769
35	-23.7363	0
35	-21.7582	0
35	-19.7802	0
35	-17.8022	0
35	-15.8242	0
35	-13.8462	0
35	-11.8681	0
35	-9.89011	0
35	-7.91209	0
35	-5.93407	0
35	-3.95604	0
35	-1.97802	0
35	0	0
35	1.97802	0
35	3.95604	0
35	5.93407	0
35	7.91209	0
35	9.89011	0
35	11.8681	0
35	13.8462	0
35	15.8242	0
35	17.8022	0
35	19.7802	0
35	21.7582	0
35	23.7363	0
35	25.7143	0
35	27.6923	0
35	29.6703	0
35	31.6484	0
35	33.6264	63.5355
35	35.6044	53.456
35	37.5824	0
35	39.5604	0
35	41.5385	0
35	43.5165	0
35	45.4945	0
35	47.4725	0
35	49.4505	0
35	51.4286	0
35	53.4066	0
35	55.3846	0
35	57.3626	0
35	59.3407	0
35	61.3187	0
35	63.2967	0
35	65.2747	0
35	67.2527	0
35	69.2308	0
35	71.2088	84.8027
35	73.1868	103.284
35	75.1648	81.5801
35	77.1429	99.7065
35	79.1209	55.2602
35	81.0989	0.044441
35	83.0769	0.0432843
35	85.0549	0.0407857
35	87.033	0.0385964
35	89.011	0
37	-89.011	0
37	-87.033	0
37	-85.0549	0
37	-83.0769	0
37	-81.0989	0
37	-79.1209	0
37	-77.1429	0
37	-75.1648	0
37	-73.1868	0
37	-71.2088	0
37	-69.2308	52.6806
37	-67.2527	56.4214
37	-65.2747	31.7501
37	-63.2967	50.8253
37	-61.3187	43.6903
37	-59.3407	71.7678
37	-57.3626	73.9408
37	-55.3846	79.0311
37	-53.4066	82.8123
37	-51.4286	93.3541
37	-49.4505	94.6336
37	-47.4725	107.421
37	-45.4945	131.29
37	-43.5165	162.735
37	-41.5385	158.968
37	-39.5604	93.7426
37	-37.5824	60.0062
37	-35.6044	46.3055
37	-33.6264	37.8925
37	-31.6484	28.25
37	-29.6703	36.0269
37	-27.6923	51.3085
37	-25.7143	42.6731
37	-23.7363	46.6979
37	-21.7582	35.7156
37	-19.7802	39.8575
37	-17.8022	0
37	-15.8242	0
37	-13.8462	0
37	-11.8681	0
37	-9.89011	0
37	-7.91209	0
37	-5.93407	0
37	-3.95604	0
37	-1.97802	0
37	0	0
37	1.97802	0
37	3.95604	0
37	5.93407	0
37	7.91209	0
37	9.89011	0
37	11.8681	0
37	13.8462	0
37	15.8242	0
37	17.8022	0
37	19.7802	0
37	21.7582	0
37	23.7363	0
37	25.7143	0
37	27.6923	0
37	29.6703	0
37	31.6484	0
37	33.6264	0
37	35.6044	0
37	37.5824	0
37	39.5604	0
37	41.5385	0
37	43.5165	0
37	45.4945	0
37	47.4725	0
37	49.4505	0
37	51.4286	0
37	53.4066	0
37	55.3846	0
37	57.3626	0
37	59.3407	0
37	61.3187	0
37	63.2967	0
37	65.2747	0
37	67.2527	0
37	69.2308	77.6038
37	71.2088	88.3834
37	73.1868	96.732
37	75.1648	73.6305
37	77.1429	102.028
37	79.1209	62.2951
37	81.0989	0.0450393
37	83.0769	0.0437249
37	85.0549	0.0410614
37	87.033	0.0387644
37	89.011	0
39	-89.011	0
39	-87.033	0
39	-85.0549	0
39	-83.0769	0
39	-81.0989	0
39	-79.1209	0
39	-77.1429	0
39	-75.1648	0
39	-73.1868	0
39	-71.2088	0
39	-69.2308	0.04702
39	-67.2527	38.5139
39	-65.2747	48.5018
39	-63.2967	48.5355
39	-61.3187	45.2398
39	-59.3407	61.716
39	-57.3626	73.422
39	-55.3846	77.9363
39	-53.4066	80.5357
39	-51.4286	91.6728
39	-49.4505	93.5544
39	-47.4725	114.902
39	-45.4945	134.93
39	-43.5165	161.561
39	-41.5385	158.134
39	-39.5604	95.7904
39	-37.5824	66.0072
39	-35.6044	46.0486
39	-33.6264	36.7359
39	-31.6484	25.5759
39	-29.6703	29.738
39	-27.6923	44.3229
39	-25.7143	46.3095
39	-23.7363	51.6863
39	-21.7582	45.5541
39	-19.7802	40.6861
39	-17.8022	41.7852
39	-15.8242	0
39	-13.8462	0
39	-11.8681	0
39	-9.89011	0
39	-7.91209	0
39	-5.93407	0
39	-3.95604	0
39	-1.97802	0
39	0	0
39	1.97802	0
39	3.95604	0
39	5.93407	0
39	7.91209	0
39	9.89011	0
39	11.8681	0
39	13.8462	0
39	15.8242	0
39	17.8022	0
39	19.7802	0
39	21.7582	0
39	23.7363	0
39	25.7143	0
39	27.6923	0
39	29.6703	0
39	31.6484	0
39	33.6264	0
39	35.6044	0
39	37.5824	0
39	39.5604	0
39	41.5385	0
39	43.5165	0
39	45.4945	0
39	47.4725	0
39	49.4505	0
39	51.4286	0
39	53.4066	0
39	55.3846	0
39	57.3626	0
39	59.3407	0
39	61.3187	0
39	63.2967	0
39	65.2747	0
39	67.2527	0
39	69.2308	68.7329
39	71.2088	84.4967
39	73.1868	84.397
39	75.1648	68.4341
39	77.1429	99.5254
39	79.1209	56.4573
39	81.0989	0.0454735
39	83.0769	0.0441246
39	85.0549	0.0413177
39	87.033	0.0389276
39	89.011	0
41	-89.011	0
41	-87.033	0
41	-85.0549	0
41	-83.0769	0
41	-81.0989	0
41	-79.1209	0
41	-77.1429	0
41	-75.1648	0
41	-73.1868	0
41	-71.2088	0
41	-69.2308	0
41	-67.2527	39.6335
41	-65.2747	55.2381
41	-63.2967	47.4206
41	-61.3187	47.19
41	-59.3407	54.0303
41	-57.3626	58.9852
41	-55.3846	78.2391
41	-53.4066	82.4467
41	-51.4286	89.3932
41	-49.4505	94.3727
41	-47.4725	111.387
41	-45.4945	125.809
41	-43.5165	145.842
41	-41.5385	146.725
41	-39.5604	91.9767
41	-37.5824	55.7514
41	-35.6044	42.0665
41	-33.6264	35.5671
41	-31.6484	27.0486
41	-29.6703	29.9919
41	-27.6923	33.7235
41	-25.7143	45.9264
41	-23.7363	54.9238
41	-21.7582	49.39
41	-19.7802	45.0454
41	-17.8022	43.4524
41	-15.8242	45.2139
41	-13.8462	47.1998
41	-11.8681	51.4923
41	-9.89011	63.059
41	-7.91209	62.0978
41	-5.93407	55.6512
41	-3.95604	46.8159
41	-1.97802	0
41	0	0
41	1.97802	0
41	3.95604	0
41	5.93407	0
41	7.91209	0
41	9.89011	0
41	11.8681	0
41	13.8462	0
41	15.8242	0
41	17.8022	0
41	19.7802	0
41	21.7582	0
41	23.7363	0
41	25.7143	0
41	27.6923	0
41	29.6703	0
41	31.6484	0
41	33.6264	0
41	35.6044	0
41	37.5824	0
41	39.5604	0
41	41.5385	0
41	43.5165	0
41	45.4945	0
41	47.4725	0
41	49.4505	0
41	51.4286	0
41	53.4066	0
41	55.3846	0
41	57.3626	0
41	59.3407	0
41	61.3187	0
41	63.2967	0
41	65.2747	0
41	67.2527	0
41	69.2308	65.0461
41	71.2088	77.3673
41	73.1868	85.8269
41	75.1648	72.9873
41	77.1429	98.8774
41	79.1209	54.9869
41	81.0989	0.0457935
41	83.0769	0.044468
41	85.0549	0.041547
41	87.033	0.0390851
41	89.011	0
43	-89.011	0
43	-87.033	0
43	-85.0549	0
43	-83.0769	0
43	-81.0989	0
43	-79.1209	0
43	-77.1429	0
43	-75.1648	0
43	-73.1868	0
43	-71.2088	0
43	-69.2308	0
43	-67.2527	50.7723
43	-65.2747	68.1853
43	-63.2967	44.3048
43	-61.3187	44.1821
43	-59.3407	45.0063
43	-57.3626	55.2779
43	-55.3846	73.7137
43	-53.4066	84.0074
43	-51.4286	90.1332
43	-49.4505	95.8886
43	-47.4725	110.346
43	-45.4945	121.13
43	-43.5165	143.117
43	-41.5385	141.656
43	-39.5604	84.4891
43	-37.5824	47.5211
43	-35.6044	40.6555
43	-33.6264	36.6158
43	-31.6484	30.7716
43	-29.6703	32.0111
43	-27.6923	39.523
43	-25.7143	48.5881
43	-23.7363	58.8754
43	-21.7582	55.351
43	-19.7802	49.2043
43	-17.8022	46.3483
43	-15.8242	45.2795
43	-13.8462	49.1467
43	-11.8681	55.4275
43	-9.89011	78.4907
43	-7.91209	78.02
43	-5.93407	67.8921
43	-3.95604	57.5145
43	-1.97802	51.2086
43	0	47.8932
43	1.97802	0
43	3.95604	0
43	5.93407	0
43	7.91209	0
43	9.89011	0
43	11.8681	0
43	13.8462	0
43	15.8242	0
43	17.8022	0
43	19.7802	0
43	21.7582	0
43	23.7363	0
43	25.7143	0
43	27.6923	0
43	29.6703	0
43	31.6484	0
43	33.6264	0
43	35.6044	0
43	37.5824	0
43	39.5604	0
43	41.5385	0
43	43.5165	0
43	45.4945	0
43	47.4725	0
43	49.4505	0
43	51.4286	0
43	53.4066	0
43	55.3846	0
43	57.3626	0
43	59.3407	0
43	61.3187	0
43	63.2967	0
43	65.2747	0
43	67.2527	0
43	69.2308	70.0798
43	71.2088	70.6891
43	73.1868	80.534
43	75.1648	78.6842
43	77.1429	93.6736
43	79.1209	52.5299
43	81.0989	0.0460242
43	83.0769	0.0447608
[truncated: 14,381 more rows]

## Sheet: EDFig7j
lon	lat	TOCexp (mg C/m2/day)		CbPM 24 hour
1	-89.011	0
1	-87.033	0
1	-85.0549	0
1	-83.0769	0
1	-81.0989	0
1	-79.1209	0
1	-77.1429	0
1	-75.1648	0
1	-73.1868	0
1	-71.2088	12.9837
1	-69.2308	101.701
1	-67.2527	119.459
1	-65.2747	117.328
1	-63.2967	110.659
1	-61.3187	104.066
1	-59.3407	103.294
1	-57.3626	105.129
1	-55.3846	96.0127
1	-53.4066	101.611
1	-51.4286	106.844
1	-49.4505	111.909
1	-47.4725	119.662
1	-45.4945	117.652
1	-43.5165	117.025
1	-41.5385	144.612
1	-39.5604	172.809
1	-37.5824	168.887
1	-35.6044	137.95
1	-33.6264	119.244
1	-31.6484	108.06
1	-29.6703	83.5202
1	-27.6923	80.3345
1	-25.7143	108.389
1	-23.7363	138.521
1	-21.7582	167.584
1	-19.7802	191.221
1	-17.8022	211.66
1	-15.8242	213.131
1	-13.8462	126.531
1	-11.8681	106.94
1	-9.89011	90.1351
1	-7.91209	84.2397
1	-5.93407	101.657
1	-3.95604	122.606
1	-1.97802	115.685
1	0	97.1397
1	1.97802	84.5659
1	3.95604	102.79
1	5.93407	196.453
1	7.91209	0
1	9.89011	0
1	11.8681	0
1	13.8462	0
1	15.8242	0
1	17.8022	0
1	19.7802	0
1	21.7582	0
1	23.7363	0
1	25.7143	0
1	27.6923	0
1	29.6703	0
1	31.6484	0
1	33.6264	10.1837
1	35.6044	40.8329
1	37.5824	0
1	39.5604	0
1	41.5385	0
1	43.5165	0
1	45.4945	0
1	47.4725	0
1	49.4505	0
1	51.4286	1.96893
1	53.4066	2.62185
1	55.3846	22.447
1	57.3626	87.785
1	59.3407	122.629
1	61.3187	179.126
1	63.2967	211.335
1	65.2747	176.742
1	67.2527	132.541
1	69.2308	98.4484
1	71.2088	85.0474
1	73.1868	90.8584
1	75.1648	103.393
1	77.1429	108.532
1	79.1209	103.353
1	81.0989	106.62
1	83.0769	9.66549
1	85.0549	8.61447
1	87.033	8.08485
1	89.011	0
3	-89.011	0
3	-87.033	0
3	-85.0549	0
3	-83.0769	0
3	-81.0989	0
3	-79.1209	0
3	-77.1429	0
3	-75.1648	0
3	-73.1868	0
3	-71.2088	0
3	-69.2308	99.0929
3	-67.2527	117.397
3	-65.2747	111.624
3	-63.2967	109.388
3	-61.3187	97.7091
3	-59.3407	100.995
3	-57.3626	104.609
3	-55.3846	95.7912
3	-53.4066	99.9465
3	-51.4286	104.501
3	-49.4505	113.096
3	-47.4725	127.006
3	-45.4945	126.695
3	-43.5165	117.808
3	-41.5385	144.813
3	-39.5604	167.068
3	-37.5824	167.249
3	-35.6044	147.317
3	-33.6264	120.883
3	-31.6484	108.56
3	-29.6703	80.4172
3	-27.6923	89.5621
3	-25.7143	117.715
3	-23.7363	148.374
3	-21.7582	179.703
3	-19.7802	202.633
3	-17.8022	220.532
3	-15.8242	199.919
3	-13.8462	164.304
3	-11.8681	130.231
3	-9.89011	96.209
3	-7.91209	83.9299
3	-5.93407	111.034
3	-3.95604	119.551
3	-1.97802	124.017
3	0	113.543
3	1.97802	108.245
3	3.95604	129.436
3	5.93407	211.16
3	7.91209	0
3	9.89011	0
3	11.8681	0
3	13.8462	0
3	15.8242	0
3	17.8022	0
3	19.7802	0
3	21.7582	0
3	23.7363	0
3	25.7143	0
3	27.6923	0
3	29.6703	0
3	31.6484	0
3	33.6264	15.2786
3	35.6044	69.5076
3	37.5824	0
3	39.5604	0
3	41.5385	0
3	43.5165	0
3	45.4945	0
3	47.4725	0
3	49.4505	0
3	51.4286	2.03313
3	53.4066	2.64086
3	55.3846	27.8125
3	57.3626	50.0897
3	59.3407	91.5077
3	61.3187	161.129
3	63.2967	200.306
3	65.2747	189.395
3	67.2527	144.955
3	69.2308	96.5545
3	71.2088	82.7952
3	73.1868	88.1357
3	75.1648	98.6827
3	77.1429	103.62
3	79.1209	101.203
3	81.0989	105.358
3	83.0769	9.62514
3	85.0549	8.63203
3	87.033	8.10486
3	89.011	0
5	-89.011	0
5	-87.033	0
5	-85.0549	0
5	-83.0769	0
5	-81.0989	0
5	-79.1209	0
5	-77.1429	0
5	-75.1648	0
5	-73.1868	0
5	-71.2088	0
5	-69.2308	87.5969
5	-67.2527	117.791
5	-65.2747	110.842
5	-63.2967	105.325
5	-61.3187	95.1546
5	-59.3407	101.444
5	-57.3626	103.127
5	-55.3846	96.7613
5	-53.4066	99.1846
5	-51.4286	101.461
5	-49.4505	111.846
5	-47.4725	124.886
5	-45.4945	134.065
5	-43.5165	125.018
5	-41.5385	141.496
5	-39.5604	162.179
5	-37.5824	173.088
5	-35.6044	150.64
5	-33.6264	122.655
5	-31.6484	108.2
5	-29.6703	77.8637
5	-27.6923	100.829
5	-25.7143	128.821
5	-23.7363	161.326
5	-21.7582	192.805
5	-19.7802	209.556
5	-17.8022	204.726
5	-15.8242	216.969
5	-13.8462	187.574
5	-11.8681	148.571
5	-9.89011	123.161
5	-7.91209	116.656
5	-5.93407	126.074
5	-3.95604	137.373
5	-1.97802	144.498
5	0	139.978
5	1.97802	128.29
5	3.95604	162.777
5	5.93407	0
5	7.91209	0
5	9.89011	0
5	11.8681	0
5	13.8462	0
5	15.8242	0
5	17.8022	0
5	19.7802	0
5	21.7582	0
5	23.7363	0
5	25.7143	0
5	27.6923	0
5	29.6703	0
5	31.6484	0
5	33.6264	21.2952
5	35.6044	123.742
5	37.5824	128.694
5	39.5604	123.182
5	41.5385	165.949
5	43.5165	0
5	45.4945	0
5	47.4725	0
5	49.4505	0
5	51.4286	0
5	53.4066	2.62421
5	55.3846	3.41171
5	57.3626	47.2319
5	59.3407	76.0827
5	61.3187	0
5	63.2967	156.979
5	65.2747	197.885
5	67.2527	184.447
5	69.2308	98.7927
5	71.2088	83.5019
5	73.1868	84.4759
5	75.1648	93.8289
5	77.1429	94.005
5	79.1209	91.6555
5	81.0989	100.28
5	83.0769	9.5866
5	85.0549	8.6517
5	87.033	8.12658
5	89.011	0
7	-89.011	0
7	-87.033	0
7	-85.0549	0
7	-83.0769	0
7	-81.0989	0
7	-79.1209	0
7	-77.1429	0
7	-75.1648	0
7	-73.1868	0
7	-71.2088	0
7	-69.2308	85.5195
7	-67.2527	117.059
7	-65.2747	105.878
7	-63.2967	102.177
7	-61.3187	99.3047
7	-59.3407	102.802
7	-57.3626	104.162
7	-55.3846	100.244
7	-53.4066	98.7061
7	-51.4286	100.126
7	-49.4505	111.083
7	-47.4725	120.051
7	-45.4945	136.215
7	-43.5165	130.657
7	-41.5385	139.895
7	-39.5604	161.261
7	-37.5824	178.244
7	-35.6044	154.425
7	-33.6264	134.196
7	-31.6484	109.618
7	-29.6703	85.163
7	-27.6923	114.444
7	-25.7143	135.13
7	-23.7363	166.502
7	-21.7582	191.234
7	-19.7802	201.648
7	-17.8022	229.784
7	-15.8242	234.13
7	-13.8462	209.5
7	-11.8681	172.472
7	-9.89011	150.105
7	-7.91209	131.408
7	-5.93407	146.703
7	-3.95604	155.868
7	-1.97802	171.798
7	0	175.338
7	1.97802	154.849
7	3.95604	185.519
7	5.93407	0
7	7.91209	0
7	9.89011	0
7	11.8681	0
7	13.8462	0
7	15.8242	0
7	17.8022	0
7	19.7802	0
7	21.7582	0
7	23.7363	0
7	25.7143	0
7	27.6923	0
7	29.6703	0
7	31.6484	0
7	33.6264	28.3539
7	35.6044	159.425
7	37.5824	129.318
7	39.5604	138.472
7	41.5385	164.342
7	43.5165	0
7	45.4945	0
7	47.4725	0
7	49.4505	0
7	51.4286	0
7	53.4066	2.57697
7	55.3846	3.22945
7	57.3626	3.88721
7	59.3407	0
7	61.3187	0
7	63.2967	138.354
7	65.2747	150.532
7	67.2527	182.865
7	69.2308	101.957
7	71.2088	84.8986
7	73.1868	81.4142
7	75.1648	90.4074
7	77.1429	93.9067
7	79.1209	87.7713
7	81.0989	94.8898
7	83.0769	38.1983
7	85.0549	8.66985
7	87.033	8.14895
7	89.011	0
9	-89.011	0
9	-87.033	0
9	-85.0549	0
9	-83.0769	0
9	-81.0989	0
9	-79.1209	0
9	-77.1429	0
9	-75.1648	0
9	-73.1868	0
9	-71.2088	0
9	-69.2308	77.2788
9	-67.2527	112.673
9	-65.2747	111.387
9	-63.2967	104.831
9	-61.3187	104.466
9	-59.3407	101.107
9	-57.3626	100.098
9	-55.3846	101.722
9	-53.4066	98.5256
9	-51.4286	103.092
9	-49.4505	111.003
9	-47.4725	122.187
9	-45.4945	118.863
9	-43.5165	124.473
9	-41.5385	143.615
9	-39.5604	163.76
9	-37.5824	169.619
9	-35.6044	159.145
9	-33.6264	149.773
9	-31.6484	115.888
9	-29.6703	99.783
9	-27.6923	125.561
9	-25.7143	141.11
9	-23.7363	164.666
9	-21.7582	174.783
9	-19.7802	201.617
9	-17.8022	244.146
9	-15.8242	263.708
9	-13.8462	232.145
9	-11.8681	197.547
9	-9.89011	165.662
9	-7.91209	161.264
9	-5.93407	195.252
9	-3.95604	216.283
9	-1.97802	226.029
9	0	250.437
9	1.97802	206.062
9	3.95604	204.626
9	5.93407	0
9	7.91209	0
9	9.89011	0
9	11.8681	0
9	13.8462	0
9	15.8242	0
9	17.8022	0
9	19.7802	0
9	21.7582	0
9	23.7363	0
9	25.7143	0
9	27.6923	0
9	29.6703	0
9	31.6484	0
9	33.6264	38.6315
9	35.6044	205.826
9	37.5824	148.128
9	39.5604	181.904
9	41.5385	0
9	43.5165	0
9	45.4945	0
9	47.4725	0
9	49.4505	0
9	51.4286	0
9	53.4066	0
9	55.3846	0
9	57.3626	0
9	59.3407	0
9	61.3187	0
9	63.2967	0
9	65.2747	135.764
9	67.2527	133.987
9	69.2308	99.6347
9	71.2088	88.6253
9	73.1868	84.3362
9	75.1648	90.4508
9	77.1429	90.8828
9	79.1209	88.2387
9	81.0989	91.3456
9	83.0769	35.5209
9	85.0549	8.68242
9	87.033	8.17315
9	89.011	0
11	-89.011	0
11	-87.033	0
11	-85.0549	0
11	-83.0769	0
11	-81.0989	0
11	-79.1209	0
11	-77.1429	0
11	-75.1648	0
11	-73.1868	0
11	-71.2088	0
11	-69.2308	79.0888
11	-67.2527	112.053
11	-65.2747	107.034
11	-63.2967	106.6
11	-61.3187	103.22
11	-59.3407	102.206
11	-57.3626	96.4767
11	-55.3846	100.047
11	-53.4066	98.0254
11	-51.4286	101.633
11	-49.4505	105.718
11	-47.4725	115.213
11	-45.4945	105.777
11	-43.5165	128.184
11	-41.5385	144.36
11	-39.5604	158.386
11	-37.5824	169.241
11	-35.6044	170.669
11	-33.6264	155.728
11	-31.6484	96.4892
11	-29.6703	102.175
11	-27.6923	123.209
11	-25.7143	133.923
11	-23.7363	172.447
11	-21.7582	194.386
11	-19.7802	244.387
11	-17.8022	275.409
11	-15.8242	287.507
11	-13.8462	249.162
11	-11.8681	223.722
11	-9.89011	197.322
11	-7.91209	206.224
11	-5.93407	244.003
11	-3.95604	302.201
11	-1.97802	0
11	0	0
11	1.97802	0
11	3.95604	0
11	5.93407	0
11	7.91209	0
11	9.89011	0
11	11.8681	0
11	13.8462	0
11	15.8242	0
11	17.8022	0
11	19.7802	0
11	21.7582	0
11	23.7363	0
11	25.7143	0
11	27.6923	0
11	29.6703	0
11	31.6484	0
11	33.6264	298.424
11	35.6044	188.152
11	37.5824	205.966
11	39.5604	169.799
11	41.5385	0
11	43.5165	0
11	45.4945	0
11	47.4725	0
11	49.4505	0
11	51.4286	0
11	53.4066	0
11	55.3846	0
11	57.3626	0
11	59.3407	0
11	61.3187	0
11	63.2967	0
11	65.2747	84.5724
11	67.2527	111.734
11	69.2308	99.676
11	71.2088	97.8851
11	73.1868	89.7266
11	75.1648	87.216
11	77.1429	80.7925
11	79.1209	91.0306
11	81.0989	88.77
11	83.0769	62.3105
11	85.0549	8.69658
11	87.033	8.20081
11	89.011	0
13	-89.011	0
13	-87.033	0
13	-85.0549	0
13	-83.0769	0
13	-81.0989	0
13	-79.1209	0
13	-77.1429	0
13	-75.1648	0
13	-73.1868	0
13	-71.2088	0
13	-69.2308	72.0198
13	-67.2527	97.8363
13	-65.2747	110.239
13	-63.2967	104.175
13	-61.3187	106.698
13	-59.3407	105.251
13	-57.3626	99.3612
13	-55.3846	100.752
13	-53.4066	98.366
13	-51.4286	96.9083
13	-49.4505	98.2724
13	-47.4725	105.194
13	-45.4945	111.498
13	-43.5165	133.107
13	-41.5385	151.348
13	-39.5604	155.022
13	-37.5824	165.164
13	-35.6044	178.887
13	-33.6264	148.579
13	-31.6484	71.6632
13	-29.6703	97.4536
13	-27.6923	111.933
13	-25.7143	167.495
13	-23.7363	233.543
13	-21.7582	272.841
13	-19.7802	0
13	-17.8022	0
13	-15.8242	0
13	-13.8462	0
13	-11.8681	275.771
13	-9.89011	259.752
13	-7.91209	247.522
13	-5.93407	0
13	-3.95604	0
13	-1.97802	0
13	0	0
13	1.97802	0
13	3.95604	0
13	5.93407	0
13	7.91209	0
13	9.89011	0
13	11.8681	0
13	13.8462	0
13	15.8242	0
13	17.8022	0
13	19.7802	0
13	21.7582	0
13	23.7363	0
13	25.7143	0
13	27.6923	0
13	29.6703	0
13	31.6484	0
13	33.6264	152.945
13	35.6044	109.113
13	37.5824	126.34
13	39.5604	98.8975
13	41.5385	0
13	43.5165	0
13	45.4945	0
13	47.4725	0
13	49.4505	0
13	51.4286	0
13	53.4066	0
13	55.3846	0
13	57.3626	0
13	59.3407	0
13	61.3187	0
13	63.2967	0
13	65.2747	0
13	67.2527	79.7374
13	69.2308	95.1418
13	71.2088	100.009
13	73.1868	87.7707
13	75.1648	82.2416
13	77.1429	78.3555
13	79.1209	0
13	81.0989	88.7797
13	83.0769	79.667
13	85.0549	8.71771
13	87.033	8.23283
13	89.011	0
15	-89.011	0
15	-87.033	0
15	-85.0549	0
15	-83.0769	0
15	-81.0989	0
15	-79.1209	0
15	-77.1429	0
15	-75.1648	0
15	-73.1868	0
15	-71.2088	0
15	-69.2308	74.1722
15	-67.2527	96.0953
15	-65.2747	103.22
15	-63.2967	107.612
15	-61.3187	117.132
15	-59.3407	110.363
15	-57.3626	103.415
15	-55.3846	100.788
15	-53.4066	100.247
15	-51.4286	97.5097
15	-49.4505	96.6605
15	-47.4725	104.326
15	-45.4945	112.772
15	-43.5165	134.183
15	-41.5385	157.113
15	-39.5604	142.854
15	-37.5824	154.406
15	-35.6044	154.3
15	-33.6264	72.6189
15	-31.6484	85.733
15	-29.6703	144.799
15	-27.6923	161.189
15	-25.7143	0
15	-23.7363	0
15	-21.7582	0
15	-19.7802	0
15	-17.8022	0
15	-15.8242	0
15	-13.8462	0
15	-11.8681	0
15	-9.89011	0
15	-7.91209	0
15	-5.93407	0
15	-3.95604	0
15	-1.97802	0
15	0	0
15	1.97802	0
15	3.95604	0
15	5.93407	0
15	7.91209	0
15	9.89011	0
15	11.8681	0
15	13.8462	0
15	15.8242	0
15	17.8022	0
15	19.7802	0
15	21.7582	0
15	23.7363	0
15	25.7143	0
15	27.6923	0
15	29.6703	0
15	31.6484	0
15	33.6264	146.702
15	35.6044	182.847
15	37.5824	0
15	39.5604	0
15	41.5385	0
15	43.5165	0
15	45.4945	0
15	47.4725	0
15	49.4505	0
15	51.4286	0
15	53.4066	0
15	55.3846	0
15	57.3626	0
15	59.3407	0
15	61.3187	0
15	63.2967	0
15	65.2747	0
15	67.2527	0
15	69.2308	71.6063
15	71.2088	97.2566
15	73.1868	79.5507
15	75.1648	78.5737
15	77.1429	81.5211
15	79.1209	0
15	81.0989	89.2087
15	83.0769	81.5218
15	85.0549	8.74577
15	87.033	8.26515
15	89.011	0
17	-89.011	0
17	-87.033	0
17	-85.0549	0
17	-83.0769	0
17	-81.0989	0
17	-79.1209	0
17	-77.1429	0
17	-75.1648	0
17	-73.1868	0
17	-71.2088	0
17	-69.2308	83.8137
17	-67.2527	91.7872
17	-65.2747	97.9598
17	-63.2967	107.027
17	-61.3187	125.013
17	-59.3407	113.27
17	-57.3626	104.123
17	-55.3846	102.72
17	-53.4066	99.6345
17	-51.4286	96.5204
17	-49.4505	94.5609
17	-47.4725	106.496
17	-45.4945	116.267
17	-43.5165	138.692
17	-41.5385	164.706
17	-39.5604	118.048
17	-37.5824	76.001
17	-35.6044	41.4155
17	-33.6264	78.0596
17	-31.6484	190.309
17	-29.6703	198.953
17	-27.6923	0
17	-25.7143	0
17	-23.7363	0
17	-21.7582	0
17	-19.7802	0
17	-17.8022	0
17	-15.8242	0
17	-13.8462	0
17	-11.8681	0
17	-9.89011	0
17	-7.91209	0
17	-5.93407	0
17	-3.95604	0
17	-1.97802	0
17	0	0
17	1.97802	0
17	3.95604	0
17	5.93407	0
17	7.91209	0
17	9.89011	0
17	11.8681	0
17	13.8462	0
17	15.8242	0
17	17.8022	0
17	19.7802	0
17	21.7582	0
17	23.7363	0
17	25.7143	0
17	27.6923	0
17	29.6703	0
17	31.6484	108.318
17	33.6264	235.465
17	35.6044	227.585
17	37.5824	116.235
17	39.5604	203.931
17	41.5385	430.754
17	43.5165	0
17	45.4945	0
17	47.4725	0
17	49.4505	0
17	51.4286	0
17	53.4066	0
17	55.3846	0
17	57.3626	0
17	59.3407	0
17	61.3187	0
17	63.2967	0
17	65.2747	0
17	67.2527	0
17	69.2308	66.0254
17	71.2088	93.6878
17	73.1868	77.6999
17	75.1648	89.748
17	77.1429	0
17	79.1209	0
17	81.0989	86.8057
17	83.0769	75.9173
17	85.0549	8.77549
17	87.033	8.27615
17	89.011	0
19	-89.011	0
19	-87.033	0
19	-85.0549	0
19	-83.0769	0
19	-81.0989	0
19	-79.1209	0
19	-77.1429	0
19	-75.1648	0
19	-73.1868	0
19	-71.2088	0
19	-69.2308	81.2416
19	-67.2527	87.6254
19	-65.2747	93.2948
19	-63.2967	106.544
19	-61.3187	117.295
19	-59.3407	114.636
19	-57.3626	103.873
19	-55.3846	103.608
19	-53.4066	98.6597
19	-51.4286	94.7277
19	-49.4505	96.6138
19	-47.4725	108.175
19	-45.4945	119.573
19	-43.5165	138.687
19	-41.5385	150.202
19	-39.5604	79.1582
19	-37.5824	47.9583
19	-35.6044	48.9857
19	-33.6264	0
19	-31.6484	0
19	-29.6703	0
19	-27.6923	0
19	-25.7143	0
19	-23.7363	0
19	-21.7582	0
19	-19.7802	0
19	-17.8022	0
19	-15.8242	0
19	-13.8462	0
19	-11.8681	0
19	-9.89011	0
19	-7.91209	0
19	-5.93407	0
19	-3.95604	0
19	-1.97802	0
19	0	0
19	1.97802	0
19	3.95604	0
19	5.93407	0
19	7.91209	0
19	9.89011	0
19	11.8681	0
19	13.8462	0
19	15.8242	0
19	17.8022	0
19	19.7802	0
19	21.7582	0
19	23.7363	0
19	25.7143	0
19	27.6923	0
19	29.6703	0
19	31.6484	41.3894
19	33.6264	98.6537
19	35.6044	129.663
19	37.5824	109.22
19	39.5604	237.452
19	41.5385	195.813
19	43.5165	0
19	45.4945	0
19	47.4725	0
19	49.4505	0
19	51.4286	0
19	53.4066	0
19	55.3846	0
19	57.3626	0
19	59.3407	0
19	61.3187	0
19	63.2967	0
19	65.2747	0
19	67.2527	0
19	69.2308	0
19	71.2088	98.1569
19	73.1868	81.5135
19	75.1648	102.239
19	77.1429	100.75
19	79.1209	91.1515
19	81.0989	79.4154
19	83.0769	43.0972
19	85.0549	8.80631
19	87.033	8.28243
19	89.011	0
21	-89.011	0
21	-87.033	0
21	-85.0549	0
21	-83.0769	0
21	-81.0989	0
21	-79.1209	0
21	-77.1429	0
21	-75.1648	0
21	-73.1868	0
21	-71.2088	0
21	-69.2308	89.9921
21	-67.2527	86.3859
21	-65.2747	93.1618
21	-63.2967	105.744
21	-61.3187	106.714
21	-59.3407	109.798
21	-57.3626	103.786
21	-55.3846	103.959
21	-53.4066	99.4462
21	-51.4286	94.2376
21	-49.4505	101.026
21	-47.4725	107.724
21	-45.4945	114.595
21	-43.5165	144.804
21	-41.5385	147.045
21	-39.5604	70.0358
21	-37.5824	70.9781
21	-35.6044	42.1716
21	-33.6264	0
21	-31.6484	0
21	-29.6703	0
21	-27.6923	0
21	-25.7143	0
21	-23.7363	0
21	-21.7582	0
21	-19.7802	0
21	-17.8022	0
21	-15.8242	0
21	-13.8462	0
21	-11.8681	0
21	-9.89011	0
21	-7.91209	0
21	-5.93407	0
21	-3.95604	0
21	-1.97802	0
21	0	0
21	1.97802	0
21	3.95604	0
21	5.93407	0
21	7.91209	0
21	9.89011	0
21	11.8681	0
21	13.8462	0
21	15.8242	0
21	17.8022	0
21	19.7802	0
21	21.7582	0
21	23.7363	0
21	25.7143	0
21	27.6923	0
21	29.6703	0
21	31.6484	0
21	33.6264	83.9157
21	35.6044	72.2394
21	37.5824	66.0627
21	39.5604	0
21	41.5385	0
21	43.5165	0
21	45.4945	0
21	47.4725	0
21	49.4505	0
21	51.4286	0
21	53.4066	0
21	55.3846	0
21	57.3626	0
21	59.3407	0
21	61.3187	0
21	63.2967	0
21	65.2747	0
21	67.2527	0
21	69.2308	0
21	71.2088	98.3557
21	73.1868	83.5738
21	75.1648	105.681
21	77.1429	116.592
21	79.1209	85.8021
21	81.0989	82.4193
21	83.0769	39.6814
21	85.0549	8.83209
21	87.033	8.29117
21	89.011	0
23	-89.011	0
23	-87.033	0
23	-85.0549	0
23	-83.0769	0
23	-81.0989	0
23	-79.1209	0
23	-77.1429	0
23	-75.1648	0
23	-73.1868	0
23	-71.2088	0
23	-69.2308	92.145
23	-67.2527	88.3323
23	-65.2747	96.3196
23	-63.2967	102.998
23	-61.3187	100.96
23	-59.3407	103.115
23	-57.3626	101.754
23	-55.3846	103.424
23	-53.4066	96.0566
23	-51.4286	89.8836
23	-49.4505	99.8731
23	-47.4725	109.143
23	-45.4945	125.261
23	-43.5165	156.81
23	-41.5385	170.073
23	-39.5604	119.298
23	-37.5824	106.036
23	-35.6044	50.2663
23	-33.6264	0
23	-31.6484	0
23	-29.6703	0
23	-27.6923	0
23	-25.7143	0
23	-23.7363	0
23	-21.7582	0
23	-19.7802	0
23	-17.8022	0
23	-15.8242	0
23	-13.8462	0
23	-11.8681	0
23	-9.89011	0
23	-7.91209	0
23	-5.93407	0
23	-3.95604	0
23	-1.97802	0
23	0	0
23	1.97802	0
23	3.95604	0
23	5.93407	0
23	7.91209	0
23	9.89011	0
23	11.8681	0
23	13.8462	0
23	15.8242	0
23	17.8022	0
23	19.7802	0
23	21.7582	0
23	23.7363	0
23	25.7143	0
23	27.6923	0
23	29.6703	0
23	31.6484	0
23	33.6264	83.5031
23	35.6044	51.0385
23	37.5824	0
23	39.5604	0
23	41.5385	0
23	43.5165	0
23	45.4945	0
23	47.4725	0
23	49.4505	0
23	51.4286	0
23	53.4066	0
23	55.3846	0
23	57.3626	0
23	59.3407	0
23	61.3187	0
23	63.2967	0
23	65.2747	0
23	67.2527	0
23	69.2308	0
23	71.2088	93.6996
23	73.1868	81.5617
23	75.1648	102.559
23	77.1429	116.057
23	79.1209	74.6549
23	81.0989	75.8748
23	83.0769	9.29514
23	85.0549	8.85197
23	87.033	8.30319
23	89.011	0
25	-89.011	0
25	-87.033	0
25	-85.0549	0
25	-83.0769	0
25	-81.0989	0
25	-79.1209	0
25	-77.1429	0
25	-75.1648	0
25	-73.1868	0
25	-71.2088	0
25	-69.2308	96.5751
25	-67.2527	91.3338
25	-65.2747	93.2189
25	-63.2967	100.921
25	-61.3187	101.598
25	-59.3407	101.222
25	-57.3626	100.004
25	-55.3846	103.014
25	-53.4066	97.9399
25	-51.4286	87.3362
25	-49.4505	100.355
25	-47.4725	110.183
25	-45.4945	119.917
25	-43.5165	158.499
25	-41.5385	190.723
25	-39.5604	202.316
25	-37.5824	73.72
25	-35.6044	43.241
25	-33.6264	0
25	-31.6484	0
25	-29.6703	0
25	-27.6923	0
25	-25.7143	0
25	-23.7363	0
25	-21.7582	0
25	-19.7802	0
25	-17.8022	0
25	-15.8242	0
25	-13.8462	0
25	-11.8681	0
25	-9.89011	0
25	-7.91209	0
25	-5.93407	0
25	-3.95604	0
25	-1.97802	0
25	0	0
25	1.97802	0
25	3.95604	0
25	5.93407	0
25	7.91209	0
25	9.89011	0
25	11.8681	0
25	13.8462	0
25	15.8242	0
25	17.8022	0
25	19.7802	0
25	21.7582	0
25	23.7363	0
25	25.7143	0
25	27.6923	0
25	29.6703	0
25	31.6484	0
25	33.6264	92.566
25	35.6044	77.436
25	37.5824	82.4078
25	39.5604	0
25	41.5385	0
25	43.5165	0
25	45.4945	0
25	47.4725	0
25	49.4505	0
25	51.4286	0
25	53.4066	0
25	55.3846	0
25	57.3626	0
25	59.3407	0
25	61.3187	0
25	63.2967	0
25	65.2747	0
25	67.2527	0
25	69.2308	0
25	71.2088	96.8359
25	73.1868	79.3109
25	75.1648	102.631
25	77.1429	97.6902
25	79.1209	66.6886
25	81.0989	71.4498
25	83.0769	55.4396
25	85.0549	8.87276
25	87.033	8.31837
25	89.011	0
27	-89.011	0
27	-87.033	0
27	-85.0549	0
27	-83.0769	0
27	-81.0989	0
27	-79.1209	0
27	-77.1429	0
27	-75.1648	0
27	-73.1868	0
27	-71.2088	0
27	-69.2308	95.1691
27	-67.2527	94.5111
27	-65.2747	93.5601
27	-63.2967	100.496
27	-61.3187	103.89
27	-59.3407	100.398
27	-57.3626	99.0708
27	-55.3846	100.344
27	-53.4066	97.3303
27	-51.4286	89.0304
27	-49.4505	96.9439
27	-47.4725	105.957
27	-45.4945	118.653
27	-43.5165	153.624
27	-41.5385	192.695
27	-39.5604	198.973
27	-37.5824	48.9606
27	-35.6044	41.2729
27	-33.6264	43.4255
27	-31.6484	0
27	-29.6703	0
27	-27.6923	0
27	-25.7143	0
27	-23.7363	0
27	-21.7582	0
27	-19.7802	0
27	-17.8022	0
27	-15.8242	0
27	-13.8462	0
27	-11.8681	0
27	-9.89011	0
27	-7.91209	0
27	-5.93407	0
27	-3.95604	0
27	-1.97802	0
27	0	0
27	1.97802	0
27	3.95604	0
27	5.93407	0
27	7.91209	0
27	9.89011	0
27	11.8681	0
27	13.8462	0
27	15.8242	0
27	17.8022	0
27	19.7802	0
27	21.7582	0
27	23.7363	0
27	25.7143	0
27	27.6923	0
27	29.6703	0
27	31.6484	205.948
27	33.6264	148.961
27	35.6044	112.824
27	37.5824	73.0686
27	39.5604	0
27	41.5385	0
27	43.5165	0
27	45.4945	0
27	47.4725	0
27	49.4505	0
27	51.4286	0
27	53.4066	0
27	55.3846	0
27	57.3626	0
27	59.3407	0
27	61.3187	0
27	63.2967	0
27	65.2747	0
27	67.2527	0
27	69.2308	0
27	71.2088	101.774
27	73.1868	80.9914
27	75.1648	97.1043
27	77.1429	89.2391
27	79.1209	68.6126
27	81.0989	66.5194
27	83.0769	48.5904
27	85.0549	8.89978
27	87.033	8.3367
27	89.011	0
29	-89.011	0
29	-87.033	0
29	-85.0549	0
29	-83.0769	0
29	-81.0989	0
29	-79.1209	0
29	-77.1429	0
29	-75.1648	0
29	-73.1868	0
29	-71.2088	0
29	-69.2308	87.2485
29	-67.2527	100.773
29	-65.2747	97.2493
29	-63.2967	96.2689
29	-61.3187	107.439
29	-59.3407	106.129
29	-57.3626	100.578
29	-55.3846	98.7874
29	-53.4066	96.2166
29	-51.4286	91.7328
29	-49.4505	91.6733
29	-47.4725	107.054
29	-45.4945	128.379
29	-43.5165	145.283
29	-41.5385	169.177
29	-39.5604	138.833
29	-37.5824	120.294
29	-35.6044	119.955
29	-33.6264	21.9883
29	-31.6484	0
29	-29.6703	0
29	-27.6923	0
29	-25.7143	0
29	-23.7363	0
29	-21.7582	0
29	-19.7802	0
29	-17.8022	0
29	-15.8242	0
29	-13.8462	0
29	-11.8681	0
29	-9.89011	0
29	-7.91209	0
29	-5.93407	0
29	-3.95604	0
29	-1.97802	0
29	0	0
29	1.97802	0
29	3.95604	0
29	5.93407	0
29	7.91209	0
29	9.89011	0
29	11.8681	0
29	13.8462	0
29	15.8242	0
29	17.8022	0
29	19.7802	0
29	21.7582	0
29	23.7363	0
29	25.7143	0
29	27.6923	0
29	29.6703	0
29	31.6484	198.864
29	33.6264	172.467
29	35.6044	121.268
29	37.5824	0
29	39.5604	0
29	41.5385	0
29	43.5165	0
29	45.4945	0
29	47.4725	0
29	49.4505	0
29	51.4286	0
29	53.4066	0
29	55.3846	0
29	57.3626	0
29	59.3407	0
29	61.3187	0
29	63.2967	0
29	65.2747	0
29	67.2527	0
29	69.2308	0
29	71.2088	96.6807
29	73.1868	84.9668
29	75.1648	90.9974
29	77.1429	97.629
29	79.1209	70.1986
29	81.0989	67.2628
29	83.0769	55.6048
29	85.0549	8.93667
29	87.033	8.3544
29	89.011	0
31	-89.011	0
31	-87.033	0
31	-85.0549	0
31	-83.0769	0
31	-81.0989	0
31	-79.1209	0
31	-77.1429	0
31	-75.1648	0
31	-73.1868	0
31	-71.2088	0
31	-69.2308	81.4128
31	-67.2527	102.907
31	-65.2747	100.041
31	-63.2967	96.4761
31	-61.3187	106.063
31	-59.3407	105.028
31	-57.3626	101.919
31	-55.3846	99.2433
31	-53.4066	93.3642
31	-51.4286	96.3778
31	-49.4505	93.0527
31	-47.4725	119.285
31	-45.4945	142.817
31	-43.5165	148.256
31	-41.5385	160.588
31	-39.5604	135.194
31	-37.5824	149.182
31	-35.6044	141.682
31	-33.6264	42.815
31	-31.6484	30.4099
31	-29.6703	0
31	-27.6923	0
31	-25.7143	0
31	-23.7363	0
31	-21.7582	0
31	-19.7802	0
31	-17.8022	0
31	-15.8242	0
31	-13.8462	0
31	-11.8681	0
31	-9.89011	0
31	-7.91209	0
31	-5.93407	0
31	-3.95604	0
31	-1.97802	0
31	0	0
31	1.97802	0
31	3.95604	0
31	5.93407	0
31	7.91209	0
31	9.89011	0
31	11.8681	0
31	13.8462	0
31	15.8242	0
31	17.8022	0
31	19.7802	0
31	21.7582	0
31	23.7363	0
31	25.7143	0
31	27.6923	0
31	29.6703	0
31	31.6484	263.973
31	33.6264	149.826
31	35.6044	99.214
31	37.5824	0
31	39.5604	0
31	41.5385	0
31	43.5165	0
31	45.4945	0
31	47.4725	0
31	49.4505	0
31	51.4286	0
31	53.4066	0
31	55.3846	0
31	57.3626	0
31	59.3407	0
31	61.3187	0
31	63.2967	0
31	65.2747	0
31	67.2527	0
31	69.2308	0
31	71.2088	101.822
31	73.1868	91.284
31	75.1648	94.1742
31	77.1429	99.7179
31	79.1209	76.829
31	81.0989	70.6268
31	83.0769	56.3521
31	85.0549	8.98473
31	87.033	8.37116
31	89.011	0
33	-89.011	0
33	-87.033	0
33	-85.0549	0
33	-83.0769	0
33	-81.0989	0
33	-79.1209	0
33	-77.1429	0
33	-75.1648	0
33	-73.1868	0
33	-71.2088	0
33	-69.2308	0
33	-67.2527	112.641
33	-65.2747	113.312
33	-63.2967	102.752
33	-61.3187	108.452
33	-59.3407	105.613
33	-57.3626	102.995
33	-55.3846	100.573
33	-53.4066	95.2412
33	-51.4286	98.7508
33	-49.4505	95.5846
33	-47.4725	125.64
33	-45.4945	149.821
33	-43.5165	156.198
33	-41.5385	158.056
33	-39.5604	141.722
33	-37.5824	142.802
33	-35.6044	132.179
33	-33.6264	69.6131
33	-31.6484	30.9305
33	-29.6703	44.7406
33	-27.6923	40.5384
33	-25.7143	43.1102
33	-23.7363	0
33	-21.7582	0
33	-19.7802	0
33	-17.8022	0
33	-15.8242	0
33	-13.8462	0
33	-11.8681	0
33	-9.89011	0
33	-7.91209	0
33	-5.93407	0
33	-3.95604	0
33	-1.97802	0
33	0	0
33	1.97802	0
33	3.95604	0
33	5.93407	0
33	7.91209	0
33	9.89011	0
33	11.8681	0
33	13.8462	0
33	15.8242	0
33	17.8022	0
33	19.7802	0
33	21.7582	0
33	23.7363	0
33	25.7143	0
33	27.6923	0
33	29.6703	0
33	31.6484	215.474
33	33.6264	99.4049
33	35.6044	68.7991
33	37.5824	0
33	39.5604	0
33	41.5385	0
33	43.5165	0
33	45.4945	0
33	47.4725	0
33	49.4505	0
33	51.4286	0
33	53.4066	0
33	55.3846	0
33	57.3626	0
33	59.3407	0
33	61.3187	0
33	63.2967	0
33	65.2747	0
33	67.2527	0
33	69.2308	0
33	71.2088	105.383
33	73.1868	98.6201
33	75.1648	89.6882
33	77.1429	97.2202
33	79.1209	83.4023
33	81.0989	72.487
33	83.0769	50.7681
33	85.0549	9.04797
33	87.033	8.38828
33	89.011	0
35	-89.011	0
35	-87.033	0
35	-85.0549	0
35	-83.0769	0
35	-81.0989	0
35	-79.1209	0
35	-77.1429	0
35	-75.1648	0
35	-73.1868	0
35	-71.2088	0
35	-69.2308	98.155
35	-67.2527	109.256
35	-65.2747	110.282
35	-63.2967	101.265
35	-61.3187	105.823
35	-59.3407	107.353
35	-57.3626	101.881
35	-55.3846	94.0219
35	-53.4066	93.455
35	-51.4286	100.194
35	-49.4505	110.847
35	-47.4725	127.96
35	-45.4945	149.859
35	-43.5165	165.006
35	-41.5385	157.625
35	-39.5604	124.735
35	-37.5824	138.745
35	-35.6044	129.943
35	-33.6264	91.1649
35	-31.6484	34.4381
35	-29.6703	40.3736
35	-27.6923	43.1193
35	-25.7143	47.2396
35	-23.7363	0
35	-21.7582	0
35	-19.7802	0
35	-17.8022	0
35	-15.8242	0
35	-13.8462	0
35	-11.8681	0
35	-9.89011	0
35	-7.91209	0
35	-5.93407	0
35	-3.95604	0
35	-1.97802	0
35	0	0
35	1.97802	0
35	3.95604	0
35	5.93407	0
35	7.91209	0
35	9.89011	0
35	11.8681	0
35	13.8462	0
35	15.8242	0
35	17.8022	0
35	19.7802	0
35	21.7582	0
35	23.7363	0
35	25.7143	0
35	27.6923	0
35	29.6703	0
35	31.6484	0
35	33.6264	76.7135
35	35.6044	84.2216
35	37.5824	0
35	39.5604	0
35	41.5385	0
35	43.5165	0
35	45.4945	0
35	47.4725	0
35	49.4505	0
35	51.4286	0
35	53.4066	0
35	55.3846	0
35	57.3626	0
35	59.3407	0
35	61.3187	0
35	63.2967	0
35	65.2747	0
35	67.2527	0
35	69.2308	10.5211
35	71.2088	95.2117
35	73.1868	95.0679
35	75.1648	85.3404
35	77.1429	100.005
35	79.1209	83.8882
35	81.0989	75.8783
35	83.0769	45.4172
35	85.0549	9.12587
35	87.033	8.4041
35	89.011	0
37	-89.011	0
37	-87.033	0
37	-85.0549	0
37	-83.0769	0
37	-81.0989	0
37	-79.1209	0
37	-77.1429	0
37	-75.1648	0
37	-73.1868	0
37	-71.2088	0
37	-69.2308	107.657
37	-67.2527	114.662
37	-65.2747	109.918
37	-63.2967	106.93
37	-61.3187	103.295
37	-59.3407	103.897
37	-57.3626	100.748
37	-55.3846	92.6178
37	-53.4066	91.9087
37	-51.4286	98.0018
37	-49.4505	115.652
37	-47.4725	133.269
37	-45.4945	146.795
37	-43.5165	157.947
37	-41.5385	159.3
37	-39.5604	126.634
37	-37.5824	146.258
37	-35.6044	141.459
37	-33.6264	116.445
37	-31.6484	27.7705
37	-29.6703	37.5166
37	-27.6923	57.1926
37	-25.7143	48.1055
37	-23.7363	52.0761
37	-21.7582	36.8053
37	-19.7802	41.1766
37	-17.8022	0
37	-15.8242	0
37	-13.8462	0
37	-11.8681	0
37	-9.89011	0
37	-7.91209	0
37	-5.93407	0
37	-3.95604	0
37	-1.97802	0
37	0	0
37	1.97802	0
37	3.95604	0
37	5.93407	0
37	7.91209	0
37	9.89011	0
37	11.8681	0
37	13.8462	0
37	15.8242	0
37	17.8022	0
37	19.7802	0
37	21.7582	0
37	23.7363	0
37	25.7143	0
37	27.6923	0
37	29.6703	0
37	31.6484	0
37	33.6264	0
37	35.6044	0
37	37.5824	0
37	39.5604	0
37	41.5385	0
37	43.5165	0
37	45.4945	0
37	47.4725	0
37	49.4505	0
37	51.4286	0
37	53.4066	0
37	55.3846	0
37	57.3626	0
37	59.3407	0
37	61.3187	0
37	63.2967	0
37	65.2747	0
37	67.2527	0
37	69.2308	99.5525
37	71.2088	88.147
37	73.1868	88.9919
37	75.1648	81.3005
37	77.1429	95.6841
37	79.1209	83.0451
37	81.0989	77.0474
37	83.0769	47.7801
37	85.0549	9.20858
37	87.033	8.42193
37	89.011	0
39	-89.011	0
39	-87.033	0
39	-85.0549	0
39	-83.0769	0
39	-81.0989	0
39	-79.1209	0
39	-77.1429	0
39	-75.1648	0
39	-73.1868	0
39	-71.2088	0
39	-69.2308	105.994
39	-67.2527	117.448
39	-65.2747	122.104
39	-63.2967	110.484
39	-61.3187	106.604
39	-59.3407	103.169
39	-57.3626	97.1815
39	-55.3846	89.4733
39	-53.4066	90.0228
39	-51.4286	96.475
39	-49.4505	111.515
39	-47.4725	133.73
39	-45.4945	146.603
39	-43.5165	160.459
39	-41.5385	164.672
39	-39.5604	147.014
39	-37.5824	155.17
39	-35.6044	144.872
39	-33.6264	108.743
39	-31.6484	25.3015
39	-29.6703	29.8673
39	-27.6923	48.5251
39	-25.7143	52.6483
39	-23.7363	57.7249
39	-21.7582	47.5446
39	-19.7802	41.5489
39	-17.8022	42.4403
39	-15.8242	0
39	-13.8462	0
39	-11.8681	0
39	-9.89011	0
39	-7.91209	0
39	-5.93407	0
39	-3.95604	0
39	-1.97802	0
39	0	0
39	1.97802	0
39	3.95604	0
39	5.93407	0
39	7.91209	0
39	9.89011	0
39	11.8681	0
39	13.8462	0
39	15.8242	0
39	17.8022	0
39	19.7802	0
39	21.7582	0
39	23.7363	0
39	25.7143	0
39	27.6923	0
39	29.6703	0
39	31.6484	0
39	33.6264	0
39	35.6044	0
39	37.5824	0
39	39.5604	0
39	41.5385	0
39	43.5165	0
39	45.4945	0
39	47.4725	0
39	49.4505	0
39	51.4286	0
39	53.4066	0
39	55.3846	0
39	57.3626	0
39	59.3407	0
39	61.3187	0
39	63.2967	0
39	65.2747	0
39	67.2527	0
39	69.2308	107.373
39	71.2088	85.544
39	73.1868	79.0759
39	75.1648	75.9062
39	77.1429	97.3009
39	79.1209	78.8689
39	81.0989	71.4346
39	83.0769	53.7761
39	85.0549	9.28666
39	87.033	8.44015
39	89.011	0
41	-89.011	0
41	-87.033	0
41	-85.0549	0
41	-83.0769	0
41	-81.0989	0
41	-79.1209	0
41	-77.1429	0
41	-75.1648	0
41	-73.1868	0
41	-71.2088	0
41	-69.2308	0
41	-67.2527	101.32
41	-65.2747	134.217
41	-63.2967	115.5
41	-61.3187	108.935
41	-59.3407	104.1
41	-57.3626	96.3348
41	-55.3846	89.9978
41	-53.4066	89.178
41	-51.4286	96.0154
41	-49.4505	110.631
41	-47.4725	130.32
41	-45.4945	149.768
41	-43.5165	157.883
41	-41.5385	167.01
41	-39.5604	147.35
41	-37.5824	152.072
41	-35.6044	130.56
41	-33.6264	94.2535
41	-31.6484	27.3569
41	-29.6703	30.3174
41	-27.6923	35.4967
41	-25.7143	50.7594
41	-23.7363	60.467
41	-21.7582	51.5813
41	-19.7802	46.3016
41	-17.8022	45.2984
41	-15.8242	47.5779
41	-13.8462	54.1989
41	-11.8681	62.9848
41	-9.89011	79.612
41	-7.91209	77.2661
41	-5.93407	65.8927
41	-3.95604	46.4281
41	-1.97802	0
41	0	0
41	1.97802	0
41	3.95604	0
41	5.93407	0
41	7.91209	0
41	9.89011	0
41	11.8681	0
41	13.8462	0
41	15.8242	0
41	17.8022	0
41	19.7802	0
41	21.7582	0
41	23.7363	0
41	25.7143	0
41	27.6923	0
41	29.6703	0
41	31.6484	0
41	33.6264	0
41	35.6044	0
41	37.5824	0
41	39.5604	0
41	41.5385	0
41	43.5165	0
41	45.4945	0
41	47.4725	0
41	49.4505	0
41	51.4286	0
41	53.4066	0
41	55.3846	0
41	57.3626	0
41	59.3407	0
41	61.3187	0
41	63.2967	0
41	65.2747	0
41	67.2527	0
41	69.2308	116.164
41	71.2088	82.0798
41	73.1868	75.5317
41	75.1648	73.7465
41	77.1429	95.9454
41	79.1209	78.8928
41	81.0989	73.3459
41	83.0769	51.0234
41	85.0549	9.3604
41	87.033	8.45777
41	89.011	0
43	-89.011	0
43	-87.033	0
43	-85.0549	0
43	-83.0769	0
43	-81.0989	0
43	-79.1209	0
43	-77.1429	0
43	-75.1648	0
43	-73.1868	0
43	-71.2088	0
43	-69.2308	0
43	-67.2527	104.742
43	-65.2747	139.119
43	-63.2967	118.203
43	-61.3187	109.975
43	-59.3407	102.981
43	-57.3626	94.4176
43	-55.3846	90.5296
43	-53.4066	89.5049
43	-51.4286	94.2631
43	-49.4505	109.848
43	-47.4725	131.687
43	-45.4945	143.378
43	-43.5165	152.173
43	-41.5385	168.154
43	-39.5604	138.38
43	-37.5824	136.081
43	-35.6044	106.753
43	-33.6264	96.5376
43	-31.6484	31.6133
43	-29.6703	32.5636
43	-27.6923	40.3057
43	-25.7143	52.0272
43	-23.7363	64.8345
43	-21.7582	58.9796
43	-19.7802	50.1289
43	-17.8022	47.8829
43	-15.8242	50.7555
43	-13.8462	59.9462
43	-11.8681	69.3201
43	-9.89011	102.03
43	-7.91209	97.2273
43	-5.93407	83.2749
43	-3.95604	62.553
43	-1.97802	50.62
43	0	42.9562
43	1.97802	0
43	3.95604	0
43	5.93407	0
43	7.91209	0
43	9.89011	0
43	11.8681	0
43	13.8462	0
43	15.8242	0
43	17.8022	0
43	19.7802	0
43	21.7582	0
43	23.7363	0
43	25.7143	0
43	27.6923	0
43	29.6703	0
43	31.6484	0
43	33.6264	0
43	35.6044	0
43	37.5824	0
43	39.5604	0
43	41.5385	0
43	43.5165	0
43	45.4945	0
43	47.4725	0
43	49.4505	0
43	51.4286	0
43	53.4066	0
43	55.3846	0
43	57.3626	0
43	59.3407	0
43	61.3187	0
43	63.2967	0
43	65.2747	0
43	67.2527	0
43	69.2308	118.319
43	71.2088	86.7518
43	73.1868	76.4698
43	75.1648	73.4154
43	77.1429	94.2763
43	79.1209	83.9981
43	81.0989	74.1163
43	83.0769	48.3929
[truncated: 14,381 more rows]

[truncated: 5 more sheets: EDFig7k, EDFig7l, EDFig7m, EDFig7n, EDFig7o]
