# Supplementary material for: Biological carbon pump estimate based on multidecadal hydrographic data
Source: Nature. 2023 Dec 6;624(7992):579–85. doi: 10.1038/s41586-023-06772-4 (PMC10733149; doi:10.1038/s41586-023-06772-4)
Supplement: Supplementary file 13 — Source Data Extended Data Fig. 8 [file 41586_2023_6772_MOESM13_ESM.xlsx]

## Sheet: EDFig8a
lon	lat	b_CbPM (unitless)
1	-89.011	NaN
1	-87.033	NaN
1	-85.0549	NaN
1	-83.0769	NaN
1	-81.0989	NaN
1	-79.1209	NaN
1	-77.1429	NaN
1	-75.1648	NaN
1	-73.1868	NaN
1	-71.2088	0.693627
1	-69.2308	0.700781
1	-67.2527	0.707768
1	-65.2747	0.711608
1	-63.2967	0.711338
1	-61.3187	0.71255
1	-59.3407	0.719876
1	-57.3626	0.728037
1	-55.3846	0.74793
1	-53.4066	0.773321
1	-51.4286	0.805021
1	-49.4505	0.851692
1	-47.4725	0.894921
1	-45.4945	0.945692
1	-43.5165	1.01131
1	-41.5385	1.06542
1	-39.5604	1.10909
1	-37.5824	1.1538
1	-35.6044	1.21934
1	-33.6264	1.25174
1	-31.6484	1.28133
1	-29.6703	1.30342
1	-27.6923	1.31576
1	-25.7143	1.32418
1	-23.7363	1.33269
1	-21.7582	1.33851
1	-19.7802	1.339
1	-17.8022	1.33726
1	-15.8242	1.33462
1	-13.8462	1.33902
1	-11.8681	1.34645
1	-9.89011	1.33873
1	-7.91209	1.33996
1	-5.93407	1.32459
1	-3.95604	1.3277
1	-1.97802	1.34535
1	0	1.37151
1	1.97802	1.38627
1	3.95604	1.38576
1	5.93407	1.37087
1	7.91209	NaN
1	9.89011	NaN
1	11.8681	NaN
1	13.8462	NaN
1	15.8242	NaN
1	17.8022	NaN
1	19.7802	NaN
1	21.7582	NaN
1	23.7363	NaN
1	25.7143	NaN
1	27.6923	NaN
1	29.6703	NaN
1	31.6484	NaN
1	33.6264	1.21487
1	35.6044	1.21975
1	37.5824	NaN
1	39.5604	NaN
1	41.5385	NaN
1	43.5165	NaN
1	45.4945	NaN
1	47.4725	NaN
1	49.4505	NaN
1	51.4286	1.05352
1	53.4066	1.03587
1	55.3846	1.01708
1	57.3626	1.00966
1	59.3407	1.00941
1	61.3187	1.00737
1	63.2967	0.985964
1	65.2747	0.958478
1	67.2527	0.939337
1	69.2308	0.916056
1	71.2088	0.871946
1	73.1868	0.815875
1	75.1648	0.792135
1	77.1429	0.785989
1	79.1209	0.765412
1	81.0989	0.729297
1	83.0769	0.704049
1	85.0549	0.693592
1	87.033	0.690368
1	89.011	NaN
3	-89.011	NaN
3	-87.033	NaN
3	-85.0549	NaN
3	-83.0769	NaN
3	-81.0989	NaN
3	-79.1209	NaN
3	-77.1429	NaN
3	-75.1648	NaN
3	-73.1868	NaN
3	-71.2088	NaN
3	-69.2308	0.700839
3	-67.2527	0.707179
3	-65.2747	0.711967
3	-63.2967	0.711957
3	-61.3187	0.713104
3	-59.3407	0.720173
3	-57.3626	0.7273
3	-55.3846	0.746042
3	-53.4066	0.771333
3	-51.4286	0.807472
3	-49.4505	0.85533
3	-47.4725	0.898537
3	-45.4945	0.947842
3	-43.5165	1.01447
3	-41.5385	1.06437
3	-39.5604	1.11607
3	-37.5824	1.16312
3	-35.6044	1.22447
3	-33.6264	1.25416
3	-31.6484	1.28066
3	-29.6703	1.29756
3	-27.6923	1.30582
3	-25.7143	1.31408
3	-23.7363	1.321
3	-21.7582	1.32465
3	-19.7802	1.3245
3	-17.8022	1.32411
3	-15.8242	1.32365
3	-13.8462	1.32766
3	-11.8681	1.33509
3	-9.89011	1.3257
3	-7.91209	1.33034
3	-5.93407	1.32162
3	-3.95604	1.33692
3	-1.97802	1.35553
3	0	1.37539
3	1.97802	1.38564
3	3.95604	1.38848
3	5.93407	1.39261
3	7.91209	NaN
3	9.89011	NaN
3	11.8681	NaN
3	13.8462	NaN
3	15.8242	NaN
3	17.8022	NaN
3	19.7802	NaN
3	21.7582	NaN
3	23.7363	NaN
3	25.7143	NaN
3	27.6923	NaN
3	29.6703	NaN
3	31.6484	NaN
3	33.6264	1.21019
3	35.6044	1.21783
3	37.5824	NaN
3	39.5604	NaN
3	41.5385	NaN
3	43.5165	NaN
3	45.4945	NaN
3	47.4725	NaN
3	49.4505	NaN
3	51.4286	1.05393
3	53.4066	1.03487
3	55.3846	1.01719
3	57.3626	1.00644
3	59.3407	1.00476
3	61.3187	1.00633
3	63.2967	0.988898
3	65.2747	0.968178
3	67.2527	0.950868
3	69.2308	0.92761
3	71.2088	0.886379
3	73.1868	0.831737
3	75.1648	0.80537
3	77.1429	0.796769
3	79.1209	0.77323
3	81.0989	0.732706
3	83.0769	0.70519
3	85.0549	0.693986
3	87.033	0.690537
3	89.011	NaN
5	-89.011	NaN
5	-87.033	NaN
5	-85.0549	NaN
5	-83.0769	NaN
5	-81.0989	NaN
5	-79.1209	NaN
5	-77.1429	NaN
5	-75.1648	NaN
5	-73.1868	NaN
5	-71.2088	NaN
5	-69.2308	0.700736
5	-67.2527	0.706879
5	-65.2747	0.712792
5	-63.2967	0.713268
5	-61.3187	0.71509
5	-59.3407	0.721626
5	-57.3626	0.727148
5	-55.3846	0.743677
5	-53.4066	0.768887
5	-51.4286	0.808641
5	-49.4505	0.854579
5	-47.4725	0.899685
5	-45.4945	0.950071
5	-43.5165	1.01735
5	-41.5385	1.06731
5	-39.5604	1.1203
5	-37.5824	1.17514
5	-35.6044	1.23447
5	-33.6264	1.25848
5	-31.6484	1.27971
5	-29.6703	1.29225
5	-27.6923	1.29827
5	-25.7143	1.30293
5	-23.7363	1.30659
5	-21.7582	1.30978
5	-19.7802	1.31228
5	-17.8022	1.31321
5	-15.8242	1.31379
5	-13.8462	1.31584
5	-11.8681	1.32688
5	-9.89011	1.32418
5	-7.91209	1.32883
5	-5.93407	1.32681
5	-3.95604	1.34441
5	-1.97802	1.36068
5	0	1.37923
5	1.97802	1.38845
5	3.95604	1.39261
5	5.93407	NaN
5	7.91209	NaN
5	9.89011	NaN
5	11.8681	NaN
5	13.8462	NaN
5	15.8242	NaN
5	17.8022	NaN
5	19.7802	NaN
5	21.7582	NaN
5	23.7363	NaN
5	25.7143	NaN
5	27.6923	NaN
5	29.6703	NaN
5	31.6484	NaN
5	33.6264	1.21246
5	35.6044	1.22263
5	37.5824	1.2286
5	39.5604	1.22056
5	41.5385	1.20611
5	43.5165	NaN
5	45.4945	NaN
5	47.4725	NaN
5	49.4505	NaN
5	51.4286	NaN
5	53.4066	1.02966
5	55.3846	1.01644
5	57.3626	1.00509
5	59.3407	1.00125
5	61.3187	NaN
5	63.2967	0.988673
5	65.2747	0.973954
5	67.2527	0.958166
5	69.2308	0.936506
5	71.2088	0.898821
5	73.1868	0.847766
5	75.1648	0.819046
5	77.1429	0.806875
5	79.1209	0.78011
5	81.0989	0.735813
5	83.0769	0.706279
5	85.0549	0.69437
5	87.033	0.690704
5	89.011	NaN
7	-89.011	NaN
7	-87.033	NaN
7	-85.0549	NaN
7	-83.0769	NaN
7	-81.0989	NaN
7	-79.1209	NaN
7	-77.1429	NaN
7	-75.1648	NaN
7	-73.1868	NaN
7	-71.2088	NaN
7	-69.2308	0.700743
7	-67.2527	0.707014
7	-65.2747	0.714227
7	-63.2967	0.715895
7	-61.3187	0.718253
7	-59.3407	0.723995
7	-57.3626	0.728943
7	-55.3846	0.741904
7	-53.4066	0.768472
7	-51.4286	0.810099
7	-49.4505	0.854349
7	-47.4725	0.89944
7	-45.4945	0.948237
7	-43.5165	1.01629
7	-41.5385	1.07575
7	-39.5604	1.12947
7	-37.5824	1.18726
7	-35.6044	1.24156
7	-33.6264	1.26063
7	-31.6484	1.27481
7	-29.6703	1.28502
7	-27.6923	1.2882
7	-25.7143	1.28934
7	-23.7363	1.28876
7	-21.7582	1.29184
7	-19.7802	1.29522
7	-17.8022	1.29581
7	-15.8242	1.30026
7	-13.8462	1.30479
7	-11.8681	1.31582
7	-9.89011	1.31482
7	-7.91209	1.31917
7	-5.93407	1.32416
7	-3.95604	1.34378
7	-1.97802	1.36332
7	0	1.3869
7	1.97802	1.39666
7	3.95604	1.39237
7	5.93407	NaN
7	7.91209	NaN
7	9.89011	NaN
7	11.8681	NaN
7	13.8462	NaN
7	15.8242	NaN
7	17.8022	NaN
7	19.7802	NaN
7	21.7582	NaN
7	23.7363	NaN
7	25.7143	NaN
7	27.6923	NaN
7	29.6703	NaN
7	31.6484	NaN
7	33.6264	1.216
7	35.6044	1.22739
7	37.5824	1.23056
7	39.5604	1.22125
7	41.5385	1.20799
7	43.5165	NaN
7	45.4945	NaN
7	47.4725	NaN
7	49.4505	NaN
7	51.4286	NaN
7	53.4066	1.02637
7	55.3846	1.01447
7	57.3626	1.00561
7	59.3407	NaN
7	61.3187	NaN
7	63.2967	0.988305
7	65.2747	0.97578
7	67.2527	0.961901
7	69.2308	0.942932
7	71.2088	0.909118
7	73.1868	0.862728
7	75.1648	0.831868
7	77.1429	0.81585
7	79.1209	0.7856
7	81.0989	0.738351
7	83.0769	0.70729
7	85.0549	0.694744
7	87.033	0.690867
7	89.011	NaN
9	-89.011	NaN
9	-87.033	NaN
9	-85.0549	NaN
9	-83.0769	NaN
9	-81.0989	NaN
9	-79.1209	NaN
9	-77.1429	NaN
9	-75.1648	NaN
9	-73.1868	NaN
9	-71.2088	NaN
9	-69.2308	0.701105
9	-67.2527	0.70755
9	-65.2747	0.715893
9	-63.2967	0.719296
9	-61.3187	0.721412
9	-59.3407	0.72639
9	-57.3626	0.733257
9	-55.3846	0.742751
9	-53.4066	0.768664
9	-51.4286	0.810754
9	-49.4505	0.854833
9	-47.4725	0.900537
9	-45.4945	0.949982
9	-43.5165	1.01969
9	-41.5385	1.08006
9	-39.5604	1.13863
9	-37.5824	1.19949
9	-35.6044	1.24764
9	-33.6264	1.259
9	-31.6484	1.26731
9	-29.6703	1.27408
9	-27.6923	1.2752
9	-25.7143	1.27346
9	-23.7363	1.26957
9	-21.7582	1.27094
9	-19.7802	1.27738
9	-17.8022	1.27459
9	-15.8242	1.27792
9	-13.8462	1.29277
9	-11.8681	1.31008
9	-9.89011	1.31731
9	-7.91209	1.31723
9	-5.93407	1.32263
9	-3.95604	1.34044
9	-1.97802	1.36292
9	0	1.3904
9	1.97802	1.40057
9	3.95604	1.39478
9	5.93407	NaN
9	7.91209	NaN
9	9.89011	NaN
9	11.8681	NaN
9	13.8462	NaN
9	15.8242	NaN
9	17.8022	NaN
9	19.7802	NaN
9	21.7582	NaN
9	23.7363	NaN
9	25.7143	NaN
9	27.6923	NaN
9	29.6703	NaN
9	31.6484	NaN
9	33.6264	1.22113
9	35.6044	1.23232
9	37.5824	1.23038
9	39.5604	1.22116
9	41.5385	NaN
9	43.5165	NaN
9	45.4945	NaN
9	47.4725	NaN
9	49.4505	NaN
9	51.4286	NaN
9	53.4066	NaN
9	55.3846	NaN
9	57.3626	NaN
9	59.3407	NaN
9	61.3187	NaN
9	63.2967	NaN
9	65.2747	0.974548
9	67.2527	0.963031
9	69.2308	0.946955
9	71.2088	0.917229
9	73.1868	0.875453
9	75.1648	0.842515
9	77.1429	0.823373
9	79.1209	0.789387
9	81.0989	0.740069
9	83.0769	0.708198
9	85.0549	0.695108
9	87.033	0.691026
9	89.011	NaN
11	-89.011	NaN
11	-87.033	NaN
11	-85.0549	NaN
11	-83.0769	NaN
11	-81.0989	NaN
11	-79.1209	NaN
11	-77.1429	NaN
11	-75.1648	NaN
11	-73.1868	NaN
11	-71.2088	NaN
11	-69.2308	0.702005
11	-67.2527	0.708493
11	-65.2747	0.716976
11	-63.2967	0.72192
11	-61.3187	0.72342
11	-59.3407	0.72694
11	-57.3626	0.736877
11	-55.3846	0.745104
11	-53.4066	0.766915
11	-51.4286	0.807585
11	-49.4505	0.852597
11	-47.4725	0.901106
11	-45.4945	0.955161
11	-43.5165	1.02991
11	-41.5385	1.09091
11	-39.5604	1.1567
11	-37.5824	1.20927
11	-35.6044	1.24856
11	-33.6264	1.25701
11	-31.6484	1.26047
11	-29.6703	1.25945
11	-27.6923	1.25475
11	-25.7143	1.24758
11	-23.7363	1.23914
11	-21.7582	1.24097
11	-19.7802	1.25326
11	-17.8022	1.25443
11	-15.8242	1.26199
11	-13.8462	1.28652
11	-11.8681	1.31399
11	-9.89011	1.32447
11	-7.91209	1.32338
11	-5.93407	1.32212
11	-3.95604	1.31751
11	-1.97802	NaN
11	0	NaN
11	1.97802	NaN
11	3.95604	NaN
11	5.93407	NaN
11	7.91209	NaN
11	9.89011	NaN
11	11.8681	NaN
11	13.8462	NaN
11	15.8242	NaN
11	17.8022	NaN
11	19.7802	NaN
11	21.7582	NaN
11	23.7363	NaN
11	25.7143	NaN
11	27.6923	NaN
11	29.6703	NaN
11	31.6484	NaN
11	33.6264	1.23433
11	35.6044	1.24139
11	37.5824	1.23387
11	39.5604	1.22462
11	41.5385	NaN
11	43.5165	NaN
11	45.4945	NaN
11	47.4725	NaN
11	49.4505	NaN
11	51.4286	NaN
11	53.4066	NaN
11	55.3846	NaN
11	57.3626	NaN
11	59.3407	NaN
11	61.3187	NaN
11	63.2967	NaN
11	65.2747	0.97333
11	67.2527	0.962233
11	69.2308	0.948942
11	71.2088	0.92311
11	73.1868	0.885008
11	75.1648	0.849971
11	77.1429	0.829387
11	79.1209	0.791323
11	81.0989	0.740759
11	83.0769	0.708988
11	85.0549	0.69546
11	87.033	0.691182
11	89.011	NaN
13	-89.011	NaN
13	-87.033	NaN
13	-85.0549	NaN
13	-83.0769	NaN
13	-81.0989	NaN
13	-79.1209	NaN
13	-77.1429	NaN
13	-75.1648	NaN
13	-73.1868	NaN
13	-71.2088	NaN
13	-69.2308	0.703324
13	-67.2527	0.709568
13	-65.2747	0.716855
13	-63.2967	0.722391
13	-61.3187	0.723706
13	-59.3407	0.72567
13	-57.3626	0.737871
13	-55.3846	0.745723
13	-53.4066	0.762962
13	-51.4286	0.802575
13	-49.4505	0.849069
13	-47.4725	0.898638
13	-45.4945	0.955521
13	-43.5165	1.03885
13	-41.5385	1.10769
13	-39.5604	1.17625
13	-37.5824	1.22284
13	-35.6044	1.25099
13	-33.6264	1.25278
13	-31.6484	1.24579
13	-29.6703	1.23394
13	-27.6923	1.2255
13	-25.7143	1.21939
13	-23.7363	1.21121
13	-21.7582	1.21013
13	-19.7802	NaN
13	-17.8022	NaN
13	-15.8242	NaN
13	-13.8462	NaN
13	-11.8681	1.32375
13	-9.89011	1.32538
13	-7.91209	1.3219
13	-5.93407	NaN
13	-3.95604	NaN
13	-1.97802	NaN
13	0	NaN
13	1.97802	NaN
13	3.95604	NaN
13	5.93407	NaN
13	7.91209	NaN
13	9.89011	NaN
13	11.8681	NaN
13	13.8462	NaN
13	15.8242	NaN
13	17.8022	NaN
13	19.7802	NaN
13	21.7582	NaN
13	23.7363	NaN
13	25.7143	NaN
13	27.6923	NaN
13	29.6703	NaN
13	31.6484	NaN
13	33.6264	1.26263
13	35.6044	1.25312
13	37.5824	1.23702
13	39.5604	1.22747
13	41.5385	NaN
13	43.5165	NaN
13	45.4945	NaN
13	47.4725	NaN
13	49.4505	NaN
13	51.4286	NaN
13	53.4066	NaN
13	55.3846	NaN
13	57.3626	NaN
13	59.3407	NaN
13	61.3187	NaN
13	63.2967	NaN
13	65.2747	NaN
13	67.2527	0.960384
13	69.2308	0.949179
13	71.2088	0.926758
13	73.1868	0.891133
13	75.1648	0.85368
13	77.1429	0.834228
13	79.1209	NaN
13	81.0989	0.740261
13	83.0769	0.709662
13	85.0549	0.695801
13	87.033	0.691334
13	89.011	NaN
15	-89.011	NaN
15	-87.033	NaN
15	-85.0549	NaN
15	-83.0769	NaN
15	-81.0989	NaN
15	-79.1209	NaN
15	-77.1429	NaN
15	-75.1648	NaN
15	-73.1868	NaN
15	-71.2088	NaN
15	-69.2308	0.704679
15	-67.2527	0.710518
15	-65.2747	0.716402
15	-63.2967	0.721254
15	-61.3187	0.723402
15	-59.3407	0.724777
15	-57.3626	0.737672
15	-55.3846	0.745535
15	-53.4066	0.760404
15	-51.4286	0.799029
15	-49.4505	0.847083
15	-47.4725	0.89802
15	-45.4945	0.959574
15	-43.5165	1.04713
15	-41.5385	1.12111
15	-39.5604	1.19386
15	-37.5824	1.23163
15	-35.6044	1.25033
15	-33.6264	1.24015
15	-31.6484	1.21877
15	-29.6703	1.19236
15	-27.6923	1.18878
15	-25.7143	NaN
15	-23.7363	NaN
15	-21.7582	NaN
15	-19.7802	NaN
15	-17.8022	NaN
15	-15.8242	NaN
15	-13.8462	NaN
15	-11.8681	NaN
15	-9.89011	NaN
15	-7.91209	NaN
15	-5.93407	NaN
15	-3.95604	NaN
15	-1.97802	NaN
15	0	NaN
15	1.97802	NaN
15	3.95604	NaN
15	5.93407	NaN
15	7.91209	NaN
15	9.89011	NaN
15	11.8681	NaN
15	13.8462	NaN
15	15.8242	NaN
15	17.8022	NaN
15	19.7802	NaN
15	21.7582	NaN
15	23.7363	NaN
15	25.7143	NaN
15	27.6923	NaN
15	29.6703	NaN
15	31.6484	NaN
15	33.6264	1.29143
15	35.6044	1.27
15	37.5824	NaN
15	39.5604	NaN
15	41.5385	NaN
15	43.5165	NaN
15	45.4945	NaN
15	47.4725	NaN
15	49.4505	NaN
15	51.4286	NaN
15	53.4066	NaN
15	55.3846	NaN
15	57.3626	NaN
15	59.3407	NaN
15	61.3187	NaN
15	63.2967	NaN
15	65.2747	NaN
15	67.2527	NaN
15	69.2308	0.947953
15	71.2088	0.927934
15	73.1868	0.893917
15	75.1648	0.853511
15	77.1429	0.836439
15	79.1209	NaN
15	81.0989	0.739716
15	83.0769	0.710238
15	85.0549	0.696132
15	87.033	0.691482
15	89.011	NaN
17	-89.011	NaN
17	-87.033	NaN
17	-85.0549	NaN
17	-83.0769	NaN
17	-81.0989	NaN
17	-79.1209	NaN
17	-77.1429	NaN
17	-75.1648	NaN
17	-73.1868	NaN
17	-71.2088	NaN
17	-69.2308	0.705836
17	-67.2527	0.711205
17	-65.2747	0.716124
17	-63.2967	0.719947
17	-61.3187	0.723695
17	-59.3407	0.725851
17	-57.3626	0.737055
17	-55.3846	0.745964
17	-53.4066	0.761063
17	-51.4286	0.79857
17	-49.4505	0.84716
17	-47.4725	0.900895
17	-45.4945	0.96496
17	-43.5165	1.05606
17	-41.5385	1.13104
17	-39.5604	1.2071
17	-37.5824	1.23598
17	-35.6044	1.24441
17	-33.6264	1.2223
17	-31.6484	1.18557
17	-29.6703	1.14778
17	-27.6923	NaN
17	-25.7143	NaN
17	-23.7363	NaN
17	-21.7582	NaN
17	-19.7802	NaN
17	-17.8022	NaN
17	-15.8242	NaN
17	-13.8462	NaN
17	-11.8681	NaN
17	-9.89011	NaN
17	-7.91209	NaN
17	-5.93407	NaN
17	-3.95604	NaN
17	-1.97802	NaN
17	0	NaN
17	1.97802	NaN
17	3.95604	NaN
17	5.93407	NaN
17	7.91209	NaN
17	9.89011	NaN
17	11.8681	NaN
17	13.8462	NaN
17	15.8242	NaN
17	17.8022	NaN
17	19.7802	NaN
17	21.7582	NaN
17	23.7363	NaN
17	25.7143	NaN
17	27.6923	NaN
17	29.6703	NaN
17	31.6484	1.3283
17	33.6264	1.30482
17	35.6044	1.27375
17	37.5824	1.2485
17	39.5604	1.22298
17	41.5385	1.2045
17	43.5165	NaN
17	45.4945	NaN
17	47.4725	NaN
17	49.4505	NaN
17	51.4286	NaN
17	53.4066	NaN
17	55.3846	NaN
17	57.3626	NaN
17	59.3407	NaN
17	61.3187	NaN
17	63.2967	NaN
17	65.2747	NaN
17	67.2527	NaN
17	69.2308	0.946952
17	71.2088	0.926504
17	73.1868	0.893718
17	75.1648	0.849821
17	77.1429	NaN
17	79.1209	NaN
17	81.0989	0.739086
17	83.0769	0.710736
17	85.0549	0.696454
17	87.033	0.691626
17	89.011	NaN
19	-89.011	NaN
19	-87.033	NaN
19	-85.0549	NaN
19	-83.0769	NaN
19	-81.0989	NaN
19	-79.1209	NaN
19	-77.1429	NaN
19	-75.1648	NaN
19	-73.1868	NaN
19	-71.2088	NaN
19	-69.2308	0.706507
19	-67.2527	0.711186
19	-65.2747	0.715639
19	-63.2967	0.71908
19	-61.3187	0.724491
19	-59.3407	0.728294
19	-57.3626	0.73785
19	-55.3846	0.748861
19	-53.4066	0.763906
19	-51.4286	0.799545
19	-49.4505	0.848128
19	-47.4725	0.904235
19	-45.4945	0.969949
19	-43.5165	1.06165
19	-41.5385	1.13781
19	-39.5604	1.21433
19	-37.5824	1.24772
19	-35.6044	1.24432
19	-33.6264	NaN
19	-31.6484	NaN
19	-29.6703	NaN
19	-27.6923	NaN
19	-25.7143	NaN
19	-23.7363	NaN
19	-21.7582	NaN
19	-19.7802	NaN
19	-17.8022	NaN
19	-15.8242	NaN
19	-13.8462	NaN
19	-11.8681	NaN
19	-9.89011	NaN
19	-7.91209	NaN
19	-5.93407	NaN
19	-3.95604	NaN
19	-1.97802	NaN
19	0	NaN
19	1.97802	NaN
19	3.95604	NaN
19	5.93407	NaN
19	7.91209	NaN
19	9.89011	NaN
19	11.8681	NaN
19	13.8462	NaN
19	15.8242	NaN
19	17.8022	NaN
19	19.7802	NaN
19	21.7582	NaN
19	23.7363	NaN
19	25.7143	NaN
19	27.6923	NaN
19	29.6703	NaN
19	31.6484	1.32522
19	33.6264	1.30284
19	35.6044	1.27293
19	37.5824	1.25112
19	39.5604	1.2241
19	41.5385	1.20547
19	43.5165	NaN
19	45.4945	NaN
19	47.4725	NaN
19	49.4505	NaN
19	51.4286	NaN
19	53.4066	NaN
19	55.3846	NaN
19	57.3626	NaN
19	59.3407	NaN
19	61.3187	NaN
19	63.2967	NaN
19	65.2747	NaN
19	67.2527	NaN
19	69.2308	NaN
19	71.2088	0.922324
19	73.1868	0.891353
19	75.1648	0.842426
19	77.1429	0.782688
19	79.1209	0.751014
19	81.0989	0.738418
19	83.0769	0.711177
19	85.0549	0.696766
19	87.033	0.691766
19	89.011	NaN
21	-89.011	NaN
21	-87.033	NaN
21	-85.0549	NaN
21	-83.0769	NaN
21	-81.0989	NaN
21	-79.1209	NaN
21	-77.1429	NaN
21	-75.1648	NaN
21	-73.1868	NaN
21	-71.2088	NaN
21	-69.2308	0.706618
21	-67.2527	0.710719
21	-65.2747	0.714904
21	-63.2967	0.718236
21	-61.3187	0.724797
21	-59.3407	0.731591
21	-57.3626	0.740696
21	-55.3846	0.753964
21	-53.4066	0.768002
21	-51.4286	0.80063
21	-49.4505	0.84963
21	-47.4725	0.904766
21	-45.4945	0.973022
21	-43.5165	1.07
21	-41.5385	1.15093
21	-39.5604	1.23469
21	-37.5824	1.26799
21	-35.6044	1.25234
21	-33.6264	NaN
21	-31.6484	NaN
21	-29.6703	NaN
21	-27.6923	NaN
21	-25.7143	NaN
21	-23.7363	NaN
21	-21.7582	NaN
21	-19.7802	NaN
21	-17.8022	NaN
21	-15.8242	NaN
21	-13.8462	NaN
21	-11.8681	NaN
21	-9.89011	NaN
21	-7.91209	NaN
21	-5.93407	NaN
21	-3.95604	NaN
21	-1.97802	NaN
21	0	NaN
21	1.97802	NaN
21	3.95604	NaN
21	5.93407	NaN
21	7.91209	NaN
21	9.89011	NaN
21	11.8681	NaN
21	13.8462	NaN
21	15.8242	NaN
21	17.8022	NaN
21	19.7802	NaN
21	21.7582	NaN
21	23.7363	NaN
21	25.7143	NaN
21	27.6923	NaN
21	29.6703	NaN
21	31.6484	NaN
21	33.6264	1.28914
21	35.6044	1.27191
21	37.5824	1.25862
21	39.5604	NaN
21	41.5385	NaN
21	43.5165	NaN
21	45.4945	NaN
21	47.4725	NaN
21	49.4505	NaN
21	51.4286	NaN
21	53.4066	NaN
21	55.3846	NaN
21	57.3626	NaN
21	59.3407	NaN
21	61.3187	NaN
21	63.2967	NaN
21	65.2747	NaN
21	67.2527	NaN
21	69.2308	NaN
21	71.2088	0.917408
21	73.1868	0.887828
21	75.1648	0.836107
21	77.1429	0.781466
21	79.1209	0.750303
21	81.0989	0.737521
21	83.0769	0.711574
21	85.0549	0.697068
21	87.033	0.691902
21	89.011	NaN
23	-89.011	NaN
23	-87.033	NaN
23	-85.0549	NaN
23	-83.0769	NaN
23	-81.0989	NaN
23	-79.1209	NaN
23	-77.1429	NaN
23	-75.1648	NaN
23	-73.1868	NaN
23	-71.2088	NaN
23	-69.2308	0.706354
23	-67.2527	0.710537
23	-65.2747	0.714481
23	-63.2967	0.717572
23	-61.3187	0.724435
23	-59.3407	0.733303
23	-57.3626	0.743502
23	-55.3846	0.759329
23	-53.4066	0.772665
23	-51.4286	0.803624
23	-49.4505	0.854058
23	-47.4725	0.910263
23	-45.4945	0.980692
23	-43.5165	1.07503
23	-41.5385	1.15845
23	-39.5604	1.24132
23	-37.5824	1.28091
23	-35.6044	1.28169
23	-33.6264	NaN
23	-31.6484	NaN
23	-29.6703	NaN
23	-27.6923	NaN
23	-25.7143	NaN
23	-23.7363	NaN
23	-21.7582	NaN
23	-19.7802	NaN
23	-17.8022	NaN
23	-15.8242	NaN
23	-13.8462	NaN
23	-11.8681	NaN
23	-9.89011	NaN
23	-7.91209	NaN
23	-5.93407	NaN
23	-3.95604	NaN
23	-1.97802	NaN
23	0	NaN
23	1.97802	NaN
23	3.95604	NaN
23	5.93407	NaN
23	7.91209	NaN
23	9.89011	NaN
23	11.8681	NaN
23	13.8462	NaN
23	15.8242	NaN
23	17.8022	NaN
23	19.7802	NaN
23	21.7582	NaN
23	23.7363	NaN
23	25.7143	NaN
23	27.6923	NaN
23	29.6703	NaN
23	31.6484	NaN
23	33.6264	1.28299
23	35.6044	1.27247
23	37.5824	NaN
23	39.5604	NaN
23	41.5385	NaN
23	43.5165	NaN
23	45.4945	NaN
23	47.4725	NaN
23	49.4505	NaN
23	51.4286	NaN
23	53.4066	NaN
23	55.3846	NaN
23	57.3626	NaN
23	59.3407	NaN
23	61.3187	NaN
23	63.2967	NaN
23	65.2747	NaN
23	67.2527	NaN
23	69.2308	NaN
23	71.2088	0.911797
23	73.1868	0.883597
23	75.1648	0.830865
23	77.1429	0.779314
23	79.1209	0.749046
23	81.0989	0.736521
23	83.0769	0.711943
23	85.0549	0.697362
23	87.033	0.692033
23	89.011	NaN
25	-89.011	NaN
25	-87.033	NaN
25	-85.0549	NaN
25	-83.0769	NaN
25	-81.0989	NaN
25	-79.1209	NaN
25	-77.1429	NaN
25	-75.1648	NaN
25	-73.1868	NaN
25	-71.2088	NaN
25	-69.2308	0.705983
25	-67.2527	0.710768
25	-65.2747	0.714475
25	-63.2967	0.717422
25	-61.3187	0.724264
25	-59.3407	0.734415
25	-57.3626	0.748799
25	-55.3846	0.76617
25	-53.4066	0.779933
25	-51.4286	0.809073
25	-49.4505	0.86128
25	-47.4725	0.918675
25	-45.4945	0.988221
25	-43.5165	1.07752
25	-41.5385	1.15648
25	-39.5604	1.22863
25	-37.5824	1.27851
25	-35.6044	1.30351
25	-33.6264	NaN
25	-31.6484	NaN
25	-29.6703	NaN
25	-27.6923	NaN
25	-25.7143	NaN
25	-23.7363	NaN
25	-21.7582	NaN
25	-19.7802	NaN
25	-17.8022	NaN
25	-15.8242	NaN
25	-13.8462	NaN
25	-11.8681	NaN
25	-9.89011	NaN
25	-7.91209	NaN
25	-5.93407	NaN
25	-3.95604	NaN
25	-1.97802	NaN
25	0	NaN
25	1.97802	NaN
25	3.95604	NaN
25	5.93407	NaN
25	7.91209	NaN
25	9.89011	NaN
25	11.8681	NaN
25	13.8462	NaN
25	15.8242	NaN
25	17.8022	NaN
25	19.7802	NaN
25	21.7582	NaN
25	23.7363	NaN
25	25.7143	NaN
25	27.6923	NaN
25	29.6703	NaN
25	31.6484	NaN
25	33.6264	1.28286
25	35.6044	1.27193
25	37.5824	1.26441
25	39.5604	NaN
25	41.5385	NaN
25	43.5165	NaN
25	45.4945	NaN
25	47.4725	NaN
25	49.4505	NaN
25	51.4286	NaN
25	53.4066	NaN
25	55.3846	NaN
25	57.3626	NaN
25	59.3407	NaN
25	61.3187	NaN
25	63.2967	NaN
25	65.2747	NaN
25	67.2527	NaN
25	69.2308	NaN
25	71.2088	0.905494
25	73.1868	0.878738
25	75.1648	0.826571
25	77.1429	0.776596
25	79.1209	0.747471
25	81.0989	0.735515
25	83.0769	0.712289
25	85.0549	0.697645
25	87.033	0.692159
25	89.011	NaN
27	-89.011	NaN
27	-87.033	NaN
27	-85.0549	NaN
27	-83.0769	NaN
27	-81.0989	NaN
27	-79.1209	NaN
27	-77.1429	NaN
27	-75.1648	NaN
27	-73.1868	NaN
27	-71.2088	NaN
27	-69.2308	0.70578
27	-67.2527	0.711147
27	-65.2747	0.714355
27	-63.2967	0.717405
27	-61.3187	0.724556
27	-59.3407	0.736651
27	-57.3626	0.755891
27	-55.3846	0.773741
27	-53.4066	0.787866
27	-51.4286	0.817303
27	-49.4505	0.871217
27	-47.4725	0.929914
27	-45.4945	1.0024
27	-43.5165	1.08517
27	-41.5385	1.15726
27	-39.5604	1.22492
27	-37.5824	1.27426
27	-35.6044	1.31535
27	-33.6264	1.33234
27	-31.6484	NaN
27	-29.6703	NaN
27	-27.6923	NaN
27	-25.7143	NaN
27	-23.7363	NaN
27	-21.7582	NaN
27	-19.7802	NaN
27	-17.8022	NaN
27	-15.8242	NaN
27	-13.8462	NaN
27	-11.8681	NaN
27	-9.89011	NaN
27	-7.91209	NaN
27	-5.93407	NaN
27	-3.95604	NaN
27	-1.97802	NaN
27	0	NaN
27	1.97802	NaN
27	3.95604	NaN
27	5.93407	NaN
27	7.91209	NaN
27	9.89011	NaN
27	11.8681	NaN
27	13.8462	NaN
27	15.8242	NaN
27	17.8022	NaN
27	19.7802	NaN
27	21.7582	NaN
27	23.7363	NaN
27	25.7143	NaN
27	27.6923	NaN
27	29.6703	NaN
27	31.6484	1.30729
27	33.6264	1.29089
27	35.6044	1.27551
27	37.5824	1.267
27	39.5604	NaN
27	41.5385	NaN
27	43.5165	NaN
27	45.4945	NaN
27	47.4725	NaN
27	49.4505	NaN
27	51.4286	NaN
27	53.4066	NaN
27	55.3846	NaN
27	57.3626	NaN
27	59.3407	NaN
27	61.3187	NaN
27	63.2967	NaN
27	65.2747	NaN
27	67.2527	NaN
27	69.2308	NaN
27	71.2088	0.898527
27	73.1868	0.873227
27	75.1648	0.82292
27	77.1429	0.773754
27	79.1209	0.7458
27	81.0989	0.734548
27	83.0769	0.712612
27	85.0549	0.697916
27	87.033	0.69228
27	89.011	NaN
29	-89.011	NaN
29	-87.033	NaN
29	-85.0549	NaN
29	-83.0769	NaN
29	-81.0989	NaN
29	-79.1209	NaN
29	-77.1429	NaN
29	-75.1648	NaN
29	-73.1868	NaN
29	-71.2088	NaN
29	-69.2308	0.705634
29	-67.2527	0.71122
29	-65.2747	0.713514
29	-63.2967	0.717295
29	-61.3187	0.725663
29	-59.3407	0.739379
29	-57.3626	0.76174
29	-55.3846	0.779648
29	-53.4066	0.796926
29	-51.4286	0.82861
29	-49.4505	0.886145
29	-47.4725	0.945118
29	-45.4945	1.01336
29	-43.5165	1.08644
29	-41.5385	1.1599
29	-39.5604	1.23246
29	-37.5824	1.2819
29	-35.6044	1.32567
29	-33.6264	1.35099
29	-31.6484	NaN
29	-29.6703	NaN
29	-27.6923	NaN
29	-25.7143	NaN
29	-23.7363	NaN
29	-21.7582	NaN
29	-19.7802	NaN
29	-17.8022	NaN
29	-15.8242	NaN
29	-13.8462	NaN
29	-11.8681	NaN
29	-9.89011	NaN
29	-7.91209	NaN
29	-5.93407	NaN
29	-3.95604	NaN
29	-1.97802	NaN
29	0	NaN
29	1.97802	NaN
29	3.95604	NaN
29	5.93407	NaN
29	7.91209	NaN
29	9.89011	NaN
29	11.8681	NaN
29	13.8462	NaN
29	15.8242	NaN
29	17.8022	NaN
29	19.7802	NaN
29	21.7582	NaN
29	23.7363	NaN
29	25.7143	NaN
29	27.6923	NaN
29	29.6703	NaN
29	31.6484	1.30936
29	33.6264	1.29404
29	35.6044	1.27875
29	37.5824	NaN
29	39.5604	NaN
29	41.5385	NaN
29	43.5165	NaN
29	45.4945	NaN
29	47.4725	NaN
29	49.4505	NaN
29	51.4286	NaN
29	53.4066	NaN
29	55.3846	NaN
29	57.3626	NaN
29	59.3407	NaN
29	61.3187	NaN
29	63.2967	NaN
29	65.2747	NaN
29	67.2527	NaN
29	69.2308	NaN
29	71.2088	0.890821
29	73.1868	0.866919
29	75.1648	0.819368
29	77.1429	0.771067
29	79.1209	0.744196
29	81.0989	0.733621
29	83.0769	0.712902
29	85.0549	0.698172
29	87.033	0.692396
29	89.011	NaN
31	-89.011	NaN
31	-87.033	NaN
31	-85.0549	NaN
31	-83.0769	NaN
31	-81.0989	NaN
31	-79.1209	NaN
31	-77.1429	NaN
31	-75.1648	NaN
31	-73.1868	NaN
31	-71.2088	NaN
31	-69.2308	0.705555
31	-67.2527	0.711616
31	-65.2747	0.712356
31	-63.2967	0.717403
31	-61.3187	0.727051
31	-59.3407	0.740887
31	-57.3626	0.763218
31	-55.3846	0.783369
31	-53.4066	0.806409
31	-51.4286	0.836644
31	-49.4505	0.892238
31	-47.4725	0.949141
31	-45.4945	1.00759
31	-43.5165	1.07681
31	-41.5385	1.15501
31	-39.5604	1.23359
31	-37.5824	1.29042
31	-35.6044	1.33133
31	-33.6264	1.36367
31	-31.6484	1.38935
31	-29.6703	NaN
31	-27.6923	NaN
31	-25.7143	NaN
31	-23.7363	NaN
31	-21.7582	NaN
31	-19.7802	NaN
31	-17.8022	NaN
31	-15.8242	NaN
31	-13.8462	NaN
31	-11.8681	NaN
31	-9.89011	NaN
31	-7.91209	NaN
31	-5.93407	NaN
31	-3.95604	NaN
31	-1.97802	NaN
31	0	NaN
31	1.97802	NaN
31	3.95604	NaN
31	5.93407	NaN
31	7.91209	NaN
31	9.89011	NaN
31	11.8681	NaN
31	13.8462	NaN
31	15.8242	NaN
31	17.8022	NaN
31	19.7802	NaN
31	21.7582	NaN
31	23.7363	NaN
31	25.7143	NaN
31	27.6923	NaN
31	29.6703	NaN
31	31.6484	1.31335
31	33.6264	1.29855
31	35.6044	1.285
31	37.5824	NaN
31	39.5604	NaN
31	41.5385	NaN
31	43.5165	NaN
31	45.4945	NaN
31	47.4725	NaN
31	49.4505	NaN
31	51.4286	NaN
31	53.4066	NaN
31	55.3846	NaN
31	57.3626	NaN
31	59.3407	NaN
31	61.3187	NaN
31	63.2967	NaN
31	65.2747	NaN
31	67.2527	NaN
31	69.2308	NaN
31	71.2088	0.882242
31	73.1868	0.859691
31	75.1648	0.81539
31	77.1429	0.768592
31	79.1209	0.742743
31	81.0989	0.732707
31	83.0769	0.713142
31	85.0549	0.698411
31	87.033	0.692505
31	89.011	NaN
33	-89.011	NaN
33	-87.033	NaN
33	-85.0549	NaN
33	-83.0769	NaN
33	-81.0989	NaN
33	-79.1209	NaN
33	-77.1429	NaN
33	-75.1648	NaN
33	-73.1868	NaN
33	-71.2088	NaN
33	-69.2308	NaN
33	-67.2527	0.71332
33	-65.2747	0.711836
33	-63.2967	0.717153
33	-61.3187	0.726993
33	-59.3407	0.740323
33	-57.3626	0.760685
33	-55.3846	0.783269
33	-53.4066	0.81073
33	-51.4286	0.836392
33	-49.4505	0.879863
33	-47.4725	0.932357
33	-45.4945	0.983535
33	-43.5165	1.0567
33	-41.5385	1.14165
33	-39.5604	1.22249
33	-37.5824	1.29084
33	-35.6044	1.3295
33	-33.6264	1.3606
33	-31.6484	1.38936
33	-29.6703	1.4159
33	-27.6923	1.42988
33	-25.7143	1.43702
33	-23.7363	NaN
33	-21.7582	NaN
33	-19.7802	NaN
33	-17.8022	NaN
33	-15.8242	NaN
33	-13.8462	NaN
33	-11.8681	NaN
33	-9.89011	NaN
33	-7.91209	NaN
33	-5.93407	NaN
33	-3.95604	NaN
33	-1.97802	NaN
33	0	NaN
33	1.97802	NaN
33	3.95604	NaN
33	5.93407	NaN
33	7.91209	NaN
33	9.89011	NaN
33	11.8681	NaN
33	13.8462	NaN
33	15.8242	NaN
33	17.8022	NaN
33	19.7802	NaN
33	21.7582	NaN
33	23.7363	NaN
33	25.7143	NaN
33	27.6923	NaN
33	29.6703	NaN
33	31.6484	1.31895
33	33.6264	1.30767
33	35.6044	1.29454
33	37.5824	NaN
33	39.5604	NaN
33	41.5385	NaN
33	43.5165	NaN
33	45.4945	NaN
33	47.4725	NaN
33	49.4505	NaN
33	51.4286	NaN
33	53.4066	NaN
33	55.3846	NaN
33	57.3626	NaN
33	59.3407	NaN
33	61.3187	NaN
33	63.2967	NaN
33	65.2747	NaN
33	67.2527	NaN
33	69.2308	NaN
33	71.2088	0.872871
33	73.1868	0.851583
33	75.1648	0.810778
33	77.1429	0.76628
33	79.1209	0.741462
33	81.0989	0.731768
33	83.0769	0.713309
33	85.0549	0.698628
33	87.033	0.692608
33	89.011	NaN
35	-89.011	NaN
35	-87.033	NaN
35	-85.0549	NaN
35	-83.0769	NaN
35	-81.0989	NaN
35	-79.1209	NaN
35	-77.1429	NaN
35	-75.1648	NaN
35	-73.1868	NaN
35	-71.2088	NaN
35	-69.2308	0.721199
35	-67.2527	0.715608
35	-65.2747	0.712848
35	-63.2967	0.717189
35	-61.3187	0.725631
35	-59.3407	0.738507
35	-57.3626	0.756873
35	-55.3846	0.780599
35	-53.4066	0.811941
35	-51.4286	0.83359
35	-49.4505	0.866776
35	-47.4725	0.91946
35	-45.4945	0.969602
35	-43.5165	1.03652
35	-41.5385	1.12707
35	-39.5604	1.21742
35	-37.5824	1.28406
35	-35.6044	1.32119
35	-33.6264	1.35061
35	-31.6484	1.38248
35	-29.6703	1.41166
35	-27.6923	1.42931
35	-25.7143	1.44012
35	-23.7363	NaN
35	-21.7582	NaN
35	-19.7802	NaN
35	-17.8022	NaN
35	-15.8242	NaN
35	-13.8462	NaN
35	-11.8681	NaN
35	-9.89011	NaN
35	-7.91209	NaN
35	-5.93407	NaN
35	-3.95604	NaN
35	-1.97802	NaN
35	0	NaN
35	1.97802	NaN
35	3.95604	NaN
35	5.93407	NaN
35	7.91209	NaN
35	9.89011	NaN
35	11.8681	NaN
35	13.8462	NaN
35	15.8242	NaN
35	17.8022	NaN
35	19.7802	NaN
35	21.7582	NaN
35	23.7363	NaN
35	25.7143	NaN
35	27.6923	NaN
35	29.6703	NaN
35	31.6484	NaN
35	33.6264	1.31245
35	35.6044	1.30434
35	37.5824	NaN
35	39.5604	NaN
35	41.5385	NaN
35	43.5165	NaN
35	45.4945	NaN
35	47.4725	NaN
35	49.4505	NaN
35	51.4286	NaN
35	53.4066	NaN
35	55.3846	NaN
35	57.3626	NaN
35	59.3407	NaN
35	61.3187	NaN
35	63.2967	NaN
35	65.2747	NaN
35	67.2527	NaN
35	69.2308	0.858225
35	71.2088	0.863059
35	73.1868	0.842884
35	75.1648	0.80566
35	77.1429	0.764101
35	79.1209	0.740326
35	81.0989	0.730764
35	83.0769	0.713378
35	85.0549	0.69882
35	87.033	0.692704
35	89.011	NaN
37	-89.011	NaN
37	-87.033	NaN
37	-85.0549	NaN
37	-83.0769	NaN
37	-81.0989	NaN
37	-79.1209	NaN
37	-77.1429	NaN
37	-75.1648	NaN
37	-73.1868	NaN
37	-71.2088	NaN
37	-69.2308	0.721712
37	-67.2527	0.717775
37	-65.2747	0.715187
37	-63.2967	0.717549
37	-61.3187	0.723419
37	-59.3407	0.736131
37	-57.3626	0.753726
37	-55.3846	0.776597
37	-53.4066	0.810661
37	-51.4286	0.830526
37	-49.4505	0.859486
37	-47.4725	0.910319
37	-45.4945	0.96152
37	-43.5165	1.02345
37	-41.5385	1.1167
37	-39.5604	1.21224
37	-37.5824	1.27252
37	-35.6044	1.31103
37	-33.6264	1.34264
37	-31.6484	1.37949
37	-29.6703	1.40818
37	-27.6923	1.42796
37	-25.7143	1.44319
37	-23.7363	1.4609
37	-21.7582	1.4721
37	-19.7802	1.478
37	-17.8022	NaN
37	-15.8242	NaN
37	-13.8462	NaN
37	-11.8681	NaN
37	-9.89011	NaN
37	-7.91209	NaN
37	-5.93407	NaN
37	-3.95604	NaN
37	-1.97802	NaN
37	0	NaN
37	1.97802	NaN
37	3.95604	NaN
37	5.93407	NaN
37	7.91209	NaN
37	9.89011	NaN
37	11.8681	NaN
37	13.8462	NaN
37	15.8242	NaN
37	17.8022	NaN
37	19.7802	NaN
37	21.7582	NaN
37	23.7363	NaN
37	25.7143	NaN
37	27.6923	NaN
37	29.6703	NaN
37	31.6484	NaN
37	33.6264	NaN
37	35.6044	NaN
37	37.5824	NaN
37	39.5604	NaN
37	41.5385	NaN
37	43.5165	NaN
37	45.4945	NaN
37	47.4725	NaN
37	49.4505	NaN
37	51.4286	NaN
37	53.4066	NaN
37	55.3846	NaN
37	57.3626	NaN
37	59.3407	NaN
37	61.3187	NaN
37	63.2967	NaN
37	65.2747	NaN
37	67.2527	NaN
37	69.2308	0.854676
37	71.2088	0.853657
37	73.1868	0.834203
37	75.1648	0.800487
37	77.1429	0.762043
37	79.1209	0.739296
37	81.0989	0.729675
37	83.0769	0.713329
37	85.0549	0.69898
37	87.033	0.692792
37	89.011	NaN
39	-89.011	NaN
39	-87.033	NaN
39	-85.0549	NaN
39	-83.0769	NaN
39	-81.0989	NaN
39	-79.1209	NaN
39	-77.1429	NaN
39	-75.1648	NaN
39	-73.1868	NaN
39	-71.2088	NaN
39	-69.2308	0.722261
39	-67.2527	0.719768
39	-65.2747	0.717981
39	-63.2967	0.718273
39	-61.3187	0.721857
39	-59.3407	0.734543
39	-57.3626	0.751047
39	-55.3846	0.77233
39	-53.4066	0.806972
39	-51.4286	0.82894
39	-49.4505	0.85113
39	-47.4725	0.900086
39	-45.4945	0.956059
39	-43.5165	1.01745
39	-41.5385	1.11335
39	-39.5604	1.20225
39	-37.5824	1.25773
39	-35.6044	1.29847
39	-33.6264	1.33451
39	-31.6484	1.37093
39	-29.6703	1.40234
39	-27.6923	1.42373
39	-25.7143	1.43544
39	-23.7363	1.45498
39	-21.7582	1.47076
39	-19.7802	1.48629
39	-17.8022	1.49871
39	-15.8242	NaN
39	-13.8462	NaN
39	-11.8681	NaN
39	-9.89011	NaN
39	-7.91209	NaN
39	-5.93407	NaN
39	-3.95604	NaN
39	-1.97802	NaN
39	0	NaN
39	1.97802	NaN
39	3.95604	NaN
39	5.93407	NaN
39	7.91209	NaN
39	9.89011	NaN
39	11.8681	NaN
39	13.8462	NaN
39	15.8242	NaN
39	17.8022	NaN
39	19.7802	NaN
39	21.7582	NaN
39	23.7363	NaN
39	25.7143	NaN
39	27.6923	NaN
39	29.6703	NaN
39	31.6484	NaN
39	33.6264	NaN
39	35.6044	NaN
39	37.5824	NaN
39	39.5604	NaN
39	41.5385	NaN
39	43.5165	NaN
39	45.4945	NaN
39	47.4725	NaN
39	49.4505	NaN
39	51.4286	NaN
39	53.4066	NaN
39	55.3846	NaN
39	57.3626	NaN
39	59.3407	NaN
39	61.3187	NaN
39	63.2967	NaN
39	65.2747	NaN
39	67.2527	NaN
39	69.2308	0.84707
39	71.2088	0.845004
39	73.1868	0.826366
39	75.1648	0.795715
39	77.1429	0.760105
39	79.1209	0.738331
39	81.0989	0.728508
39	83.0769	0.713154
39	85.0549	0.699106
39	87.033	0.692871
39	89.011	NaN
41	-89.011	NaN
41	-87.033	NaN
41	-85.0549	NaN
41	-83.0769	NaN
41	-81.0989	NaN
41	-79.1209	NaN
41	-77.1429	NaN
41	-75.1648	NaN
41	-73.1868	NaN
41	-71.2088	NaN
41	-69.2308	NaN
41	-67.2527	0.720888
41	-65.2747	0.720281
41	-63.2967	0.719467
41	-61.3187	0.721578
41	-59.3407	0.734427
41	-57.3626	0.749683
41	-55.3846	0.768077
41	-53.4066	0.799951
41	-51.4286	0.825899
41	-49.4505	0.846966
41	-47.4725	0.89202
41	-45.4945	0.951877
41	-43.5165	1.01831
41	-41.5385	1.119
41	-39.5604	1.21348
41	-37.5824	1.26405
41	-35.6044	1.29622
41	-33.6264	1.32802
41	-31.6484	1.35864
41	-29.6703	1.3959
41	-27.6923	1.42282
41	-25.7143	1.43746
41	-23.7363	1.4554
41	-21.7582	1.46964
41	-19.7802	1.48714
41	-17.8022	1.50144
41	-15.8242	1.51218
41	-13.8462	1.52554
41	-11.8681	1.5285
41	-9.89011	1.51399
41	-7.91209	1.50009
41	-5.93407	1.49306
41	-3.95604	1.5
41	-1.97802	NaN
41	0	NaN
41	1.97802	NaN
41	3.95604	NaN
41	5.93407	NaN
41	7.91209	NaN
41	9.89011	NaN
41	11.8681	NaN
41	13.8462	NaN
41	15.8242	NaN
41	17.8022	NaN
41	19.7802	NaN
41	21.7582	NaN
41	23.7363	NaN
41	25.7143	NaN
41	27.6923	NaN
41	29.6703	NaN
41	31.6484	NaN
41	33.6264	NaN
41	35.6044	NaN
41	37.5824	NaN
41	39.5604	NaN
41	41.5385	NaN
41	43.5165	NaN
41	45.4945	NaN
41	47.4725	NaN
41	49.4505	NaN
41	51.4286	NaN
41	53.4066	NaN
41	55.3846	NaN
41	57.3626	NaN
41	59.3407	NaN
41	61.3187	NaN
41	63.2967	NaN
41	65.2747	NaN
41	67.2527	NaN
41	69.2308	0.839153
41	71.2088	0.837446
41	73.1868	0.820102
41	75.1648	0.791678
41	77.1429	0.758306
41	79.1209	0.737409
41	81.0989	0.727294
41	83.0769	0.71286
41	85.0549	0.699194
41	87.033	0.692942
41	89.011	NaN
43	-89.011	NaN
43	-87.033	NaN
43	-85.0549	NaN
43	-83.0769	NaN
43	-81.0989	NaN
43	-79.1209	NaN
43	-77.1429	NaN
43	-75.1648	NaN
43	-73.1868	NaN
43	-71.2088	NaN
43	-69.2308	NaN
43	-67.2527	0.720823
43	-65.2747	0.721421
43	-63.2967	0.720736
43	-61.3187	0.722167
43	-59.3407	0.735989
43	-57.3626	0.752233
43	-55.3846	0.765924
43	-53.4066	0.791864
43	-51.4286	0.820678
43	-49.4505	0.844709
43	-47.4725	0.885774
43	-45.4945	0.943101
43	-43.5165	1.01065
43	-41.5385	1.12298
43	-39.5604	1.22381
43	-37.5824	1.27275
43	-35.6044	1.29784
43	-33.6264	1.32322
43	-31.6484	1.34875
43	-29.6703	1.3856
43	-27.6923	1.42308
43	-25.7143	1.44338
43	-23.7363	1.4607
43	-21.7582	1.46951
43	-19.7802	1.48906
43	-17.8022	1.50377
43	-15.8242	1.51399
43	-13.8462	1.5259
43	-11.8681	1.52663
43	-9.89011	1.51203
43	-7.91209	1.49704
43	-5.93407	1.49291
43	-3.95604	1.50471
43	-1.97802	1.50776
43	0	1.51037
43	1.97802	NaN
43	3.95604	NaN
43	5.93407	NaN
43	7.91209	NaN
43	9.89011	NaN
43	11.8681	NaN
43	13.8462	NaN
43	15.8242	NaN
43	17.8022	NaN
43	19.7802	NaN
43	21.7582	NaN
43	23.7363	NaN
43	25.7143	NaN
43	27.6923	NaN
43	29.6703	NaN
43	31.6484	NaN
43	33.6264	NaN
43	35.6044	NaN
43	37.5824	NaN
43	39.5604	NaN
43	41.5385	NaN
43	43.5165	NaN
43	45.4945	NaN
43	47.4725	NaN
43	49.4505	NaN
43	51.4286	NaN
43	53.4066	NaN
43	55.3846	NaN
43	57.3626	NaN
43	59.3407	NaN
43	61.3187	NaN
43	63.2967	NaN
43	65.2747	NaN
43	67.2527	NaN
43	69.2308	0.832125
43	71.2088	0.83105
43	73.1868	0.815548
43	75.1648	0.788426
43	77.1429	0.756663
43	79.1209	0.736525
43	81.0989	0.726075
43	83.0769	0.71246
[truncated: 14,381 more rows]

## Sheet: EFFig8b
lon	lat	b_CAFE (unitless)
1	-89.011	NaN
1	-87.033	NaN
1	-85.0549	NaN
1	-83.0769	NaN
1	-81.0989	NaN
1	-79.1209	NaN
1	-77.1429	NaN
1	-75.1648	NaN
1	-73.1868	NaN
1	-71.2088	0.595157
1	-69.2308	0.603949
1	-67.2527	0.612536
1	-65.2747	0.617254
1	-63.2967	0.616923
1	-61.3187	0.618412
1	-59.3407	0.627415
1	-57.3626	0.637444
1	-55.3846	0.66189
1	-53.4066	0.693093
1	-51.4286	0.732049
1	-49.4505	0.789403
1	-47.4725	0.842527
1	-45.4945	0.904919
1	-43.5165	0.985555
1	-41.5385	1.05205
1	-39.5604	1.10571
1	-37.5824	1.16066
1	-35.6044	1.2412
1	-33.6264	1.28102
1	-31.6484	1.31739
1	-29.6703	1.34453
1	-27.6923	1.3597
1	-25.7143	1.37004
1	-23.7363	1.3805
1	-21.7582	1.38765
1	-19.7802	1.38825
1	-17.8022	1.38611
1	-15.8242	1.38287
1	-13.8462	1.38827
1	-11.8681	1.3974
1	-9.89011	1.38792
1	-7.91209	1.38943
1	-5.93407	1.37054
1	-3.95604	1.37436
1	-1.97802	1.39606
1	0	1.4282
1	1.97802	1.44634
1	3.95604	1.44571
1	5.93407	1.42742
1	7.91209	NaN
1	9.89011	NaN
1	11.8681	NaN
1	13.8462	NaN
1	15.8242	NaN
1	17.8022	NaN
1	19.7802	NaN
1	21.7582	NaN
1	23.7363	NaN
1	25.7143	NaN
1	27.6923	NaN
1	29.6703	NaN
1	31.6484	NaN
1	33.6264	1.23571
1	35.6044	1.24171
1	37.5824	NaN
1	39.5604	NaN
1	41.5385	NaN
1	43.5165	NaN
1	45.4945	NaN
1	47.4725	NaN
1	49.4505	NaN
1	51.4286	1.03743
1	53.4066	1.01573
1	55.3846	0.99265
1	57.3626	0.983527
1	59.3407	0.983217
1	61.3187	0.980715
1	63.2967	0.954409
1	65.2747	0.920631
1	67.2527	0.897108
1	69.2308	0.868499
1	71.2088	0.814293
1	73.1868	0.745387
1	75.1648	0.716213
1	77.1429	0.70866
1	79.1209	0.683373
1	81.0989	0.638992
1	83.0769	0.607966
1	85.0549	0.595115
1	87.033	0.591153
1	89.011	NaN
3	-89.011	NaN
3	-87.033	NaN
3	-85.0549	NaN
3	-83.0769	NaN
3	-81.0989	NaN
3	-79.1209	NaN
3	-77.1429	NaN
3	-75.1648	NaN
3	-73.1868	NaN
3	-71.2088	NaN
3	-69.2308	0.604021
3	-67.2527	0.611812
3	-65.2747	0.617696
3	-63.2967	0.617684
3	-61.3187	0.619093
3	-59.3407	0.62778
3	-57.3626	0.636538
3	-55.3846	0.65957
3	-53.4066	0.690651
3	-51.4286	0.735062
3	-49.4505	0.793873
3	-47.4725	0.846971
3	-45.4945	0.907561
3	-43.5165	0.989443
3	-41.5385	1.05076
3	-39.5604	1.11429
3	-37.5824	1.17211
3	-35.6044	1.24751
3	-33.6264	1.28399
3	-31.6484	1.31656
3	-29.6703	1.33732
3	-27.6923	1.34748
3	-25.7143	1.35762
3	-23.7363	1.36613
3	-21.7582	1.37062
3	-19.7802	1.37043
3	-17.8022	1.36996
3	-15.8242	1.36939
3	-13.8462	1.37432
3	-11.8681	1.38344
3	-9.89011	1.3719
3	-7.91209	1.3776
3	-5.93407	1.3669
3	-3.95604	1.38569
3	-1.97802	1.40857
3	0	1.43297
3	1.97802	1.44557
3	3.95604	1.44905
3	5.93407	1.45414
3	7.91209	NaN
3	9.89011	NaN
3	11.8681	NaN
3	13.8462	NaN
3	15.8242	NaN
3	17.8022	NaN
3	19.7802	NaN
3	21.7582	NaN
3	23.7363	NaN
3	25.7143	NaN
3	27.6923	NaN
3	29.6703	NaN
3	31.6484	NaN
3	33.6264	1.22996
3	35.6044	1.23935
3	37.5824	NaN
3	39.5604	NaN
3	41.5385	NaN
3	43.5165	NaN
3	45.4945	NaN
3	47.4725	NaN
3	49.4505	NaN
3	51.4286	1.03793
3	53.4066	1.01451
3	55.3846	0.992787
3	57.3626	0.979576
3	59.3407	0.977505
3	61.3187	0.979433
3	63.2967	0.958013
3	65.2747	0.932551
3	67.2527	0.911279
3	69.2308	0.882698
3	71.2088	0.832029
3	73.1868	0.76488
3	75.1648	0.732478
3	77.1429	0.721909
3	79.1209	0.692981
3	81.0989	0.643182
3	83.0769	0.609367
3	85.0549	0.595599
3	87.033	0.591361
3	89.011	NaN
5	-89.011	NaN
5	-87.033	NaN
5	-85.0549	NaN
5	-83.0769	NaN
5	-81.0989	NaN
5	-79.1209	NaN
5	-77.1429	NaN
5	-75.1648	NaN
5	-73.1868	NaN
5	-71.2088	NaN
5	-69.2308	0.603894
5	-67.2527	0.611443
5	-65.2747	0.618709
5	-63.2967	0.619295
5	-61.3187	0.621533
5	-59.3407	0.629565
5	-57.3626	0.636352
5	-55.3846	0.656664
5	-53.4066	0.687645
5	-51.4286	0.736498
5	-49.4505	0.792951
5	-47.4725	0.848381
5	-45.4945	0.9103
5	-43.5165	0.992977
5	-41.5385	1.05437
5	-39.5604	1.11949
5	-37.5824	1.18688
5	-35.6044	1.25979
5	-33.6264	1.2893
5	-31.6484	1.31539
5	-29.6703	1.33079
5	-27.6923	1.3382
5	-25.7143	1.34392
5	-23.7363	1.34842
5	-21.7582	1.35234
5	-19.7802	1.35541
5	-17.8022	1.35656
5	-15.8242	1.35727
5	-13.8462	1.35979
5	-11.8681	1.37335
5	-9.89011	1.37004
5	-7.91209	1.37575
5	-5.93407	1.37327
5	-3.95604	1.3949
5	-1.97802	1.41489
5	0	1.43769
5	1.97802	1.44902
5	3.95604	1.45413
5	5.93407	NaN
5	7.91209	NaN
5	9.89011	NaN
5	11.8681	NaN
5	13.8462	NaN
5	15.8242	NaN
5	17.8022	NaN
5	19.7802	NaN
5	21.7582	NaN
5	23.7363	NaN
5	25.7143	NaN
5	27.6923	NaN
5	29.6703	NaN
5	31.6484	NaN
5	33.6264	1.23274
5	35.6044	1.24525
5	37.5824	1.25258
5	39.5604	1.2427
5	41.5385	1.22495
5	43.5165	NaN
5	45.4945	NaN
5	47.4725	NaN
5	49.4505	NaN
5	51.4286	NaN
5	53.4066	1.00811
5	55.3846	0.991859
5	57.3626	0.977907
5	59.3407	0.973195
5	61.3187	NaN
5	63.2967	0.957737
5	65.2747	0.93965
5	67.2527	0.920248
5	69.2308	0.89363
5	71.2088	0.84732
5	73.1868	0.784577
5	75.1648	0.749284
5	77.1429	0.734327
5	79.1209	0.701437
5	81.0989	0.647
5	83.0769	0.610706
5	85.0549	0.596071
5	87.033	0.591565
5	89.011	NaN
7	-89.011	NaN
7	-87.033	NaN
7	-85.0549	NaN
7	-83.0769	NaN
7	-81.0989	NaN
7	-79.1209	NaN
7	-77.1429	NaN
7	-75.1648	NaN
7	-73.1868	NaN
7	-71.2088	NaN
7	-69.2308	0.603903
7	-67.2527	0.611609
7	-65.2747	0.620473
7	-63.2967	0.622523
7	-61.3187	0.625421
7	-59.3407	0.632477
7	-57.3626	0.638557
7	-55.3846	0.654485
7	-53.4066	0.687134
7	-51.4286	0.73829
7	-49.4505	0.792668
7	-47.4725	0.84808
7	-45.4945	0.908046
7	-43.5165	0.991676
7	-41.5385	1.06475
7	-39.5604	1.13076
7	-37.5824	1.20178
7	-35.6044	1.26851
7	-33.6264	1.29194
7	-31.6484	1.30937
7	-29.6703	1.32192
7	-27.6923	1.32583
7	-25.7143	1.32722
7	-23.7363	1.32651
7	-21.7582	1.3303
7	-19.7802	1.33446
7	-17.8022	1.33518
7	-15.8242	1.34064
7	-13.8462	1.34621
7	-11.8681	1.35977
7	-9.89011	1.35854
7	-7.91209	1.36388
7	-5.93407	1.37002
7	-3.95604	1.39412
7	-1.97802	1.41814
7	0	1.44712
7	1.97802	1.45911
7	3.95604	1.45384
7	5.93407	NaN
7	7.91209	NaN
7	9.89011	NaN
7	11.8681	NaN
7	13.8462	NaN
7	15.8242	NaN
7	17.8022	NaN
7	19.7802	NaN
7	21.7582	NaN
7	23.7363	NaN
7	25.7143	NaN
7	27.6923	NaN
7	29.6703	NaN
7	31.6484	NaN
7	33.6264	1.2371
7	35.6044	1.25109
7	37.5824	1.255
7	39.5604	1.24355
7	41.5385	1.22725
7	43.5165	NaN
7	45.4945	NaN
7	47.4725	NaN
7	49.4505	NaN
7	51.4286	NaN
7	53.4066	1.00407
7	55.3846	0.989444
7	57.3626	0.978557
7	59.3407	NaN
7	61.3187	NaN
7	63.2967	0.957285
7	65.2747	0.941893
7	67.2527	0.924837
7	69.2308	0.901527
7	71.2088	0.859973
7	73.1868	0.802965
7	75.1648	0.765041
7	77.1429	0.745357
7	79.1209	0.708183
7	81.0989	0.650119
7	83.0769	0.611948
7	85.0549	0.596531
7	87.033	0.591766
7	89.011	NaN
9	-89.011	NaN
9	-87.033	NaN
9	-85.0549	NaN
9	-83.0769	NaN
9	-81.0989	NaN
9	-79.1209	NaN
9	-77.1429	NaN
9	-75.1648	NaN
9	-73.1868	NaN
9	-71.2088	NaN
9	-69.2308	0.604348
9	-67.2527	0.612267
9	-65.2747	0.622521
9	-63.2967	0.626702
9	-61.3187	0.629302
9	-59.3407	0.63542
9	-57.3626	0.643859
9	-55.3846	0.655526
9	-53.4066	0.68737
9	-51.4286	0.739094
9	-49.4505	0.793263
9	-47.4725	0.849428
9	-45.4945	0.91019
9	-43.5165	0.995855
9	-41.5385	1.07004
9	-39.5604	1.14201
9	-37.5824	1.21681
9	-35.6044	1.27598
9	-33.6264	1.28994
9	-31.6484	1.30015
9	-29.6703	1.30847
9	-27.6923	1.30984
9	-25.7143	1.30771
9	-23.7363	1.30294
9	-21.7582	1.30462
9	-19.7802	1.31252
9	-17.8022	1.3091
9	-15.8242	1.31319
9	-13.8462	1.33144
9	-11.8681	1.35272
9	-9.89011	1.36159
9	-7.91209	1.36149
9	-5.93407	1.36814
9	-3.95604	1.39002
9	-1.97802	1.41765
9	0	1.45141
9	1.97802	1.46391
9	3.95604	1.4568
9	5.93407	NaN
9	7.91209	NaN
9	9.89011	NaN
9	11.8681	NaN
9	13.8462	NaN
9	15.8242	NaN
9	17.8022	NaN
9	19.7802	NaN
9	21.7582	NaN
9	23.7363	NaN
9	25.7143	NaN
9	27.6923	NaN
9	29.6703	NaN
9	31.6484	NaN
9	33.6264	1.2434
9	35.6044	1.25715
9	37.5824	1.25477
9	39.5604	1.24344
9	41.5385	NaN
9	43.5165	NaN
9	45.4945	NaN
9	47.4725	NaN
9	49.4505	NaN
9	51.4286	NaN
9	53.4066	NaN
9	55.3846	NaN
9	57.3626	NaN
9	59.3407	NaN
9	61.3187	NaN
9	63.2967	NaN
9	65.2747	0.940379
9	67.2527	0.926226
9	69.2308	0.906471
9	71.2088	0.86994
9	73.1868	0.818602
9	75.1648	0.778126
9	77.1429	0.754602
9	79.1209	0.712837
9	81.0989	0.65223
9	83.0769	0.613064
9	85.0549	0.596977
9	87.033	0.591962
9	89.011	NaN
11	-89.011	NaN
11	-87.033	NaN
11	-85.0549	NaN
11	-83.0769	NaN
11	-81.0989	NaN
11	-79.1209	NaN
11	-77.1429	NaN
11	-75.1648	NaN
11	-73.1868	NaN
11	-71.2088	NaN
11	-69.2308	0.605454
11	-67.2527	0.613426
11	-65.2747	0.623851
11	-63.2967	0.629927
11	-61.3187	0.631771
11	-59.3407	0.636095
11	-57.3626	0.648307
11	-55.3846	0.658417
11	-53.4066	0.685221
11	-51.4286	0.7352
11	-49.4505	0.790514
11	-47.4725	0.850128
11	-45.4945	0.916555
11	-43.5165	1.00842
11	-41.5385	1.08337
11	-39.5604	1.16422
11	-37.5824	1.22882
11	-35.6044	1.2771
11	-33.6264	1.2875
11	-31.6484	1.29174
11	-29.6703	1.29049
11	-27.6923	1.28471
11	-25.7143	1.27591
11	-23.7363	1.26553
11	-21.7582	1.26778
11	-19.7802	1.28289
11	-17.8022	1.28432
11	-15.8242	1.29362
11	-13.8462	1.32376
11	-11.8681	1.35752
11	-9.89011	1.3704
11	-7.91209	1.36906
11	-5.93407	1.36751
11	-3.95604	1.36184
11	-1.97802	NaN
11	0	NaN
11	1.97802	NaN
11	3.95604	NaN
11	5.93407	NaN
11	7.91209	NaN
11	9.89011	NaN
11	11.8681	NaN
11	13.8462	NaN
11	15.8242	NaN
11	17.8022	NaN
11	19.7802	NaN
11	21.7582	NaN
11	23.7363	NaN
11	25.7143	NaN
11	27.6923	NaN
11	29.6703	NaN
11	31.6484	NaN
11	33.6264	1.25962
11	35.6044	1.2683
11	37.5824	1.25905
11	39.5604	1.24769
11	41.5385	NaN
11	43.5165	NaN
11	45.4945	NaN
11	47.4725	NaN
11	49.4505	NaN
11	51.4286	NaN
11	53.4066	NaN
11	55.3846	NaN
11	57.3626	NaN
11	59.3407	NaN
11	61.3187	NaN
11	63.2967	NaN
11	65.2747	0.938883
11	67.2527	0.925245
11	69.2308	0.908912
11	71.2088	0.877168
11	73.1868	0.830345
11	75.1648	0.787287
11	77.1429	0.761992
11	79.1209	0.715216
11	81.0989	0.653078
11	83.0769	0.614035
11	85.0549	0.59741
11	87.033	0.592153
11	89.011	NaN
13	-89.011	NaN
13	-87.033	NaN
13	-85.0549	NaN
13	-83.0769	NaN
13	-81.0989	NaN
13	-79.1209	NaN
13	-77.1429	NaN
13	-75.1648	NaN
13	-73.1868	NaN
13	-71.2088	NaN
13	-69.2308	0.607074
13	-67.2527	0.614748
13	-65.2747	0.623702
13	-63.2967	0.630506
13	-61.3187	0.632122
13	-59.3407	0.634536
13	-57.3626	0.649528
13	-55.3846	0.659178
13	-53.4066	0.680363
13	-51.4286	0.729043
13	-49.4505	0.786179
13	-47.4725	0.847094
13	-45.4945	0.916997
13	-43.5165	1.0194
13	-41.5385	1.10399
13	-39.5604	1.18825
13	-37.5824	1.24551
13	-35.6044	1.28009
13	-33.6264	1.28229
13	-31.6484	1.27371
13	-29.6703	1.25914
13	-27.6923	1.24877
13	-25.7143	1.24126
13	-23.7363	1.23121
13	-21.7582	1.22988
13	-19.7802	NaN
13	-17.8022	NaN
13	-15.8242	NaN
13	-13.8462	NaN
13	-11.8681	1.36951
13	-9.89011	1.37152
13	-7.91209	1.36724
13	-5.93407	NaN
13	-3.95604	NaN
13	-1.97802	NaN
13	0	NaN
13	1.97802	NaN
13	3.95604	NaN
13	5.93407	NaN
13	7.91209	NaN
13	9.89011	NaN
13	11.8681	NaN
13	13.8462	NaN
13	15.8242	NaN
13	17.8022	NaN
13	19.7802	NaN
13	21.7582	NaN
13	23.7363	NaN
13	25.7143	NaN
13	27.6923	NaN
13	29.6703	NaN
13	31.6484	NaN
13	33.6264	1.2944
13	35.6044	1.28271
13	37.5824	1.26293
13	39.5604	1.2512
13	41.5385	NaN
13	43.5165	NaN
13	45.4945	NaN
13	47.4725	NaN
13	49.4505	NaN
13	51.4286	NaN
13	53.4066	NaN
13	55.3846	NaN
13	57.3626	NaN
13	59.3407	NaN
13	61.3187	NaN
13	63.2967	NaN
13	65.2747	NaN
13	67.2527	0.922974
13	69.2308	0.909204
13	71.2088	0.881651
13	73.1868	0.837872
13	75.1648	0.791845
13	77.1429	0.767941
13	79.1209	NaN
13	81.0989	0.652467
13	83.0769	0.614863
13	85.0549	0.59783
13	87.033	0.59234
13	89.011	NaN
15	-89.011	NaN
15	-87.033	NaN
15	-85.0549	NaN
15	-83.0769	NaN
15	-81.0989	NaN
15	-79.1209	NaN
15	-77.1429	NaN
15	-75.1648	NaN
15	-73.1868	NaN
15	-71.2088	NaN
15	-69.2308	0.60874
15	-67.2527	0.615915
15	-65.2747	0.623146
15	-63.2967	0.629109
15	-61.3187	0.631748
15	-59.3407	0.633437
15	-57.3626	0.649285
15	-55.3846	0.658947
15	-53.4066	0.677219
15	-51.4286	0.724685
15	-49.4505	0.783739
15	-47.4725	0.846335
15	-45.4945	0.921979
15	-43.5165	1.02957
15	-41.5385	1.12049
15	-39.5604	1.20989
15	-37.5824	1.25631
15	-35.6044	1.27928
15	-33.6264	1.26677
15	-31.6484	1.2405
15	-29.6703	1.20804
15	-27.6923	1.20365
15	-25.7143	NaN
15	-23.7363	NaN
15	-21.7582	NaN
15	-19.7802	NaN
15	-17.8022	NaN
15	-15.8242	NaN
15	-13.8462	NaN
15	-11.8681	NaN
15	-9.89011	NaN
15	-7.91209	NaN
15	-5.93407	NaN
15	-3.95604	NaN
15	-1.97802	NaN
15	0	NaN
15	1.97802	NaN
15	3.95604	NaN
15	5.93407	NaN
15	7.91209	NaN
15	9.89011	NaN
15	11.8681	NaN
15	13.8462	NaN
15	15.8242	NaN
15	17.8022	NaN
15	19.7802	NaN
15	21.7582	NaN
15	23.7363	NaN
15	25.7143	NaN
15	27.6923	NaN
15	29.6703	NaN
15	31.6484	NaN
15	33.6264	1.32979
15	35.6044	1.30346
15	37.5824	NaN
15	39.5604	NaN
15	41.5385	NaN
15	43.5165	NaN
15	45.4945	NaN
15	47.4725	NaN
15	49.4505	NaN
15	51.4286	NaN
15	53.4066	NaN
15	55.3846	NaN
15	57.3626	NaN
15	59.3407	NaN
15	61.3187	NaN
15	63.2967	NaN
15	65.2747	NaN
15	67.2527	NaN
15	69.2308	0.907697
15	71.2088	0.883096
15	73.1868	0.841293
15	75.1648	0.791637
15	77.1429	0.770658
15	79.1209	NaN
15	81.0989	0.651796
15	83.0769	0.615571
15	85.0549	0.598237
15	87.033	0.592522
15	89.011	NaN
17	-89.011	NaN
17	-87.033	NaN
17	-85.0549	NaN
17	-83.0769	NaN
17	-81.0989	NaN
17	-79.1209	NaN
17	-77.1429	NaN
17	-75.1648	NaN
17	-73.1868	NaN
17	-71.2088	NaN
17	-69.2308	0.610162
17	-67.2527	0.616759
17	-65.2747	0.622804
17	-63.2967	0.627503
17	-61.3187	0.632108
17	-59.3407	0.634757
17	-57.3626	0.648527
17	-55.3846	0.659474
17	-53.4066	0.678029
17	-51.4286	0.724122
17	-49.4505	0.783833
17	-47.4725	0.849867
17	-45.4945	0.928597
17	-43.5165	1.04055
17	-41.5385	1.13269
17	-39.5604	1.22616
17	-37.5824	1.26165
17	-35.6044	1.27201
17	-33.6264	1.24484
17	-31.6484	1.1997
17	-29.6703	1.15326
17	-27.6923	NaN
17	-25.7143	NaN
17	-23.7363	NaN
17	-21.7582	NaN
17	-19.7802	NaN
17	-17.8022	NaN
17	-15.8242	NaN
17	-13.8462	NaN
17	-11.8681	NaN
17	-9.89011	NaN
17	-7.91209	NaN
17	-5.93407	NaN
17	-3.95604	NaN
17	-1.97802	NaN
17	0	NaN
17	1.97802	NaN
17	3.95604	NaN
17	5.93407	NaN
17	7.91209	NaN
17	9.89011	NaN
17	11.8681	NaN
17	13.8462	NaN
17	15.8242	NaN
17	17.8022	NaN
17	19.7802	NaN
17	21.7582	NaN
17	23.7363	NaN
17	25.7143	NaN
17	27.6923	NaN
17	29.6703	NaN
17	31.6484	1.37511
17	33.6264	1.34624
17	35.6044	1.30806
17	37.5824	1.27704
17	39.5604	1.24568
17	41.5385	1.22297
17	43.5165	NaN
17	45.4945	NaN
17	47.4725	NaN
17	49.4505	NaN
17	51.4286	NaN
17	53.4066	NaN
17	55.3846	NaN
17	57.3626	NaN
17	59.3407	NaN
17	61.3187	NaN
17	63.2967	NaN
17	65.2747	NaN
17	67.2527	NaN
17	69.2308	0.906467
17	71.2088	0.881338
17	73.1868	0.841048
17	75.1648	0.787103
17	77.1429	NaN
17	79.1209	NaN
17	81.0989	0.651021
17	83.0769	0.616183
17	85.0549	0.598631
17	87.033	0.592699
17	89.011	NaN
19	-89.011	NaN
19	-87.033	NaN
19	-85.0549	NaN
19	-83.0769	NaN
19	-81.0989	NaN
19	-79.1209	NaN
19	-77.1429	NaN
19	-75.1648	NaN
19	-73.1868	NaN
19	-71.2088	NaN
19	-69.2308	0.610986
19	-67.2527	0.616736
19	-65.2747	0.622208
19	-63.2967	0.626437
19	-61.3187	0.633086
19	-59.3407	0.637759
19	-57.3626	0.649504
19	-55.3846	0.663034
19	-53.4066	0.681523
19	-51.4286	0.72532
19	-49.4505	0.785023
19	-47.4725	0.853973
19	-45.4945	0.934728
19	-43.5165	1.04741
19	-41.5385	1.14102
19	-39.5604	1.23505
19	-37.5824	1.27608
19	-35.6044	1.2719
19	-33.6264	NaN
19	-31.6484	NaN
19	-29.6703	NaN
19	-27.6923	NaN
19	-25.7143	NaN
19	-23.7363	NaN
19	-21.7582	NaN
19	-19.7802	NaN
19	-17.8022	NaN
19	-15.8242	NaN
19	-13.8462	NaN
19	-11.8681	NaN
19	-9.89011	NaN
19	-7.91209	NaN
19	-5.93407	NaN
19	-3.95604	NaN
19	-1.97802	NaN
19	0	NaN
19	1.97802	NaN
19	3.95604	NaN
19	5.93407	NaN
19	7.91209	NaN
19	9.89011	NaN
19	11.8681	NaN
19	13.8462	NaN
19	15.8242	NaN
19	17.8022	NaN
19	19.7802	NaN
19	21.7582	NaN
19	23.7363	NaN
19	25.7143	NaN
19	27.6923	NaN
19	29.6703	NaN
19	31.6484	1.37132
19	33.6264	1.34381
19	35.6044	1.30706
19	37.5824	1.28026
19	39.5604	1.24705
19	41.5385	1.22416
19	43.5165	NaN
19	45.4945	NaN
19	47.4725	NaN
19	49.4505	NaN
19	51.4286	NaN
19	53.4066	NaN
19	55.3846	NaN
19	57.3626	NaN
19	59.3407	NaN
19	61.3187	NaN
19	63.2967	NaN
19	65.2747	NaN
19	67.2527	NaN
19	69.2308	NaN
19	71.2088	0.876202
19	73.1868	0.838141
19	75.1648	0.778015
19	77.1429	0.704604
19	79.1209	0.66568
19	81.0989	0.650201
19	83.0769	0.616724
19	85.0549	0.599015
19	87.033	0.592871
19	89.011	NaN
21	-89.011	NaN
21	-87.033	NaN
21	-85.0549	NaN
21	-83.0769	NaN
21	-81.0989	NaN
21	-79.1209	NaN
21	-77.1429	NaN
21	-75.1648	NaN
21	-73.1868	NaN
21	-71.2088	NaN
21	-69.2308	0.611122
21	-67.2527	0.616162
21	-65.2747	0.621305
21	-63.2967	0.6254
21	-61.3187	0.633463
21	-59.3407	0.641811
21	-57.3626	0.653001
21	-55.3846	0.669306
21	-53.4066	0.686557
21	-51.4286	0.726653
21	-49.4505	0.786868
21	-47.4725	0.854625
21	-45.4945	0.938504
21	-43.5165	1.05768
21	-41.5385	1.15713
21	-39.5604	1.26007
21	-37.5824	1.30099
21	-35.6044	1.28176
21	-33.6264	NaN
21	-31.6484	NaN
21	-29.6703	NaN
21	-27.6923	NaN
21	-25.7143	NaN
21	-23.7363	NaN
21	-21.7582	NaN
21	-19.7802	NaN
21	-17.8022	NaN
21	-15.8242	NaN
21	-13.8462	NaN
21	-11.8681	NaN
21	-9.89011	NaN
21	-7.91209	NaN
21	-5.93407	NaN
21	-3.95604	NaN
21	-1.97802	NaN
21	0	NaN
21	1.97802	NaN
21	3.95604	NaN
21	5.93407	NaN
21	7.91209	NaN
21	9.89011	NaN
21	11.8681	NaN
21	13.8462	NaN
21	15.8242	NaN
21	17.8022	NaN
21	19.7802	NaN
21	21.7582	NaN
21	23.7363	NaN
21	25.7143	NaN
21	27.6923	NaN
21	29.6703	NaN
21	31.6484	NaN
21	33.6264	1.32698
21	35.6044	1.3058
21	37.5824	1.28947
21	39.5604	NaN
21	41.5385	NaN
21	43.5165	NaN
21	45.4945	NaN
21	47.4725	NaN
21	49.4505	NaN
21	51.4286	NaN
21	53.4066	NaN
21	55.3846	NaN
21	57.3626	NaN
21	59.3407	NaN
21	61.3187	NaN
21	63.2967	NaN
21	65.2747	NaN
21	67.2527	NaN
21	69.2308	NaN
21	71.2088	0.87016
21	73.1868	0.83381
21	75.1648	0.77025
21	77.1429	0.703103
21	79.1209	0.664807
21	81.0989	0.649099
21	83.0769	0.617213
21	85.0549	0.599387
21	87.033	0.593038
21	89.011	NaN
23	-89.011	NaN
23	-87.033	NaN
23	-85.0549	NaN
23	-83.0769	NaN
23	-81.0989	NaN
23	-79.1209	NaN
23	-77.1429	NaN
23	-75.1648	NaN
23	-73.1868	NaN
23	-71.2088	NaN
23	-69.2308	0.610798
23	-67.2527	0.615938
23	-65.2747	0.620785
23	-63.2967	0.624583
23	-61.3187	0.633017
23	-59.3407	0.643916
23	-57.3626	0.656449
23	-55.3846	0.675898
23	-53.4066	0.692287
23	-51.4286	0.730332
23	-49.4505	0.79231
23	-47.4725	0.86138
23	-45.4945	0.947929
23	-43.5165	1.06386
23	-41.5385	1.16637
23	-39.5604	1.26822
23	-37.5824	1.31687
23	-35.6044	1.31782
23	-33.6264	NaN
23	-31.6484	NaN
23	-29.6703	NaN
23	-27.6923	NaN
23	-25.7143	NaN
23	-23.7363	NaN
23	-21.7582	NaN
23	-19.7802	NaN
23	-17.8022	NaN
23	-15.8242	NaN
23	-13.8462	NaN
23	-11.8681	NaN
23	-9.89011	NaN
23	-7.91209	NaN
23	-5.93407	NaN
23	-3.95604	NaN
23	-1.97802	NaN
23	0	NaN
23	1.97802	NaN
23	3.95604	NaN
23	5.93407	NaN
23	7.91209	NaN
23	9.89011	NaN
23	11.8681	NaN
23	13.8462	NaN
23	15.8242	NaN
23	17.8022	NaN
23	19.7802	NaN
23	21.7582	NaN
23	23.7363	NaN
23	25.7143	NaN
23	27.6923	NaN
23	29.6703	NaN
23	31.6484	NaN
23	33.6264	1.31942
23	35.6044	1.30649
23	37.5824	NaN
23	39.5604	NaN
23	41.5385	NaN
23	43.5165	NaN
23	45.4945	NaN
23	47.4725	NaN
23	49.4505	NaN
23	51.4286	NaN
23	53.4066	NaN
23	55.3846	NaN
23	57.3626	NaN
23	59.3407	NaN
23	61.3187	NaN
23	63.2967	NaN
23	65.2747	NaN
23	67.2527	NaN
23	69.2308	NaN
23	71.2088	0.863266
23	73.1868	0.82861
23	75.1648	0.763808
23	77.1429	0.700458
23	79.1209	0.663261
23	81.0989	0.647871
23	83.0769	0.617666
23	85.0549	0.599748
23	87.033	0.593199
23	89.011	NaN
25	-89.011	NaN
25	-87.033	NaN
25	-85.0549	NaN
25	-83.0769	NaN
25	-81.0989	NaN
25	-79.1209	NaN
25	-77.1429	NaN
25	-75.1648	NaN
25	-73.1868	NaN
25	-71.2088	NaN
25	-69.2308	0.610342
25	-67.2527	0.616222
25	-65.2747	0.620778
25	-63.2967	0.624399
25	-61.3187	0.632808
25	-59.3407	0.645282
25	-57.3626	0.662959
25	-55.3846	0.684305
25	-53.4066	0.701218
25	-51.4286	0.737028
25	-49.4505	0.801185
25	-47.4725	0.871718
25	-45.4945	0.957182
25	-43.5165	1.06692
25	-41.5385	1.16396
25	-39.5604	1.25262
25	-37.5824	1.31391
25	-35.6044	1.34464
25	-33.6264	NaN
25	-31.6484	NaN
25	-29.6703	NaN
25	-27.6923	NaN
25	-25.7143	NaN
25	-23.7363	NaN
25	-21.7582	NaN
25	-19.7802	NaN
25	-17.8022	NaN
25	-15.8242	NaN
25	-13.8462	NaN
25	-11.8681	NaN
25	-9.89011	NaN
25	-7.91209	NaN
25	-5.93407	NaN
25	-3.95604	NaN
25	-1.97802	NaN
25	0	NaN
25	1.97802	NaN
25	3.95604	NaN
25	5.93407	NaN
25	7.91209	NaN
25	9.89011	NaN
25	11.8681	NaN
25	13.8462	NaN
25	15.8242	NaN
25	17.8022	NaN
25	19.7802	NaN
25	21.7582	NaN
25	23.7363	NaN
25	25.7143	NaN
25	27.6923	NaN
25	29.6703	NaN
25	31.6484	NaN
25	33.6264	1.31927
25	35.6044	1.30583
25	37.5824	1.29659
25	39.5604	NaN
25	41.5385	NaN
25	43.5165	NaN
25	45.4945	NaN
25	47.4725	NaN
25	49.4505	NaN
25	51.4286	NaN
25	53.4066	NaN
25	55.3846	NaN
25	57.3626	NaN
25	59.3407	NaN
25	61.3187	NaN
25	63.2967	NaN
25	65.2747	NaN
25	67.2527	NaN
25	69.2308	NaN
25	71.2088	0.855519
25	73.1868	0.82264
25	75.1648	0.758532
25	77.1429	0.697118
25	79.1209	0.661326
25	81.0989	0.646634
25	83.0769	0.618092
25	85.0549	0.600096
25	87.033	0.593354
25	89.011	NaN
27	-89.011	NaN
27	-87.033	NaN
27	-85.0549	NaN
27	-83.0769	NaN
27	-81.0989	NaN
27	-79.1209	NaN
27	-77.1429	NaN
27	-75.1648	NaN
27	-73.1868	NaN
27	-71.2088	NaN
27	-69.2308	0.610092
27	-67.2527	0.616688
27	-65.2747	0.62063
27	-63.2967	0.624378
27	-61.3187	0.633167
27	-59.3407	0.64803
27	-57.3626	0.671674
27	-55.3846	0.69361
27	-53.4066	0.710967
27	-51.4286	0.747142
27	-49.4505	0.813397
27	-47.4725	0.885528
27	-45.4945	0.974605
27	-43.5165	1.07633
27	-41.5385	1.16491
27	-39.5604	1.24806
27	-37.5824	1.30869
27	-35.6044	1.35918
27	-33.6264	1.38006
27	-31.6484	NaN
27	-29.6703	NaN
27	-27.6923	NaN
27	-25.7143	NaN
27	-23.7363	NaN
27	-21.7582	NaN
27	-19.7802	NaN
27	-17.8022	NaN
27	-15.8242	NaN
27	-13.8462	NaN
27	-11.8681	NaN
27	-9.89011	NaN
27	-7.91209	NaN
27	-5.93407	NaN
27	-3.95604	NaN
27	-1.97802	NaN
27	0	NaN
27	1.97802	NaN
27	3.95604	NaN
27	5.93407	NaN
27	7.91209	NaN
27	9.89011	NaN
27	11.8681	NaN
27	13.8462	NaN
27	15.8242	NaN
27	17.8022	NaN
27	19.7802	NaN
27	21.7582	NaN
27	23.7363	NaN
27	25.7143	NaN
27	27.6923	NaN
27	29.6703	NaN
27	31.6484	1.34928
27	33.6264	1.32913
27	35.6044	1.31022
27	37.5824	1.29977
27	39.5604	NaN
27	41.5385	NaN
27	43.5165	NaN
27	45.4945	NaN
27	47.4725	NaN
27	49.4505	NaN
27	51.4286	NaN
27	53.4066	NaN
27	55.3846	NaN
27	57.3626	NaN
27	59.3407	NaN
27	61.3187	NaN
27	63.2967	NaN
27	65.2747	NaN
27	67.2527	NaN
27	69.2308	NaN
27	71.2088	0.846958
27	73.1868	0.815867
27	75.1648	0.754046
27	77.1429	0.693626
27	79.1209	0.659273
27	81.0989	0.645445
27	83.0769	0.618488
27	85.0549	0.600428
27	87.033	0.593503
27	89.011	NaN
29	-89.011	NaN
29	-87.033	NaN
29	-85.0549	NaN
29	-83.0769	NaN
29	-81.0989	NaN
29	-79.1209	NaN
29	-77.1429	NaN
29	-75.1648	NaN
29	-73.1868	NaN
29	-71.2088	NaN
29	-69.2308	0.609913
29	-67.2527	0.616778
29	-65.2747	0.619597
29	-63.2967	0.624244
29	-61.3187	0.634526
29	-59.3407	0.651382
29	-57.3626	0.678861
29	-55.3846	0.700868
29	-53.4066	0.722101
29	-51.4286	0.761037
29	-49.4505	0.831742
29	-47.4725	0.904213
29	-45.4945	0.988077
29	-43.5165	1.07789
29	-41.5385	1.16816
29	-39.5604	1.25732
29	-37.5824	1.31808
29	-35.6044	1.37186
29	-33.6264	1.40298
29	-31.6484	NaN
29	-29.6703	NaN
29	-27.6923	NaN
29	-25.7143	NaN
29	-23.7363	NaN
29	-21.7582	NaN
29	-19.7802	NaN
29	-17.8022	NaN
29	-15.8242	NaN
29	-13.8462	NaN
29	-11.8681	NaN
29	-9.89011	NaN
29	-7.91209	NaN
29	-5.93407	NaN
29	-3.95604	NaN
29	-1.97802	NaN
29	0	NaN
29	1.97802	NaN
29	3.95604	NaN
29	5.93407	NaN
29	7.91209	NaN
29	9.89011	NaN
29	11.8681	NaN
29	13.8462	NaN
29	15.8242	NaN
29	17.8022	NaN
29	19.7802	NaN
29	21.7582	NaN
29	23.7363	NaN
29	25.7143	NaN
29	27.6923	NaN
29	29.6703	NaN
29	31.6484	1.35182
29	33.6264	1.333
29	35.6044	1.31421
29	37.5824	NaN
29	39.5604	NaN
29	41.5385	NaN
29	43.5165	NaN
29	45.4945	NaN
29	47.4725	NaN
29	49.4505	NaN
29	51.4286	NaN
29	53.4066	NaN
29	55.3846	NaN
29	57.3626	NaN
29	59.3407	NaN
29	61.3187	NaN
29	63.2967	NaN
29	65.2747	NaN
29	67.2527	NaN
29	69.2308	NaN
29	71.2088	0.837488
29	73.1868	0.808115
29	75.1648	0.74968
29	77.1429	0.690324
29	79.1209	0.657301
29	81.0989	0.644306
29	83.0769	0.618844
29	85.0549	0.600744
29	87.033	0.593645
29	89.011	NaN
31	-89.011	NaN
31	-87.033	NaN
31	-85.0549	NaN
31	-83.0769	NaN
31	-81.0989	NaN
31	-79.1209	NaN
31	-77.1429	NaN
31	-75.1648	NaN
31	-73.1868	NaN
31	-71.2088	NaN
31	-69.2308	0.609816
31	-67.2527	0.617264
31	-65.2747	0.618173
31	-63.2967	0.624376
31	-61.3187	0.636232
31	-59.3407	0.653235
31	-57.3626	0.680678
31	-55.3846	0.705442
31	-53.4066	0.733755
31	-51.4286	0.770911
31	-49.4505	0.839229
31	-47.4725	0.909157
31	-45.4945	0.98098
31	-43.5165	1.06604
31	-41.5385	1.16215
31	-39.5604	1.25871
31	-37.5824	1.32855
31	-35.6044	1.37883
31	-33.6264	1.41857
31	-31.6484	1.45012
31	-29.6703	NaN
31	-27.6923	NaN
31	-25.7143	NaN
31	-23.7363	NaN
31	-21.7582	NaN
31	-19.7802	NaN
31	-17.8022	NaN
31	-15.8242	NaN
31	-13.8462	NaN
31	-11.8681	NaN
31	-9.89011	NaN
31	-7.91209	NaN
31	-5.93407	NaN
31	-3.95604	NaN
31	-1.97802	NaN
31	0	NaN
31	1.97802	NaN
31	3.95604	NaN
31	5.93407	NaN
31	7.91209	NaN
31	9.89011	NaN
31	11.8681	NaN
31	13.8462	NaN
31	15.8242	NaN
31	17.8022	NaN
31	19.7802	NaN
31	21.7582	NaN
31	23.7363	NaN
31	25.7143	NaN
31	27.6923	NaN
31	29.6703	NaN
31	31.6484	1.35673
31	33.6264	1.33855
31	35.6044	1.32189
31	37.5824	NaN
31	39.5604	NaN
31	41.5385	NaN
31	43.5165	NaN
31	45.4945	NaN
31	47.4725	NaN
31	49.4505	NaN
31	51.4286	NaN
31	53.4066	NaN
31	55.3846	NaN
31	57.3626	NaN
31	59.3407	NaN
31	61.3187	NaN
31	63.2967	NaN
31	65.2747	NaN
31	67.2527	NaN
31	69.2308	NaN
31	71.2088	0.826945
31	73.1868	0.799233
31	75.1648	0.744791
31	77.1429	0.687282
31	79.1209	0.655516
31	81.0989	0.643183
31	83.0769	0.619139
31	85.0549	0.601037
31	87.033	0.593779
31	89.011	NaN
33	-89.011	NaN
33	-87.033	NaN
33	-85.0549	NaN
33	-83.0769	NaN
33	-81.0989	NaN
33	-79.1209	NaN
33	-77.1429	NaN
33	-75.1648	NaN
33	-73.1868	NaN
33	-71.2088	NaN
33	-69.2308	NaN
33	-67.2527	0.619358
33	-65.2747	0.617535
33	-63.2967	0.624069
33	-61.3187	0.636161
33	-59.3407	0.652542
33	-57.3626	0.677565
33	-55.3846	0.705319
33	-53.4066	0.739065
33	-51.4286	0.770601
33	-49.4505	0.824021
33	-47.4725	0.888531
33	-45.4945	0.951424
33	-43.5165	1.04133
33	-41.5385	1.14572
33	-39.5604	1.24507
33	-37.5824	1.32907
33	-35.6044	1.37657
33	-33.6264	1.4148
33	-31.6484	1.45014
33	-29.6703	1.48275
33	-27.6923	1.49993
33	-25.7143	1.5087
33	-23.7363	NaN
33	-21.7582	NaN
33	-19.7802	NaN
33	-17.8022	NaN
33	-15.8242	NaN
33	-13.8462	NaN
33	-11.8681	NaN
33	-9.89011	NaN
33	-7.91209	NaN
33	-5.93407	NaN
33	-3.95604	NaN
33	-1.97802	NaN
33	0	NaN
33	1.97802	NaN
33	3.95604	NaN
33	5.93407	NaN
33	7.91209	NaN
33	9.89011	NaN
33	11.8681	NaN
33	13.8462	NaN
33	15.8242	NaN
33	17.8022	NaN
33	19.7802	NaN
33	21.7582	NaN
33	23.7363	NaN
33	25.7143	NaN
33	27.6923	NaN
33	29.6703	NaN
33	31.6484	1.36362
33	33.6264	1.34975
33	35.6044	1.33361
33	37.5824	NaN
33	39.5604	NaN
33	41.5385	NaN
33	43.5165	NaN
33	45.4945	NaN
33	47.4725	NaN
33	49.4505	NaN
33	51.4286	NaN
33	53.4066	NaN
33	55.3846	NaN
33	57.3626	NaN
33	59.3407	NaN
33	61.3187	NaN
33	63.2967	NaN
33	65.2747	NaN
33	67.2527	NaN
33	69.2308	NaN
33	71.2088	0.81543
33	73.1868	0.789269
33	75.1648	0.739123
33	77.1429	0.684441
33	79.1209	0.653942
33	81.0989	0.642029
33	83.0769	0.619345
33	85.0549	0.601304
33	87.033	0.593906
33	89.011	NaN
35	-89.011	NaN
35	-87.033	NaN
35	-85.0549	NaN
35	-83.0769	NaN
35	-81.0989	NaN
35	-79.1209	NaN
35	-77.1429	NaN
35	-75.1648	NaN
35	-73.1868	NaN
35	-71.2088	NaN
35	-69.2308	0.62904
35	-67.2527	0.62217
35	-65.2747	0.618779
35	-63.2967	0.624114
35	-61.3187	0.634488
35	-59.3407	0.650311
35	-57.3626	0.672881
35	-55.3846	0.702037
35	-53.4066	0.740553
35	-51.4286	0.767157
35	-49.4505	0.807939
35	-47.4725	0.872682
35	-45.4945	0.934302
35	-43.5165	1.01653
35	-41.5385	1.12782
35	-39.5604	1.23885
35	-37.5824	1.32074
35	-35.6044	1.36636
35	-33.6264	1.40252
35	-31.6484	1.44168
35	-29.6703	1.47754
35	-27.6923	1.49923
35	-25.7143	1.51251
35	-23.7363	NaN
35	-21.7582	NaN
35	-19.7802	NaN
35	-17.8022	NaN
35	-15.8242	NaN
35	-13.8462	NaN
35	-11.8681	NaN
35	-9.89011	NaN
35	-7.91209	NaN
35	-5.93407	NaN
35	-3.95604	NaN
35	-1.97802	NaN
35	0	NaN
35	1.97802	NaN
35	3.95604	NaN
35	5.93407	NaN
35	7.91209	NaN
35	9.89011	NaN
35	11.8681	NaN
35	13.8462	NaN
35	15.8242	NaN
35	17.8022	NaN
35	19.7802	NaN
35	21.7582	NaN
35	23.7363	NaN
35	25.7143	NaN
35	27.6923	NaN
35	29.6703	NaN
35	31.6484	NaN
35	33.6264	1.35563
35	35.6044	1.34565
35	37.5824	NaN
35	39.5604	NaN
35	41.5385	NaN
35	43.5165	NaN
35	45.4945	NaN
35	47.4725	NaN
35	49.4505	NaN
35	51.4286	NaN
35	53.4066	NaN
35	55.3846	NaN
35	57.3626	NaN
35	59.3407	NaN
35	61.3187	NaN
35	63.2967	NaN
35	65.2747	NaN
35	67.2527	NaN
35	69.2308	0.797431
35	71.2088	0.803372
35	73.1868	0.778578
35	75.1648	0.732835
35	77.1429	0.681762
35	79.1209	0.652546
35	81.0989	0.640795
35	83.0769	0.61943
35	85.0549	0.601539
35	87.033	0.594023
35	89.011	NaN
37	-89.011	NaN
37	-87.033	NaN
37	-85.0549	NaN
37	-83.0769	NaN
37	-81.0989	NaN
37	-79.1209	NaN
37	-77.1429	NaN
37	-75.1648	NaN
37	-73.1868	NaN
37	-71.2088	NaN
37	-69.2308	0.629671
37	-67.2527	0.624833
37	-65.2747	0.621653
37	-63.2967	0.624556
37	-61.3187	0.631769
37	-59.3407	0.64739
37	-57.3626	0.669013
37	-55.3846	0.697119
37	-53.4066	0.73898
37	-51.4286	0.763392
37	-49.4505	0.79898
37	-47.4725	0.861449
37	-45.4945	0.924369
37	-43.5165	1.00048
37	-41.5385	1.11507
37	-39.5604	1.23247
37	-37.5824	1.30655
37	-35.6044	1.35387
37	-33.6264	1.39273
37	-31.6484	1.438
37	-29.6703	1.47327
37	-27.6923	1.49757
37	-25.7143	1.51629
37	-23.7363	1.53805
37	-21.7582	1.55182
37	-19.7802	1.55906
37	-17.8022	NaN
37	-15.8242	NaN
37	-13.8462	NaN
37	-11.8681	NaN
37	-9.89011	NaN
37	-7.91209	NaN
37	-5.93407	NaN
37	-3.95604	NaN
37	-1.97802	NaN
37	0	NaN
37	1.97802	NaN
37	3.95604	NaN
37	5.93407	NaN
37	7.91209	NaN
37	9.89011	NaN
37	11.8681	NaN
37	13.8462	NaN
37	15.8242	NaN
37	17.8022	NaN
37	19.7802	NaN
37	21.7582	NaN
37	23.7363	NaN
37	25.7143	NaN
37	27.6923	NaN
37	29.6703	NaN
37	31.6484	NaN
37	33.6264	NaN
37	35.6044	NaN
37	37.5824	NaN
37	39.5604	NaN
37	41.5385	NaN
37	43.5165	NaN
37	45.4945	NaN
37	47.4725	NaN
37	49.4505	NaN
37	51.4286	NaN
37	53.4066	NaN
37	55.3846	NaN
37	57.3626	NaN
37	59.3407	NaN
37	61.3187	NaN
37	63.2967	NaN
37	65.2747	NaN
37	67.2527	NaN
37	69.2308	0.793069
37	71.2088	0.791818
37	73.1868	0.76791
37	75.1648	0.726477
37	77.1429	0.679233
37	79.1209	0.65128
37	81.0989	0.639457
37	83.0769	0.61937
37	85.0549	0.601736
37	87.033	0.594131
37	89.011	NaN
39	-89.011	NaN
39	-87.033	NaN
39	-85.0549	NaN
39	-83.0769	NaN
39	-81.0989	NaN
39	-79.1209	NaN
39	-77.1429	NaN
39	-75.1648	NaN
39	-73.1868	NaN
39	-71.2088	NaN
39	-69.2308	0.630345
39	-67.2527	0.627282
39	-65.2747	0.625086
39	-63.2967	0.625445
39	-61.3187	0.62985
39	-59.3407	0.645439
39	-57.3626	0.665721
39	-55.3846	0.691876
39	-53.4066	0.734446
39	-51.4286	0.761443
39	-49.4505	0.788713
39	-47.4725	0.848873
39	-45.4945	0.917658
39	-43.5165	0.993104
39	-41.5385	1.11095
39	-39.5604	1.2202
39	-37.5824	1.28838
39	-35.6044	1.33845
39	-33.6264	1.38273
39	-31.6484	1.4275
39	-29.6703	1.46609
39	-27.6923	1.49237
39	-25.7143	1.50676
39	-23.7363	1.53078
39	-21.7582	1.55017
39	-19.7802	1.56925
39	-17.8022	1.58452
39	-15.8242	NaN
39	-13.8462	NaN
39	-11.8681	NaN
39	-9.89011	NaN
39	-7.91209	NaN
39	-5.93407	NaN
39	-3.95604	NaN
39	-1.97802	NaN
39	0	NaN
39	1.97802	NaN
39	3.95604	NaN
39	5.93407	NaN
39	7.91209	NaN
39	9.89011	NaN
39	11.8681	NaN
39	13.8462	NaN
39	15.8242	NaN
39	17.8022	NaN
39	19.7802	NaN
39	21.7582	NaN
39	23.7363	NaN
39	25.7143	NaN
39	27.6923	NaN
39	29.6703	NaN
39	31.6484	NaN
39	33.6264	NaN
39	35.6044	NaN
39	37.5824	NaN
39	39.5604	NaN
39	41.5385	NaN
39	43.5165	NaN
39	45.4945	NaN
39	47.4725	NaN
39	49.4505	NaN
39	51.4286	NaN
39	53.4066	NaN
39	55.3846	NaN
39	57.3626	NaN
39	59.3407	NaN
39	61.3187	NaN
39	63.2967	NaN
39	65.2747	NaN
39	67.2527	NaN
39	69.2308	0.783722
39	71.2088	0.781184
39	73.1868	0.75828
39	75.1648	0.720613
39	77.1429	0.676852
39	79.1209	0.650094
39	81.0989	0.638023
39	83.0769	0.619155
39	85.0549	0.601891
39	87.033	0.594229
39	89.011	NaN
41	-89.011	NaN
41	-87.033	NaN
41	-85.0549	NaN
41	-83.0769	NaN
41	-81.0989	NaN
41	-79.1209	NaN
41	-77.1429	NaN
41	-75.1648	NaN
41	-73.1868	NaN
41	-71.2088	NaN
41	-69.2308	NaN
41	-67.2527	0.628659
41	-65.2747	0.627913
41	-63.2967	0.626913
41	-61.3187	0.629506
41	-59.3407	0.645296
41	-57.3626	0.664045
41	-55.3846	0.686648
41	-53.4066	0.725819
41	-51.4286	0.757705
41	-49.4505	0.783595
41	-47.4725	0.838961
41	-45.4945	0.912519
41	-43.5165	0.994159
41	-41.5385	1.1179
41	-39.5604	1.234
41	-37.5824	1.29615
41	-35.6044	1.33568
41	-33.6264	1.37476
41	-31.6484	1.41238
41	-29.6703	1.45818
41	-27.6923	1.49126
41	-25.7143	1.50924
41	-23.7363	1.53129
41	-21.7582	1.5488
41	-19.7802	1.5703
41	-17.8022	1.58788
41	-15.8242	1.60107
41	-13.8462	1.61749
41	-11.8681	1.62112
41	-9.89011	1.6033
41	-7.91209	1.58622
41	-5.93407	1.57758
41	-3.95604	1.5861
41	-1.97802	NaN
41	0	NaN
41	1.97802	NaN
41	3.95604	NaN
41	5.93407	NaN
41	7.91209	NaN
41	9.89011	NaN
41	11.8681	NaN
41	13.8462	NaN
41	15.8242	NaN
41	17.8022	NaN
41	19.7802	NaN
41	21.7582	NaN
41	23.7363	NaN
41	25.7143	NaN
41	27.6923	NaN
41	29.6703	NaN
41	31.6484	NaN
41	33.6264	NaN
41	35.6044	NaN
41	37.5824	NaN
41	39.5604	NaN
41	41.5385	NaN
41	43.5165	NaN
41	45.4945	NaN
41	47.4725	NaN
41	49.4505	NaN
41	51.4286	NaN
41	53.4066	NaN
41	55.3846	NaN
41	57.3626	NaN
41	59.3407	NaN
41	61.3187	NaN
41	63.2967	NaN
41	65.2747	NaN
41	67.2527	NaN
41	69.2308	0.773994
41	71.2088	0.771896
41	73.1868	0.750582
41	75.1648	0.715652
41	77.1429	0.674642
41	79.1209	0.648961
41	81.0989	0.636531
41	83.0769	0.618793
41	85.0549	0.601999
41	87.033	0.594316
41	89.011	NaN
43	-89.011	NaN
43	-87.033	NaN
43	-85.0549	NaN
43	-83.0769	NaN
43	-81.0989	NaN
43	-79.1209	NaN
43	-77.1429	NaN
43	-75.1648	NaN
43	-73.1868	NaN
43	-71.2088	NaN
43	-69.2308	NaN
43	-67.2527	0.628579
43	-65.2747	0.629313
43	-63.2967	0.628471
43	-61.3187	0.630231
43	-59.3407	0.647217
43	-57.3626	0.667178
43	-55.3846	0.684003
43	-53.4066	0.715881
43	-51.4286	0.751289
43	-49.4505	0.780822
43	-47.4725	0.831286
43	-45.4945	0.901735
43	-43.5165	0.984739
43	-41.5385	1.12279
43	-39.5604	1.2467
43	-37.5824	1.30683
43	-35.6044	1.33767
43	-33.6264	1.36886
43	-31.6484	1.40023
43	-29.6703	1.44552
43	-27.6923	1.49157
43	-25.7143	1.51652
43	-23.7363	1.5378
43	-21.7582	1.54863
43	-19.7802	1.57266
43	-17.8022	1.59074
43	-15.8242	1.6033
43	-13.8462	1.61794
43	-11.8681	1.61883
43	-9.89011	1.60089
43	-7.91209	1.58246
43	-5.93407	1.57739
43	-3.95604	1.5919
43	-1.97802	1.59563
43	0	1.59884
43	1.97802	NaN
43	3.95604	NaN
43	5.93407	NaN
43	7.91209	NaN
43	9.89011	NaN
43	11.8681	NaN
43	13.8462	NaN
43	15.8242	NaN
43	17.8022	NaN
43	19.7802	NaN
43	21.7582	NaN
43	23.7363	NaN
43	25.7143	NaN
43	27.6923	NaN
43	29.6703	NaN
43	31.6484	NaN
43	33.6264	NaN
43	35.6044	NaN
43	37.5824	NaN
43	39.5604	NaN
43	41.5385	NaN
43	43.5165	NaN
43	45.4945	NaN
43	47.4725	NaN
43	49.4505	NaN
43	51.4286	NaN
43	53.4066	NaN
43	55.3846	NaN
43	57.3626	NaN
43	59.3407	NaN
43	61.3187	NaN
43	63.2967	NaN
43	65.2747	NaN
43	67.2527	NaN
43	69.2308	0.765357
43	71.2088	0.764036
43	73.1868	0.744986
43	75.1648	0.711655
43	77.1429	0.672622
43	79.1209	0.647875
43	81.0989	0.635033
43	83.0769	0.618301
[truncated: 14,381 more rows]

## Sheet: EDFig8c
lon	lat	bDiff_CbPM (unitless)
1	-89.011	NaN
1	-87.033	NaN
1	-85.0549	NaN
1	-83.0769	NaN
1	-81.0989	NaN
1	-79.1209	NaN
1	-77.1429	NaN
1	-75.1648	NaN
1	-73.1868	NaN
1	-71.2088	-0.00400464
1	-69.2308	-0.00353304
1	-67.2527	-0.000829248
1	-65.2747	0.00319489
1	-63.2967	0.00877519
1	-61.3187	0.0167357
1	-59.3407	0.0268772
1	-57.3626	0.0413256
1	-55.3846	0.0511698
1	-53.4066	0.0682953
1	-51.4286	0.0946115
1	-49.4505	0.11619
1	-47.4725	0.1513
1	-45.4945	0.166393
1	-43.5165	0.153661
1	-41.5385	0.153616
1	-39.5604	0.165662
1	-37.5824	0.161694
1	-35.6044	0.124634
1	-33.6264	0.115923
1	-31.6484	0.10771
1	-29.6703	0.103183
1	-27.6923	0.105671
1	-25.7143	0.107039
1	-23.7363	0.105849
1	-21.7582	0.106021
1	-19.7802	0.110034
1	-17.8022	0.11559
1	-15.8242	0.123205
1	-13.8462	0.12432
1	-11.8681	0.122518
1	-9.89011	0.135564
1	-7.91209	0.139672
1	-5.93407	0.16158
1	-3.95604	0.167234
1	-1.97802	0.161347
1	0	0.14329
1	1.97802	0.134848
1	3.95604	0.129717
1	5.93407	0.127558
1	7.91209	NaN
1	9.89011	NaN
1	11.8681	NaN
1	13.8462	NaN
1	15.8242	NaN
1	17.8022	NaN
1	19.7802	NaN
1	21.7582	NaN
1	23.7363	NaN
1	25.7143	NaN
1	27.6923	NaN
1	29.6703	NaN
1	31.6484	NaN
1	33.6264	0.182598
1	35.6044	0.142895
1	37.5824	NaN
1	39.5604	NaN
1	41.5385	NaN
1	43.5165	NaN
1	45.4945	NaN
1	47.4725	NaN
1	49.4505	NaN
1	51.4286	0.140476
1	53.4066	0.118014
1	55.3846	0.106139
1	57.3626	0.0978211
1	59.3407	0.0931144
1	61.3187	0.0907206
1	63.2967	0.0970625
1	65.2747	0.10361
1	67.2527	0.0970478
1	69.2308	0.0917298
1	71.2088	0.108391
1	73.1868	0.134564
1	75.1648	0.121449
1	77.1429	0.0812846
1	79.1209	0.0431428
1	81.0989	0.0238602
1	83.0769	0.0207114
1	85.0549	0.0192076
1	87.033	0.0179675
1	89.011	NaN
3	-89.011	NaN
3	-87.033	NaN
3	-85.0549	NaN
3	-83.0769	NaN
3	-81.0989	NaN
3	-79.1209	NaN
3	-77.1429	NaN
3	-75.1648	NaN
3	-73.1868	NaN
3	-71.2088	NaN
3	-69.2308	-0.00303482
3	-67.2527	-0.00013468
3	-65.2747	0.00306247
3	-63.2967	0.00851549
3	-61.3187	0.0163107
3	-59.3407	0.0254328
3	-57.3626	0.0394732
3	-55.3846	0.051236
3	-53.4066	0.0715003
3	-51.4286	0.0972167
3	-49.4505	0.116401
3	-47.4725	0.148423
3	-45.4945	0.164372
3	-43.5165	0.15114
3	-41.5385	0.156871
3	-39.5604	0.16311
3	-37.5824	0.157199
3	-35.6044	0.122919
3	-33.6264	0.114361
3	-31.6484	0.106998
3	-29.6703	0.104953
3	-27.6923	0.108797
3	-25.7143	0.1084
3	-23.7363	0.108185
3	-21.7582	0.11048
3	-19.7802	0.114523
3	-17.8022	0.117984
3	-15.8242	0.124083
3	-13.8462	0.127878
3	-11.8681	0.128967
3	-9.89011	0.14599
3	-7.91209	0.148523
3	-5.93407	0.165413
3	-3.95604	0.160716
3	-1.97802	0.154981
3	0	0.142744
3	1.97802	0.138521
3	3.95604	0.134362
3	5.93407	0.120916
3	7.91209	NaN
3	9.89011	NaN
3	11.8681	NaN
3	13.8462	NaN
3	15.8242	NaN
3	17.8022	NaN
3	19.7802	NaN
3	21.7582	NaN
3	23.7363	NaN
3	25.7143	NaN
3	27.6923	NaN
3	29.6703	NaN
3	31.6484	NaN
3	33.6264	0.207312
3	35.6044	0.165186
3	37.5824	NaN
3	39.5604	NaN
3	41.5385	NaN
3	43.5165	NaN
3	45.4945	NaN
3	47.4725	NaN
3	49.4505	NaN
3	51.4286	0.148226
3	53.4066	0.128268
3	55.3846	0.113115
3	57.3626	0.102215
3	59.3407	0.094763
3	61.3187	0.0896556
3	63.2967	0.0937239
3	65.2747	0.0978994
3	67.2527	0.0934499
3	69.2308	0.0906392
3	71.2088	0.105214
3	73.1868	0.129954
3	75.1648	0.119624
3	77.1429	0.0816257
3	79.1209	0.0429115
3	81.0989	0.0236744
3	83.0769	0.0210728
3	85.0549	0.0194298
3	87.033	0.0180731
3	89.011	NaN
5	-89.011	NaN
5	-87.033	NaN
5	-85.0549	NaN
5	-83.0769	NaN
5	-81.0989	NaN
5	-79.1209	NaN
5	-77.1429	NaN
5	-75.1648	NaN
5	-73.1868	NaN
5	-71.2088	NaN
5	-69.2308	-0.00254314
5	-67.2527	0.000223984
5	-65.2747	0.00252736
5	-63.2967	0.00782051
5	-61.3187	0.0150709
5	-59.3407	0.0241769
5	-57.3626	0.0386475
5	-55.3846	0.0524116
5	-53.4066	0.0754212
5	-51.4286	0.101471
5	-49.4505	0.121742
5	-47.4725	0.149559
5	-45.4945	0.163277
5	-43.5165	0.149309
5	-41.5385	0.156311
5	-39.5604	0.163701
5	-37.5824	0.150277
5	-35.6044	0.116665
5	-33.6264	0.110606
5	-31.6484	0.104863
5	-29.6703	0.104204
5	-27.6923	0.107772
5	-25.7143	0.109285
5	-23.7363	0.112057
5	-21.7582	0.115009
5	-19.7802	0.116126
5	-17.8022	0.118281
5	-15.8242	0.125075
5	-13.8462	0.134035
5	-11.8681	0.134994
5	-9.89011	0.148258
5	-7.91209	0.152856
5	-5.93407	0.16477
5	-3.95604	0.158348
5	-1.97802	0.153758
5	0	0.141438
5	1.97802	0.137166
5	3.95604	0.133685
5	5.93407	NaN
5	7.91209	NaN
5	9.89011	NaN
5	11.8681	NaN
5	13.8462	NaN
5	15.8242	NaN
5	17.8022	NaN
5	19.7802	NaN
5	21.7582	NaN
5	23.7363	NaN
5	25.7143	NaN
5	27.6923	NaN
5	29.6703	NaN
5	31.6484	NaN
5	33.6264	0.224647
5	35.6044	0.177346
5	37.5824	0.136536
5	39.5604	0.117382
5	41.5385	0.113807
5	43.5165	NaN
5	45.4945	NaN
5	47.4725	NaN
5	49.4505	NaN
5	51.4286	NaN
5	53.4066	0.141049
5	55.3846	0.120781
5	57.3626	0.107856
5	59.3407	0.0973259
5	61.3187	NaN
5	63.2967	0.0925235
5	65.2747	0.0949232
5	67.2527	0.0923331
5	69.2308	0.0905479
5	71.2088	0.102228
5	73.1868	0.123424
5	75.1648	0.115683
5	77.1429	0.0816513
5	79.1209	0.0425203
5	81.0989	0.0234133
5	83.0769	0.0214512
5	85.0549	0.0196659
5	87.033	0.0181842
5	89.011	NaN
7	-89.011	NaN
7	-87.033	NaN
7	-85.0549	NaN
7	-83.0769	NaN
7	-81.0989	NaN
7	-79.1209	NaN
7	-77.1429	NaN
7	-75.1648	NaN
7	-73.1868	NaN
7	-71.2088	NaN
7	-69.2308	-0.00222117
7	-67.2527	4.03252e-05
7	-65.2747	0.00140407
7	-63.2967	0.00605706
7	-61.3187	0.0133672
7	-59.3407	0.0236902
7	-57.3626	0.0381121
7	-55.3846	0.0544929
7	-53.4066	0.078725
7	-51.4286	0.10642
7	-49.4505	0.127755
7	-47.4725	0.153741
7	-45.4945	0.167505
7	-43.5165	0.151594
7	-41.5385	0.150247
7	-39.5604	0.159096
7	-37.5824	0.143082
7	-35.6044	0.112802
7	-33.6264	0.107956
7	-31.6484	0.105001
7	-29.6703	0.103514
7	-27.6923	0.107395
7	-25.7143	0.110937
7	-23.7363	0.118025
7	-21.7582	0.121802
7	-19.7802	0.123421
7	-17.8022	0.127503
7	-15.8242	0.133117
7	-13.8462	0.143362
7	-11.8681	0.14845
7	-9.89011	0.162676
7	-7.91209	0.169136
7	-5.93407	0.174593
7	-3.95604	0.164881
7	-1.97802	0.153944
7	0	0.134517
7	1.97802	0.12776
7	3.95604	0.132549
7	5.93407	NaN
7	7.91209	NaN
7	9.89011	NaN
7	11.8681	NaN
7	13.8462	NaN
7	15.8242	NaN
7	17.8022	NaN
7	19.7802	NaN
7	21.7582	NaN
7	23.7363	NaN
7	25.7143	NaN
7	27.6923	NaN
7	29.6703	NaN
7	31.6484	NaN
7	33.6264	0.229043
7	35.6044	0.180549
7	37.5824	0.137018
7	39.5604	0.118987
7	41.5385	0.11284
7	43.5165	NaN
7	45.4945	NaN
7	47.4725	NaN
7	49.4505	NaN
7	51.4286	NaN
7	53.4066	0.154538
7	55.3846	0.130155
7	57.3626	0.114124
7	59.3407	NaN
7	61.3187	NaN
7	63.2967	0.0923988
7	65.2747	0.0947405
7	67.2527	0.0930489
7	69.2308	0.0912676
7	71.2088	0.0995996
7	73.1868	0.11614
7	75.1648	0.110854
7	77.1429	0.0817905
7	79.1209	0.0421361
7	81.0989	0.0231619
7	83.0769	0.021858
7	85.0549	0.0199136
7	87.033	0.0183004
7	89.011	NaN
9	-89.011	NaN
9	-87.033	NaN
9	-85.0549	NaN
9	-83.0769	NaN
9	-81.0989	NaN
9	-79.1209	NaN
9	-77.1429	NaN
9	-75.1648	NaN
9	-73.1868	NaN
9	-71.2088	NaN
9	-69.2308	-0.00221994
9	-67.2527	-0.000621678
9	-65.2747	5.6281e-05
9	-63.2967	0.0037329
9	-61.3187	0.012354
9	-59.3407	0.0247206
9	-57.3626	0.037307
9	-55.3846	0.0563212
9	-53.4066	0.0838768
9	-51.4286	0.1138
9	-49.4505	0.134627
9	-47.4725	0.156378
9	-45.4945	0.167394
9	-43.5165	0.148569
9	-41.5385	0.148315
9	-39.5604	0.153524
9	-37.5824	0.135157
9	-35.6044	0.109212
9	-33.6264	0.108221
9	-31.6484	0.106309
9	-29.6703	0.104334
9	-27.6923	0.107486
9	-25.7143	0.112856
9	-23.7363	0.123934
9	-21.7582	0.131564
9	-19.7802	0.134145
9	-17.8022	0.144703
9	-15.8242	0.154996
9	-13.8462	0.158937
9	-11.8681	0.160804
9	-9.89011	0.168008
9	-7.91209	0.179295
9	-5.93407	0.183879
9	-3.95604	0.173516
9	-1.97802	0.155977
9	0	0.130734
9	1.97802	0.121334
9	3.95604	0.126735
9	5.93407	NaN
9	7.91209	NaN
9	9.89011	NaN
9	11.8681	NaN
9	13.8462	NaN
9	15.8242	NaN
9	17.8022	NaN
9	19.7802	NaN
9	21.7582	NaN
9	23.7363	NaN
9	25.7143	NaN
9	27.6923	NaN
9	29.6703	NaN
9	31.6484	NaN
9	33.6264	0.223521
9	35.6044	0.177357
9	37.5824	0.139418
9	39.5604	0.125177
9	41.5385	NaN
9	43.5165	NaN
9	45.4945	NaN
9	47.4725	NaN
9	49.4505	NaN
9	51.4286	NaN
9	53.4066	NaN
9	55.3846	NaN
9	57.3626	NaN
9	59.3407	NaN
9	61.3187	NaN
9	63.2967	NaN
9	65.2747	0.0962917
9	67.2527	0.0948024
9	69.2308	0.0928193
9	71.2088	0.0974895
9	73.1868	0.109268
9	75.1648	0.106473
9	77.1429	0.0825046
9	79.1209	0.0418744
9	81.0989	0.023025
9	83.0769	0.022307
9	85.0549	0.0201706
9	87.033	0.0184211
9	89.011	NaN
11	-89.011	NaN
11	-87.033	NaN
11	-85.0549	NaN
11	-83.0769	NaN
11	-81.0989	NaN
11	-79.1209	NaN
11	-77.1429	NaN
11	-75.1648	NaN
11	-73.1868	NaN
11	-71.2088	NaN
11	-69.2308	-0.00268581
11	-67.2527	-0.00171404
11	-65.2747	-0.00067821
11	-63.2967	0.00238818
11	-61.3187	0.0131332
11	-59.3407	0.0288762
11	-57.3626	0.0390191
11	-55.3846	0.0585602
11	-53.4066	0.0902046
11	-51.4286	0.122374
11	-49.4505	0.144002
11	-47.4725	0.159914
11	-45.4945	0.162264
11	-43.5165	0.137683
11	-41.5385	0.1387
11	-39.5604	0.137314
11	-37.5824	0.127953
11	-35.6044	0.108775
11	-33.6264	0.106268
11	-31.6484	0.10377
11	-29.6703	0.105305
11	-27.6923	0.111739
11	-25.7143	0.12379
11	-23.7363	0.141599
11	-21.7582	0.151858
11	-19.7802	0.155035
11	-17.8022	0.165814
11	-15.8242	0.175191
11	-13.8462	0.170952
11	-11.8681	0.164573
11	-9.89011	0.167293
11	-7.91209	0.178923
11	-5.93407	0.189543
11	-3.95604	0.199568
11	-1.97802	NaN
11	0	NaN
11	1.97802	NaN
11	3.95604	NaN
11	5.93407	NaN
11	7.91209	NaN
11	9.89011	NaN
11	11.8681	NaN
11	13.8462	NaN
11	15.8242	NaN
11	17.8022	NaN
11	19.7802	NaN
11	21.7582	NaN
11	23.7363	NaN
11	25.7143	NaN
11	27.6923	NaN
11	29.6703	NaN
11	31.6484	NaN
11	33.6264	0.202955
11	35.6044	0.165408
11	37.5824	0.135897
11	39.5604	0.125147
11	41.5385	NaN
11	43.5165	NaN
11	45.4945	NaN
11	47.4725	NaN
11	49.4505	NaN
11	51.4286	NaN
11	53.4066	NaN
11	55.3846	NaN
11	57.3626	NaN
11	59.3407	NaN
11	61.3187	NaN
11	63.2967	NaN
11	65.2747	0.0977774
11	67.2527	0.0970525
11	69.2308	0.0950953
11	71.2088	0.095994
11	73.1868	0.103768
11	75.1648	0.103506
11	77.1429	0.0841803
11	79.1209	0.0417816
11	81.0989	0.023097
11	83.0769	0.0228101
11	85.0549	0.0204342
11	87.033	0.0185455
11	89.011	NaN
13	-89.011	NaN
13	-87.033	NaN
13	-85.0549	NaN
13	-83.0769	NaN
13	-81.0989	NaN
13	-79.1209	NaN
13	-77.1429	NaN
13	-75.1648	NaN
13	-73.1868	NaN
13	-71.2088	NaN
13	-69.2308	-0.0035693
13	-67.2527	-0.00289154
13	-65.2747	-0.000118566
13	-63.2967	0.00343374
13	-61.3187	0.0163219
13	-59.3407	0.0361547
13	-57.3626	0.0450741
13	-55.3846	0.0639762
13	-53.4066	0.0962095
13	-51.4286	0.127052
13	-49.4505	0.150425
13	-47.4725	0.163538
13	-45.4945	0.159923
13	-43.5165	0.127352
13	-41.5385	0.122147
13	-39.5604	0.11853
13	-37.5824	0.115934
13	-35.6044	0.104076
13	-33.6264	0.100972
13	-31.6484	0.101211
13	-29.6703	0.108508
13	-27.6923	0.116863
13	-25.7143	0.135892
13	-23.7363	0.15696
13	-21.7582	0.170121
13	-19.7802	NaN
13	-17.8022	NaN
13	-15.8242	NaN
13	-13.8462	NaN
13	-11.8681	0.165743
13	-9.89011	0.17107
13	-7.91209	0.182346
13	-5.93407	NaN
13	-3.95604	NaN
13	-1.97802	NaN
13	0	NaN
13	1.97802	NaN
13	3.95604	NaN
13	5.93407	NaN
13	7.91209	NaN
13	9.89011	NaN
13	11.8681	NaN
13	13.8462	NaN
13	15.8242	NaN
13	17.8022	NaN
13	19.7802	NaN
13	21.7582	NaN
13	23.7363	NaN
13	25.7143	NaN
13	27.6923	NaN
13	29.6703	NaN
13	31.6484	NaN
13	33.6264	0.155007
13	35.6044	0.143825
13	37.5824	0.128054
13	39.5604	0.123193
13	41.5385	NaN
13	43.5165	NaN
13	45.4945	NaN
13	47.4725	NaN
13	49.4505	NaN
13	51.4286	NaN
13	53.4066	NaN
13	55.3846	NaN
13	57.3626	NaN
13	59.3407	NaN
13	61.3187	NaN
13	63.2967	NaN
13	65.2747	NaN
13	67.2527	0.0989079
13	69.2308	0.0981953
13	71.2088	0.0952461
13	73.1868	0.0999755
13	75.1648	0.102363
13	77.1429	0.0869431
13	79.1209	NaN
13	81.0989	0.0234615
13	83.0769	0.0233743
13	85.0549	0.0207019
13	87.033	0.018673
13	89.011	NaN
15	-89.011	NaN
15	-87.033	NaN
15	-85.0549	NaN
15	-83.0769	NaN
15	-81.0989	NaN
15	-79.1209	NaN
15	-77.1429	NaN
15	-75.1648	NaN
15	-73.1868	NaN
15	-71.2088	NaN
15	-69.2308	-0.0046912
15	-67.2527	-0.00377731
15	-65.2747	0.000944457
15	-63.2967	0.00632659
15	-61.3187	0.0206451
15	-59.3407	0.0440432
15	-57.3626	0.0535673
15	-55.3846	0.0712833
15	-53.4066	0.100196
15	-51.4286	0.127163
15	-49.4505	0.149832
15	-47.4725	0.161172
15	-45.4945	0.153225
15	-43.5165	0.118011
15	-41.5385	0.10897
15	-39.5604	0.1016
15	-37.5824	0.108313
15	-35.6044	0.0992123
15	-33.6264	0.0959677
15	-31.6484	0.101502
15	-29.6703	0.120317
15	-27.6923	0.126265
15	-25.7143	NaN
15	-23.7363	NaN
15	-21.7582	NaN
15	-19.7802	NaN
15	-17.8022	NaN
15	-15.8242	NaN
15	-13.8462	NaN
15	-11.8681	NaN
15	-9.89011	NaN
15	-7.91209	NaN
15	-5.93407	NaN
15	-3.95604	NaN
15	-1.97802	NaN
15	0	NaN
15	1.97802	NaN
15	3.95604	NaN
15	5.93407	NaN
15	7.91209	NaN
15	9.89011	NaN
15	11.8681	NaN
15	13.8462	NaN
15	15.8242	NaN
15	17.8022	NaN
15	19.7802	NaN
15	21.7582	NaN
15	23.7363	NaN
15	25.7143	NaN
15	27.6923	NaN
15	29.6703	NaN
15	31.6484	NaN
15	33.6264	0.117096
15	35.6044	0.125276
15	37.5824	NaN
15	39.5604	NaN
15	41.5385	NaN
15	43.5165	NaN
15	45.4945	NaN
15	47.4725	NaN
15	49.4505	NaN
15	51.4286	NaN
15	53.4066	NaN
15	55.3846	NaN
15	57.3626	NaN
15	59.3407	NaN
15	61.3187	NaN
15	63.2967	NaN
15	65.2747	NaN
15	67.2527	NaN
15	69.2308	0.10189
15	71.2088	0.0953869
15	73.1868	0.0978012
15	75.1648	0.102932
15	77.1429	0.0884438
15	79.1209	NaN
15	81.0989	0.0246379
15	83.0769	0.0240004
15	85.0549	0.0209711
15	87.033	0.0188028
15	89.011	NaN
17	-89.011	NaN
17	-87.033	NaN
17	-85.0549	NaN
17	-83.0769	NaN
17	-81.0989	NaN
17	-79.1209	NaN
17	-77.1429	NaN
17	-75.1648	NaN
17	-73.1868	NaN
17	-71.2088	NaN
17	-69.2308	-0.00587437
17	-67.2527	-0.00415312
17	-65.2747	0.00206038
17	-63.2967	0.00959411
17	-61.3187	0.0246218
17	-59.3407	0.0503288
17	-57.3626	0.0631259
17	-55.3846	0.0788956
17	-53.4066	0.102975
17	-51.4286	0.125968
17	-49.4505	0.14659
17	-47.4725	0.155553
17	-45.4945	0.146155
17	-43.5165	0.109086
17	-41.5385	0.100261
17	-39.5604	0.0898398
17	-37.5824	0.105918
17	-35.6044	0.0999925
17	-33.6264	0.0936246
17	-31.6484	0.108842
17	-29.6703	0.139841
17	-27.6923	NaN
17	-25.7143	NaN
17	-23.7363	NaN
17	-21.7582	NaN
17	-19.7802	NaN
17	-17.8022	NaN
17	-15.8242	NaN
17	-13.8462	NaN
17	-11.8681	NaN
17	-9.89011	NaN
17	-7.91209	NaN
17	-5.93407	NaN
17	-3.95604	NaN
17	-1.97802	NaN
17	0	NaN
17	1.97802	NaN
17	3.95604	NaN
17	5.93407	NaN
17	7.91209	NaN
17	9.89011	NaN
17	11.8681	NaN
17	13.8462	NaN
17	15.8242	NaN
17	17.8022	NaN
17	19.7802	NaN
17	21.7582	NaN
17	23.7363	NaN
17	25.7143	NaN
17	27.6923	NaN
17	29.6703	NaN
17	31.6484	0.0887696
17	33.6264	0.0999081
17	35.6044	0.110378
17	37.5824	0.100083
17	39.5604	0.0838573
17	41.5385	0.068617
17	43.5165	NaN
17	45.4945	NaN
17	47.4725	NaN
17	49.4505	NaN
17	51.4286	NaN
17	53.4066	NaN
17	55.3846	NaN
17	57.3626	NaN
17	59.3407	NaN
17	61.3187	NaN
17	63.2967	NaN
17	65.2747	NaN
17	67.2527	NaN
17	69.2308	0.104909
17	71.2088	0.0961775
17	73.1868	0.096909
17	75.1648	0.104821
17	77.1429	NaN
17	79.1209	NaN
17	81.0989	0.0266591
17	83.0769	0.0246747
17	85.0549	0.0212388
17	87.033	0.0189341
17	89.011	NaN
19	-89.011	NaN
19	-87.033	NaN
19	-85.0549	NaN
19	-83.0769	NaN
19	-81.0989	NaN
19	-79.1209	NaN
19	-77.1429	NaN
19	-75.1648	NaN
19	-73.1868	NaN
19	-71.2088	NaN
19	-69.2308	-0.00672778
19	-67.2527	-0.0035826
19	-65.2747	0.0036169
19	-63.2967	0.0126241
19	-61.3187	0.0282346
19	-59.3407	0.0552496
19	-57.3626	0.0716841
19	-55.3846	0.0849102
19	-53.4066	0.105617
19	-51.4286	0.126089
19	-49.4505	0.143983
19	-47.4725	0.150457
19	-45.4945	0.140401
19	-43.5165	0.104299
19	-41.5385	0.0952552
19	-39.5604	0.0845048
19	-37.5824	0.0976565
19	-35.6044	0.106364
19	-33.6264	NaN
19	-31.6484	NaN
19	-29.6703	NaN
19	-27.6923	NaN
19	-25.7143	NaN
19	-23.7363	NaN
19	-21.7582	NaN
19	-19.7802	NaN
19	-17.8022	NaN
19	-15.8242	NaN
19	-13.8462	NaN
19	-11.8681	NaN
19	-9.89011	NaN
19	-7.91209	NaN
19	-5.93407	NaN
19	-3.95604	NaN
19	-1.97802	NaN
19	0	NaN
19	1.97802	NaN
19	3.95604	NaN
19	5.93407	NaN
19	7.91209	NaN
19	9.89011	NaN
19	11.8681	NaN
19	13.8462	NaN
19	15.8242	NaN
19	17.8022	NaN
19	19.7802	NaN
19	21.7582	NaN
19	23.7363	NaN
19	25.7143	NaN
19	27.6923	NaN
19	29.6703	NaN
19	31.6484	0.0906534
19	33.6264	0.0979517
19	35.6044	0.108041
19	37.5824	0.103661
19	39.5604	0.0968618
19	41.5385	0.0911567
19	43.5165	NaN
19	45.4945	NaN
19	47.4725	NaN
19	49.4505	NaN
19	51.4286	NaN
19	53.4066	NaN
19	55.3846	NaN
19	57.3626	NaN
19	59.3407	NaN
19	61.3187	NaN
19	63.2967	NaN
19	65.2747	NaN
19	67.2527	NaN
19	69.2308	NaN
19	71.2088	0.0970961
19	73.1868	0.0966392
19	75.1648	0.106419
19	77.1429	0.100457
19	79.1209	0.0693188
19	81.0989	0.0295036
19	83.0769	0.0253706
19	85.0549	0.021502
19	87.033	0.0190662
19	89.011	NaN
21	-89.011	NaN
21	-87.033	NaN
21	-85.0549	NaN
21	-83.0769	NaN
21	-81.0989	NaN
21	-79.1209	NaN
21	-77.1429	NaN
21	-75.1648	NaN
21	-73.1868	NaN
21	-71.2088	NaN
21	-69.2308	-0.00688934
21	-67.2527	-0.0023717
21	-65.2747	0.00563269
21	-63.2967	0.0158839
21	-61.3187	0.0326526
21	-59.3407	0.0596531
21	-57.3626	0.0793149
21	-55.3846	0.0908209
21	-53.4066	0.110291
21	-51.4286	0.130012
21	-49.4505	0.14339
21	-47.4725	0.149481
21	-45.4945	0.137423
21	-43.5165	0.0972996
21	-41.5385	0.0839603
21	-39.5604	0.0654484
21	-37.5824	0.0802658
21	-35.6044	0.102475
21	-33.6264	NaN
21	-31.6484	NaN
21	-29.6703	NaN
21	-27.6923	NaN
21	-25.7143	NaN
21	-23.7363	NaN
21	-21.7582	NaN
21	-19.7802	NaN
21	-17.8022	NaN
21	-15.8242	NaN
21	-13.8462	NaN
21	-11.8681	NaN
21	-9.89011	NaN
21	-7.91209	NaN
21	-5.93407	NaN
21	-3.95604	NaN
21	-1.97802	NaN
21	0	NaN
21	1.97802	NaN
21	3.95604	NaN
21	5.93407	NaN
21	7.91209	NaN
21	9.89011	NaN
21	11.8681	NaN
21	13.8462	NaN
21	15.8242	NaN
21	17.8022	NaN
21	19.7802	NaN
21	21.7582	NaN
21	23.7363	NaN
21	25.7143	NaN
21	27.6923	NaN
21	29.6703	NaN
21	31.6484	NaN
21	33.6264	0.106009
21	35.6044	0.108776
21	37.5824	0.104633
21	39.5604	NaN
21	41.5385	NaN
21	43.5165	NaN
21	45.4945	NaN
21	47.4725	NaN
21	49.4505	NaN
21	51.4286	NaN
21	53.4066	NaN
21	55.3846	NaN
21	57.3626	NaN
21	59.3407	NaN
21	61.3187	NaN
21	63.2967	NaN
21	65.2747	NaN
21	67.2527	NaN
21	69.2308	NaN
21	71.2088	0.0988322
21	73.1868	0.0964606
21	75.1648	0.107484
21	77.1429	0.100738
21	79.1209	0.0698417
21	81.0989	0.0321309
21	83.0769	0.0260524
21	85.0549	0.0217577
21	87.033	0.0191982
21	89.011	NaN
23	-89.011	NaN
23	-87.033	NaN
23	-85.0549	NaN
23	-83.0769	NaN
23	-81.0989	NaN
23	-79.1209	NaN
23	-77.1429	NaN
23	-75.1648	NaN
23	-73.1868	NaN
23	-71.2088	NaN
23	-69.2308	-0.00646493
23	-67.2527	-0.00140403
23	-65.2747	0.00745279
23	-63.2967	0.0191504
23	-61.3187	0.0379273
23	-59.3407	0.0656765
23	-57.3626	0.0879595
23	-55.3846	0.099295
23	-53.4066	0.118832
23	-51.4286	0.136696
23	-49.4505	0.143683
23	-47.4725	0.145874
23	-45.4945	0.130924
23	-43.5165	0.093624
23	-41.5385	0.0771209
23	-39.5604	0.0583291
23	-37.5824	0.0686181
23	-35.6044	0.081769
23	-33.6264	NaN
23	-31.6484	NaN
23	-29.6703	NaN
23	-27.6923	NaN
23	-25.7143	NaN
23	-23.7363	NaN
23	-21.7582	NaN
23	-19.7802	NaN
23	-17.8022	NaN
23	-15.8242	NaN
23	-13.8462	NaN
23	-11.8681	NaN
23	-9.89011	NaN
23	-7.91209	NaN
23	-5.93407	NaN
23	-3.95604	NaN
23	-1.97802	NaN
23	0	NaN
23	1.97802	NaN
23	3.95604	NaN
23	5.93407	NaN
23	7.91209	NaN
23	9.89011	NaN
23	11.8681	NaN
23	13.8462	NaN
23	15.8242	NaN
23	17.8022	NaN
23	19.7802	NaN
23	21.7582	NaN
23	23.7363	NaN
23	25.7143	NaN
23	27.6923	NaN
23	29.6703	NaN
23	31.6484	NaN
23	33.6264	0.111549
23	35.6044	0.111733
23	37.5824	NaN
23	39.5604	NaN
23	41.5385	NaN
23	43.5165	NaN
23	45.4945	NaN
23	47.4725	NaN
23	49.4505	NaN
23	51.4286	NaN
23	53.4066	NaN
23	55.3846	NaN
23	57.3626	NaN
23	59.3407	NaN
23	61.3187	NaN
23	63.2967	NaN
23	65.2747	NaN
23	67.2527	NaN
23	69.2308	NaN
23	71.2088	0.100759
23	73.1868	0.0961436
23	75.1648	0.107844
23	77.1429	0.101267
23	79.1209	0.0707579
23	81.0989	0.0345096
23	83.0769	0.0266915
23	85.0549	0.022003
23	87.033	0.0193295
23	89.011	NaN
25	-89.011	NaN
25	-87.033	NaN
25	-85.0549	NaN
25	-83.0769	NaN
25	-81.0989	NaN
25	-79.1209	NaN
25	-77.1429	NaN
25	-75.1648	NaN
25	-73.1868	NaN
25	-71.2088	NaN
25	-69.2308	-0.00578912
25	-67.2527	-0.000965003
25	-65.2747	0.00884597
25	-63.2967	0.0219097
25	-61.3187	0.0427761
25	-59.3407	0.0714011
25	-57.3626	0.0934293
25	-55.3846	0.107606
25	-53.4066	0.127859
25	-51.4286	0.144472
25	-49.4505	0.144394
25	-47.4725	0.140951
25	-45.4945	0.124762
25	-43.5165	0.0915785
25	-41.5385	0.0780993
25	-39.5604	0.0689372
25	-37.5824	0.0704222
25	-35.6044	0.0751515
25	-33.6264	NaN
25	-31.6484	NaN
25	-29.6703	NaN
25	-27.6923	NaN
25	-25.7143	NaN
25	-23.7363	NaN
25	-21.7582	NaN
25	-19.7802	NaN
25	-17.8022	NaN
25	-15.8242	NaN
25	-13.8462	NaN
25	-11.8681	NaN
25	-9.89011	NaN
25	-7.91209	NaN
25	-5.93407	NaN
25	-3.95604	NaN
25	-1.97802	NaN
25	0	NaN
25	1.97802	NaN
25	3.95604	NaN
25	5.93407	NaN
25	7.91209	NaN
25	9.89011	NaN
25	11.8681	NaN
25	13.8462	NaN
25	15.8242	NaN
25	17.8022	NaN
25	19.7802	NaN
25	21.7582	NaN
25	23.7363	NaN
25	25.7143	NaN
25	27.6923	NaN
25	29.6703	NaN
25	31.6484	NaN
25	33.6264	0.109979
25	35.6044	0.110478
25	37.5824	0.10725
25	39.5604	NaN
25	41.5385	NaN
25	43.5165	NaN
25	45.4945	NaN
25	47.4725	NaN
25	49.4505	NaN
25	51.4286	NaN
25	53.4066	NaN
25	55.3846	NaN
25	57.3626	NaN
25	59.3407	NaN
25	61.3187	NaN
25	63.2967	NaN
25	65.2747	NaN
25	67.2527	NaN
25	69.2308	NaN
25	71.2088	0.101475
25	73.1868	0.0955807
25	75.1648	0.107454
25	77.1429	0.101913
25	79.1209	0.0718914
25	81.0989	0.0366184
25	83.0769	0.0272695
25	85.0549	0.0222358
25	87.033	0.0194594
25	89.011	NaN
27	-89.011	NaN
27	-87.033	NaN
27	-85.0549	NaN
27	-83.0769	NaN
27	-81.0989	NaN
27	-79.1209	NaN
27	-77.1429	NaN
27	-75.1648	NaN
27	-73.1868	NaN
27	-71.2088	NaN
27	-69.2308	-0.00523273
27	-67.2527	-0.000842584
27	-65.2747	0.0102575
27	-63.2967	0.0243674
27	-61.3187	0.0465388
27	-59.3407	0.0743149
27	-57.3626	0.0939184
27	-55.3846	0.111976
27	-53.4066	0.134011
27	-51.4286	0.14761
27	-49.4505	0.140853
27	-47.4725	0.132097
27	-45.4945	0.110814
27	-43.5165	0.0831962
27	-41.5385	0.0753824
27	-39.5604	0.0697225
27	-37.5824	0.0716884
27	-35.6044	0.0653909
27	-33.6264	0.0251696
27	-31.6484	NaN
27	-29.6703	NaN
27	-27.6923	NaN
27	-25.7143	NaN
27	-23.7363	NaN
27	-21.7582	NaN
27	-19.7802	NaN
27	-17.8022	NaN
27	-15.8242	NaN
27	-13.8462	NaN
27	-11.8681	NaN
27	-9.89011	NaN
27	-7.91209	NaN
27	-5.93407	NaN
27	-3.95604	NaN
27	-1.97802	NaN
27	0	NaN
27	1.97802	NaN
27	3.95604	NaN
27	5.93407	NaN
27	7.91209	NaN
27	9.89011	NaN
27	11.8681	NaN
27	13.8462	NaN
27	15.8242	NaN
27	17.8022	NaN
27	19.7802	NaN
27	21.7582	NaN
27	23.7363	NaN
27	25.7143	NaN
27	27.6923	NaN
27	29.6703	NaN
27	31.6484	0.0695232
27	33.6264	0.0991243
27	35.6044	0.107271
27	37.5824	0.105914
27	39.5604	NaN
27	41.5385	NaN
27	43.5165	NaN
27	45.4945	NaN
27	47.4725	NaN
27	49.4505	NaN
27	51.4286	NaN
27	53.4066	NaN
27	55.3846	NaN
27	57.3626	NaN
27	59.3407	NaN
27	61.3187	NaN
27	63.2967	NaN
27	65.2747	NaN
27	67.2527	NaN
27	69.2308	NaN
27	71.2088	0.0991957
27	73.1868	0.0946984
27	75.1648	0.106327
27	77.1429	0.102322
27	79.1209	0.0730505
27	81.0989	0.0384678
27	83.0769	0.0277795
27	85.0549	0.022454
27	87.033	0.0195873
27	89.011	NaN
29	-89.011	NaN
29	-87.033	NaN
29	-85.0549	NaN
29	-83.0769	NaN
29	-81.0989	NaN
29	-79.1209	NaN
29	-77.1429	NaN
29	-75.1648	NaN
29	-73.1868	NaN
29	-71.2088	NaN
29	-69.2308	-0.00476479
29	-67.2527	-0.000480502
29	-65.2747	0.0123023
29	-63.2967	0.0266956
29	-61.3187	0.0487111
29	-59.3407	0.0749881
29	-57.3626	0.091863
29	-55.3846	0.112177
29	-53.4066	0.132961
29	-51.4286	0.142454
29	-49.4505	0.128535
29	-47.4725	0.116929
29	-45.4945	0.0983442
29	-43.5165	0.079937
29	-41.5385	0.0702554
29	-39.5604	0.0588405
29	-37.5824	0.0606576
29	-35.6044	0.059306
29	-33.6264	0.0318683
29	-31.6484	NaN
29	-29.6703	NaN
29	-27.6923	NaN
29	-25.7143	NaN
29	-23.7363	NaN
29	-21.7582	NaN
29	-19.7802	NaN
29	-17.8022	NaN
29	-15.8242	NaN
29	-13.8462	NaN
29	-11.8681	NaN
29	-9.89011	NaN
29	-7.91209	NaN
29	-5.93407	NaN
29	-3.95604	NaN
29	-1.97802	NaN
29	0	NaN
29	1.97802	NaN
29	3.95604	NaN
29	5.93407	NaN
29	7.91209	NaN
29	9.89011	NaN
29	11.8681	NaN
29	13.8462	NaN
29	15.8242	NaN
29	17.8022	NaN
29	19.7802	NaN
29	21.7582	NaN
29	23.7363	NaN
29	25.7143	NaN
29	27.6923	NaN
29	29.6703	NaN
29	31.6484	0.0909965
29	33.6264	0.10209
29	35.6044	0.104136
29	37.5824	NaN
29	39.5604	NaN
29	41.5385	NaN
29	43.5165	NaN
29	45.4945	NaN
29	47.4725	NaN
29	49.4505	NaN
29	51.4286	NaN
29	53.4066	NaN
29	55.3846	NaN
29	57.3626	NaN
29	59.3407	NaN
29	61.3187	NaN
29	63.2967	NaN
29	65.2747	NaN
29	67.2527	NaN
29	69.2308	NaN
29	71.2088	0.0961263
29	73.1868	0.0938326
29	75.1648	0.10477
29	77.1429	0.102254
29	79.1209	0.0740875
29	81.0989	0.0400964
29	83.0769	0.0282256
29	85.0549	0.022657
29	87.033	0.0197126
29	89.011	NaN
31	-89.011	NaN
31	-87.033	NaN
31	-85.0549	NaN
31	-83.0769	NaN
31	-81.0989	NaN
31	-79.1209	NaN
31	-77.1429	NaN
31	-75.1648	NaN
31	-73.1868	NaN
31	-71.2088	NaN
31	-69.2308	-0.00446068
31	-67.2527	-0.0002636
31	-65.2747	0.0146791
31	-63.2967	0.0287008
31	-61.3187	0.0500428
31	-59.3407	0.0757429
31	-57.3626	0.0918013
31	-55.3846	0.110319
31	-53.4066	0.126341
31	-51.4286	0.136236
31	-49.4505	0.121815
31	-47.4725	0.110524
31	-45.4945	0.100796
31	-43.5165	0.0862944
31	-41.5385	0.0719296
31	-39.5604	0.0535843
31	-37.5824	0.0474995
31	-35.6044	0.0562738
31	-33.6264	0.062292
31	-31.6484	0.0723386
31	-29.6703	NaN
31	-27.6923	NaN
31	-25.7143	NaN
31	-23.7363	NaN
31	-21.7582	NaN
31	-19.7802	NaN
31	-17.8022	NaN
31	-15.8242	NaN
31	-13.8462	NaN
31	-11.8681	NaN
31	-9.89011	NaN
31	-7.91209	NaN
31	-5.93407	NaN
31	-3.95604	NaN
31	-1.97802	NaN
31	0	NaN
31	1.97802	NaN
31	3.95604	NaN
31	5.93407	NaN
31	7.91209	NaN
31	9.89011	NaN
31	11.8681	NaN
31	13.8462	NaN
31	15.8242	NaN
31	17.8022	NaN
31	19.7802	NaN
31	21.7582	NaN
31	23.7363	NaN
31	25.7143	NaN
31	27.6923	NaN
31	29.6703	NaN
31	31.6484	0.104798
31	33.6264	0.099659
31	35.6044	0.0839329
31	37.5824	NaN
31	39.5604	NaN
31	41.5385	NaN
31	43.5165	NaN
31	45.4945	NaN
31	47.4725	NaN
31	49.4505	NaN
31	51.4286	NaN
31	53.4066	NaN
31	55.3846	NaN
31	57.3626	NaN
31	59.3407	NaN
31	61.3187	NaN
31	63.2967	NaN
31	65.2747	NaN
31	67.2527	NaN
31	69.2308	NaN
31	71.2088	0.0944419
31	73.1868	0.0933478
31	75.1648	0.103225
31	77.1429	0.101759
31	79.1209	0.0749207
31	81.0989	0.041562
31	83.0769	0.0286231
31	85.0549	0.0228451
31	87.033	0.0198349
31	89.011	NaN
33	-89.011	NaN
33	-87.033	NaN
33	-85.0549	NaN
33	-83.0769	NaN
33	-81.0989	NaN
33	-79.1209	NaN
33	-77.1429	NaN
33	-75.1648	NaN
33	-73.1868	NaN
33	-71.2088	NaN
33	-69.2308	NaN
33	-67.2527	-0.000759327
33	-65.2747	0.0165195
33	-63.2967	0.0310557
33	-61.3187	0.0524795
33	-59.3407	0.0780501
33	-57.3626	0.0951068
33	-55.3846	0.110963
33	-53.4066	0.122498
33	-51.4286	0.136056
33	-49.4505	0.131992
33	-47.4725	0.1236
33	-45.4945	0.121233
33	-43.5165	0.103204
33	-41.5385	0.0824064
33	-39.5604	0.061198
33	-37.5824	0.0423902
33	-35.6044	0.0542998
33	-33.6264	0.0738313
33	-31.6484	0.0901015
33	-29.6703	0.0887576
33	-27.6923	0.0865174
33	-25.7143	0.0850857
33	-23.7363	NaN
33	-21.7582	NaN
33	-19.7802	NaN
33	-17.8022	NaN
33	-15.8242	NaN
33	-13.8462	NaN
33	-11.8681	NaN
33	-9.89011	NaN
33	-7.91209	NaN
33	-5.93407	NaN
33	-3.95604	NaN
33	-1.97802	NaN
33	0	NaN
33	1.97802	NaN
33	3.95604	NaN
33	5.93407	NaN
33	7.91209	NaN
33	9.89011	NaN
33	11.8681	NaN
33	13.8462	NaN
33	15.8242	NaN
33	17.8022	NaN
33	19.7802	NaN
33	21.7582	NaN
33	23.7363	NaN
33	25.7143	NaN
33	27.6923	NaN
33	29.6703	NaN
33	31.6484	0.113633
33	33.6264	0.0872622
33	35.6044	0.0468867
33	37.5824	NaN
33	39.5604	NaN
33	41.5385	NaN
33	43.5165	NaN
33	45.4945	NaN
33	47.4725	NaN
33	49.4505	NaN
33	51.4286	NaN
33	53.4066	NaN
33	55.3846	NaN
33	57.3626	NaN
33	59.3407	NaN
33	61.3187	NaN
33	63.2967	NaN
33	65.2747	NaN
33	67.2527	NaN
33	69.2308	NaN
33	71.2088	0.0956962
33	73.1868	0.0934783
33	75.1648	0.101972
33	77.1429	0.101007
33	79.1209	0.0755502
33	81.0989	0.0429258
33	83.0769	0.0289957
33	85.0549	0.0230202
33	87.033	0.019954
33	89.011	NaN
35	-89.011	NaN
35	-87.033	NaN
35	-85.0549	NaN
35	-83.0769	NaN
35	-81.0989	NaN
35	-79.1209	NaN
35	-77.1429	NaN
35	-75.1648	NaN
35	-73.1868	NaN
35	-71.2088	NaN
35	-69.2308	-0.0130927
35	-67.2527	-0.00242087
35	-65.2747	0.0168619
35	-63.2967	0.0331179
35	-61.3187	0.0560346
35	-59.3407	0.0814324
35	-57.3626	0.0996777
35	-55.3846	0.114101
35	-53.4066	0.121464
35	-51.4286	0.138259
35	-49.4505	0.143459
35	-47.4725	0.134228
35	-45.4945	0.133499
35	-43.5165	0.121953
35	-41.5385	0.09577
35	-39.5604	0.0644674
35	-37.5824	0.0459031
35	-35.6044	0.0579398
35	-33.6264	0.0798071
35	-31.6484	0.0950375
35	-29.6703	0.0995246
35	-27.6923	0.105531
35	-25.7143	0.106557
35	-23.7363	NaN
35	-21.7582	NaN
35	-19.7802	NaN
35	-17.8022	NaN
35	-15.8242	NaN
35	-13.8462	NaN
35	-11.8681	NaN
35	-9.89011	NaN
35	-7.91209	NaN
35	-5.93407	NaN
35	-3.95604	NaN
35	-1.97802	NaN
35	0	NaN
35	1.97802	NaN
35	3.95604	NaN
35	5.93407	NaN
35	7.91209	NaN
35	9.89011	NaN
35	11.8681	NaN
35	13.8462	NaN
35	15.8242	NaN
35	17.8022	NaN
35	19.7802	NaN
35	21.7582	NaN
35	23.7363	NaN
35	25.7143	NaN
35	27.6923	NaN
35	29.6703	NaN
35	31.6484	NaN
35	33.6264	0.0834403
35	35.6044	0.0627528
35	37.5824	NaN
35	39.5604	NaN
35	41.5385	NaN
35	43.5165	NaN
35	45.4945	NaN
35	47.4725	NaN
35	49.4505	NaN
35	51.4286	NaN
35	53.4066	NaN
35	55.3846	NaN
35	57.3626	NaN
35	59.3407	NaN
35	61.3187	NaN
35	63.2967	NaN
35	65.2747	NaN
35	67.2527	NaN
35	69.2308	0.18072
35	71.2088	0.100753
35	73.1868	0.0941723
35	75.1648	0.101038
35	77.1429	0.100186
35	79.1209	0.0760116
35	81.0989	0.0442444
35	83.0769	0.0293726
35	85.0549	0.0231858
35	87.033	0.0200696
35	89.011	NaN
37	-89.011	NaN
37	-87.033	NaN
37	-85.0549	NaN
37	-83.0769	NaN
37	-81.0989	NaN
37	-79.1209	NaN
37	-77.1429	NaN
37	-75.1648	NaN
37	-73.1868	NaN
37	-71.2088	NaN
37	-69.2308	-0.013266
37	-67.2527	-0.00371534
37	-65.2747	0.0158552
37	-63.2967	0.0347907
37	-61.3187	0.0603395
37	-59.3407	0.0853577
37	-57.3626	0.103663
37	-55.3846	0.118459
37	-53.4066	0.122719
37	-51.4286	0.141179
37	-49.4505	0.150547
37	-47.4725	0.143453
37	-45.4945	0.142001
37	-43.5165	0.135915
37	-41.5385	0.107046
37	-39.5604	0.0693223
37	-37.5824	0.055424
37	-35.6044	0.0645076
37	-33.6264	0.0828355
37	-31.6484	0.0920846
37	-29.6703	0.0996898
37	-27.6923	0.109646
37	-25.7143	0.118415
37	-23.7363	0.123479
37	-21.7582	0.125578
37	-19.7802	0.129202
37	-17.8022	NaN
37	-15.8242	NaN
37	-13.8462	NaN
37	-11.8681	NaN
37	-9.89011	NaN
37	-7.91209	NaN
37	-5.93407	NaN
37	-3.95604	NaN
37	-1.97802	NaN
37	0	NaN
37	1.97802	NaN
37	3.95604	NaN
37	5.93407	NaN
37	7.91209	NaN
37	9.89011	NaN
37	11.8681	NaN
37	13.8462	NaN
37	15.8242	NaN
37	17.8022	NaN
37	19.7802	NaN
37	21.7582	NaN
37	23.7363	NaN
37	25.7143	NaN
37	27.6923	NaN
37	29.6703	NaN
37	31.6484	NaN
37	33.6264	NaN
37	35.6044	NaN
37	37.5824	NaN
37	39.5604	NaN
37	41.5385	NaN
37	43.5165	NaN
37	45.4945	NaN
37	47.4725	NaN
37	49.4505	NaN
37	51.4286	NaN
37	53.4066	NaN
37	55.3846	NaN
37	57.3626	NaN
37	59.3407	NaN
37	61.3187	NaN
37	63.2967	NaN
37	65.2747	NaN
37	67.2527	NaN
37	69.2308	0.165793
37	71.2088	0.102202
37	73.1868	0.0948306
37	75.1648	0.10015
37	77.1429	0.0993514
37	79.1209	0.07634
37	81.0989	0.0455447
37	83.0769	0.0297776
37	85.0549	0.023346
37	87.033	0.0201818
37	89.011	NaN
39	-89.011	NaN
39	-87.033	NaN
39	-85.0549	NaN
39	-83.0769	NaN
39	-81.0989	NaN
39	-79.1209	NaN
39	-77.1429	NaN
39	-75.1648	NaN
39	-73.1868	NaN
39	-71.2088	NaN
39	-69.2308	-0.0135346
39	-67.2527	-0.00456495
39	-65.2747	0.014288
39	-63.2967	0.0360314
39	-61.3187	0.0640086
39	-59.3407	0.0885871
39	-57.3626	0.107255
39	-55.3846	0.122666
39	-53.4066	0.125712
39	-51.4286	0.142677
39	-49.4505	0.159265
39	-47.4725	0.154511
39	-45.4945	0.148965
39	-43.5165	0.145101
39	-41.5385	0.113525
39	-39.5604	0.0799241
39	-37.5824	0.0686323
39	-35.6044	0.0740424
39	-33.6264	0.0864397
39	-31.6484	0.0951387
39	-29.6703	0.100209
39	-27.6923	0.110132
39	-25.7143	0.126296
39	-23.7363	0.132364
39	-21.7582	0.132864
39	-19.7802	0.126893
39	-17.8022	0.11516
39	-15.8242	NaN
39	-13.8462	NaN
39	-11.8681	NaN
39	-9.89011	NaN
39	-7.91209	NaN
39	-5.93407	NaN
39	-3.95604	NaN
39	-1.97802	NaN
39	0	NaN
39	1.97802	NaN
39	3.95604	NaN
39	5.93407	NaN
39	7.91209	NaN
39	9.89011	NaN
39	11.8681	NaN
39	13.8462	NaN
39	15.8242	NaN
39	17.8022	NaN
39	19.7802	NaN
39	21.7582	NaN
39	23.7363	NaN
39	25.7143	NaN
39	27.6923	NaN
39	29.6703	NaN
39	31.6484	NaN
39	33.6264	NaN
39	35.6044	NaN
39	37.5824	NaN
39	39.5604	NaN
39	41.5385	NaN
39	43.5165	NaN
39	45.4945	NaN
39	47.4725	NaN
39	49.4505	NaN
39	51.4286	NaN
39	53.4066	NaN
39	55.3846	NaN
39	57.3626	NaN
39	59.3407	NaN
39	61.3187	NaN
39	63.2967	NaN
39	65.2747	NaN
39	67.2527	NaN
39	69.2308	0.155622
39	71.2088	0.100993
39	73.1868	0.0949116
39	75.1648	0.0990401
39	77.1429	0.098471
39	79.1209	0.0765428
39	81.0989	0.0468094
39	83.0769	0.0302212
39	85.0549	0.0235056
39	87.033	0.0202906
39	89.011	NaN
41	-89.011	NaN
41	-87.033	NaN
41	-85.0549	NaN
41	-83.0769	NaN
41	-81.0989	NaN
41	-79.1209	NaN
41	-77.1429	NaN
41	-75.1648	NaN
41	-73.1868	NaN
41	-71.2088	NaN
41	-69.2308	NaN
41	-67.2527	-0.00414169
41	-65.2747	0.0130051
41	-63.2967	0.0366697
41	-61.3187	0.0664243
41	-59.3407	0.0904151
41	-57.3626	0.109584
41	-55.3846	0.126521
41	-53.4066	0.131558
41	-51.4286	0.145354
41	-49.4505	0.163159
41	-47.4725	0.162152
41	-45.4945	0.154239
41	-43.5165	0.148339
41	-41.5385	0.112074
41	-39.5604	0.0692123
41	-37.5824	0.0607192
41	-35.6044	0.0737468
41	-33.6264	0.0889782
41	-31.6484	0.10226
41	-29.6703	0.101214
41	-27.6923	0.107074
41	-25.7143	0.122994
41	-23.7363	0.133648
41	-21.7582	0.137546
41	-19.7802	0.131386
41	-17.8022	0.119047
41	-15.8242	0.107518
41	-13.8462	0.0939853
41	-11.8681	0.0931151
41	-9.89011	0.110849
41	-7.91209	0.12704
41	-5.93407	0.134068
41	-3.95604	0.125144
41	-1.97802	NaN
41	0	NaN
41	1.97802	NaN
41	3.95604	NaN
41	5.93407	NaN
41	7.91209	NaN
41	9.89011	NaN
41	11.8681	NaN
41	13.8462	NaN
41	15.8242	NaN
41	17.8022	NaN
41	19.7802	NaN
41	21.7582	NaN
41	23.7363	NaN
41	25.7143	NaN
41	27.6923	NaN
41	29.6703	NaN
41	31.6484	NaN
41	33.6264	NaN
41	35.6044	NaN
41	37.5824	NaN
41	39.5604	NaN
41	41.5385	NaN
41	43.5165	NaN
41	45.4945	NaN
41	47.4725	NaN
41	49.4505	NaN
41	51.4286	NaN
41	53.4066	NaN
41	55.3846	NaN
41	57.3626	NaN
41	59.3407	NaN
41	61.3187	NaN
41	63.2967	NaN
41	65.2747	NaN
41	67.2527	NaN
41	69.2308	0.149904
41	71.2088	0.0987378
41	73.1868	0.0941446
41	75.1648	0.0974987
41	77.1429	0.0974734
41	79.1209	0.0765932
41	81.0989	0.0479884
41	83.0769	0.0307
41	85.0549	0.023669
41	87.033	0.0203963
41	89.011	NaN
43	-89.011	NaN
43	-87.033	NaN
43	-85.0549	NaN
43	-83.0769	NaN
43	-81.0989	NaN
43	-79.1209	NaN
43	-77.1429	NaN
43	-75.1648	NaN
43	-73.1868	NaN
43	-71.2088	NaN
43	-69.2308	NaN
43	-67.2527	-0.002893
43	-65.2747	0.0126125
43	-63.2967	0.0370577
43	-61.3187	0.0679639
43	-59.3407	0.0905961
43	-57.3626	0.108189
43	-55.3846	0.128895
43	-53.4066	0.13921
43	-51.4286	0.150236
43	-49.4505	0.164178
43	-47.4725	0.166282
43	-45.4945	0.161956
43	-43.5165	0.157592
43	-41.5385	0.109471
43	-39.5604	0.0577228
43	-37.5824	0.0499295
43	-35.6044	0.0698801
43	-33.6264	0.0904443
43	-31.6484	0.107629
43	-29.6703	0.106609
43	-27.6923	0.10259
43	-25.7143	0.11362
43	-23.7363	0.13091
43	-21.7582	0.142087
43	-19.7802	0.13418
43	-17.8022	0.123559
43	-15.8242	0.111957
43	-13.8462	0.098544
43	-11.8681	0.0968434
43	-9.89011	0.113167
43	-7.91209	0.131778
43	-5.93407	0.135603
43	-3.95604	0.115861
43	-1.97802	0.0821852
43	0	0.00230041
43	1.97802	NaN
43	3.95604	NaN
43	5.93407	NaN
43	7.91209	NaN
43	9.89011	NaN
43	11.8681	NaN
43	13.8462	NaN
43	15.8242	NaN
43	17.8022	NaN
43	19.7802	NaN
43	21.7582	NaN
43	23.7363	NaN
43	25.7143	NaN
43	27.6923	NaN
43	29.6703	NaN
43	31.6484	NaN
43	33.6264	NaN
43	35.6044	NaN
43	37.5824	NaN
43	39.5604	NaN
43	41.5385	NaN
43	43.5165	NaN
43	45.4945	NaN
43	47.4725	NaN
43	49.4505	NaN
43	51.4286	NaN
43	53.4066	NaN
43	55.3846	NaN
43	57.3626	NaN
43	59.3407	NaN
43	61.3187	NaN
43	63.2967	NaN
43	65.2747	NaN
43	67.2527	NaN
43	69.2308	0.150877
43	71.2088	0.0962418
43	73.1868	0.0929102
43	75.1648	0.0955574
43	77.1429	0.0962213
43	79.1209	0.0764259
43	81.0989	0.0490161
43	83.0769	0.0312018
[truncated: 14,381 more rows]

## Sheet: EDFig8d
lon	lat	bDiff_CAFE (unitless)
1	-89.011	NaN
1	-87.033	NaN
1	-85.0549	NaN
1	-83.0769	NaN
1	-81.0989	NaN
1	-79.1209	NaN
1	-77.1429	NaN
1	-75.1648	NaN
1	-73.1868	NaN
1	-71.2088	-0.00492127
1	-69.2308	-0.00434172
1	-67.2527	-0.00101906
1	-65.2747	0.00392617
1	-63.2967	0.0107838
1	-61.3187	0.0205664
1	-59.3407	0.0330291
1	-57.3626	0.0507846
1	-55.3846	0.0628821
1	-53.4066	0.0839275
1	-51.4286	0.116267
1	-49.4505	0.142785
1	-47.4725	0.185931
1	-45.4945	0.204479
1	-43.5165	0.188833
1	-41.5385	0.188777
1	-39.5604	0.203581
1	-37.5824	0.198705
1	-35.6044	0.153162
1	-33.6264	0.142457
1	-31.6484	0.132364
1	-29.6703	0.126801
1	-27.6923	0.129858
1	-25.7143	0.131539
1	-23.7363	0.130077
1	-21.7582	0.130288
1	-19.7802	0.13522
1	-17.8022	0.142048
1	-15.8242	0.151405
1	-13.8462	0.152776
1	-11.8681	0.150561
1	-9.89011	0.166593
1	-7.91209	0.171642
1	-5.93407	0.198565
1	-3.95604	0.205512
1	-1.97802	0.198279
1	0	0.176088
1	1.97802	0.165713
1	3.95604	0.159408
1	5.93407	0.156755
1	7.91209	NaN
1	9.89011	NaN
1	11.8681	NaN
1	13.8462	NaN
1	15.8242	NaN
1	17.8022	NaN
1	19.7802	NaN
1	21.7582	NaN
1	23.7363	NaN
1	25.7143	NaN
1	27.6923	NaN
1	29.6703	NaN
1	31.6484	NaN
1	33.6264	0.224393
1	35.6044	0.175602
1	37.5824	NaN
1	39.5604	NaN
1	41.5385	NaN
1	43.5165	NaN
1	45.4945	NaN
1	47.4725	NaN
1	49.4505	NaN
1	51.4286	0.17263
1	53.4066	0.145027
1	55.3846	0.130433
1	57.3626	0.120212
1	59.3407	0.114428
1	61.3187	0.111486
1	63.2967	0.119279
1	65.2747	0.127325
1	67.2527	0.119261
1	69.2308	0.112726
1	71.2088	0.133201
1	73.1868	0.165364
1	75.1648	0.149248
1	77.1429	0.09989
1	79.1209	0.0530178
1	81.0989	0.0293217
1	83.0769	0.025452
1	85.0549	0.0236041
1	87.033	0.0220801
1	89.011	NaN
3	-89.011	NaN
3	-87.033	NaN
3	-85.0549	NaN
3	-83.0769	NaN
3	-81.0989	NaN
3	-79.1209	NaN
3	-77.1429	NaN
3	-75.1648	NaN
3	-73.1868	NaN
3	-71.2088	NaN
3	-69.2308	-0.00372946
3	-67.2527	-0.000165507
3	-65.2747	0.00376345
3	-63.2967	0.0104646
3	-61.3187	0.0200441
3	-59.3407	0.0312541
3	-57.3626	0.0485083
3	-55.3846	0.0629635
3	-53.4066	0.0878661
3	-51.4286	0.119469
3	-49.4505	0.143045
3	-47.4725	0.182396
3	-45.4945	0.201995
3	-43.5165	0.185734
3	-41.5385	0.192778
3	-39.5604	0.200444
3	-37.5824	0.19318
3	-35.6044	0.151054
3	-33.6264	0.140537
3	-31.6484	0.131489
3	-29.6703	0.128976
3	-27.6923	0.133699
3	-25.7143	0.133211
3	-23.7363	0.132947
3	-21.7582	0.135767
3	-19.7802	0.140737
3	-17.8022	0.144989
3	-15.8242	0.152485
3	-13.8462	0.157148
3	-11.8681	0.158487
3	-9.89011	0.179406
3	-7.91209	0.182519
3	-5.93407	0.203275
3	-3.95604	0.197502
3	-1.97802	0.190455
3	0	0.175417
3	1.97802	0.170228
3	3.95604	0.165116
3	5.93407	0.148592
3	7.91209	NaN
3	9.89011	NaN
3	11.8681	NaN
3	13.8462	NaN
3	15.8242	NaN
3	17.8022	NaN
3	19.7802	NaN
3	21.7582	NaN
3	23.7363	NaN
3	25.7143	NaN
3	27.6923	NaN
3	29.6703	NaN
3	31.6484	NaN
3	33.6264	0.254764
3	35.6044	0.202995
3	37.5824	NaN
3	39.5604	NaN
3	41.5385	NaN
3	43.5165	NaN
3	45.4945	NaN
3	47.4725	NaN
3	49.4505	NaN
3	51.4286	0.182154
3	53.4066	0.157627
3	55.3846	0.139006
3	57.3626	0.125611
3	59.3407	0.116454
3	61.3187	0.110177
3	63.2967	0.115177
3	65.2747	0.120308
3	67.2527	0.11484
3	69.2308	0.111386
3	71.2088	0.129297
3	73.1868	0.159699
3	75.1648	0.147005
3	77.1429	0.100309
3	79.1209	0.0527336
3	81.0989	0.0290932
3	83.0769	0.0258962
3	85.0549	0.0238771
3	87.033	0.0222099
3	89.011	NaN
5	-89.011	NaN
5	-87.033	NaN
5	-85.0549	NaN
5	-83.0769	NaN
5	-81.0989	NaN
5	-79.1209	NaN
5	-77.1429	NaN
5	-75.1648	NaN
5	-73.1868	NaN
5	-71.2088	NaN
5	-69.2308	-0.00312524
5	-67.2527	0.000275252
5	-65.2747	0.00310585
5	-63.2967	0.00961056
5	-61.3187	0.0185205
5	-59.3407	0.0297108
5	-57.3626	0.0474936
5	-55.3846	0.0644082
5	-53.4066	0.0926845
5	-51.4286	0.124697
5	-49.4505	0.149607
5	-47.4725	0.183791
5	-45.4945	0.20065
5	-43.5165	0.183485
5	-41.5385	0.192089
5	-39.5604	0.20117
5	-37.5824	0.184674
5	-35.6044	0.143369
5	-33.6264	0.135923
5	-31.6484	0.128866
5	-29.6703	0.128056
5	-27.6923	0.13244
5	-25.7143	0.1343
5	-23.7363	0.137706
5	-21.7582	0.141333
5	-19.7802	0.142706
5	-17.8022	0.145354
5	-15.8242	0.153703
5	-13.8462	0.164715
5	-11.8681	0.165893
5	-9.89011	0.182193
5	-7.91209	0.187843
5	-5.93407	0.202484
5	-3.95604	0.194592
5	-1.97802	0.188952
5	0	0.173813
5	1.97802	0.168562
5	3.95604	0.164285
5	5.93407	NaN
5	7.91209	NaN
5	9.89011	NaN
5	11.8681	NaN
5	13.8462	NaN
5	15.8242	NaN
5	17.8022	NaN
5	19.7802	NaN
5	21.7582	NaN
5	23.7363	NaN
5	25.7143	NaN
5	27.6923	NaN
5	29.6703	NaN
5	31.6484	NaN
5	33.6264	0.276066
5	35.6044	0.217939
5	37.5824	0.167787
5	39.5604	0.14425
5	41.5385	0.139857
5	43.5165	NaN
5	45.4945	NaN
5	47.4725	NaN
5	49.4505	NaN
5	51.4286	NaN
5	53.4066	0.173334
5	55.3846	0.148427
5	57.3626	0.132543
5	59.3407	0.119603
5	61.3187	NaN
5	63.2967	0.113701
5	65.2747	0.11665
5	67.2527	0.113467
5	69.2308	0.111274
5	71.2088	0.125627
5	73.1868	0.151674
5	75.1648	0.142161
5	77.1429	0.100341
5	79.1209	0.0522529
5	81.0989	0.0287724
5	83.0769	0.0263611
5	85.0549	0.0241673
5	87.033	0.0223465
5	89.011	NaN
7	-89.011	NaN
7	-87.033	NaN
7	-85.0549	NaN
7	-83.0769	NaN
7	-81.0989	NaN
7	-79.1209	NaN
7	-77.1429	NaN
7	-75.1648	NaN
7	-73.1868	NaN
7	-71.2088	NaN
7	-69.2308	-0.00272958
7	-67.2527	4.95552e-05
7	-65.2747	0.00172545
7	-63.2967	0.00744347
7	-61.3187	0.0164268
7	-59.3407	0.0291127
7	-57.3626	0.0468356
7	-55.3846	0.0669659
7	-53.4066	0.0967445
7	-51.4286	0.130779
7	-49.4505	0.156997
7	-47.4725	0.188931
7	-45.4945	0.205845
7	-43.5165	0.186292
7	-41.5385	0.184637
7	-39.5604	0.195512
7	-37.5824	0.175832
7	-35.6044	0.138621
7	-33.6264	0.132666
7	-31.6484	0.129035
7	-29.6703	0.127208
7	-27.6923	0.131977
7	-25.7143	0.136329
7	-23.7363	0.14504
7	-21.7582	0.149681
7	-19.7802	0.151671
7	-17.8022	0.156688
7	-15.8242	0.163586
7	-13.8462	0.176176
7	-11.8681	0.182429
7	-9.89011	0.199911
7	-7.91209	0.20785
7	-5.93407	0.214555
7	-3.95604	0.202621
7	-1.97802	0.189181
7	0	0.165307
7	1.97802	0.157003
7	3.95604	0.162888
7	5.93407	NaN
7	7.91209	NaN
7	9.89011	NaN
7	11.8681	NaN
7	13.8462	NaN
7	15.8242	NaN
7	17.8022	NaN
7	19.7802	NaN
7	21.7582	NaN
7	23.7363	NaN
7	25.7143	NaN
7	27.6923	NaN
7	29.6703	NaN
7	31.6484	NaN
7	33.6264	0.281469
7	35.6044	0.221876
7	37.5824	0.168381
7	39.5604	0.146223
7	41.5385	0.138668
7	43.5165	NaN
7	45.4945	NaN
7	47.4725	NaN
7	49.4505	NaN
7	51.4286	NaN
7	53.4066	0.18991
7	55.3846	0.159946
7	57.3626	0.140246
7	59.3407	NaN
7	61.3187	NaN
7	63.2967	0.113548
7	65.2747	0.116426
7	67.2527	0.114347
7	69.2308	0.112158
7	71.2088	0.122397
7	73.1868	0.142723
7	75.1648	0.136228
7	77.1429	0.100512
7	79.1209	0.0517807
7	81.0989	0.0284635
7	83.0769	0.0268611
7	85.0549	0.0244717
7	87.033	0.0224892
7	89.011	NaN
9	-89.011	NaN
9	-87.033	NaN
9	-85.0549	NaN
9	-83.0769	NaN
9	-81.0989	NaN
9	-79.1209	NaN
9	-77.1429	NaN
9	-75.1648	NaN
9	-73.1868	NaN
9	-71.2088	NaN
9	-69.2308	-0.00272806
9	-67.2527	-0.000763975
9	-65.2747	6.91633e-05
9	-63.2967	0.00458733
9	-61.3187	0.0151817
9	-59.3407	0.030379
9	-57.3626	0.0458463
9	-55.3846	0.0692127
9	-53.4066	0.103076
9	-51.4286	0.139848
9	-49.4505	0.165442
9	-47.4725	0.192172
9	-45.4945	0.20571
9	-43.5165	0.182576
9	-41.5385	0.182263
9	-39.5604	0.188665
9	-37.5824	0.166094
9	-35.6044	0.13421
9	-33.6264	0.132992
9	-31.6484	0.130642
9	-29.6703	0.128215
9	-27.6923	0.132088
9	-25.7143	0.138688
9	-23.7363	0.152301
9	-21.7582	0.161678
9	-19.7802	0.16485
9	-17.8022	0.177824
9	-15.8242	0.190473
9	-13.8462	0.195316
9	-11.8681	0.19761
9	-9.89011	0.206464
9	-7.91209	0.220334
9	-5.93407	0.225968
9	-3.95604	0.213233
9	-1.97802	0.191678
9	0	0.160657
9	1.97802	0.149107
9	3.95604	0.155743
9	5.93407	NaN
9	7.91209	NaN
9	9.89011	NaN
9	11.8681	NaN
9	13.8462	NaN
9	15.8242	NaN
9	17.8022	NaN
9	19.7802	NaN
9	21.7582	NaN
9	23.7363	NaN
9	25.7143	NaN
9	27.6923	NaN
9	29.6703	NaN
9	31.6484	NaN
9	33.6264	0.274683
9	35.6044	0.217952
9	37.5824	0.171329
9	39.5604	0.153829
9	41.5385	NaN
9	43.5165	NaN
9	45.4945	NaN
9	47.4725	NaN
9	49.4505	NaN
9	51.4286	NaN
9	53.4066	NaN
9	55.3846	NaN
9	57.3626	NaN
9	59.3407	NaN
9	61.3187	NaN
9	63.2967	NaN
9	65.2747	0.118332
9	67.2527	0.116502
9	69.2308	0.114065
9	71.2088	0.119804
9	73.1868	0.134278
9	75.1648	0.130843
9	77.1429	0.101389
9	79.1209	0.0514591
9	81.0989	0.0282952
9	83.0769	0.0274129
9	85.0549	0.0247874
9	87.033	0.0226375
9	89.011	NaN
11	-89.011	NaN
11	-87.033	NaN
11	-85.0549	NaN
11	-83.0769	NaN
11	-81.0989	NaN
11	-79.1209	NaN
11	-77.1429	NaN
11	-75.1648	NaN
11	-73.1868	NaN
11	-71.2088	NaN
11	-69.2308	-0.00330057
11	-67.2527	-0.00210637
11	-65.2747	-0.000833447
11	-63.2967	0.00293481
11	-61.3187	0.0161393
11	-59.3407	0.0354857
11	-57.3626	0.0479503
11	-55.3846	0.0719641
11	-53.4066	0.110852
11	-51.4286	0.150385
11	-49.4505	0.176963
11	-47.4725	0.196517
11	-45.4945	0.199405
11	-43.5165	0.169197
11	-41.5385	0.170448
11	-39.5604	0.168744
11	-37.5824	0.157241
11	-35.6044	0.133672
11	-33.6264	0.130592
11	-31.6484	0.127522
11	-29.6703	0.129408
11	-27.6923	0.137315
11	-25.7143	0.152125
11	-23.7363	0.17401
11	-21.7582	0.186617
11	-19.7802	0.190522
11	-17.8022	0.203767
11	-15.8242	0.215291
11	-13.8462	0.210081
11	-11.8681	0.202242
11	-9.89011	0.205585
11	-7.91209	0.219878
11	-5.93407	0.232928
11	-3.95604	0.245248
11	-1.97802	NaN
11	0	NaN
11	1.97802	NaN
11	3.95604	NaN
11	5.93407	NaN
11	7.91209	NaN
11	9.89011	NaN
11	11.8681	NaN
11	13.8462	NaN
11	15.8242	NaN
11	17.8022	NaN
11	19.7802	NaN
11	21.7582	NaN
11	23.7363	NaN
11	25.7143	NaN
11	27.6923	NaN
11	29.6703	NaN
11	31.6484	NaN
11	33.6264	0.24941
11	35.6044	0.203269
11	37.5824	0.167003
11	39.5604	0.153792
11	41.5385	NaN
11	43.5165	NaN
11	45.4945	NaN
11	47.4725	NaN
11	49.4505	NaN
11	51.4286	NaN
11	53.4066	NaN
11	55.3846	NaN
11	57.3626	NaN
11	59.3407	NaN
11	61.3187	NaN
11	63.2967	NaN
11	65.2747	0.120158
11	67.2527	0.119267
11	69.2308	0.116862
11	71.2088	0.117966
11	73.1868	0.12752
11	75.1648	0.127197
11	77.1429	0.103448
11	79.1209	0.0513451
11	81.0989	0.0283837
11	83.0769	0.0280312
11	85.0549	0.0251114
11	87.033	0.0227904
11	89.011	NaN
13	-89.011	NaN
13	-87.033	NaN
13	-85.0549	NaN
13	-83.0769	NaN
13	-81.0989	NaN
13	-79.1209	NaN
13	-77.1429	NaN
13	-75.1648	NaN
13	-73.1868	NaN
13	-71.2088	NaN
13	-69.2308	-0.00438629
13	-67.2527	-0.00355339
13	-65.2747	-0.000145704
13	-63.2967	0.0042197
13	-61.3187	0.0200579
13	-59.3407	0.0444302
13	-57.3626	0.0553911
13	-55.3846	0.0786198
13	-53.4066	0.118231
13	-51.4286	0.156134
13	-49.4505	0.184855
13	-47.4725	0.200971
13	-45.4945	0.196529
13	-43.5165	0.156502
13	-41.5385	0.150106
13	-39.5604	0.14566
13	-37.5824	0.14247
13	-35.6044	0.127899
13	-33.6264	0.124084
13	-31.6484	0.124377
13	-29.6703	0.133345
13	-27.6923	0.143612
13	-25.7143	0.166996
13	-23.7363	0.192887
13	-21.7582	0.20906
13	-19.7802	NaN
13	-17.8022	NaN
13	-15.8242	NaN
13	-13.8462	NaN
13	-11.8681	0.20368
13	-9.89011	0.210227
13	-7.91209	0.224084
13	-5.93407	NaN
13	-3.95604	NaN
13	-1.97802	NaN
13	0	NaN
13	1.97802	NaN
13	3.95604	NaN
13	5.93407	NaN
13	7.91209	NaN
13	9.89011	NaN
13	11.8681	NaN
13	13.8462	NaN
13	15.8242	NaN
13	17.8022	NaN
13	19.7802	NaN
13	21.7582	NaN
13	23.7363	NaN
13	25.7143	NaN
13	27.6923	NaN
13	29.6703	NaN
13	31.6484	NaN
13	33.6264	0.190487
13	35.6044	0.176746
13	37.5824	0.157365
13	39.5604	0.151391
13	41.5385	NaN
13	43.5165	NaN
13	45.4945	NaN
13	47.4725	NaN
13	49.4505	NaN
13	51.4286	NaN
13	53.4066	NaN
13	55.3846	NaN
13	57.3626	NaN
13	59.3407	NaN
13	61.3187	NaN
13	63.2967	NaN
13	65.2747	NaN
13	67.2527	0.121547
13	69.2308	0.120671
13	71.2088	0.117047
13	73.1868	0.122859
13	75.1648	0.125793
13	77.1429	0.106844
13	79.1209	NaN
13	81.0989	0.0288317
13	83.0769	0.0287245
13	85.0549	0.0254404
13	87.033	0.0229471
13	89.011	NaN
15	-89.011	NaN
15	-87.033	NaN
15	-85.0549	NaN
15	-83.0769	NaN
15	-81.0989	NaN
15	-79.1209	NaN
15	-77.1429	NaN
15	-75.1648	NaN
15	-73.1868	NaN
15	-71.2088	NaN
15	-69.2308	-0.00576498
15	-67.2527	-0.00464191
15	-65.2747	0.00116063
15	-63.2967	0.0077747
15	-61.3187	0.0253706
15	-59.3407	0.0541243
15	-57.3626	0.0658284
15	-55.3846	0.0875994
15	-53.4066	0.12313
15	-51.4286	0.15627
15	-49.4505	0.184127
15	-47.4725	0.198063
15	-45.4945	0.188296
15	-43.5165	0.145022
15	-41.5385	0.133912
15	-39.5604	0.124855
15	-37.5824	0.133105
15	-35.6044	0.121921
15	-33.6264	0.117934
15	-31.6484	0.124736
15	-29.6703	0.147856
15	-27.6923	0.155167
15	-25.7143	NaN
15	-23.7363	NaN
15	-21.7582	NaN
15	-19.7802	NaN
15	-17.8022	NaN
15	-15.8242	NaN
15	-13.8462	NaN
15	-11.8681	NaN
15	-9.89011	NaN
15	-7.91209	NaN
15	-5.93407	NaN
15	-3.95604	NaN
15	-1.97802	NaN
15	0	NaN
15	1.97802	NaN
15	3.95604	NaN
15	5.93407	NaN
15	7.91209	NaN
15	9.89011	NaN
15	11.8681	NaN
15	13.8462	NaN
15	15.8242	NaN
15	17.8022	NaN
15	19.7802	NaN
15	21.7582	NaN
15	23.7363	NaN
15	25.7143	NaN
15	27.6923	NaN
15	29.6703	NaN
15	31.6484	NaN
15	33.6264	0.143898
15	35.6044	0.15395
15	37.5824	NaN
15	39.5604	NaN
15	41.5385	NaN
15	43.5165	NaN
15	45.4945	NaN
15	47.4725	NaN
15	49.4505	NaN
15	51.4286	NaN
15	53.4066	NaN
15	55.3846	NaN
15	57.3626	NaN
15	59.3407	NaN
15	61.3187	NaN
15	63.2967	NaN
15	65.2747	NaN
15	67.2527	NaN
15	69.2308	0.125212
15	71.2088	0.11722
15	73.1868	0.120187
15	75.1648	0.126492
15	77.1429	0.108688
15	79.1209	NaN
15	81.0989	0.0302773
15	83.0769	0.0294939
15	85.0549	0.0257712
15	87.033	0.0231066
15	89.011	NaN
17	-89.011	NaN
17	-87.033	NaN
17	-85.0549	NaN
17	-83.0769	NaN
17	-81.0989	NaN
17	-79.1209	NaN
17	-77.1429	NaN
17	-75.1648	NaN
17	-73.1868	NaN
17	-71.2088	NaN
17	-69.2308	-0.00721896
17	-67.2527	-0.00510373
17	-65.2747	0.00253198
17	-63.2967	0.0117901
17	-61.3187	0.0302576
17	-59.3407	0.0618486
17	-57.3626	0.0775749
17	-55.3846	0.0969541
17	-53.4066	0.126545
17	-51.4286	0.154801
17	-49.4505	0.180143
17	-47.4725	0.191158
17	-45.4945	0.179609
17	-43.5165	0.134055
17	-41.5385	0.12321
17	-39.5604	0.110403
17	-37.5824	0.130162
17	-35.6044	0.12288
17	-33.6264	0.115055
17	-31.6484	0.133755
17	-29.6703	0.17185
17	-27.6923	NaN
17	-25.7143	NaN
17	-23.7363	NaN
17	-21.7582	NaN
17	-19.7802	NaN
17	-17.8022	NaN
17	-15.8242	NaN
17	-13.8462	NaN
17	-11.8681	NaN
17	-9.89011	NaN
17	-7.91209	NaN
17	-5.93407	NaN
17	-3.95604	NaN
17	-1.97802	NaN
17	0	NaN
17	1.97802	NaN
17	3.95604	NaN
17	5.93407	NaN
17	7.91209	NaN
17	9.89011	NaN
17	11.8681	NaN
17	13.8462	NaN
17	15.8242	NaN
17	17.8022	NaN
17	19.7802	NaN
17	21.7582	NaN
17	23.7363	NaN
17	25.7143	NaN
17	27.6923	NaN
17	29.6703	NaN
17	31.6484	0.109088
17	33.6264	0.122776
17	35.6044	0.135643
17	37.5824	0.122991
17	39.5604	0.103052
17	41.5385	0.0843228
17	43.5165	NaN
17	45.4945	NaN
17	47.4725	NaN
17	49.4505	NaN
17	51.4286	NaN
17	53.4066	NaN
17	55.3846	NaN
17	57.3626	NaN
17	59.3407	NaN
17	61.3187	NaN
17	63.2967	NaN
17	65.2747	NaN
17	67.2527	NaN
17	69.2308	0.128922
17	71.2088	0.118192
17	73.1868	0.119091
17	75.1648	0.128813
17	77.1429	NaN
17	79.1209	NaN
17	81.0989	0.0327612
17	83.0769	0.0303225
17	85.0549	0.0261001
17	87.033	0.023268
17	89.011	NaN
19	-89.011	NaN
19	-87.033	NaN
19	-85.0549	NaN
19	-83.0769	NaN
19	-81.0989	NaN
19	-79.1209	NaN
19	-77.1429	NaN
19	-75.1648	NaN
19	-73.1868	NaN
19	-71.2088	NaN
19	-69.2308	-0.00826771
19	-67.2527	-0.00440262
19	-65.2747	0.00444478
19	-63.2967	0.0155137
19	-61.3187	0.0346973
19	-59.3407	0.0678957
19	-57.3626	0.088092
19	-55.3846	0.104345
19	-53.4066	0.129792
19	-51.4286	0.15495
19	-49.4505	0.17694
19	-47.4725	0.184896
19	-45.4945	0.172538
19	-43.5165	0.128172
19	-41.5385	0.117058
19	-39.5604	0.103847
19	-37.5824	0.120009
19	-35.6044	0.130709
19	-33.6264	NaN
19	-31.6484	NaN
19	-29.6703	NaN
19	-27.6923	NaN
19	-25.7143	NaN
19	-23.7363	NaN
19	-21.7582	NaN
19	-19.7802	NaN
19	-17.8022	NaN
19	-15.8242	NaN
19	-13.8462	NaN
19	-11.8681	NaN
19	-9.89011	NaN
19	-7.91209	NaN
19	-5.93407	NaN
19	-3.95604	NaN
19	-1.97802	NaN
19	0	NaN
19	1.97802	NaN
19	3.95604	NaN
19	5.93407	NaN
19	7.91209	NaN
19	9.89011	NaN
19	11.8681	NaN
19	13.8462	NaN
19	15.8242	NaN
19	17.8022	NaN
19	19.7802	NaN
19	21.7582	NaN
19	23.7363	NaN
19	25.7143	NaN
19	27.6923	NaN
19	29.6703	NaN
19	31.6484	0.111403
19	33.6264	0.120372
19	35.6044	0.13277
19	37.5824	0.127388
19	39.5604	0.119033
19	41.5385	0.112022
19	43.5165	NaN
19	45.4945	NaN
19	47.4725	NaN
19	49.4505	NaN
19	51.4286	NaN
19	53.4066	NaN
19	55.3846	NaN
19	57.3626	NaN
19	59.3407	NaN
19	61.3187	NaN
19	63.2967	NaN
19	65.2747	NaN
19	67.2527	NaN
19	69.2308	NaN
19	71.2088	0.119321
19	73.1868	0.118759
19	75.1648	0.130778
19	77.1429	0.123451
19	79.1209	0.0851852
19	81.0989	0.0362567
19	83.0769	0.0311778
19	85.0549	0.0264236
19	87.033	0.0234303
19	89.011	NaN
21	-89.011	NaN
21	-87.033	NaN
21	-85.0549	NaN
21	-83.0769	NaN
21	-81.0989	NaN
21	-79.1209	NaN
21	-77.1429	NaN
21	-75.1648	NaN
21	-73.1868	NaN
21	-71.2088	NaN
21	-69.2308	-0.00846625
21	-67.2527	-0.00291457
21	-65.2747	0.00692197
21	-63.2967	0.0195196
21	-61.3187	0.0401266
21	-59.3407	0.0733072
21	-57.3626	0.0974694
21	-55.3846	0.111609
21	-53.4066	0.135536
21	-51.4286	0.159771
21	-49.4505	0.17621
21	-47.4725	0.183696
21	-45.4945	0.168878
21	-43.5165	0.119571
21	-41.5385	0.103178
21	-39.5604	0.080429
21	-37.5824	0.098638
21	-35.6044	0.12593
21	-33.6264	NaN
21	-31.6484	NaN
21	-29.6703	NaN
21	-27.6923	NaN
21	-25.7143	NaN
21	-23.7363	NaN
21	-21.7582	NaN
21	-19.7802	NaN
21	-17.8022	NaN
21	-15.8242	NaN
21	-13.8462	NaN
21	-11.8681	NaN
21	-9.89011	NaN
21	-7.91209	NaN
21	-5.93407	NaN
21	-3.95604	NaN
21	-1.97802	NaN
21	0	NaN
21	1.97802	NaN
21	3.95604	NaN
21	5.93407	NaN
21	7.91209	NaN
21	9.89011	NaN
21	11.8681	NaN
21	13.8462	NaN
21	15.8242	NaN
21	17.8022	NaN
21	19.7802	NaN
21	21.7582	NaN
21	23.7363	NaN
21	25.7143	NaN
21	27.6923	NaN
21	29.6703	NaN
21	31.6484	NaN
21	33.6264	0.130274
21	35.6044	0.133674
21	37.5824	0.128582
21	39.5604	NaN
21	41.5385	NaN
21	43.5165	NaN
21	45.4945	NaN
21	47.4725	NaN
21	49.4505	NaN
21	51.4286	NaN
21	53.4066	NaN
21	55.3846	NaN
21	57.3626	NaN
21	59.3407	NaN
21	61.3187	NaN
21	63.2967	NaN
21	65.2747	NaN
21	67.2527	NaN
21	69.2308	NaN
21	71.2088	0.121454
21	73.1868	0.11854
21	75.1648	0.132086
21	77.1429	0.123796
21	79.1209	0.0858279
21	81.0989	0.0394854
21	83.0769	0.0320155
21	85.0549	0.0267378
21	87.033	0.0235925
21	89.011	NaN
23	-89.011	NaN
23	-87.033	NaN
23	-85.0549	NaN
23	-83.0769	NaN
23	-81.0989	NaN
23	-79.1209	NaN
23	-77.1429	NaN
23	-75.1648	NaN
23	-73.1868	NaN
23	-71.2088	NaN
23	-69.2308	-0.0079447
23	-67.2527	-0.0017254
23	-65.2747	0.00915868
23	-63.2967	0.0235338
23	-61.3187	0.0466086
23	-59.3407	0.0807093
23	-57.3626	0.108093
23	-55.3846	0.122023
23	-53.4066	0.146031
23	-51.4286	0.167984
23	-49.4505	0.176571
23	-47.4725	0.179263
23	-45.4945	0.160892
23	-43.5165	0.115054
23	-41.5385	0.0947732
23	-39.5604	0.0716802
23	-37.5824	0.0843242
23	-35.6044	0.100485
23	-33.6264	NaN
23	-31.6484	NaN
23	-29.6703	NaN
23	-27.6923	NaN
23	-25.7143	NaN
23	-23.7363	NaN
23	-21.7582	NaN
23	-19.7802	NaN
23	-17.8022	NaN
23	-15.8242	NaN
23	-13.8462	NaN
23	-11.8681	NaN
23	-9.89011	NaN
23	-7.91209	NaN
23	-5.93407	NaN
23	-3.95604	NaN
23	-1.97802	NaN
23	0	NaN
23	1.97802	NaN
23	3.95604	NaN
23	5.93407	NaN
23	7.91209	NaN
23	9.89011	NaN
23	11.8681	NaN
23	13.8462	NaN
23	15.8242	NaN
23	17.8022	NaN
23	19.7802	NaN
23	21.7582	NaN
23	23.7363	NaN
23	25.7143	NaN
23	27.6923	NaN
23	29.6703	NaN
23	31.6484	NaN
23	33.6264	0.137082
23	35.6044	0.137308
23	37.5824	NaN
23	39.5604	NaN
23	41.5385	NaN
23	43.5165	NaN
23	45.4945	NaN
23	47.4725	NaN
23	49.4505	NaN
23	51.4286	NaN
23	53.4066	NaN
23	55.3846	NaN
23	57.3626	NaN
23	59.3407	NaN
23	61.3187	NaN
23	63.2967	NaN
23	65.2747	NaN
23	67.2527	NaN
23	69.2308	NaN
23	71.2088	0.123822
23	73.1868	0.11815
23	75.1648	0.132528
23	77.1429	0.124446
23	79.1209	0.0869538
23	81.0989	0.0424085
23	83.0769	0.032801
23	85.0549	0.0270394
23	87.033	0.0237539
23	89.011	NaN
25	-89.011	NaN
25	-87.033	NaN
25	-85.0549	NaN
25	-83.0769	NaN
25	-81.0989	NaN
25	-79.1209	NaN
25	-77.1429	NaN
25	-75.1648	NaN
25	-73.1868	NaN
25	-71.2088	NaN
25	-69.2308	-0.0071142
25	-67.2527	-0.00118588
25	-65.2747	0.0108707
25	-63.2967	0.0269247
25	-61.3187	0.0525672
25	-59.3407	0.0877443
25	-57.3626	0.114815
25	-55.3846	0.132237
25	-53.4066	0.157125
25	-51.4286	0.177541
25	-49.4505	0.177445
25	-47.4725	0.173214
25	-45.4945	0.153319
25	-43.5165	0.11254
25	-41.5385	0.0959756
25	-39.5604	0.0847164
25	-37.5824	0.0865413
25	-35.6044	0.092353
25	-33.6264	NaN
25	-31.6484	NaN
25	-29.6703	NaN
25	-27.6923	NaN
25	-25.7143	NaN
25	-23.7363	NaN
25	-21.7582	NaN
25	-19.7802	NaN
25	-17.8022	NaN
25	-15.8242	NaN
25	-13.8462	NaN
25	-11.8681	NaN
25	-9.89011	NaN
25	-7.91209	NaN
25	-5.93407	NaN
25	-3.95604	NaN
25	-1.97802	NaN
25	0	NaN
25	1.97802	NaN
25	3.95604	NaN
25	5.93407	NaN
25	7.91209	NaN
25	9.89011	NaN
25	11.8681	NaN
25	13.8462	NaN
25	15.8242	NaN
25	17.8022	NaN
25	19.7802	NaN
25	21.7582	NaN
25	23.7363	NaN
25	25.7143	NaN
25	27.6923	NaN
25	29.6703	NaN
25	31.6484	NaN
25	33.6264	0.135152
25	35.6044	0.135766
25	37.5824	0.131799
25	39.5604	NaN
25	41.5385	NaN
25	43.5165	NaN
25	45.4945	NaN
25	47.4725	NaN
25	49.4505	NaN
25	51.4286	NaN
25	53.4066	NaN
25	55.3846	NaN
25	57.3626	NaN
25	59.3407	NaN
25	61.3187	NaN
25	63.2967	NaN
25	65.2747	NaN
25	67.2527	NaN
25	69.2308	NaN
25	71.2088	0.124702
25	73.1868	0.117458
25	75.1648	0.13205
25	77.1429	0.12524
25	79.1209	0.0883468
25	81.0989	0.045
25	83.0769	0.0335112
25	85.0549	0.0273253
25	87.033	0.0239135
25	89.011	NaN
27	-89.011	NaN
27	-87.033	NaN
27	-85.0549	NaN
27	-83.0769	NaN
27	-81.0989	NaN
27	-79.1209	NaN
27	-77.1429	NaN
27	-75.1648	NaN
27	-73.1868	NaN
27	-71.2088	NaN
27	-69.2308	-0.00643046
27	-67.2527	-0.00103544
27	-65.2747	0.0126053
27	-63.2967	0.0299448
27	-61.3187	0.0571912
27	-59.3407	0.091325
27	-57.3626	0.115416
27	-55.3846	0.137606
27	-53.4066	0.164685
27	-51.4286	0.181396
27	-49.4505	0.173093
27	-47.4725	0.162333
27	-45.4945	0.136179
27	-43.5165	0.102239
27	-41.5385	0.0926368
27	-39.5604	0.0856814
27	-37.5824	0.0880973
27	-35.6044	0.0803583
27	-33.6264	0.0309308
27	-31.6484	NaN
27	-29.6703	NaN
27	-27.6923	NaN
27	-25.7143	NaN
27	-23.7363	NaN
27	-21.7582	NaN
27	-19.7802	NaN
27	-17.8022	NaN
27	-15.8242	NaN
27	-13.8462	NaN
27	-11.8681	NaN
27	-9.89011	NaN
27	-7.91209	NaN
27	-5.93407	NaN
27	-3.95604	NaN
27	-1.97802	NaN
27	0	NaN
27	1.97802	NaN
27	3.95604	NaN
27	5.93407	NaN
27	7.91209	NaN
27	9.89011	NaN
27	11.8681	NaN
27	13.8462	NaN
27	15.8242	NaN
27	17.8022	NaN
27	19.7802	NaN
27	21.7582	NaN
27	23.7363	NaN
27	25.7143	NaN
27	27.6923	NaN
27	29.6703	NaN
27	31.6484	0.0854365
27	33.6264	0.121813
27	35.6044	0.131825
27	37.5824	0.130156
27	39.5604	NaN
27	41.5385	NaN
27	43.5165	NaN
27	45.4945	NaN
27	47.4725	NaN
27	49.4505	NaN
27	51.4286	NaN
27	53.4066	NaN
27	55.3846	NaN
27	57.3626	NaN
27	59.3407	NaN
27	61.3187	NaN
27	63.2967	NaN
27	65.2747	NaN
27	67.2527	NaN
27	69.2308	NaN
27	71.2088	0.121901
27	73.1868	0.116374
27	75.1648	0.130664
27	77.1429	0.125742
27	79.1209	0.0897711
27	81.0989	0.0472728
27	83.0769	0.034138
27	85.0549	0.0275936
27	87.033	0.0240706
27	89.011	NaN
29	-89.011	NaN
29	-87.033	NaN
29	-85.0549	NaN
29	-83.0769	NaN
29	-81.0989	NaN
29	-79.1209	NaN
29	-77.1429	NaN
29	-75.1648	NaN
29	-73.1868	NaN
29	-71.2088	NaN
29	-69.2308	-0.00585541
29	-67.2527	-0.000590485
29	-65.2747	0.0151182
29	-63.2967	0.0328061
29	-61.3187	0.0598606
29	-59.3407	0.0921523
29	-57.3626	0.11289
29	-55.3846	0.137853
29	-53.4066	0.163395
29	-51.4286	0.175061
29	-49.4505	0.157955
29	-47.4725	0.143693
29	-45.4945	0.120854
29	-43.5165	0.0982339
29	-41.5385	0.0863362
29	-39.5604	0.0723086
29	-37.5824	0.0745417
29	-35.6044	0.0728807
29	-33.6264	0.0391627
29	-31.6484	NaN
29	-29.6703	NaN
29	-27.6923	NaN
29	-25.7143	NaN
29	-23.7363	NaN
29	-21.7582	NaN
29	-19.7802	NaN
29	-17.8022	NaN
29	-15.8242	NaN
29	-13.8462	NaN
29	-11.8681	NaN
29	-9.89011	NaN
29	-7.91209	NaN
29	-5.93407	NaN
29	-3.95604	NaN
29	-1.97802	NaN
29	0	NaN
29	1.97802	NaN
29	3.95604	NaN
29	5.93407	NaN
29	7.91209	NaN
29	9.89011	NaN
29	11.8681	NaN
29	13.8462	NaN
29	15.8242	NaN
29	17.8022	NaN
29	19.7802	NaN
29	21.7582	NaN
29	23.7363	NaN
29	25.7143	NaN
29	27.6923	NaN
29	29.6703	NaN
29	31.6484	0.111825
29	33.6264	0.125457
29	35.6044	0.127972
29	37.5824	NaN
29	39.5604	NaN
29	41.5385	NaN
29	43.5165	NaN
29	45.4945	NaN
29	47.4725	NaN
29	49.4505	NaN
29	51.4286	NaN
29	53.4066	NaN
29	55.3846	NaN
29	57.3626	NaN
29	59.3407	NaN
29	61.3187	NaN
29	63.2967	NaN
29	65.2747	NaN
29	67.2527	NaN
29	69.2308	NaN
29	71.2088	0.118129
29	73.1868	0.11531
29	75.1648	0.128752
29	77.1429	0.125659
29	79.1209	0.0910455
29	81.0989	0.0492741
29	83.0769	0.0346862
29	85.0549	0.027843
29	87.033	0.0242246
29	89.011	NaN
31	-89.011	NaN
31	-87.033	NaN
31	-85.0549	NaN
31	-83.0769	NaN
31	-81.0989	NaN
31	-79.1209	NaN
31	-77.1429	NaN
31	-75.1648	NaN
31	-73.1868	NaN
31	-71.2088	NaN
31	-69.2308	-0.0054817
31	-67.2527	-0.000323935
31	-65.2747	0.0180391
31	-63.2967	0.0352701
31	-61.3187	0.0614972
31	-59.3407	0.0930799
31	-57.3626	0.112814
31	-55.3846	0.135571
31	-53.4066	0.15526
31	-51.4286	0.16742
31	-49.4505	0.149698
31	-47.4725	0.135821
31	-45.4945	0.123867
31	-43.5165	0.106046
31	-41.5385	0.0883937
31	-39.5604	0.0658493
31	-37.5824	0.0583717
31	-35.6044	0.0691544
31	-33.6264	0.0765501
31	-31.6484	0.0888963
31	-29.6703	NaN
31	-27.6923	NaN
31	-25.7143	NaN
31	-23.7363	NaN
31	-21.7582	NaN
31	-19.7802	NaN
31	-17.8022	NaN
31	-15.8242	NaN
31	-13.8462	NaN
31	-11.8681	NaN
31	-9.89011	NaN
31	-7.91209	NaN
31	-5.93407	NaN
31	-3.95604	NaN
31	-1.97802	NaN
31	0	NaN
31	1.97802	NaN
31	3.95604	NaN
31	5.93407	NaN
31	7.91209	NaN
31	9.89011	NaN
31	11.8681	NaN
31	13.8462	NaN
31	15.8242	NaN
31	17.8022	NaN
31	19.7802	NaN
31	21.7582	NaN
31	23.7363	NaN
31	25.7143	NaN
31	27.6923	NaN
31	29.6703	NaN
31	31.6484	0.128786
31	33.6264	0.12247
31	35.6044	0.103144
31	37.5824	NaN
31	39.5604	NaN
31	41.5385	NaN
31	43.5165	NaN
31	45.4945	NaN
31	47.4725	NaN
31	49.4505	NaN
31	51.4286	NaN
31	53.4066	NaN
31	55.3846	NaN
31	57.3626	NaN
31	59.3407	NaN
31	61.3187	NaN
31	63.2967	NaN
31	65.2747	NaN
31	67.2527	NaN
31	69.2308	NaN
31	71.2088	0.116059
31	73.1868	0.114714
31	75.1648	0.126852
31	77.1429	0.12505
31	79.1209	0.0920694
31	81.0989	0.0510752
31	83.0769	0.0351746
31	85.0549	0.0280741
31	87.033	0.0243749
31	89.011	NaN
33	-89.011	NaN
33	-87.033	NaN
33	-85.0549	NaN
33	-83.0769	NaN
33	-81.0989	NaN
33	-79.1209	NaN
33	-77.1429	NaN
33	-75.1648	NaN
33	-73.1868	NaN
33	-71.2088	NaN
33	-69.2308	NaN
33	-67.2527	-0.000933131
33	-65.2747	0.0203006
33	-63.2967	0.0381641
33	-61.3187	0.0644916
33	-59.3407	0.0959151
33	-57.3626	0.116876
33	-55.3846	0.136361
33	-53.4066	0.150537
33	-51.4286	0.167199
33	-49.4505	0.162204
33	-47.4725	0.151891
33	-45.4945	0.148982
33	-43.5165	0.126827
33	-41.5385	0.101269
33	-39.5604	0.0752057
33	-37.5824	0.052093
33	-35.6044	0.0667285
33	-33.6264	0.0907307
33	-31.6484	0.110725
33	-29.6703	0.109073
33	-27.6923	0.10632
33	-25.7143	0.104561
33	-23.7363	NaN
33	-21.7582	NaN
33	-19.7802	NaN
33	-17.8022	NaN
33	-15.8242	NaN
33	-13.8462	NaN
33	-11.8681	NaN
33	-9.89011	NaN
33	-7.91209	NaN
33	-5.93407	NaN
33	-3.95604	NaN
33	-1.97802	NaN
33	0	NaN
33	1.97802	NaN
33	3.95604	NaN
33	5.93407	NaN
33	7.91209	NaN
33	9.89011	NaN
33	11.8681	NaN
33	13.8462	NaN
33	15.8242	NaN
33	17.8022	NaN
33	19.7802	NaN
33	21.7582	NaN
33	23.7363	NaN
33	25.7143	NaN
33	27.6923	NaN
33	29.6703	NaN
33	31.6484	0.139643
33	33.6264	0.107236
33	35.6044	0.0576187
33	37.5824	NaN
33	39.5604	NaN
33	41.5385	NaN
33	43.5165	NaN
33	45.4945	NaN
33	47.4725	NaN
33	49.4505	NaN
33	51.4286	NaN
33	53.4066	NaN
33	55.3846	NaN
33	57.3626	NaN
33	59.3407	NaN
33	61.3187	NaN
33	63.2967	NaN
33	65.2747	NaN
33	67.2527	NaN
33	69.2308	NaN
33	71.2088	0.1176
33	73.1868	0.114875
33	75.1648	0.125312
33	77.1429	0.124126
33	79.1209	0.0928431
33	81.0989	0.0527511
33	83.0769	0.0356325
33	85.0549	0.0282894
33	87.033	0.0245213
33	89.011	NaN
35	-89.011	NaN
35	-87.033	NaN
35	-85.0549	NaN
35	-83.0769	NaN
35	-81.0989	NaN
35	-79.1209	NaN
35	-77.1429	NaN
35	-75.1648	NaN
35	-73.1868	NaN
35	-71.2088	NaN
35	-69.2308	-0.0160896
35	-67.2527	-0.00297499
35	-65.2747	0.0207214
35	-63.2967	0.0406983
35	-61.3187	0.0688605
35	-59.3407	0.100072
35	-57.3626	0.122493
35	-55.3846	0.140217
35	-53.4066	0.149266
35	-51.4286	0.169906
35	-49.4505	0.176295
35	-47.4725	0.164952
35	-45.4945	0.164056
35	-43.5165	0.149868
35	-41.5385	0.117691
35	-39.5604	0.0792235
35	-37.5824	0.05641
35	-35.6044	0.0712017
35	-33.6264	0.0980743
35	-31.6484	0.116791
35	-29.6703	0.122305
35	-27.6923	0.129686
35	-25.7143	0.130947
35	-23.7363	NaN
35	-21.7582	NaN
35	-19.7802	NaN
35	-17.8022	NaN
35	-15.8242	NaN
35	-13.8462	NaN
35	-11.8681	NaN
35	-9.89011	NaN
35	-7.91209	NaN
35	-5.93407	NaN
35	-3.95604	NaN
35	-1.97802	NaN
35	0	NaN
35	1.97802	NaN
35	3.95604	NaN
35	5.93407	NaN
35	7.91209	NaN
35	9.89011	NaN
35	11.8681	NaN
35	13.8462	NaN
35	15.8242	NaN
35	17.8022	NaN
35	19.7802	NaN
35	21.7582	NaN
35	23.7363	NaN
35	25.7143	NaN
35	27.6923	NaN
35	29.6703	NaN
35	31.6484	NaN
35	33.6264	0.102539
35	35.6044	0.0771163
35	37.5824	NaN
35	39.5604	NaN
35	41.5385	NaN
35	43.5165	NaN
35	45.4945	NaN
35	47.4725	NaN
35	49.4505	NaN
35	51.4286	NaN
35	53.4066	NaN
35	55.3846	NaN
35	57.3626	NaN
35	59.3407	NaN
35	61.3187	NaN
35	63.2967	NaN
35	65.2747	NaN
35	67.2527	NaN
35	69.2308	0.222085
35	71.2088	0.123815
35	73.1868	0.115728
35	75.1648	0.124164
35	77.1429	0.123118
35	79.1209	0.09341
35	81.0989	0.0543716
35	83.0769	0.0360957
35	85.0549	0.0284928
35	87.033	0.0246634
35	89.011	NaN
37	-89.011	NaN
37	-87.033	NaN
37	-85.0549	NaN
37	-83.0769	NaN
37	-81.0989	NaN
37	-79.1209	NaN
37	-77.1429	NaN
37	-75.1648	NaN
37	-73.1868	NaN
37	-71.2088	NaN
37	-69.2308	-0.0163025
37	-67.2527	-0.00456575
37	-65.2747	0.0194844
37	-63.2967	0.042754
37	-61.3187	0.0741507
37	-59.3407	0.104895
37	-57.3626	0.127391
37	-55.3846	0.145574
37	-53.4066	0.150808
37	-51.4286	0.173493
37	-49.4505	0.185006
37	-47.4725	0.176288
37	-45.4945	0.174504
37	-43.5165	0.167024
37	-41.5385	0.131549
37	-39.5604	0.0851896
37	-37.5824	0.06811
37	-35.6044	0.0792728
37	-33.6264	0.101796
37	-31.6484	0.113162
37	-29.6703	0.122508
37	-27.6923	0.134744
37	-25.7143	0.145519
37	-23.7363	0.151742
37	-21.7582	0.154322
37	-19.7802	0.158775
37	-17.8022	NaN
37	-15.8242	NaN
37	-13.8462	NaN
37	-11.8681	NaN
37	-9.89011	NaN
37	-7.91209	NaN
37	-5.93407	NaN
37	-3.95604	NaN
37	-1.97802	NaN
37	0	NaN
37	1.97802	NaN
37	3.95604	NaN
37	5.93407	NaN
37	7.91209	NaN
37	9.89011	NaN
37	11.8681	NaN
37	13.8462	NaN
37	15.8242	NaN
37	17.8022	NaN
37	19.7802	NaN
37	21.7582	NaN
37	23.7363	NaN
37	25.7143	NaN
37	27.6923	NaN
37	29.6703	NaN
37	31.6484	NaN
37	33.6264	NaN
37	35.6044	NaN
37	37.5824	NaN
37	39.5604	NaN
37	41.5385	NaN
37	43.5165	NaN
37	45.4945	NaN
37	47.4725	NaN
37	49.4505	NaN
37	51.4286	NaN
37	53.4066	NaN
37	55.3846	NaN
37	57.3626	NaN
37	59.3407	NaN
37	61.3187	NaN
37	63.2967	NaN
37	65.2747	NaN
37	67.2527	NaN
37	69.2308	0.203742
37	71.2088	0.125595
37	73.1868	0.116537
37	75.1648	0.123074
37	77.1429	0.122092
37	79.1209	0.0938137
37	81.0989	0.0559695
37	83.0769	0.0365935
37	85.0549	0.0286897
37	87.033	0.0248012
37	89.011	NaN
39	-89.011	NaN
39	-87.033	NaN
39	-85.0549	NaN
39	-83.0769	NaN
39	-81.0989	NaN
39	-79.1209	NaN
39	-77.1429	NaN
39	-75.1648	NaN
39	-73.1868	NaN
39	-71.2088	NaN
39	-69.2308	-0.0166326
39	-67.2527	-0.00560983
39	-65.2747	0.0175584
39	-63.2967	0.0442787
39	-61.3187	0.0786597
39	-59.3407	0.108864
39	-57.3626	0.131805
39	-55.3846	0.150743
39	-53.4066	0.154487
39	-51.4286	0.175334
39	-49.4505	0.19572
39	-47.4725	0.189877
39	-45.4945	0.183062
39	-43.5165	0.178314
39	-41.5385	0.13951
39	-39.5604	0.098218
39	-37.5824	0.0843416
39	-35.6044	0.0909901
39	-33.6264	0.106225
39	-31.6484	0.116915
39	-29.6703	0.123145
39	-27.6923	0.13534
39	-25.7143	0.155204
39	-23.7363	0.162661
39	-21.7582	0.163275
39	-19.7802	0.155937
39	-17.8022	0.141519
39	-15.8242	NaN
39	-13.8462	NaN
39	-11.8681	NaN
39	-9.89011	NaN
39	-7.91209	NaN
39	-5.93407	NaN
39	-3.95604	NaN
39	-1.97802	NaN
39	0	NaN
39	1.97802	NaN
39	3.95604	NaN
39	5.93407	NaN
39	7.91209	NaN
39	9.89011	NaN
39	11.8681	NaN
39	13.8462	NaN
39	15.8242	NaN
39	17.8022	NaN
39	19.7802	NaN
39	21.7582	NaN
39	23.7363	NaN
39	25.7143	NaN
39	27.6923	NaN
39	29.6703	NaN
39	31.6484	NaN
39	33.6264	NaN
39	35.6044	NaN
39	37.5824	NaN
39	39.5604	NaN
39	41.5385	NaN
39	43.5165	NaN
39	45.4945	NaN
39	47.4725	NaN
39	49.4505	NaN
39	51.4286	NaN
39	53.4066	NaN
39	55.3846	NaN
39	57.3626	NaN
39	59.3407	NaN
39	61.3187	NaN
39	63.2967	NaN
39	65.2747	NaN
39	67.2527	NaN
39	69.2308	0.191242
39	71.2088	0.124109
39	73.1868	0.116636
39	75.1648	0.12171
39	77.1429	0.12101
39	79.1209	0.0940628
39	81.0989	0.0575237
39	83.0769	0.0371386
39	85.0549	0.0288858
39	87.033	0.0249349
39	89.011	NaN
41	-89.011	NaN
41	-87.033	NaN
41	-85.0549	NaN
41	-83.0769	NaN
41	-81.0989	NaN
41	-79.1209	NaN
41	-77.1429	NaN
41	-75.1648	NaN
41	-73.1868	NaN
41	-71.2088	NaN
41	-69.2308	NaN
41	-67.2527	-0.00508969
41	-65.2747	0.0159819
41	-63.2967	0.0450631
41	-61.3187	0.0816282
41	-59.3407	0.11111
41	-57.3626	0.134666
41	-55.3846	0.155481
41	-53.4066	0.16167
41	-51.4286	0.178624
41	-49.4505	0.200505
41	-47.4725	0.199267
41	-45.4945	0.189543
41	-43.5165	0.182293
41	-41.5385	0.137727
41	-39.5604	0.0850545
41	-37.5824	0.0746173
41	-35.6044	0.0906269
41	-33.6264	0.109345
41	-31.6484	0.125667
41	-29.6703	0.124381
41	-27.6923	0.131583
41	-25.7143	0.151147
41	-23.7363	0.164238
41	-21.7582	0.16903
41	-19.7802	0.161459
41	-17.8022	0.146296
41	-15.8242	0.132128
41	-13.8462	0.115498
41	-11.8681	0.114428
41	-9.89011	0.136221
41	-7.91209	0.156119
41	-5.93407	0.164755
41	-3.95604	0.153789
41	-1.97802	NaN
41	0	NaN
41	1.97802	NaN
41	3.95604	NaN
41	5.93407	NaN
41	7.91209	NaN
41	9.89011	NaN
41	11.8681	NaN
41	13.8462	NaN
41	15.8242	NaN
41	17.8022	NaN
41	19.7802	NaN
41	21.7582	NaN
41	23.7363	NaN
41	25.7143	NaN
41	27.6923	NaN
41	29.6703	NaN
41	31.6484	NaN
41	33.6264	NaN
41	35.6044	NaN
41	37.5824	NaN
41	39.5604	NaN
41	41.5385	NaN
41	43.5165	NaN
41	45.4945	NaN
41	47.4725	NaN
41	49.4505	NaN
41	51.4286	NaN
41	53.4066	NaN
41	55.3846	NaN
41	57.3626	NaN
41	59.3407	NaN
41	61.3187	NaN
41	63.2967	NaN
41	65.2747	NaN
41	67.2527	NaN
41	69.2308	0.184216
41	71.2088	0.121338
41	73.1868	0.115693
41	75.1648	0.119815
41	77.1429	0.119784
41	79.1209	0.0941247
41	81.0989	0.0589726
41	83.0769	0.037727
41	85.0549	0.0290866
41	87.033	0.0250649
41	89.011	NaN
43	-89.011	NaN
43	-87.033	NaN
43	-85.0549	NaN
43	-83.0769	NaN
43	-81.0989	NaN
43	-79.1209	NaN
43	-77.1429	NaN
43	-75.1648	NaN
43	-73.1868	NaN
43	-71.2088	NaN
43	-69.2308	NaN
43	-67.2527	-0.00355518
43	-65.2747	0.0154994
43	-63.2967	0.0455399
43	-61.3187	0.0835203
43	-59.3407	0.111333
43	-57.3626	0.132952
43	-55.3846	0.158398
43	-53.4066	0.171074
43	-51.4286	0.184623
43	-49.4505	0.201756
43	-47.4725	0.204342
43	-45.4945	0.199026
43	-43.5165	0.193664
43	-41.5385	0.134528
43	-39.5604	0.0709351
43	-37.5824	0.0613579
43	-35.6044	0.0858751
43	-33.6264	0.111146
43	-31.6484	0.132264
43	-29.6703	0.131011
43	-27.6923	0.126072
43	-25.7143	0.139627
43	-23.7363	0.160874
43	-21.7582	0.17461
43	-19.7802	0.164893
43	-17.8022	0.15184
43	-15.8242	0.137583
43	-13.8462	0.1211
43	-11.8681	0.11901
43	-9.89011	0.139071
43	-7.91209	0.161941
43	-5.93407	0.166641
43	-3.95604	0.14238
43	-1.97802	0.100997
43	0	0.00282696
43	1.97802	NaN
43	3.95604	NaN
43	5.93407	NaN
43	7.91209	NaN
43	9.89011	NaN
43	11.8681	NaN
43	13.8462	NaN
43	15.8242	NaN
43	17.8022	NaN
43	19.7802	NaN
43	21.7582	NaN
43	23.7363	NaN
43	25.7143	NaN
43	27.6923	NaN
43	29.6703	NaN
43	31.6484	NaN
43	33.6264	NaN
43	35.6044	NaN
43	37.5824	NaN
43	39.5604	NaN
43	41.5385	NaN
43	43.5165	NaN
43	45.4945	NaN
43	47.4725	NaN
43	49.4505	NaN
43	51.4286	NaN
43	53.4066	NaN
43	55.3846	NaN
43	57.3626	NaN
43	59.3407	NaN
43	61.3187	NaN
43	63.2967	NaN
43	65.2747	NaN
43	67.2527	NaN
43	69.2308	0.185411
43	71.2088	0.118271
43	73.1868	0.114177
43	75.1648	0.11743
43	77.1429	0.118246
43	79.1209	0.0939192
43	81.0989	0.0602355
43	83.0769	0.0383436
[truncated: 14,381 more rows]
