# Supplementary material for: Biological carbon pump estimate based on multidecadal hydrographic data
Source: Nature. 2023 Dec 6;624(7992):579–85. doi: 10.1038/s41586-023-06772-4 (PMC10733149; doi:10.1038/s41586-023-06772-4)
Supplement: Supplementary file 14 — Source Data Extended Data Fig. 9 [file 41586_2023_6772_MOESM14_ESM.xlsx]

## Sheet: EDFig9a
lon	lat	stdTOCflux (mg C/m2/day)
1	-89.011	NaN
1	-87.033	NaN
1	-85.0549	NaN
1	-83.0769	NaN
1	-81.0989	NaN
1	-79.1209	NaN
1	-77.1429	NaN
1	-75.1648	NaN
1	-73.1868	NaN
1	-71.2088	6.80197
1	-69.2308	6.16202
1	-67.2527	22.1304
1	-65.2747	11.7875
1	-63.2967	13.5806
1	-61.3187	5.98268
1	-59.3407	14.7878
1	-57.3626	19.1273
1	-55.3846	15.4869
1	-53.4066	15.3052
1	-51.4286	30.7277
1	-49.4505	38.7549
1	-47.4725	33.7583
1	-45.4945	40.686
1	-43.5165	46.9909
1	-41.5385	53.0621
1	-39.5604	48.8541
1	-37.5824	29.6071
1	-35.6044	27.5507
1	-33.6264	22.8642
1	-31.6484	14.5835
1	-29.6703	4.83335
1	-27.6923	9.63556
1	-25.7143	12.4654
1	-23.7363	14.6408
1	-21.7582	17.7318
1	-19.7802	19.1621
1	-17.8022	13.7568
1	-15.8242	6.20915
1	-13.8462	7.54374
1	-11.8681	2.22164
1	-9.89011	2.79876
1	-7.91209	3.91339
1	-5.93407	3.26704
1	-3.95604	10.8942
1	-1.97802	13.2428
1	0	5.47119
1	1.97802	2.60942
1	3.95604	11.5146
1	5.93407	38.1409
1	7.91209	NaN
1	9.89011	NaN
1	11.8681	NaN
1	13.8462	NaN
1	15.8242	NaN
1	17.8022	NaN
1	19.7802	NaN
1	21.7582	NaN
1	23.7363	NaN
1	25.7143	NaN
1	27.6923	NaN
1	29.6703	NaN
1	31.6484	NaN
1	33.6264	5.71582
1	35.6044	23.7518
1	37.5824	NaN
1	39.5604	NaN
1	41.5385	NaN
1	43.5165	NaN
1	45.4945	NaN
1	47.4725	NaN
1	49.4505	NaN
1	51.4286	0.652781
1	53.4066	0.76956
1	55.3846	4.34295
1	57.3626	8.86067
1	59.3407	6.43496
1	61.3187	13.3028
1	63.2967	8.95552
1	65.2747	22.2532
1	67.2527	27.7916
1	69.2308	43.0962
1	71.2088	46.6758
1	73.1868	58.5892
1	75.1648	50.2229
1	77.1429	48.6409
1	79.1209	60.1919
1	81.0989	61.3048
1	83.0769	5.12041
1	85.0549	4.54749
1	87.033	4.25252
1	89.011	NaN
3	-89.011	NaN
3	-87.033	NaN
3	-85.0549	NaN
3	-83.0769	NaN
3	-81.0989	NaN
3	-79.1209	NaN
3	-77.1429	NaN
3	-75.1648	NaN
3	-73.1868	NaN
3	-71.2088	NaN
3	-69.2308	9.92825
3	-67.2527	16.6237
3	-65.2747	5.75415
3	-63.2967	5.54275
3	-61.3187	12.5125
3	-59.3407	12.564
3	-57.3626	20.8888
3	-55.3846	13.1709
3	-53.4066	28.1484
3	-51.4286	32.1274
3	-49.4505	39.2858
3	-47.4725	28.6085
3	-45.4945	33.382
3	-43.5165	47.9817
3	-41.5385	52.8493
3	-39.5604	47.3605
3	-37.5824	31.7737
3	-35.6044	32.8844
3	-33.6264	26.9404
3	-31.6484	14.0822
3	-29.6703	6.26307
3	-27.6923	11.5916
3	-25.7143	13.9122
3	-23.7363	16.3654
3	-21.7582	23.0572
3	-19.7802	23.9973
3	-17.8022	14.4687
3	-15.8242	7.35495
3	-13.8462	5.66773
3	-11.8681	2.51651
3	-9.89011	1.31145
3	-7.91209	2.31434
3	-5.93407	8.41749
3	-3.95604	14.4289
3	-1.97802	16.5074
3	0	6.26239
3	1.97802	1.72352
3	3.95604	10.633
3	5.93407	42.5384
3	7.91209	NaN
3	9.89011	NaN
3	11.8681	NaN
3	13.8462	NaN
3	15.8242	NaN
3	17.8022	NaN
3	19.7802	NaN
3	21.7582	NaN
3	23.7363	NaN
3	25.7143	NaN
3	27.6923	NaN
3	29.6703	NaN
3	31.6484	NaN
3	33.6264	8.55797
3	35.6044	40.3376
3	37.5824	NaN
3	39.5604	NaN
3	41.5385	NaN
3	43.5165	NaN
3	45.4945	NaN
3	47.4725	NaN
3	49.4505	NaN
3	51.4286	0.848964
3	53.4066	0.658204
3	55.3846	3.27964
3	57.3626	0.603524
3	59.3407	7.52036
3	61.3187	7.21734
3	63.2967	6.23775
3	65.2747	11.4734
3	67.2527	24.3028
3	69.2308	45.712
3	71.2088	45.0389
3	73.1868	50.5892
3	75.1648	43.0046
3	77.1429	40.6471
3	79.1209	55.3845
3	81.0989	60.4946
3	83.0769	5.10467
3	85.0549	4.56357
3	87.033	4.26417
3	89.011	NaN
5	-89.011	NaN
5	-87.033	NaN
5	-85.0549	NaN
5	-83.0769	NaN
5	-81.0989	NaN
5	-79.1209	NaN
5	-77.1429	NaN
5	-75.1648	NaN
5	-73.1868	NaN
5	-71.2088	NaN
5	-69.2308	15.0128
5	-67.2527	16.9403
5	-65.2747	7.65835
5	-63.2967	14.7681
5	-61.3187	4.79166
5	-59.3407	11.6475
5	-57.3626	17.9862
5	-55.3846	3.51972
5	-53.4066	28.1541
5	-51.4286	29.1647
5	-49.4505	34.5716
5	-47.4725	25.3765
5	-45.4945	27.7503
5	-43.5165	39.953
5	-41.5385	45.1829
5	-39.5604	39.171
5	-37.5824	34.8205
5	-35.6044	36.2918
5	-33.6264	29.7253
5	-31.6484	12.8743
5	-29.6703	7.58556
5	-27.6923	12.1102
5	-25.7143	15.3267
5	-23.7363	18.0505
5	-21.7582	24.5674
5	-19.7802	28.616
5	-17.8022	26.0286
5	-15.8242	6.05302
5	-13.8462	3.73453
5	-11.8681	2.81096
5	-9.89011	1.90044
5	-7.91209	3.71133
5	-5.93407	11.8332
5	-3.95604	17.8599
5	-1.97802	21.2465
5	0	13.528
5	1.97802	5.79585
5	3.95604	23.6255
5	5.93407	NaN
5	7.91209	NaN
5	9.89011	NaN
5	11.8681	NaN
5	13.8462	NaN
5	15.8242	NaN
5	17.8022	NaN
5	19.7802	NaN
5	21.7582	NaN
5	23.7363	NaN
5	25.7143	NaN
5	27.6923	NaN
5	29.6703	NaN
5	31.6484	NaN
5	33.6264	11.9007
5	35.6044	71.5556
5	37.5824	10.4183
5	39.5604	1.92545
5	41.5385	17.8798
5	43.5165	NaN
5	45.4945	NaN
5	47.4725	NaN
5	49.4505	NaN
5	51.4286	NaN
5	53.4066	0.784773
5	55.3846	0.173425
5	57.3626	0.385398
5	59.3407	5.10329
5	61.3187	NaN
5	63.2967	9.47411
5	65.2747	5.39362
5	67.2527	3.22928
5	69.2308	45.203
5	71.2088	45.2674
5	73.1868	43.9674
5	75.1648	31.1812
5	77.1429	31.8384
5	79.1209	47.1855
5	81.0989	57.6608
5	83.0769	5.09169
5	85.0549	4.5779
5	87.033	4.27688
5	89.011	NaN
7	-89.011	NaN
7	-87.033	NaN
7	-85.0549	NaN
7	-83.0769	NaN
7	-81.0989	NaN
7	-79.1209	NaN
7	-77.1429	NaN
7	-75.1648	NaN
7	-73.1868	NaN
7	-71.2088	NaN
7	-69.2308	16.4985
7	-67.2527	11.3158
7	-65.2747	7.29346
7	-63.2967	15.5909
7	-61.3187	8.97972
7	-59.3407	11.3313
7	-57.3626	18.0443
7	-55.3846	9.44266
7	-53.4066	26.9269
7	-51.4286	32.1775
7	-49.4505	37.4887
7	-47.4725	26.0518
7	-45.4945	27.624
7	-43.5165	37.972
7	-41.5385	41.3954
7	-39.5604	40.2922
7	-37.5824	36.722
7	-35.6044	38.0523
7	-33.6264	30.8846
7	-31.6484	11.2521
7	-29.6703	8.53305
7	-27.6923	11.935
7	-25.7143	13.1939
7	-23.7363	14.9643
7	-21.7582	20.5884
7	-19.7802	30.4349
7	-17.8022	10.7963
7	-15.8242	11.8643
7	-13.8462	5.75895
7	-11.8681	5.29182
7	-9.89011	7.03865
7	-7.91209	10.0799
7	-5.93407	17.1924
7	-3.95604	15.9795
7	-1.97802	27.9015
7	0	28.6388
7	1.97802	24.2591
7	3.95604	37.1873
7	5.93407	NaN
7	7.91209	NaN
7	9.89011	NaN
7	11.8681	NaN
7	13.8462	NaN
7	15.8242	NaN
7	17.8022	NaN
7	19.7802	NaN
7	21.7582	NaN
7	23.7363	NaN
7	25.7143	NaN
7	27.6923	NaN
7	29.6703	NaN
7	31.6484	NaN
7	33.6264	15.8305
7	35.6044	92.1249
7	37.5824	2.04076
7	39.5604	4.13398
7	41.5385	5.57311
7	43.5165	NaN
7	45.4945	NaN
7	47.4725	NaN
7	49.4505	NaN
7	51.4286	NaN
7	53.4066	0.756107
7	55.3846	0.683219
7	57.3626	0.0830913
7	59.3407	NaN
7	61.3187	NaN
7	63.2967	13.2704
7	65.2747	2.7858
7	67.2527	4.76158
7	69.2308	39.9896
7	71.2088	38.2421
7	73.1868	38.6996
7	75.1648	30.6524
7	77.1429	28.2491
7	79.1209	38.7012
7	81.0989	54.5767
7	83.0769	21.6467
7	85.0549	4.59062
7	87.033	4.28979
7	89.011	NaN
9	-89.011	NaN
9	-87.033	NaN
9	-85.0549	NaN
9	-83.0769	NaN
9	-81.0989	NaN
9	-79.1209	NaN
9	-77.1429	NaN
9	-75.1648	NaN
9	-73.1868	NaN
9	-71.2088	NaN
9	-69.2308	28.1708
9	-67.2527	10.8112
9	-65.2747	8.40398
9	-63.2967	12.3634
9	-61.3187	7.51134
9	-59.3407	11.616
9	-57.3626	18.6939
9	-55.3846	3.48619
9	-53.4066	27.6688
9	-51.4286	32.4027
9	-49.4505	39.0362
9	-47.4725	28.3832
9	-45.4945	41.646
9	-43.5165	46.1219
9	-41.5385	43.0114
9	-39.5604	39.8495
9	-37.5824	34.1788
9	-35.6044	38.9287
9	-33.6264	29.9304
9	-31.6484	8.89798
9	-29.6703	9.28211
9	-27.6923	9.45624
9	-25.7143	10.8079
9	-23.7363	13.0897
9	-21.7582	14.4749
9	-19.7802	6.74807
9	-17.8022	31.0403
9	-15.8242	51.1584
9	-13.8462	19.7711
9	-11.8681	5.82915
9	-9.89011	15.1987
9	-7.91209	22.1695
9	-5.93407	13.8069
9	-3.95604	19.3919
9	-1.97802	41.8677
9	0	42.5698
9	1.97802	45.0311
9	3.95604	25.4339
9	5.93407	NaN
9	7.91209	NaN
9	9.89011	NaN
9	11.8681	NaN
9	13.8462	NaN
9	15.8242	NaN
9	17.8022	NaN
9	19.7802	NaN
9	21.7582	NaN
9	23.7363	NaN
9	25.7143	NaN
9	27.6923	NaN
9	29.6703	NaN
9	31.6484	NaN
9	33.6264	21.5778
9	35.6044	119.083
9	37.5824	23.5457
9	39.5604	12.4164
9	41.5385	NaN
9	43.5165	NaN
9	45.4945	NaN
9	47.4725	NaN
9	49.4505	NaN
9	51.4286	NaN
9	53.4066	NaN
9	55.3846	NaN
9	57.3626	NaN
9	59.3407	NaN
9	61.3187	NaN
9	63.2967	NaN
9	65.2747	3.81307
9	67.2527	15.7254
9	69.2308	37.8403
9	71.2088	38.2916
9	73.1868	36.5863
9	75.1648	32.1387
9	77.1429	27.9265
9	79.1209	34.8996
9	81.0989	52.5709
9	83.0769	20.1263
9	85.0549	4.59914
9	87.033	4.30313
9	89.011	NaN
11	-89.011	NaN
11	-87.033	NaN
11	-85.0549	NaN
11	-83.0769	NaN
11	-81.0989	NaN
11	-79.1209	NaN
11	-77.1429	NaN
11	-75.1648	NaN
11	-73.1868	NaN
11	-71.2088	NaN
11	-69.2308	31.4148
11	-67.2527	4.08699
11	-65.2747	9.29401
11	-63.2967	14.3463
11	-61.3187	7.43657
11	-59.3407	9.47572
11	-57.3626	8.72626
11	-55.3846	3.45852
11	-53.4066	29.6796
11	-51.4286	32.906
11	-49.4505	40.2002
11	-47.4725	33.9273
11	-45.4945	46.5941
11	-43.5165	44.2365
11	-41.5385	40.3145
11	-39.5604	38.8425
11	-37.5824	36.5624
11	-35.6044	37.1796
11	-33.6264	25.4847
11	-31.6484	4.11962
11	-29.6703	9.55356
11	-27.6923	4.3719
11	-25.7143	7.2736
11	-23.7363	5.85094
11	-21.7582	22.623
11	-19.7802	61.8234
11	-17.8022	69.3757
11	-15.8242	68.2048
11	-13.8462	24.5692
11	-11.8681	13.2662
11	-9.89011	22.4704
11	-7.91209	31.4647
11	-5.93407	9.23163
11	-3.95604	10.656
11	-1.97802	NaN
11	0	NaN
11	1.97802	NaN
11	3.95604	NaN
11	5.93407	NaN
11	7.91209	NaN
11	9.89011	NaN
11	11.8681	NaN
11	13.8462	NaN
11	15.8242	NaN
11	17.8022	NaN
11	19.7802	NaN
11	21.7582	NaN
11	23.7363	NaN
11	25.7143	NaN
11	27.6923	NaN
11	29.6703	NaN
11	31.6484	NaN
11	33.6264	13.5075
11	35.6044	53.4191
11	37.5824	7.08755
11	39.5604	11.0075
11	41.5385	NaN
11	43.5165	NaN
11	45.4945	NaN
11	47.4725	NaN
11	49.4505	NaN
11	51.4286	NaN
11	53.4066	NaN
11	55.3846	NaN
11	57.3626	NaN
11	59.3407	NaN
11	61.3187	NaN
11	63.2967	NaN
11	65.2747	12.15
11	67.2527	4.79279
11	69.2308	28.0474
11	71.2088	37.3013
11	73.1868	28.8473
11	75.1648	29.0998
11	77.1429	43.511
11	79.1209	33.7179
11	81.0989	51.0646
11	83.0769	35.8293
11	85.0549	4.60689
11	87.033	4.31783
11	89.011	NaN
13	-89.011	NaN
13	-87.033	NaN
13	-85.0549	NaN
13	-83.0769	NaN
13	-81.0989	NaN
13	-79.1209	NaN
13	-77.1429	NaN
13	-75.1648	NaN
13	-73.1868	NaN
13	-71.2088	NaN
13	-69.2308	20.1647
13	-67.2527	2.61108
13	-65.2747	14.3834
13	-63.2967	11.3844
13	-61.3187	9.21391
13	-59.3407	12.3761
13	-57.3626	16.9409
13	-55.3846	4.33442
13	-53.4066	31.755
13	-51.4286	41.4656
13	-49.4505	40.4216
13	-47.4725	33.6646
13	-45.4945	44.6728
13	-43.5165	43.3803
13	-41.5385	34.3013
13	-39.5604	27.1717
13	-37.5824	31.5934
13	-35.6044	33.6274
13	-33.6264	16.4559
13	-31.6484	4.1647
13	-29.6703	9.44297
13	-27.6923	3.70443
13	-25.7143	26.331
13	-23.7363	60.7486
13	-21.7582	76.1037
13	-19.7802	NaN
13	-17.8022	NaN
13	-15.8242	NaN
13	-13.8462	NaN
13	-11.8681	16.1257
13	-9.89011	27.8436
13	-7.91209	24.3812
13	-5.93407	NaN
13	-3.95604	NaN
13	-1.97802	NaN
13	0	NaN
13	1.97802	NaN
13	3.95604	NaN
13	5.93407	NaN
13	7.91209	NaN
13	9.89011	NaN
13	11.8681	NaN
13	13.8462	NaN
13	15.8242	NaN
13	17.8022	NaN
13	19.7802	NaN
13	21.7582	NaN
13	23.7363	NaN
13	25.7143	NaN
13	27.6923	NaN
13	29.6703	NaN
13	31.6484	NaN
13	33.6264	2.96064
13	35.6044	11.4829
13	37.5824	1.87105
13	39.5604	3.26928
13	41.5385	NaN
13	43.5165	NaN
13	45.4945	NaN
13	47.4725	NaN
13	49.4505	NaN
13	51.4286	NaN
13	53.4066	NaN
13	55.3846	NaN
13	57.3626	NaN
13	59.3407	NaN
13	61.3187	NaN
13	63.2967	NaN
13	65.2747	NaN
13	67.2527	7.89851
13	69.2308	18.142
13	71.2088	27.0509
13	73.1868	27.9773
13	75.1648	22.6223
13	77.1429	42.6378
13	79.1209	NaN
13	81.0989	51.0403
13	83.0769	45.993
13	85.0549	4.61695
13	87.033	4.33418
13	89.011	NaN
15	-89.011	NaN
15	-87.033	NaN
15	-85.0549	NaN
15	-83.0769	NaN
15	-81.0989	NaN
15	-79.1209	NaN
15	-77.1429	NaN
15	-75.1648	NaN
15	-73.1868	NaN
15	-71.2088	NaN
15	-69.2308	21.5467
15	-67.2527	3.03966
15	-65.2747	4.62373
15	-63.2967	10.5491
15	-61.3187	12.059
15	-59.3407	11.5343
15	-57.3626	15.6015
15	-55.3846	3.74112
15	-53.4066	40.2165
15	-51.4286	41.2938
15	-49.4505	31.0757
15	-47.4725	29.1904
15	-45.4945	44.583
15	-43.5165	48.4316
15	-41.5385	37.8711
15	-39.5604	16.0689
15	-37.5824	28.7712
15	-35.6044	22.7115
15	-33.6264	7.37168
15	-31.6484	3.24839
15	-29.6703	12.16
15	-27.6923	16.7541
15	-25.7143	NaN
15	-23.7363	NaN
15	-21.7582	NaN
15	-19.7802	NaN
15	-17.8022	NaN
15	-15.8242	NaN
15	-13.8462	NaN
15	-11.8681	NaN
15	-9.89011	NaN
15	-7.91209	NaN
15	-5.93407	NaN
15	-3.95604	NaN
15	-1.97802	NaN
15	0	NaN
15	1.97802	NaN
15	3.95604	NaN
15	5.93407	NaN
15	7.91209	NaN
15	9.89011	NaN
15	11.8681	NaN
15	13.8462	NaN
15	15.8242	NaN
15	17.8022	NaN
15	19.7802	NaN
15	21.7582	NaN
15	23.7363	NaN
15	25.7143	NaN
15	27.6923	NaN
15	29.6703	NaN
15	31.6484	NaN
15	33.6264	5.64687
15	35.6044	10.4483
15	37.5824	NaN
15	39.5604	NaN
15	41.5385	NaN
15	43.5165	NaN
15	45.4945	NaN
15	47.4725	NaN
15	49.4505	NaN
15	51.4286	NaN
15	53.4066	NaN
15	55.3846	NaN
15	57.3626	NaN
15	59.3407	NaN
15	61.3187	NaN
15	63.2967	NaN
15	65.2747	NaN
15	67.2527	NaN
15	69.2308	4.912
15	71.2088	22.746
15	73.1868	22.9387
15	75.1648	17.1094
15	77.1429	40.3335
15	79.1209	NaN
15	81.0989	51.2523
15	83.0769	47.064
15	85.0549	4.62828
15	87.033	4.34967
15	89.011	NaN
17	-89.011	NaN
17	-87.033	NaN
17	-85.0549	NaN
17	-83.0769	NaN
17	-81.0989	NaN
17	-79.1209	NaN
17	-77.1429	NaN
17	-75.1648	NaN
17	-73.1868	NaN
17	-71.2088	NaN
17	-69.2308	16.5509
17	-67.2527	8.35625
17	-65.2747	12.6697
17	-63.2967	7.44444
17	-61.3187	10.1035
17	-59.3407	6.59606
17	-57.3626	15.4256
17	-55.3846	4.55811
17	-53.4066	35.9412
17	-51.4286	37.6116
17	-49.4505	30.1918
17	-47.4725	27.8264
17	-45.4945	43.7291
17	-43.5165	52.9185
17	-41.5385	33.9032
17	-39.5604	12.9778
17	-37.5824	12.9433
17	-35.6044	6.05485
17	-33.6264	13.8581
17	-31.6484	43.514
17	-29.6703	47.4208
17	-27.6923	NaN
17	-25.7143	NaN
17	-23.7363	NaN
17	-21.7582	NaN
17	-19.7802	NaN
17	-17.8022	NaN
17	-15.8242	NaN
17	-13.8462	NaN
17	-11.8681	NaN
17	-9.89011	NaN
17	-7.91209	NaN
17	-5.93407	NaN
17	-3.95604	NaN
17	-1.97802	NaN
17	0	NaN
17	1.97802	NaN
17	3.95604	NaN
17	5.93407	NaN
17	7.91209	NaN
17	9.89011	NaN
17	11.8681	NaN
17	13.8462	NaN
17	15.8242	NaN
17	17.8022	NaN
17	19.7802	NaN
17	21.7582	NaN
17	23.7363	NaN
17	25.7143	NaN
17	27.6923	NaN
17	29.6703	NaN
17	31.6484	8.81418
17	33.6264	25.3023
17	35.6044	19.9287
17	37.5824	9.57705
17	39.5604	2.78363
17	41.5385	47.8647
17	43.5165	NaN
17	45.4945	NaN
17	47.4725	NaN
17	49.4505	NaN
17	51.4286	NaN
17	53.4066	NaN
17	55.3846	NaN
17	57.3626	NaN
17	59.3407	NaN
17	61.3187	NaN
17	63.2967	NaN
17	65.2747	NaN
17	67.2527	NaN
17	69.2308	8.16679
17	71.2088	19.6197
17	73.1868	25.5312
17	75.1648	18.5229
17	77.1429	NaN
17	79.1209	NaN
17	81.0989	49.882
17	83.0769	43.8268
17	85.0549	4.64206
17	87.033	4.3585
17	89.011	NaN
19	-89.011	NaN
19	-87.033	NaN
19	-85.0549	NaN
19	-83.0769	NaN
19	-81.0989	NaN
19	-79.1209	NaN
19	-77.1429	NaN
19	-75.1648	NaN
19	-73.1868	NaN
19	-71.2088	NaN
19	-69.2308	14.941
19	-67.2527	11.4023
19	-65.2747	18.2528
19	-63.2967	11.3582
19	-61.3187	15.5772
19	-59.3407	15.0072
19	-57.3626	14.9174
19	-55.3846	6.85424
19	-53.4066	37.096
19	-51.4286	39.3987
19	-49.4505	32.0525
19	-47.4725	25.2494
19	-45.4945	40.622
19	-43.5165	55.5149
19	-41.5385	27.1904
19	-39.5604	2.62877
19	-37.5824	5.73375
19	-35.6044	7.45056
19	-33.6264	NaN
19	-31.6484	NaN
19	-29.6703	NaN
19	-27.6923	NaN
19	-25.7143	NaN
19	-23.7363	NaN
19	-21.7582	NaN
19	-19.7802	NaN
19	-17.8022	NaN
19	-15.8242	NaN
19	-13.8462	NaN
19	-11.8681	NaN
19	-9.89011	NaN
19	-7.91209	NaN
19	-5.93407	NaN
19	-3.95604	NaN
19	-1.97802	NaN
19	0	NaN
19	1.97802	NaN
19	3.95604	NaN
19	5.93407	NaN
19	7.91209	NaN
19	9.89011	NaN
19	11.8681	NaN
19	13.8462	NaN
19	15.8242	NaN
19	17.8022	NaN
19	19.7802	NaN
19	21.7582	NaN
19	23.7363	NaN
19	25.7143	NaN
19	27.6923	NaN
19	29.6703	NaN
19	31.6484	13.8964
19	33.6264	11.2731
19	35.6044	3.65303
19	37.5824	11.2172
19	39.5604	10.7371
19	41.5385	5.68113
19	43.5165	NaN
19	45.4945	NaN
19	47.4725	NaN
19	49.4505	NaN
19	51.4286	NaN
19	53.4066	NaN
19	55.3846	NaN
19	57.3626	NaN
19	59.3407	NaN
19	61.3187	NaN
19	63.2967	NaN
19	65.2747	NaN
19	67.2527	NaN
19	69.2308	NaN
19	71.2088	15.3278
19	73.1868	27.8416
19	75.1648	22.7013
19	77.1429	26.045
19	79.1209	3.04367
19	81.0989	45.6387
19	83.0769	24.5154
19	85.0549	4.66522
19	87.033	4.36655
19	89.011	NaN
21	-89.011	NaN
21	-87.033	NaN
21	-85.0549	NaN
21	-83.0769	NaN
21	-81.0989	NaN
21	-79.1209	NaN
21	-77.1429	NaN
21	-75.1648	NaN
21	-73.1868	NaN
21	-71.2088	NaN
21	-69.2308	2.17375
21	-67.2527	14.571
21	-65.2747	19.6143
21	-63.2967	10.3491
21	-61.3187	11.0862
21	-59.3407	21.0784
21	-57.3626	15.8563
21	-55.3846	9.56609
21	-53.4066	32.1696
21	-51.4286	39.0797
21	-49.4505	31.406
21	-47.4725	26.513
21	-45.4945	41.1514
21	-43.5165	51.0744
21	-41.5385	23.6376
21	-39.5604	1.117
21	-37.5824	6.84776
21	-35.6044	9.20839
21	-33.6264	NaN
21	-31.6484	NaN
21	-29.6703	NaN
21	-27.6923	NaN
21	-25.7143	NaN
21	-23.7363	NaN
21	-21.7582	NaN
21	-19.7802	NaN
21	-17.8022	NaN
21	-15.8242	NaN
21	-13.8462	NaN
21	-11.8681	NaN
21	-9.89011	NaN
21	-7.91209	NaN
21	-5.93407	NaN
21	-3.95604	NaN
21	-1.97802	NaN
21	0	NaN
21	1.97802	NaN
21	3.95604	NaN
21	5.93407	NaN
21	7.91209	NaN
21	9.89011	NaN
21	11.8681	NaN
21	13.8462	NaN
21	15.8242	NaN
21	17.8022	NaN
21	19.7802	NaN
21	21.7582	NaN
21	23.7363	NaN
21	25.7143	NaN
21	27.6923	NaN
21	29.6703	NaN
21	31.6484	NaN
21	33.6264	17.5911
21	35.6044	15.6611
21	37.5824	15.9523
21	39.5604	NaN
21	41.5385	NaN
21	43.5165	NaN
21	45.4945	NaN
21	47.4725	NaN
21	49.4505	NaN
21	51.4286	NaN
21	53.4066	NaN
21	55.3846	NaN
21	57.3626	NaN
21	59.3407	NaN
21	61.3187	NaN
21	63.2967	NaN
21	65.2747	NaN
21	67.2527	NaN
21	69.2308	NaN
21	71.2088	20.1513
21	73.1868	34.2499
21	75.1648	28.4667
21	77.1429	9.98152
21	79.1209	4.18846
21	81.0989	47.3382
21	83.0769	22.5368
21	85.0549	4.69614
21	87.033	4.37456
21	89.011	NaN
23	-89.011	NaN
23	-87.033	NaN
23	-85.0549	NaN
23	-83.0769	NaN
23	-81.0989	NaN
23	-79.1209	NaN
23	-77.1429	NaN
23	-75.1648	NaN
23	-73.1868	NaN
23	-71.2088	NaN
23	-69.2308	6.0107
23	-67.2527	18.5096
23	-65.2747	25.7295
23	-63.2967	17.2585
23	-61.3187	20.962
23	-59.3407	26.1064
23	-57.3626	5.4015
23	-55.3846	2.37684
23	-53.4066	27.9901
23	-51.4286	42.8658
23	-49.4505	34.3053
23	-47.4725	28.3123
23	-45.4945	35.3925
23	-43.5165	44.5628
23	-41.5385	29.7008
23	-39.5604	10.8049
23	-37.5824	7.22828
23	-35.6044	11.1113
23	-33.6264	NaN
23	-31.6484	NaN
23	-29.6703	NaN
23	-27.6923	NaN
23	-25.7143	NaN
23	-23.7363	NaN
23	-21.7582	NaN
23	-19.7802	NaN
23	-17.8022	NaN
23	-15.8242	NaN
23	-13.8462	NaN
23	-11.8681	NaN
23	-9.89011	NaN
23	-7.91209	NaN
23	-5.93407	NaN
23	-3.95604	NaN
23	-1.97802	NaN
23	0	NaN
23	1.97802	NaN
23	3.95604	NaN
23	5.93407	NaN
23	7.91209	NaN
23	9.89011	NaN
23	11.8681	NaN
23	13.8462	NaN
23	15.8242	NaN
23	17.8022	NaN
23	19.7802	NaN
23	21.7582	NaN
23	23.7363	NaN
23	25.7143	NaN
23	27.6923	NaN
23	29.6703	NaN
23	31.6484	NaN
23	33.6264	17.7211
23	35.6044	17.7228
23	37.5824	NaN
23	39.5604	NaN
23	41.5385	NaN
23	43.5165	NaN
23	45.4945	NaN
23	47.4725	NaN
23	49.4505	NaN
23	51.4286	NaN
23	53.4066	NaN
23	55.3846	NaN
23	57.3626	NaN
23	59.3407	NaN
23	61.3187	NaN
23	63.2967	NaN
23	65.2747	NaN
23	67.2527	NaN
23	69.2308	NaN
23	71.2088	31.2197
23	73.1868	43.1038
23	75.1648	28.4597
23	77.1429	14.0461
23	79.1209	8.71179
23	81.0989	43.5602
23	83.0769	4.99464
23	85.0549	4.7165
23	87.033	4.3823
23	89.011	NaN
25	-89.011	NaN
25	-87.033	NaN
25	-85.0549	NaN
25	-83.0769	NaN
25	-81.0989	NaN
25	-79.1209	NaN
25	-77.1429	NaN
25	-75.1648	NaN
25	-73.1868	NaN
25	-71.2088	NaN
25	-69.2308	8.76991
25	-67.2527	12.4806
25	-65.2747	23.8031
25	-63.2967	18.2107
25	-61.3187	3.2534
25	-59.3407	4.71359
25	-57.3626	4.01457
25	-55.3846	20.1869
25	-53.4066	24.8881
25	-51.4286	46.4784
25	-49.4505	32.5281
25	-47.4725	25.8227
25	-45.4945	34.9499
25	-43.5165	46.6701
25	-41.5385	30.0772
25	-39.5604	22.8743
25	-37.5824	1.03566
25	-35.6044	8.79731
25	-33.6264	NaN
25	-31.6484	NaN
25	-29.6703	NaN
25	-27.6923	NaN
25	-25.7143	NaN
25	-23.7363	NaN
25	-21.7582	NaN
25	-19.7802	NaN
25	-17.8022	NaN
25	-15.8242	NaN
25	-13.8462	NaN
25	-11.8681	NaN
25	-9.89011	NaN
25	-7.91209	NaN
25	-5.93407	NaN
25	-3.95604	NaN
25	-1.97802	NaN
25	0	NaN
25	1.97802	NaN
25	3.95604	NaN
25	5.93407	NaN
25	7.91209	NaN
25	9.89011	NaN
25	11.8681	NaN
25	13.8462	NaN
25	15.8242	NaN
25	17.8022	NaN
25	19.7802	NaN
25	21.7582	NaN
25	23.7363	NaN
25	25.7143	NaN
25	27.6923	NaN
25	29.6703	NaN
25	31.6484	NaN
25	33.6264	10.3928
25	35.6044	12.5118
25	37.5824	17.8833
25	39.5604	NaN
25	41.5385	NaN
25	43.5165	NaN
25	45.4945	NaN
25	47.4725	NaN
25	49.4505	NaN
25	51.4286	NaN
25	53.4066	NaN
25	55.3846	NaN
25	57.3626	NaN
25	59.3407	NaN
25	61.3187	NaN
25	63.2967	NaN
25	65.2747	NaN
25	67.2527	NaN
25	69.2308	NaN
25	71.2088	32.4563
25	73.1868	49.7155
25	75.1648	32.4843
25	77.1429	25.3687
25	79.1209	4.41254
25	81.0989	40.9635
25	83.0769	31.7803
25	85.0549	4.70918
25	87.033	4.3884
25	89.011	NaN
27	-89.011	NaN
27	-87.033	NaN
27	-85.0549	NaN
27	-83.0769	NaN
27	-81.0989	NaN
27	-79.1209	NaN
27	-77.1429	NaN
27	-75.1648	NaN
27	-73.1868	NaN
27	-71.2088	NaN
27	-69.2308	13.906
27	-67.2527	2.5721
27	-65.2747	23.4919
27	-63.2967	19.8835
27	-61.3187	14.092
27	-59.3407	9.22061
27	-57.3626	9.187
27	-55.3846	15.4417
27	-53.4066	30.6388
27	-51.4286	45.6314
27	-49.4505	31.6297
27	-47.4725	25.4967
27	-45.4945	37.2924
27	-43.5165	50.4959
27	-41.5385	39.7695
27	-39.5604	19.4644
27	-37.5824	6.01241
27	-35.6044	4.75368
27	-33.6264	8.55025
27	-31.6484	NaN
27	-29.6703	NaN
27	-27.6923	NaN
27	-25.7143	NaN
27	-23.7363	NaN
27	-21.7582	NaN
27	-19.7802	NaN
27	-17.8022	NaN
27	-15.8242	NaN
27	-13.8462	NaN
27	-11.8681	NaN
27	-9.89011	NaN
27	-7.91209	NaN
27	-5.93407	NaN
27	-3.95604	NaN
27	-1.97802	NaN
27	0	NaN
27	1.97802	NaN
27	3.95604	NaN
27	5.93407	NaN
27	7.91209	NaN
27	9.89011	NaN
27	11.8681	NaN
27	13.8462	NaN
27	15.8242	NaN
27	17.8022	NaN
27	19.7802	NaN
27	21.7582	NaN
27	23.7363	NaN
27	25.7143	NaN
27	27.6923	NaN
27	29.6703	NaN
27	31.6484	21.16
27	33.6264	2.44064
27	35.6044	8.84857
27	37.5824	10.4699
27	39.5604	NaN
27	41.5385	NaN
27	43.5165	NaN
27	45.4945	NaN
27	47.4725	NaN
27	49.4505	NaN
27	51.4286	NaN
27	53.4066	NaN
27	55.3846	NaN
27	57.3626	NaN
27	59.3407	NaN
27	61.3187	NaN
27	63.2967	NaN
27	65.2747	NaN
27	67.2527	NaN
27	69.2308	NaN
27	71.2088	27.8768
27	73.1868	53.836
27	75.1648	26.551
27	77.1429	30.1875
27	79.1209	7.04679
27	81.0989	38.1309
27	83.0769	27.7639
27	85.0549	4.7118
27	87.033	4.39651
27	89.011	NaN
29	-89.011	NaN
29	-87.033	NaN
29	-85.0549	NaN
29	-83.0769	NaN
29	-81.0989	NaN
29	-79.1209	NaN
29	-77.1429	NaN
29	-75.1648	NaN
29	-73.1868	NaN
29	-71.2088	NaN
29	-69.2308	8.81766
29	-67.2527	7.72157
29	-65.2747	25.0777
29	-63.2967	21.4829
29	-61.3187	13.7995
29	-59.3407	13.9611
29	-57.3626	8.85305
29	-55.3846	12.4728
29	-53.4066	25.7238
29	-51.4286	35.9805
29	-49.4505	30.5068
29	-47.4725	25.5412
29	-45.4945	36.14
29	-43.5165	51.2113
29	-41.5385	32.0394
29	-39.5604	10.7411
29	-37.5824	16.6092
29	-35.6044	14.4651
29	-33.6264	4.86135
29	-31.6484	NaN
29	-29.6703	NaN
29	-27.6923	NaN
29	-25.7143	NaN
29	-23.7363	NaN
29	-21.7582	NaN
29	-19.7802	NaN
29	-17.8022	NaN
29	-15.8242	NaN
29	-13.8462	NaN
29	-11.8681	NaN
29	-9.89011	NaN
29	-7.91209	NaN
29	-5.93407	NaN
29	-3.95604	NaN
29	-1.97802	NaN
29	0	NaN
29	1.97802	NaN
29	3.95604	NaN
29	5.93407	NaN
29	7.91209	NaN
29	9.89011	NaN
29	11.8681	NaN
29	13.8462	NaN
29	15.8242	NaN
29	17.8022	NaN
29	19.7802	NaN
29	21.7582	NaN
29	23.7363	NaN
29	25.7143	NaN
29	27.6923	NaN
29	29.6703	NaN
29	31.6484	18.6738
29	33.6264	10.6483
29	35.6044	5.71174
29	37.5824	NaN
29	39.5604	NaN
29	41.5385	NaN
29	43.5165	NaN
29	45.4945	NaN
29	47.4725	NaN
29	49.4505	NaN
29	51.4286	NaN
29	53.4066	NaN
29	55.3846	NaN
29	57.3626	NaN
29	59.3407	NaN
29	61.3187	NaN
29	63.2967	NaN
29	65.2747	NaN
29	67.2527	NaN
29	69.2308	NaN
29	71.2088	33.6616
29	73.1868	58.0291
29	75.1648	30.7915
29	77.1429	29.472
29	79.1209	7.52243
29	81.0989	38.5703
29	83.0769	31.8747
29	85.0549	4.72953
29	87.033	4.40679
29	89.011	NaN
31	-89.011	NaN
31	-87.033	NaN
31	-85.0549	NaN
31	-83.0769	NaN
31	-81.0989	NaN
31	-79.1209	NaN
31	-77.1429	NaN
31	-75.1648	NaN
31	-73.1868	NaN
31	-71.2088	NaN
31	-69.2308	12.1099
31	-67.2527	5.55502
31	-65.2747	26.5758
31	-63.2967	6.45197
31	-61.3187	15.8663
31	-59.3407	10.0034
31	-57.3626	5.29124
31	-55.3846	13.1541
31	-53.4066	23.627
31	-51.4286	26.4979
31	-49.4505	26.4312
31	-47.4725	23.2657
31	-45.4945	36.0413
31	-43.5165	48.0115
31	-41.5385	27.3254
31	-39.5604	13.1512
31	-37.5824	19.1929
31	-35.6044	17.6803
31	-33.6264	3.65864
31	-31.6484	2.83535
31	-29.6703	NaN
31	-27.6923	NaN
31	-25.7143	NaN
31	-23.7363	NaN
31	-21.7582	NaN
31	-19.7802	NaN
31	-17.8022	NaN
31	-15.8242	NaN
31	-13.8462	NaN
31	-11.8681	NaN
31	-9.89011	NaN
31	-7.91209	NaN
31	-5.93407	NaN
31	-3.95604	NaN
31	-1.97802	NaN
31	0	NaN
31	1.97802	NaN
31	3.95604	NaN
31	5.93407	NaN
31	7.91209	NaN
31	9.89011	NaN
31	11.8681	NaN
31	13.8462	NaN
31	15.8242	NaN
31	17.8022	NaN
31	19.7802	NaN
31	21.7582	NaN
31	23.7363	NaN
31	25.7143	NaN
31	27.6923	NaN
31	29.6703	NaN
31	31.6484	31.0928
31	33.6264	9.37078
31	35.6044	3.26939
31	37.5824	NaN
31	39.5604	NaN
31	41.5385	NaN
31	43.5165	NaN
31	45.4945	NaN
31	47.4725	NaN
31	49.4505	NaN
31	51.4286	NaN
31	53.4066	NaN
31	55.3846	NaN
31	57.3626	NaN
31	59.3407	NaN
31	61.3187	NaN
31	63.2967	NaN
31	65.2747	NaN
31	67.2527	NaN
31	69.2308	NaN
31	71.2088	26.7355
31	73.1868	56.9774
31	75.1648	32.5351
31	77.1429	29.9756
31	79.1209	5.75883
31	81.0989	40.5377
31	83.0769	32.3057
31	85.0549	4.75616
31	87.033	4.41673
31	89.011	NaN
33	-89.011	NaN
33	-87.033	NaN
33	-85.0549	NaN
33	-83.0769	NaN
33	-81.0989	NaN
33	-79.1209	NaN
33	-77.1429	NaN
33	-75.1648	NaN
33	-73.1868	NaN
33	-71.2088	NaN
33	-69.2308	NaN
33	-67.2527	6.91955
33	-65.2747	28.2942
33	-63.2967	12.0548
33	-61.3187	18.5212
33	-59.3407	12.311
33	-57.3626	7.24376
33	-55.3846	14.6805
33	-53.4066	22.9545
33	-51.4286	25.488
33	-49.4505	28.331
33	-47.4725	23.0761
33	-45.4945	32.3123
33	-43.5165	45.9093
33	-41.5385	34.6634
33	-39.5604	20.4883
33	-37.5824	24.0183
33	-35.6044	23.0226
33	-33.6264	9.19203
33	-31.6484	1.64668
33	-29.6703	2.13253
33	-27.6923	2.55328
33	-25.7143	2.44542
33	-23.7363	NaN
33	-21.7582	NaN
33	-19.7802	NaN
33	-17.8022	NaN
33	-15.8242	NaN
33	-13.8462	NaN
33	-11.8681	NaN
33	-9.89011	NaN
33	-7.91209	NaN
33	-5.93407	NaN
33	-3.95604	NaN
33	-1.97802	NaN
33	0	NaN
33	1.97802	NaN
33	3.95604	NaN
33	5.93407	NaN
33	7.91209	NaN
33	9.89011	NaN
33	11.8681	NaN
33	13.8462	NaN
33	15.8242	NaN
33	17.8022	NaN
33	19.7802	NaN
33	21.7582	NaN
33	23.7363	NaN
33	25.7143	NaN
33	27.6923	NaN
33	29.6703	NaN
33	31.6484	11.2942
33	33.6264	1.04568
33	35.6044	7.52902
33	37.5824	NaN
33	39.5604	NaN
33	41.5385	NaN
33	43.5165	NaN
33	45.4945	NaN
33	47.4725	NaN
33	49.4505	NaN
33	51.4286	NaN
33	53.4066	NaN
33	55.3846	NaN
33	57.3626	NaN
33	59.3407	NaN
33	61.3187	NaN
33	63.2967	NaN
33	65.2747	NaN
33	67.2527	NaN
33	69.2308	NaN
33	71.2088	32.24
33	73.1868	51.4208
33	75.1648	35.9294
33	77.1429	35.6934
33	79.1209	3.4219
33	81.0989	41.642
33	83.0769	29.0313
33	85.0549	4.79315
33	87.033	4.42689
33	89.011	NaN
35	-89.011	NaN
35	-87.033	NaN
35	-85.0549	NaN
35	-83.0769	NaN
35	-81.0989	NaN
35	-79.1209	NaN
35	-77.1429	NaN
35	-75.1648	NaN
35	-73.1868	NaN
35	-71.2088	NaN
35	-69.2308	55.9541
35	-67.2527	17.6766
35	-65.2747	15.3219
35	-63.2967	14.0979
35	-61.3187	15.2012
35	-59.3407	7.68327
35	-57.3626	8.46245
35	-55.3846	21.3672
35	-53.4066	25.2567
35	-51.4286	26.3777
35	-49.4505	24.8583
35	-47.4725	25.2825
35	-45.4945	27.3391
35	-43.5165	39.5863
35	-41.5385	31.9071
35	-39.5604	19.3364
35	-37.5824	24.6523
35	-35.6044	23.0584
35	-33.6264	15.3781
35	-31.6484	3.29686
35	-29.6703	2.39749
35	-27.6923	2.61497
35	-25.7143	3.21811
35	-23.7363	NaN
35	-21.7582	NaN
35	-19.7802	NaN
35	-17.8022	NaN
35	-15.8242	NaN
35	-13.8462	NaN
35	-11.8681	NaN
35	-9.89011	NaN
35	-7.91209	NaN
35	-5.93407	NaN
35	-3.95604	NaN
35	-1.97802	NaN
35	0	NaN
35	1.97802	NaN
35	3.95604	NaN
35	5.93407	NaN
35	7.91209	NaN
35	9.89011	NaN
35	11.8681	NaN
35	13.8462	NaN
35	15.8242	NaN
35	17.8022	NaN
35	19.7802	NaN
35	21.7582	NaN
35	23.7363	NaN
35	25.7143	NaN
35	27.6923	NaN
35	29.6703	NaN
35	31.6484	NaN
35	33.6264	10.1974
35	35.6044	13.86
35	37.5824	NaN
35	39.5604	NaN
35	41.5385	NaN
35	43.5165	NaN
35	45.4945	NaN
35	47.4725	NaN
35	49.4505	NaN
35	51.4286	NaN
35	53.4066	NaN
35	55.3846	NaN
35	57.3626	NaN
35	59.3407	NaN
35	61.3187	NaN
35	63.2967	NaN
35	65.2747	NaN
35	67.2527	NaN
35	69.2308	0.202596
35	71.2088	37.1266
35	73.1868	44.6899
35	75.1648	34.4549
35	77.1429	32.4091
35	79.1209	2.72765
35	81.0989	43.6313
35	83.0769	25.8998
35	85.0549	4.84072
35	87.033	4.43753
35	89.011	NaN
37	-89.011	NaN
37	-87.033	NaN
37	-85.0549	NaN
37	-83.0769	NaN
37	-81.0989	NaN
37	-79.1209	NaN
37	-77.1429	NaN
37	-75.1648	NaN
37	-73.1868	NaN
37	-71.2088	NaN
37	-69.2308	10.6031
37	-67.2527	11.5413
37	-65.2747	31.4197
37	-63.2967	15.1755
37	-61.3187	17.9157
37	-59.3407	5.48441
37	-57.3626	9.9102
37	-55.3846	20.6808
37	-53.4066	25.0538
37	-51.4286	29.7421
37	-49.4505	22.184
37	-47.4725	19.5708
37	-45.4945	25.7415
37	-43.5165	36.4648
37	-41.5385	35.2313
37	-39.5604	16.7496
37	-37.5824	20.0923
37	-35.6044	28.771
37	-33.6264	19.4261
37	-31.6484	4.0773
37	-29.6703	3.3772
37	-27.6923	2.70069
37	-25.7143	1.57629
37	-23.7363	1.74457
37	-21.7582	3.1723
37	-19.7802	3.14043
37	-17.8022	NaN
37	-15.8242	NaN
37	-13.8462	NaN
37	-11.8681	NaN
37	-9.89011	NaN
37	-7.91209	NaN
37	-5.93407	NaN
37	-3.95604	NaN
37	-1.97802	NaN
37	0	NaN
37	1.97802	NaN
37	3.95604	NaN
37	5.93407	NaN
37	7.91209	NaN
37	9.89011	NaN
37	11.8681	NaN
37	13.8462	NaN
37	15.8242	NaN
37	17.8022	NaN
37	19.7802	NaN
37	21.7582	NaN
37	23.7363	NaN
37	25.7143	NaN
37	27.6923	NaN
37	29.6703	NaN
37	31.6484	NaN
37	33.6264	NaN
37	35.6044	NaN
37	37.5824	NaN
37	39.5604	NaN
37	41.5385	NaN
37	43.5165	NaN
37	45.4945	NaN
37	47.4725	NaN
37	49.4505	NaN
37	51.4286	NaN
37	53.4066	NaN
37	55.3846	NaN
37	57.3626	NaN
37	59.3407	NaN
37	61.3187	NaN
37	63.2967	NaN
37	65.2747	NaN
37	67.2527	NaN
37	69.2308	26.7542
37	71.2088	38.6716
37	73.1868	39.4547
37	75.1648	30.3267
37	77.1429	36.6482
37	79.1209	7.81802
37	81.0989	44.3381
37	83.0769	27.2778
37	85.0549	4.89808
37	87.033	4.45136
37	89.011	NaN
39	-89.011	NaN
39	-87.033	NaN
39	-85.0549	NaN
39	-83.0769	NaN
39	-81.0989	NaN
39	-79.1209	NaN
39	-77.1429	NaN
39	-75.1648	NaN
39	-73.1868	NaN
39	-71.2088	NaN
39	-69.2308	60.5319
39	-67.2527	26.6867
39	-65.2747	24.8223
39	-63.2967	17.2158
39	-61.3187	18.668
39	-59.3407	4.40546
39	-57.3626	11.0783
39	-55.3846	21.2621
39	-53.4066	24.1433
39	-51.4286	28.4146
39	-49.4505	21.9535
39	-47.4725	22.0555
39	-45.4945	26.3859
39	-43.5165	34.8359
39	-41.5385	35.0274
39	-39.5604	23.0275
39	-37.5824	26.6835
39	-35.6044	37.3447
39	-33.6264	18.7809
39	-31.6484	3.81976
39	-29.6703	3.67538
39	-27.6923	3.3738
39	-25.7143	1.51524
39	-23.7363	2.02068
39	-21.7582	3.76799
39	-19.7802	3.76813
39	-17.8022	3.69455
39	-15.8242	NaN
39	-13.8462	NaN
39	-11.8681	NaN
39	-9.89011	NaN
39	-7.91209	NaN
39	-5.93407	NaN
39	-3.95604	NaN
39	-1.97802	NaN
39	0	NaN
39	1.97802	NaN
39	3.95604	NaN
39	5.93407	NaN
39	7.91209	NaN
39	9.89011	NaN
39	11.8681	NaN
39	13.8462	NaN
39	15.8242	NaN
39	17.8022	NaN
39	19.7802	NaN
39	21.7582	NaN
39	23.7363	NaN
39	25.7143	NaN
39	27.6923	NaN
39	29.6703	NaN
39	31.6484	NaN
39	33.6264	NaN
39	35.6044	NaN
39	37.5824	NaN
39	39.5604	NaN
39	41.5385	NaN
39	43.5165	NaN
39	45.4945	NaN
39	47.4725	NaN
39	49.4505	NaN
39	51.4286	NaN
39	53.4066	NaN
39	55.3846	NaN
39	57.3626	NaN
39	59.3407	NaN
39	61.3187	NaN
39	63.2967	NaN
39	65.2747	NaN
39	67.2527	NaN
39	69.2308	16.0494
39	71.2088	38.6504
39	73.1868	44.9744
39	75.1648	34.5188
39	77.1429	36.3092
39	79.1209	5.60294
39	81.0989	41.0861
39	83.0769	30.7852
39	85.0549	4.95286
39	87.033	4.46461
39	89.011	NaN
41	-89.011	NaN
41	-87.033	NaN
41	-85.0549	NaN
41	-83.0769	NaN
41	-81.0989	NaN
41	-79.1209	NaN
41	-77.1429	NaN
41	-75.1648	NaN
41	-73.1868	NaN
41	-71.2088	NaN
41	-69.2308	NaN
41	-67.2527	17.3764
41	-65.2747	26.5818
41	-63.2967	21.9682
41	-61.3187	18.4265
41	-59.3407	9.67284
41	-57.3626	3.48249
41	-55.3846	21.3277
41	-53.4066	28.1161
41	-51.4286	27.8123
41	-49.4505	20.4094
41	-47.4725	21.5736
41	-45.4945	20.515
41	-43.5165	27.9099
41	-41.5385	32.8576
41	-39.5604	35.1344
41	-37.5824	36.7611
41	-35.6044	38.1869
41	-33.6264	16.9824
41	-31.6484	3.47034
41	-29.6703	3.58435
41	-27.6923	3.19495
41	-25.7143	2.22974
41	-23.7363	2.51346
41	-21.7582	4.08004
41	-19.7802	4.26429
41	-17.8022	3.73841
41	-15.8242	3.81531
41	-13.8462	1.66377
41	-11.8681	1.33121
41	-9.89011	4.58525
41	-7.91209	4.43753
41	-5.93407	1.9172
41	-3.95604	3.96765
41	-1.97802	NaN
41	0	NaN
41	1.97802	NaN
41	3.95604	NaN
41	5.93407	NaN
41	7.91209	NaN
41	9.89011	NaN
41	11.8681	NaN
41	13.8462	NaN
41	15.8242	NaN
41	17.8022	NaN
41	19.7802	NaN
41	21.7582	NaN
41	23.7363	NaN
41	25.7143	NaN
41	27.6923	NaN
41	29.6703	NaN
41	31.6484	NaN
41	33.6264	NaN
41	35.6044	NaN
41	37.5824	NaN
41	39.5604	NaN
41	41.5385	NaN
41	43.5165	NaN
41	45.4945	NaN
41	47.4725	NaN
41	49.4505	NaN
41	51.4286	NaN
41	53.4066	NaN
41	55.3846	NaN
41	57.3626	NaN
41	59.3407	NaN
41	61.3187	NaN
41	63.2967	NaN
41	65.2747	NaN
41	67.2527	NaN
41	69.2308	9.49112
41	71.2088	35.3072
41	73.1868	51.6468
41	75.1648	44.0146
41	77.1429	37.7827
41	79.1209	4.20132
41	81.0989	42.1944
41	83.0769	29.1586
41	85.0549	4.99347
41	87.033	4.47482
41	89.011	NaN
43	-89.011	NaN
43	-87.033	NaN
43	-85.0549	NaN
43	-83.0769	NaN
43	-81.0989	NaN
43	-79.1209	NaN
43	-77.1429	NaN
43	-75.1648	NaN
43	-73.1868	NaN
43	-71.2088	NaN
43	-69.2308	NaN
43	-67.2527	11.0532
43	-65.2747	20.5944
43	-63.2967	25.5958
43	-61.3187	21.2906
43	-59.3407	15.5929
43	-57.3626	3.65827
43	-55.3846	17.6963
43	-53.4066	29.3428
43	-51.4286	31.3784
43	-49.4505	23.446
43	-47.4725	20.817
43	-45.4945	22.9911
43	-43.5165	29.1087
43	-41.5385	31.794
43	-39.5604	40.7066
43	-37.5824	38.77
43	-35.6044	29.0589
43	-33.6264	15.0641
43	-31.6484	3.32522
43	-29.6703	3.51635
43	-27.6923	4.07808
43	-25.7143	3.14179
43	-23.7363	2.33032
43	-21.7582	3.29345
43	-19.7802	4.28839
43	-17.8022	3.98949
43	-15.8242	2.1366
43	-13.8462	1.73801
43	-11.8681	2.48885
43	-9.89011	8.06366
43	-7.91209	6.16963
43	-5.93407	4.07923
43	-3.95604	1.56862
43	-1.97802	4.29576
43	0	6.04128
43	1.97802	NaN
43	3.95604	NaN
43	5.93407	NaN
43	7.91209	NaN
43	9.89011	NaN
43	11.8681	NaN
43	13.8462	NaN
43	15.8242	NaN
43	17.8022	NaN
43	19.7802	NaN
43	21.7582	NaN
43	23.7363	NaN
43	25.7143	NaN
43	27.6923	NaN
43	29.6703	NaN
43	31.6484	NaN
43	33.6264	NaN
43	35.6044	NaN
43	37.5824	NaN
43	39.5604	NaN
43	41.5385	NaN
43	43.5165	NaN
43	45.4945	NaN
43	47.4725	NaN
43	49.4505	NaN
43	51.4286	NaN
43	53.4066	NaN
43	55.3846	NaN
43	57.3626	NaN
43	59.3407	NaN
43	61.3187	NaN
43	63.2967	NaN
43	65.2747	NaN
43	67.2527	NaN
43	69.2308	11.0094
43	71.2088	26.2679
43	73.1868	47.5305
43	75.1648	50.0338
43	77.1429	35.0852
43	79.1209	1.35659
43	81.0989	42.6285
43	83.0769	27.5941
[truncated: 14,381 more rows]

## Sheet: EFFig9b
lon	lat	stdPOCflux (mg C/m2/day)
1	-89.011	NaN
1	-87.033	NaN
1	-85.0549	NaN
1	-83.0769	NaN
1	-81.0989	NaN
1	-79.1209	NaN
1	-77.1429	NaN
1	-75.1648	NaN
1	-73.1868	NaN
1	-71.2088	6.18708
1	-69.2308	14.3176
1	-67.2527	6.37532
1	-65.2747	23.8885
1	-63.2967	4.74088
1	-61.3187	7.19069
1	-59.3407	22.1958
1	-57.3626	27.1401
1	-55.3846	25.8102
1	-53.4066	6.50832
1	-51.4286	2.66239
1	-49.4505	4.30882
1	-47.4725	3.214
1	-45.4945	9.23331
1	-43.5165	12.4375
1	-41.5385	16.0596
1	-39.5604	16.1068
1	-37.5824	6.54931
1	-35.6044	4.08433
1	-33.6264	3.3706
1	-31.6484	0.690241
1	-29.6703	5.33771
1	-27.6923	8.78754
1	-25.7143	13.2383
1	-23.7363	18.4317
1	-21.7582	24.7519
1	-19.7802	24.7854
1	-17.8022	16.2486
1	-15.8242	5.9503
1	-13.8462	6.64061
1	-11.8681	1.92999
1	-9.89011	2.48673
1	-7.91209	3.50251
1	-5.93407	3.24614
1	-3.95604	10.1193
1	-1.97802	12.1822
1	0	4.94559
1	1.97802	2.36094
1	3.95604	10.7721
1	5.93407	35.9105
1	7.91209	NaN
1	9.89011	NaN
1	11.8681	NaN
1	13.8462	NaN
1	15.8242	NaN
1	17.8022	NaN
1	19.7802	NaN
1	21.7582	NaN
1	23.7363	NaN
1	25.7143	NaN
1	27.6923	NaN
1	29.6703	NaN
1	31.6484	NaN
1	33.6264	4.83948
1	35.6044	19.8634
1	37.5824	NaN
1	39.5604	NaN
1	41.5385	NaN
1	43.5165	NaN
1	45.4945	NaN
1	47.4725	NaN
1	49.4505	NaN
1	51.4286	0
1	53.4066	0
1	55.3846	3.94988
1	57.3626	1.13136
1	59.3407	8.04362
1	61.3187	2.54371
1	63.2967	3.47215
1	65.2747	3.7937
1	67.2527	4.4292
1	69.2308	3.66028
1	71.2088	2.56433
1	73.1868	8.10732
1	75.1648	4.49026
1	77.1429	3.14259
1	79.1209	6.63938
1	81.0989	50.3689
1	83.0769	4.67562
1	85.0549	4.18797
1	87.033	3.94228
1	89.011	NaN
3	-89.011	NaN
3	-87.033	NaN
3	-85.0549	NaN
3	-83.0769	NaN
3	-81.0989	NaN
3	-79.1209	NaN
3	-77.1429	NaN
3	-75.1648	NaN
3	-73.1868	NaN
3	-71.2088	NaN
3	-69.2308	10.9568
3	-67.2527	27.8327
3	-65.2747	10.673
3	-63.2967	9.68882
3	-61.3187	3.11166
3	-59.3407	20.5576
3	-57.3626	27.752
3	-55.3846	24.4503
3	-53.4066	4.67114
3	-51.4286	2.75068
3	-49.4505	6.63748
3	-47.4725	3.14577
3	-45.4945	7.32697
3	-43.5165	12.4242
3	-41.5385	15.6901
3	-39.5604	14.9753
3	-37.5824	8.16933
3	-35.6044	6.12245
3	-33.6264	4.919
3	-31.6484	0.297172
3	-29.6703	6.29933
3	-27.6923	10.7357
3	-25.7143	15.3289
3	-23.7363	21.2125
3	-21.7582	28.6549
3	-19.7802	27.4907
3	-17.8022	14.2154
3	-15.8242	6.62896
3	-13.8462	4.95627
3	-11.8681	2.1424
3	-9.89011	1.29842
3	-7.91209	2.10498
3	-5.93407	7.73767
3	-3.95604	13.302
3	-1.97802	15.2084
3	0	5.69074
3	1.97802	1.68936
3	3.95604	10.0555
3	5.93407	40.1165
3	7.91209	NaN
3	9.89011	NaN
3	11.8681	NaN
3	13.8462	NaN
3	15.8242	NaN
3	17.8022	NaN
3	19.7802	NaN
3	21.7582	NaN
3	23.7363	NaN
3	25.7143	NaN
3	27.6923	NaN
3	29.6703	NaN
3	31.6484	NaN
3	33.6264	7.32496
3	35.6044	34.6722
3	37.5824	NaN
3	39.5604	NaN
3	41.5385	NaN
3	43.5165	NaN
3	45.4945	NaN
3	47.4725	NaN
3	49.4505	NaN
3	51.4286	0
3	53.4066	0
3	55.3846	3.03669
3	57.3626	0.590963
3	59.3407	6.49648
3	61.3187	4.67063
3	63.2967	2.73056
3	65.2747	3.82465
3	67.2527	4.89696
3	69.2308	2.27003
3	71.2088	1.89655
3	73.1868	6.69443
3	75.1648	4.0102
3	77.1429	2.54246
3	79.1209	7.78807
3	81.0989	49.5924
3	83.0769	4.6634
3	85.0549	4.19937
3	87.033	3.95288
3	89.011	NaN
5	-89.011	NaN
5	-87.033	NaN
5	-85.0549	NaN
5	-83.0769	NaN
5	-81.0989	NaN
5	-79.1209	NaN
5	-77.1429	NaN
5	-75.1648	NaN
5	-73.1868	NaN
5	-71.2088	NaN
5	-69.2308	6.82008
5	-67.2527	28.6155
5	-65.2747	19.798
5	-63.2967	3.39916
5	-61.3187	14.9615
5	-59.3407	19.8081
5	-57.3626	25.7372
5	-55.3846	16.0181
5	-53.4066	3.88915
5	-51.4286	2.45486
5	-49.4505	7.07107
5	-47.4725	2.87884
5	-45.4945	6.10609
5	-43.5165	10.6843
5	-41.5385	14.8005
5	-39.5604	12.2842
5	-37.5824	9.67184
5	-35.6044	6.97787
5	-33.6264	4.99154
5	-31.6484	0.123098
5	-29.6703	6.92313
5	-27.6923	11.3107
5	-25.7143	16.0721
5	-23.7363	22.1906
5	-21.7582	27.5384
5	-19.7802	27.6247
5	-17.8022	22.9206
5	-15.8242	5.47297
5	-13.8462	3.42941
5	-11.8681	2.41438
5	-9.89011	1.80278
5	-7.91209	3.45323
5	-5.93407	10.9407
5	-3.95604	16.4441
5	-1.97802	19.6383
5	0	12.4516
5	1.97802	5.37618
5	3.95604	22.1201
5	5.93407	NaN
5	7.91209	NaN
5	9.89011	NaN
5	11.8681	NaN
5	13.8462	NaN
5	15.8242	NaN
5	17.8022	NaN
5	19.7802	NaN
5	21.7582	NaN
5	23.7363	NaN
5	25.7143	NaN
5	27.6923	NaN
5	29.6703	NaN
5	31.6484	NaN
5	33.6264	10.3367
5	35.6044	63.0387
5	37.5824	9.20894
5	39.5604	1.79896
5	41.5385	5.024
5	43.5165	NaN
5	45.4945	NaN
5	47.4725	NaN
5	49.4505	NaN
5	51.4286	NaN
5	53.4066	0
5	55.3846	0
5	57.3626	0.427303
5	59.3407	4.36894
5	61.3187	NaN
5	63.2967	6.91315
5	65.2747	5.08187
5	67.2527	12.4746
5	69.2308	1.84927
5	71.2088	1.66491
5	73.1868	3.64639
5	75.1648	2.66473
5	77.1429	2.2945
5	79.1209	7.3161
5	81.0989	47.7365
5	83.0769	4.65225
5	85.0549	4.21184
5	87.033	3.96441
5	89.011	NaN
7	-89.011	NaN
7	-87.033	NaN
7	-85.0549	NaN
7	-83.0769	NaN
7	-81.0989	NaN
7	-79.1209	NaN
7	-77.1429	NaN
7	-75.1648	NaN
7	-73.1868	NaN
7	-71.2088	NaN
7	-69.2308	5.62024
7	-67.2527	24.5455
7	-65.2747	18.702
7	-63.2967	3.23866
7	-61.3187	18.4871
7	-59.3407	18.846
7	-57.3626	25.5542
7	-55.3846	19.2246
7	-53.4066	3.85821
7	-51.4286	2.88415
7	-49.4505	8.25573
7	-47.4725	2.71874
7	-45.4945	5.74921
7	-43.5165	11.5522
7	-41.5385	14.8921
7	-39.5604	12.6951
7	-37.5824	9.94479
7	-35.6044	7.61193
7	-33.6264	4.7145
7	-31.6484	0.395808
7	-29.6703	7.56304
7	-27.6923	11.2801
7	-25.7143	13.1861
7	-23.7363	16.1213
7	-21.7582	19.5561
7	-19.7802	26.8449
7	-17.8022	9.67785
7	-15.8242	10.4976
7	-13.8462	5.30224
7	-11.8681	4.69245
7	-9.89011	6.40438
7	-7.91209	9.16047
7	-5.93407	15.746
7	-3.95604	14.9026
7	-1.97802	26.0343
7	0	26.6832
7	1.97802	22.6446
7	3.95604	34.9425
7	5.93407	NaN
7	7.91209	NaN
7	9.89011	NaN
7	11.8681	NaN
7	13.8462	NaN
7	15.8242	NaN
7	17.8022	NaN
7	19.7802	NaN
7	21.7582	NaN
7	23.7363	NaN
7	25.7143	NaN
7	27.6923	NaN
7	29.6703	NaN
7	31.6484	NaN
7	33.6264	13.9359
7	35.6044	82.5283
7	37.5824	1.92479
7	39.5604	3.75501
7	41.5385	2.37874
7	43.5165	NaN
7	45.4945	NaN
7	47.4725	NaN
7	49.4505	NaN
7	51.4286	NaN
7	53.4066	0
7	55.3846	0
7	57.3626	0
7	59.3407	NaN
7	61.3187	NaN
7	63.2967	10.9235
7	65.2747	7.84937
7	67.2527	12.8282
7	69.2308	1.83402
7	71.2088	2.03411
7	73.1868	2.16696
7	75.1648	2.42167
7	77.1429	3.98855
7	79.1209	3.68728
7	81.0989	45.9079
7	83.0769	19.0871
7	85.0549	4.22366
7	87.033	3.97637
7	89.011	NaN
9	-89.011	NaN
9	-87.033	NaN
9	-85.0549	NaN
9	-83.0769	NaN
9	-81.0989	NaN
9	-79.1209	NaN
9	-77.1429	NaN
9	-75.1648	NaN
9	-73.1868	NaN
9	-71.2088	NaN
9	-69.2308	5.07954
9	-67.2527	23.5569
9	-65.2747	17.9084
9	-63.2967	3.92194
9	-61.3187	16.0742
9	-59.3407	18.1779
9	-57.3626	25.9753
9	-55.3846	13.0826
9	-53.4066	4.15195
9	-51.4286	2.85107
9	-49.4505	7.21715
9	-47.4725	3.04999
9	-45.4945	10.1423
9	-43.5165	11.2109
9	-41.5385	15.6567
9	-39.5604	13.8083
9	-37.5824	9.30461
9	-35.6044	8.21769
9	-33.6264	3.10702
9	-31.6484	1.94524
9	-29.6703	8.52585
9	-27.6923	9.12442
9	-25.7143	10.1188
9	-23.7363	11.8957
9	-21.7582	12.9036
9	-19.7802	6.14582
9	-17.8022	27.5574
9	-15.8242	45.8803
9	-13.8462	17.8649
9	-11.8681	5.35017
9	-9.89011	13.509
9	-7.91209	19.8148
9	-5.93407	12.4296
9	-3.95604	18.1053
9	-1.97802	39.2192
9	0	39.8943
9	1.97802	42.2101
9	3.95604	24.2819
9	5.93407	NaN
9	7.91209	NaN
9	9.89011	NaN
9	11.8681	NaN
9	13.8462	NaN
9	15.8242	NaN
9	17.8022	NaN
9	19.7802	NaN
9	21.7582	NaN
9	23.7363	NaN
9	25.7143	NaN
9	27.6923	NaN
9	29.6703	NaN
9	31.6484	NaN
9	33.6264	18.9048
9	35.6044	105.339
9	37.5824	20.6951
9	39.5604	10.9685
9	41.5385	NaN
9	43.5165	NaN
9	45.4945	NaN
9	47.4725	NaN
9	49.4505	NaN
9	51.4286	NaN
9	53.4066	NaN
9	55.3846	NaN
9	57.3626	NaN
9	59.3407	NaN
9	61.3187	NaN
9	63.2967	NaN
9	65.2747	10.3353
9	67.2527	6.85397
9	69.2308	1.72539
9	71.2088	1.74088
9	73.1868	1.70896
9	75.1648	3.40208
9	77.1429	5.32827
9	79.1209	5.01447
9	81.0989	44.4019
9	83.0769	17.756
9	85.0549	4.23291
9	87.033	3.98931
9	89.011	NaN
11	-89.011	NaN
11	-87.033	NaN
11	-85.0549	NaN
11	-83.0769	NaN
11	-81.0989	NaN
11	-79.1209	NaN
11	-77.1429	NaN
11	-75.1648	NaN
11	-73.1868	NaN
11	-71.2088	NaN
11	-69.2308	7.16723
11	-67.2527	16.7453
11	-65.2747	18.5501
11	-63.2967	3.15375
11	-61.3187	16.0482
11	-59.3407	16.4423
11	-57.3626	18.3595
11	-55.3846	15.4321
11	-53.4066	4.56575
11	-51.4286	3.48365
11	-49.4505	7.04223
11	-47.4725	4.7868
11	-45.4945	12.4825
11	-43.5165	13.7188
11	-41.5385	17.4467
11	-39.5604	14.5067
11	-37.5824	10.0146
11	-35.6044	5.77404
11	-33.6264	2.30306
11	-31.6484	3.02556
11	-29.6703	8.87403
11	-27.6923	3.79464
11	-25.7143	6.59458
11	-23.7363	5.28322
11	-21.7582	20.1943
11	-19.7802	56.004
11	-17.8022	63.2237
11	-15.8242	62.0501
11	-13.8462	22.4638
11	-11.8681	11.612
11	-9.89011	19.878
11	-7.91209	27.9282
11	-5.93407	9.2957
11	-3.95604	10.0141
11	-1.97802	NaN
11	0	NaN
11	1.97802	NaN
11	3.95604	NaN
11	5.93407	NaN
11	7.91209	NaN
11	9.89011	NaN
11	11.8681	NaN
11	13.8462	NaN
11	15.8242	NaN
11	17.8022	NaN
11	19.7802	NaN
11	21.7582	NaN
11	23.7363	NaN
11	25.7143	NaN
11	27.6923	NaN
11	29.6703	NaN
11	31.6484	NaN
11	33.6264	12.1527
11	35.6044	45.0455
11	37.5824	6.39709
11	39.5604	9.79661
11	41.5385	NaN
11	43.5165	NaN
11	45.4945	NaN
11	47.4725	NaN
11	49.4505	NaN
11	51.4286	NaN
11	53.4066	NaN
11	55.3846	NaN
11	57.3626	NaN
11	59.3407	NaN
11	61.3187	NaN
11	63.2967	NaN
11	65.2747	10.244
11	67.2527	8.33233
11	69.2308	2.20251
11	71.2088	1.74122
11	73.1868	6.25416
11	75.1648	5.21265
11	77.1429	5.52473
11	79.1209	2.4421
11	81.0989	43.2233
11	83.0769	31.5321
11	85.0549	4.24299
11	87.033	4.00399
11	89.011	NaN
13	-89.011	NaN
13	-87.033	NaN
13	-85.0549	NaN
13	-83.0769	NaN
13	-81.0989	NaN
13	-79.1209	NaN
13	-77.1429	NaN
13	-75.1648	NaN
13	-73.1868	NaN
13	-71.2088	NaN
13	-69.2308	2.84241
13	-67.2527	14.4127
13	-65.2747	21.8635
13	-63.2967	4.02077
13	-61.3187	17.1767
13	-59.3407	19.2483
13	-57.3626	24.349
13	-55.3846	18.306
13	-53.4066	5.6782
13	-51.4286	9.8021
13	-49.4505	9.45425
13	-47.4725	5.48891
13	-45.4945	14.0807
13	-43.5165	17.3387
13	-41.5385	15.9322
13	-39.5604	9.87197
13	-37.5824	6.11141
13	-35.6044	3.28501
13	-33.6264	2.32877
13	-31.6484	3.68342
13	-29.6703	8.39476
13	-27.6923	3.43202
13	-25.7143	23.1417
13	-23.7363	54.4332
13	-21.7582	69.3755
13	-19.7802	NaN
13	-17.8022	NaN
13	-15.8242	NaN
13	-13.8462	NaN
13	-11.8681	14.0339
13	-9.89011	24.8555
13	-7.91209	21.9249
13	-5.93407	NaN
13	-3.95604	NaN
13	-1.97802	NaN
13	0	NaN
13	1.97802	NaN
13	3.95604	NaN
13	5.93407	NaN
13	7.91209	NaN
13	9.89011	NaN
13	11.8681	NaN
13	13.8462	NaN
13	15.8242	NaN
13	17.8022	NaN
13	19.7802	NaN
13	21.7582	NaN
13	23.7363	NaN
13	25.7143	NaN
13	27.6923	NaN
13	29.6703	NaN
13	31.6484	NaN
13	33.6264	2.81624
13	35.6044	9.38301
13	37.5824	1.53811
13	39.5604	2.12344
13	41.5385	NaN
13	43.5165	NaN
13	45.4945	NaN
13	47.4725	NaN
13	49.4505	NaN
13	51.4286	NaN
13	53.4066	NaN
13	55.3846	NaN
13	57.3626	NaN
13	59.3407	NaN
13	61.3187	NaN
13	63.2967	NaN
13	65.2747	NaN
13	67.2527	6.68824
13	69.2308	2.27
13	71.2088	1.69992
13	73.1868	6.69853
13	75.1648	7.34956
13	77.1429	5.68235
13	79.1209	NaN
13	81.0989	42.9039
13	83.0769	39.9316
13	85.0549	4.25651
13	87.033	4.02082
13	89.011	NaN
15	-89.011	NaN
15	-87.033	NaN
15	-85.0549	NaN
15	-83.0769	NaN
15	-81.0989	NaN
15	-79.1209	NaN
15	-77.1429	NaN
15	-75.1648	NaN
15	-73.1868	NaN
15	-71.2088	NaN
15	-69.2308	2.69383
15	-67.2527	16.3489
15	-65.2747	15.0554
15	-63.2967	19.4112
15	-61.3187	17.995
15	-59.3407	2.98393
15	-57.3626	23.5926
15	-55.3846	18.5596
15	-53.4066	12.374
15	-51.4286	10.9383
15	-49.4505	4.5339
15	-47.4725	3.6766
15	-45.4945	15.7164
15	-43.5165	21.8914
15	-41.5385	18.7904
15	-39.5604	3.7958
15	-37.5824	5.93653
15	-35.6044	5.79223
15	-33.6264	5.48667
15	-31.6484	2.8693
15	-29.6703	10.8396
15	-27.6923	14.7733
15	-25.7143	NaN
15	-23.7363	NaN
15	-21.7582	NaN
15	-19.7802	NaN
15	-17.8022	NaN
15	-15.8242	NaN
15	-13.8462	NaN
15	-11.8681	NaN
15	-9.89011	NaN
15	-7.91209	NaN
15	-5.93407	NaN
15	-3.95604	NaN
15	-1.97802	NaN
15	0	NaN
15	1.97802	NaN
15	3.95604	NaN
15	5.93407	NaN
15	7.91209	NaN
15	9.89011	NaN
15	11.8681	NaN
15	13.8462	NaN
15	15.8242	NaN
15	17.8022	NaN
15	19.7802	NaN
15	21.7582	NaN
15	23.7363	NaN
15	25.7143	NaN
15	27.6923	NaN
15	29.6703	NaN
15	31.6484	NaN
15	33.6264	5.60756
15	35.6044	9.25435
15	37.5824	NaN
15	39.5604	NaN
15	41.5385	NaN
15	43.5165	NaN
15	45.4945	NaN
15	47.4725	NaN
15	49.4505	NaN
15	51.4286	NaN
15	53.4066	NaN
15	55.3846	NaN
15	57.3626	NaN
15	59.3407	NaN
15	61.3187	NaN
15	63.2967	NaN
15	65.2747	NaN
15	67.2527	NaN
15	69.2308	4.24813
15	71.2088	1.46669
15	73.1868	3.96847
15	75.1648	5.12989
15	77.1429	10.0487
15	79.1209	NaN
15	81.0989	42.2779
15	83.0769	40.642
15	85.0549	4.27351
15	87.033	4.0379
15	89.011	NaN
17	-89.011	NaN
17	-87.033	NaN
17	-85.0549	NaN
17	-83.0769	NaN
17	-81.0989	NaN
17	-79.1209	NaN
17	-77.1429	NaN
17	-75.1648	NaN
17	-73.1868	NaN
17	-71.2088	NaN
17	-69.2308	5.76968
17	-67.2527	20.5325
17	-65.2747	21.7613
17	-63.2967	16.9548
17	-61.3187	3.3748
17	-59.3407	5.82566
17	-57.3626	24.1539
17	-55.3846	13.5338
17	-53.4066	9.66604
17	-51.4286	9.65101
17	-49.4505	6.46039
17	-47.4725	4.09543
17	-45.4945	16.6693
17	-43.5165	27.5238
17	-41.5385	18.9509
17	-39.5604	4.47522
17	-37.5824	9.42521
17	-35.6044	5.0062
17	-33.6264	11.9386
17	-31.6484	39.2307
17	-29.6703	43.0272
17	-27.6923	NaN
17	-25.7143	NaN
17	-23.7363	NaN
17	-21.7582	NaN
17	-19.7802	NaN
17	-17.8022	NaN
17	-15.8242	NaN
17	-13.8462	NaN
17	-11.8681	NaN
17	-9.89011	NaN
17	-7.91209	NaN
17	-5.93407	NaN
17	-3.95604	NaN
17	-1.97802	NaN
17	0	NaN
17	1.97802	NaN
17	3.95604	NaN
17	5.93407	NaN
17	7.91209	NaN
17	9.89011	NaN
17	11.8681	NaN
17	13.8462	NaN
17	15.8242	NaN
17	17.8022	NaN
17	19.7802	NaN
17	21.7582	NaN
17	23.7363	NaN
17	25.7143	NaN
17	27.6923	NaN
17	29.6703	NaN
17	31.6484	8.80877
17	33.6264	21.5616
17	35.6044	17.1581
17	37.5824	7.58022
17	39.5604	2.37992
17	41.5385	41.695
17	43.5165	NaN
17	45.4945	NaN
17	47.4725	NaN
17	49.4505	NaN
17	51.4286	NaN
17	53.4066	NaN
17	55.3846	NaN
17	57.3626	NaN
17	59.3407	NaN
17	61.3187	NaN
17	63.2967	NaN
17	65.2747	NaN
17	67.2527	NaN
17	69.2308	6.96222
17	71.2088	1.34824
17	73.1868	2.30159
17	75.1648	1.70247
17	77.1429	NaN
17	79.1209	NaN
17	81.0989	40.9047
17	83.0769	38.6585
17	85.0549	4.29137
17	87.033	4.04521
17	89.011	NaN
19	-89.011	NaN
19	-87.033	NaN
19	-85.0549	NaN
19	-83.0769	NaN
19	-81.0989	NaN
19	-79.1209	NaN
19	-77.1429	NaN
19	-75.1648	NaN
19	-73.1868	NaN
19	-71.2088	NaN
19	-69.2308	5.09422
19	-67.2527	21.9962
19	-65.2747	25.5192
19	-63.2967	20.42
19	-61.3187	20.9687
19	-59.3407	20.6744
19	-57.3626	23.5147
19	-55.3846	11.1012
19	-53.4066	11.1216
19	-51.4286	10.9511
19	-49.4505	7.88475
19	-47.4725	4.04046
19	-45.4945	15.5084
19	-43.5165	30.9385
19	-41.5385	20.7615
19	-39.5604	2.01313
19	-37.5824	4.74807
19	-35.6044	6.29137
19	-33.6264	NaN
19	-31.6484	NaN
19	-29.6703	NaN
19	-27.6923	NaN
19	-25.7143	NaN
19	-23.7363	NaN
19	-21.7582	NaN
19	-19.7802	NaN
19	-17.8022	NaN
19	-15.8242	NaN
19	-13.8462	NaN
19	-11.8681	NaN
19	-9.89011	NaN
19	-7.91209	NaN
19	-5.93407	NaN
19	-3.95604	NaN
19	-1.97802	NaN
19	0	NaN
19	1.97802	NaN
19	3.95604	NaN
19	5.93407	NaN
19	7.91209	NaN
19	9.89011	NaN
19	11.8681	NaN
19	13.8462	NaN
19	15.8242	NaN
19	17.8022	NaN
19	19.7802	NaN
19	21.7582	NaN
19	23.7363	NaN
19	25.7143	NaN
19	27.6923	NaN
19	29.6703	NaN
19	31.6484	11.4311
19	33.6264	8.70821
19	35.6044	2.56369
19	37.5824	8.69484
19	39.5604	9.60432
19	41.5385	5.20396
19	43.5165	NaN
19	45.4945	NaN
19	47.4725	NaN
19	49.4505	NaN
19	51.4286	NaN
19	53.4066	NaN
19	55.3846	NaN
19	57.3626	NaN
19	59.3407	NaN
19	61.3187	NaN
19	63.2967	NaN
19	65.2747	NaN
19	67.2527	NaN
19	69.2308	NaN
19	71.2088	3.60656
19	73.1868	1.40614
19	75.1648	3.00855
19	77.1429	3.37886
19	79.1209	10.6171
19	81.0989	38.187
19	83.0769	21.7212
19	85.0549	4.3097
19	87.033	4.05045
19	89.011	NaN
21	-89.011	NaN
21	-87.033	NaN
21	-85.0549	NaN
21	-83.0769	NaN
21	-81.0989	NaN
21	-79.1209	NaN
21	-77.1429	NaN
21	-75.1648	NaN
21	-73.1868	NaN
21	-71.2088	NaN
21	-69.2308	15.8458
21	-67.2527	23.6592
21	-65.2747	26.4993
21	-63.2967	20.2915
21	-61.3187	3.48203
21	-59.3407	25.8742
21	-57.3626	24.0342
21	-55.3846	9.27629
21	-53.4066	6.91375
21	-51.4286	10.3106
21	-49.4505	5.7621
21	-47.4725	3.70372
21	-45.4945	16.0688
21	-43.5165	29.4539
21	-41.5385	17.7883
21	-39.5604	1.00107
21	-37.5824	5.69702
21	-35.6044	7.75916
21	-33.6264	NaN
21	-31.6484	NaN
21	-29.6703	NaN
21	-27.6923	NaN
21	-25.7143	NaN
21	-23.7363	NaN
21	-21.7582	NaN
21	-19.7802	NaN
21	-17.8022	NaN
21	-15.8242	NaN
21	-13.8462	NaN
21	-11.8681	NaN
21	-9.89011	NaN
21	-7.91209	NaN
21	-5.93407	NaN
21	-3.95604	NaN
21	-1.97802	NaN
21	0	NaN
21	1.97802	NaN
21	3.95604	NaN
21	5.93407	NaN
21	7.91209	NaN
21	9.89011	NaN
21	11.8681	NaN
21	13.8462	NaN
21	15.8242	NaN
21	17.8022	NaN
21	19.7802	NaN
21	21.7582	NaN
21	23.7363	NaN
21	25.7143	NaN
21	27.6923	NaN
21	29.6703	NaN
21	31.6484	NaN
21	33.6264	15.0288
21	35.6044	12.0929
21	37.5824	12.907
21	39.5604	NaN
21	41.5385	NaN
21	43.5165	NaN
21	45.4945	NaN
21	47.4725	NaN
21	49.4505	NaN
21	51.4286	NaN
21	53.4066	NaN
21	55.3846	NaN
21	57.3626	NaN
21	59.3407	NaN
21	61.3187	NaN
21	63.2967	NaN
21	65.2747	NaN
21	67.2527	NaN
21	69.2308	NaN
21	71.2088	2.55188
21	73.1868	1.60795
21	75.1648	4.51138
21	77.1429	9.0143
21	79.1209	9.58483
21	81.0989	38.4459
21	83.0769	19.9867
21	85.0549	4.32547
21	87.033	4.0569
21	89.011	NaN
23	-89.011	NaN
23	-87.033	NaN
23	-85.0549	NaN
23	-83.0769	NaN
23	-81.0989	NaN
23	-79.1209	NaN
23	-77.1429	NaN
23	-75.1648	NaN
23	-73.1868	NaN
23	-71.2088	NaN
23	-69.2308	11.6193
23	-67.2527	26.3489
23	-65.2747	31.4823
23	-63.2967	26.5535
23	-61.3187	27.8449
23	-59.3407	30.96
23	-57.3626	16.3153
23	-55.3846	16.4277
23	-53.4066	2.96985
23	-51.4286	11.5845
23	-49.4505	5.43007
23	-47.4725	3.67351
23	-45.4945	14.4026
23	-43.5165	27.7725
23	-41.5385	17.9382
23	-39.5604	5.49101
23	-37.5824	1.28759
23	-35.6044	9.30967
23	-33.6264	NaN
23	-31.6484	NaN
23	-29.6703	NaN
23	-27.6923	NaN
23	-25.7143	NaN
23	-23.7363	NaN
23	-21.7582	NaN
23	-19.7802	NaN
23	-17.8022	NaN
23	-15.8242	NaN
23	-13.8462	NaN
23	-11.8681	NaN
23	-9.89011	NaN
23	-7.91209	NaN
23	-5.93407	NaN
23	-3.95604	NaN
23	-1.97802	NaN
23	0	NaN
23	1.97802	NaN
23	3.95604	NaN
23	5.93407	NaN
23	7.91209	NaN
23	9.89011	NaN
23	11.8681	NaN
23	13.8462	NaN
23	15.8242	NaN
23	17.8022	NaN
23	19.7802	NaN
23	21.7582	NaN
23	23.7363	NaN
23	25.7143	NaN
23	27.6923	NaN
23	29.6703	NaN
23	31.6484	NaN
23	33.6264	14.7015
23	35.6044	14.1992
23	37.5824	NaN
23	39.5604	NaN
23	41.5385	NaN
23	43.5165	NaN
23	45.4945	NaN
23	47.4725	NaN
23	49.4505	NaN
23	51.4286	NaN
23	53.4066	NaN
23	55.3846	NaN
23	57.3626	NaN
23	59.3407	NaN
23	61.3187	NaN
23	63.2967	NaN
23	65.2747	NaN
23	67.2527	NaN
23	69.2308	NaN
23	71.2088	2.62548
23	73.1868	2.93617
23	75.1648	3.27673
23	77.1429	5.65868
23	79.1209	5.66992
23	81.0989	36.0755
23	83.0769	4.55138
23	85.0549	4.33826
23	87.033	4.06494
23	89.011	NaN
25	-89.011	NaN
25	-87.033	NaN
25	-85.0549	NaN
25	-83.0769	NaN
25	-81.0989	NaN
25	-79.1209	NaN
25	-77.1429	NaN
25	-75.1648	NaN
25	-73.1868	NaN
25	-71.2088	NaN
25	-69.2308	9.04152
25	-67.2527	21.9149
25	-65.2747	30.0366
25	-63.2967	27.4247
25	-61.3187	13.3076
25	-59.3407	15.0513
25	-57.3626	12.2923
25	-55.3846	3.44636
25	-53.4066	2.72382
25	-51.4286	13.5762
25	-49.4505	5.47393
25	-47.4725	3.06375
25	-45.4945	12.8779
25	-43.5165	28.2687
25	-41.5385	14.0502
25	-39.5604	8.54926
25	-37.5824	0.998971
25	-35.6044	7.435
25	-33.6264	NaN
25	-31.6484	NaN
25	-29.6703	NaN
25	-27.6923	NaN
25	-25.7143	NaN
25	-23.7363	NaN
25	-21.7582	NaN
25	-19.7802	NaN
25	-17.8022	NaN
25	-15.8242	NaN
25	-13.8462	NaN
25	-11.8681	NaN
25	-9.89011	NaN
25	-7.91209	NaN
25	-5.93407	NaN
25	-3.95604	NaN
25	-1.97802	NaN
25	0	NaN
25	1.97802	NaN
25	3.95604	NaN
25	5.93407	NaN
25	7.91209	NaN
25	9.89011	NaN
25	11.8681	NaN
25	13.8462	NaN
25	15.8242	NaN
25	17.8022	NaN
25	19.7802	NaN
25	21.7582	NaN
25	23.7363	NaN
25	25.7143	NaN
25	27.6923	NaN
25	29.6703	NaN
25	31.6484	NaN
25	33.6264	7.86163
25	35.6044	9.37554
25	37.5824	12.3468
25	39.5604	NaN
25	41.5385	NaN
25	43.5165	NaN
25	45.4945	NaN
25	47.4725	NaN
25	49.4505	NaN
25	51.4286	NaN
25	53.4066	NaN
25	55.3846	NaN
25	57.3626	NaN
25	59.3407	NaN
25	61.3187	NaN
25	63.2967	NaN
25	65.2747	NaN
25	67.2527	NaN
25	69.2308	NaN
25	71.2088	4.02595
25	73.1868	7.62813
25	75.1648	5.6729
25	77.1429	2.79114
25	79.1209	8.50976
25	81.0989	34.3385
25	83.0769	28.1484
25	85.0549	4.35137
25	87.033	4.07452
25	89.011	NaN
27	-89.011	NaN
27	-87.033	NaN
27	-85.0549	NaN
27	-83.0769	NaN
27	-81.0989	NaN
27	-79.1209	NaN
27	-77.1429	NaN
27	-75.1648	NaN
27	-73.1868	NaN
27	-71.2088	NaN
27	-69.2308	5.79835
27	-67.2527	15.2577
27	-65.2747	30.2781
27	-63.2967	28.6385
27	-61.3187	23.3222
27	-59.3407	19.7506
27	-57.3626	8.07727
27	-55.3846	5.48677
27	-53.4066	4.54028
27	-51.4286	15.4094
27	-49.4505	6.7386
27	-47.4725	3.69268
27	-45.4945	13.9878
27	-43.5165	28.5099
27	-41.5385	23.6796
27	-39.5604	5.46093
27	-37.5824	4.72182
27	-35.6044	4.00387
27	-33.6264	7.21466
27	-31.6484	NaN
27	-29.6703	NaN
27	-27.6923	NaN
27	-25.7143	NaN
27	-23.7363	NaN
27	-21.7582	NaN
27	-19.7802	NaN
27	-17.8022	NaN
27	-15.8242	NaN
27	-13.8462	NaN
27	-11.8681	NaN
27	-9.89011	NaN
27	-7.91209	NaN
27	-5.93407	NaN
27	-3.95604	NaN
27	-1.97802	NaN
27	0	NaN
27	1.97802	NaN
27	3.95604	NaN
27	5.93407	NaN
27	7.91209	NaN
27	9.89011	NaN
27	11.8681	NaN
27	13.8462	NaN
27	15.8242	NaN
27	17.8022	NaN
27	19.7802	NaN
27	21.7582	NaN
27	23.7363	NaN
27	25.7143	NaN
27	27.6923	NaN
27	29.6703	NaN
27	31.6484	18.3504
27	33.6264	2.42541
27	35.6044	5.84038
27	37.5824	8.16138
27	39.5604	NaN
27	41.5385	NaN
27	43.5165	NaN
27	45.4945	NaN
27	47.4725	NaN
27	49.4505	NaN
27	51.4286	NaN
27	53.4066	NaN
27	55.3846	NaN
27	57.3626	NaN
27	59.3407	NaN
27	61.3187	NaN
27	63.2967	NaN
27	65.2747	NaN
27	67.2527	NaN
27	69.2308	NaN
27	71.2088	2.7374
27	73.1868	9.00935
27	75.1648	1.88639
27	77.1429	6.65444
27	79.1209	6.84329
27	81.0989	32.4042
27	83.0769	24.6194
27	85.0549	4.36752
27	87.033	4.08565
27	89.011	NaN
29	-89.011	NaN
29	-87.033	NaN
29	-85.0549	NaN
29	-83.0769	NaN
29	-81.0989	NaN
29	-79.1209	NaN
29	-77.1429	NaN
29	-75.1648	NaN
29	-73.1868	NaN
29	-71.2088	NaN
29	-69.2308	10.0489
29	-67.2527	21.0625
29	-65.2747	32.0185
29	-63.2967	29.6829
29	-61.3187	22.7963
29	-59.3407	22.6817
29	-57.3626	8.53149
29	-55.3846	7.58513
29	-53.4066	2.94445
29	-51.4286	8.51526
29	-49.4505	6.19087
29	-47.4725	4.26861
29	-45.4945	13.7946
29	-43.5165	26.722
29	-41.5385	17.0778
29	-39.5604	2.0444
29	-37.5824	5.41188
29	-35.6044	3.84745
29	-33.6264	4.04445
29	-31.6484	NaN
29	-29.6703	NaN
29	-27.6923	NaN
29	-25.7143	NaN
29	-23.7363	NaN
29	-21.7582	NaN
29	-19.7802	NaN
29	-17.8022	NaN
29	-15.8242	NaN
29	-13.8462	NaN
29	-11.8681	NaN
29	-9.89011	NaN
29	-7.91209	NaN
29	-5.93407	NaN
29	-3.95604	NaN
29	-1.97802	NaN
29	0	NaN
29	1.97802	NaN
29	3.95604	NaN
29	5.93407	NaN
29	7.91209	NaN
29	9.89011	NaN
29	11.8681	NaN
29	13.8462	NaN
29	15.8242	NaN
29	17.8022	NaN
29	19.7802	NaN
29	21.7582	NaN
29	23.7363	NaN
29	25.7143	NaN
29	27.6923	NaN
29	29.6703	NaN
29	31.6484	16.232
29	33.6264	9.3839
29	35.6044	3.88071
29	37.5824	NaN
29	39.5604	NaN
29	41.5385	NaN
29	43.5165	NaN
29	45.4945	NaN
29	47.4725	NaN
29	49.4505	NaN
29	51.4286	NaN
29	53.4066	NaN
29	55.3846	NaN
29	57.3626	NaN
29	59.3407	NaN
29	61.3187	NaN
29	63.2967	NaN
29	65.2747	NaN
29	67.2527	NaN
29	69.2308	NaN
29	71.2088	5.6947
29	73.1868	12.3807
29	75.1648	1.70022
29	77.1429	3.13149
29	79.1209	6.47743
29	81.0989	32.6181
29	83.0769	28.2507
29	85.0549	4.38859
29	87.033	4.09659
29	89.011	NaN
31	-89.011	NaN
31	-87.033	NaN
31	-85.0549	NaN
31	-83.0769	NaN
31	-81.0989	NaN
31	-79.1209	NaN
31	-77.1429	NaN
31	-75.1648	NaN
31	-73.1868	NaN
31	-71.2088	NaN
31	-69.2308	7.37743
31	-67.2527	19.5574
31	-65.2747	33.4339
31	-63.2967	18.6128
31	-61.3187	24.7292
31	-59.3407	19.2624
31	-57.3626	11.4949
31	-55.3846	7.41376
31	-53.4066	2.63573
31	-51.4286	4.42009
31	-49.4505	3.72942
31	-47.4725	3.4019
31	-45.4945	13.3611
31	-43.5165	25.8333
31	-41.5385	13.982
31	-39.5604	2.10092
31	-37.5824	5.64628
31	-35.6044	3.9433
31	-33.6264	2.89252
31	-31.6484	2.35244
31	-29.6703	NaN
31	-27.6923	NaN
31	-25.7143	NaN
31	-23.7363	NaN
31	-21.7582	NaN
31	-19.7802	NaN
31	-17.8022	NaN
31	-15.8242	NaN
31	-13.8462	NaN
31	-11.8681	NaN
31	-9.89011	NaN
31	-7.91209	NaN
31	-5.93407	NaN
31	-3.95604	NaN
31	-1.97802	NaN
31	0	NaN
31	1.97802	NaN
31	3.95604	NaN
31	5.93407	NaN
31	7.91209	NaN
31	9.89011	NaN
31	11.8681	NaN
31	13.8462	NaN
31	15.8242	NaN
31	17.8022	NaN
31	19.7802	NaN
31	21.7582	NaN
31	23.7363	NaN
31	25.7143	NaN
31	27.6923	NaN
31	29.6703	NaN
31	31.6484	27.0376
31	33.6264	8.30417
31	35.6044	1.76103
31	37.5824	NaN
31	39.5604	NaN
31	41.5385	NaN
31	43.5165	NaN
31	45.4945	NaN
31	47.4725	NaN
31	49.4505	NaN
31	51.4286	NaN
31	53.4066	NaN
31	55.3846	NaN
31	57.3626	NaN
31	59.3407	NaN
31	61.3187	NaN
31	63.2967	NaN
31	65.2747	NaN
31	67.2527	NaN
31	69.2308	NaN
31	71.2088	1.97708
31	73.1868	17.3082
31	75.1648	2.05004
31	77.1429	2.08336
31	79.1209	7.47774
31	81.0989	34.2239
31	83.0769	28.6395
31	85.0549	4.4152
31	87.033	4.10718
31	89.011	NaN
33	-89.011	NaN
33	-87.033	NaN
33	-85.0549	NaN
33	-83.0769	NaN
33	-81.0989	NaN
33	-79.1209	NaN
33	-77.1429	NaN
33	-75.1648	NaN
33	-73.1868	NaN
33	-71.2088	NaN
33	-69.2308	NaN
33	-67.2527	21.0974
33	-65.2747	35.1221
33	-63.2967	23.377
33	-61.3187	26.7281
33	-59.3407	21.0448
33	-57.3626	10.0397
33	-55.3846	6.24053
33	-53.4066	2.55092
33	-51.4286	3.38895
33	-49.4505	4.02768
33	-47.4725	2.64954
33	-45.4945	10.8242
33	-43.5165	23.9158
33	-41.5385	16.7963
33	-39.5604	5.95264
33	-37.5824	5.17557
33	-35.6044	4.8102
33	-33.6264	4.52323
33	-31.6484	1.29814
33	-29.6703	1.71538
33	-27.6923	2.09738
33	-25.7143	2.06584
33	-23.7363	NaN
33	-21.7582	NaN
33	-19.7802	NaN
33	-17.8022	NaN
33	-15.8242	NaN
33	-13.8462	NaN
33	-11.8681	NaN
33	-9.89011	NaN
33	-7.91209	NaN
33	-5.93407	NaN
33	-3.95604	NaN
33	-1.97802	NaN
33	0	NaN
33	1.97802	NaN
33	3.95604	NaN
33	5.93407	NaN
33	7.91209	NaN
33	9.89011	NaN
33	11.8681	NaN
33	13.8462	NaN
33	15.8242	NaN
33	17.8022	NaN
33	19.7802	NaN
33	21.7582	NaN
33	23.7363	NaN
33	25.7143	NaN
33	27.6923	NaN
33	29.6703	NaN
33	31.6484	10.0596
33	33.6264	0.991556
33	35.6044	5.63874
33	37.5824	NaN
33	39.5604	NaN
33	41.5385	NaN
33	43.5165	NaN
33	45.4945	NaN
33	47.4725	NaN
33	49.4505	NaN
33	51.4286	NaN
33	53.4066	NaN
33	55.3846	NaN
33	57.3626	NaN
33	59.3407	NaN
33	61.3187	NaN
33	63.2967	NaN
33	65.2747	NaN
33	67.2527	NaN
33	69.2308	NaN
33	71.2088	1.7234
33	73.1868	15.8217
33	75.1648	4.09187
33	77.1429	7.10726
33	79.1209	8.60124
33	81.0989	35.2878
33	83.0769	25.752
33	85.0549	4.44929
33	87.033	4.11805
33	89.011	NaN
35	-89.011	NaN
35	-87.033	NaN
35	-85.0549	NaN
35	-83.0769	NaN
35	-81.0989	NaN
35	-79.1209	NaN
35	-77.1429	NaN
35	-75.1648	NaN
35	-73.1868	NaN
35	-71.2088	NaN
35	-69.2308	48.2353
35	-67.2527	29.2956
35	-65.2747	24.7653
35	-63.2967	24.8398
35	-61.3187	24.7577
35	-59.3407	16.7867
35	-57.3626	8.95704
35	-55.3846	3.03746
35	-53.4066	2.54385
35	-51.4286	3.0349
35	-49.4505	2.73398
35	-47.4725	3.69657
35	-45.4945	9.07823
35	-43.5165	21.8155
35	-41.5385	16.3822
35	-39.5604	4.47149
35	-37.5824	5.28322
35	-35.6044	4.86566
35	-33.6264	4.78675
35	-31.6484	2.65391
35	-29.6703	1.92173
35	-27.6923	2.11891
35	-25.7143	2.68769
35	-23.7363	NaN
35	-21.7582	NaN
35	-19.7802	NaN
35	-17.8022	NaN
35	-15.8242	NaN
35	-13.8462	NaN
35	-11.8681	NaN
35	-9.89011	NaN
35	-7.91209	NaN
35	-5.93407	NaN
35	-3.95604	NaN
35	-1.97802	NaN
35	0	NaN
35	1.97802	NaN
35	3.95604	NaN
35	5.93407	NaN
35	7.91209	NaN
35	9.89011	NaN
35	11.8681	NaN
35	13.8462	NaN
35	15.8242	NaN
35	17.8022	NaN
35	19.7802	NaN
35	21.7582	NaN
35	23.7363	NaN
35	25.7143	NaN
35	27.6923	NaN
35	29.6703	NaN
35	31.6484	NaN
35	33.6264	8.97893
35	35.6044	10.2036
35	37.5824	NaN
35	39.5604	NaN
35	41.5385	NaN
35	43.5165	NaN
35	45.4945	NaN
35	47.4725	NaN
35	49.4505	NaN
35	51.4286	NaN
35	53.4066	NaN
35	55.3846	NaN
35	57.3626	NaN
35	59.3407	NaN
35	61.3187	NaN
35	63.2967	NaN
35	65.2747	NaN
35	67.2527	NaN
35	69.2308	0
35	71.2088	3.82272
35	73.1868	11.384
35	75.1648	4.39356
35	77.1429	6.99639
35	79.1209	8.97661
35	81.0989	36.9687
35	83.0769	22.9887
35	85.0549	4.49053
35	87.033	4.12834
35	89.011	NaN
37	-89.011	NaN
37	-87.033	NaN
37	-85.0549	NaN
37	-83.0769	NaN
37	-81.0989	NaN
37	-79.1209	NaN
37	-77.1429	NaN
37	-75.1648	NaN
37	-73.1868	NaN
37	-71.2088	NaN
37	-69.2308	23.859
37	-67.2527	25.7107
37	-65.2747	37.5992
37	-63.2967	25.9051
37	-61.3187	27.5685
37	-59.3407	9.07025
37	-57.3626	7.57459
37	-55.3846	3.26688
37	-53.4066	2.4511
37	-51.4286	4.2617
37	-49.4505	2.67913
37	-47.4725	3.37945
37	-45.4945	10.4546
37	-43.5165	21.7945
37	-41.5385	21.1142
37	-39.5604	4.58375
37	-37.5824	4.18099
37	-35.6044	4.81304
37	-33.6264	4.53118
37	-31.6484	3.31962
37	-29.6703	2.76012
37	-27.6923	2.15785
37	-25.7143	1.27363
37	-23.7363	1.44123
37	-21.7582	2.68818
37	-19.7802	2.72058
37	-17.8022	NaN
37	-15.8242	NaN
37	-13.8462	NaN
37	-11.8681	NaN
37	-9.89011	NaN
37	-7.91209	NaN
37	-5.93407	NaN
37	-3.95604	NaN
37	-1.97802	NaN
37	0	NaN
37	1.97802	NaN
37	3.95604	NaN
37	5.93407	NaN
37	7.91209	NaN
37	9.89011	NaN
37	11.8681	NaN
37	13.8462	NaN
37	15.8242	NaN
37	17.8022	NaN
37	19.7802	NaN
37	21.7582	NaN
37	23.7363	NaN
37	25.7143	NaN
37	27.6923	NaN
37	29.6703	NaN
37	31.6484	NaN
37	33.6264	NaN
37	35.6044	NaN
37	37.5824	NaN
37	39.5604	NaN
37	41.5385	NaN
37	43.5165	NaN
37	45.4945	NaN
37	47.4725	NaN
37	49.4505	NaN
37	51.4286	NaN
37	53.4066	NaN
37	55.3846	NaN
37	57.3626	NaN
37	59.3407	NaN
37	61.3187	NaN
37	63.2967	NaN
37	65.2747	NaN
37	67.2527	NaN
37	69.2308	2.79436
37	71.2088	7.85567
37	73.1868	10.7712
37	75.1648	2.21252
37	77.1429	10.3463
37	79.1209	5.30014
37	81.0989	37.9019
37	83.0769	24.2051
37	85.0549	4.53398
37	87.033	4.13958
37	89.011	NaN
39	-89.011	NaN
39	-87.033	NaN
39	-85.0549	NaN
39	-83.0769	NaN
39	-81.0989	NaN
39	-79.1209	NaN
39	-77.1429	NaN
39	-75.1648	NaN
39	-73.1868	NaN
39	-71.2088	NaN
39	-69.2308	52.1241
39	-67.2527	36.9017
39	-65.2747	34.5841
39	-63.2967	28.9507
39	-61.3187	28.6738
39	-59.3407	14.2933
39	-57.3626	6.53994
39	-55.3846	2.63976
39	-53.4066	2.33631
39	-51.4286	4.10003
39	-49.4505	2.61139
39	-47.4725	6.33063
39	-45.4945	12.348
39	-43.5165	21.1454
39	-41.5385	20.0583
39	-39.5604	4.20659
39	-37.5824	4.99512
39	-35.6044	5.19443
39	-33.6264	4.24464
39	-31.6484	3.1278
39	-29.6703	3.04879
39	-27.6923	2.75617
39	-25.7143	1.20753
39	-23.7363	1.65361
39	-21.7582	3.16344
39	-19.7802	3.22532
39	-17.8022	3.22937
39	-15.8242	NaN
39	-13.8462	NaN
39	-11.8681	NaN
39	-9.89011	NaN
39	-7.91209	NaN
39	-5.93407	NaN
39	-3.95604	NaN
39	-1.97802	NaN
39	0	NaN
39	1.97802	NaN
39	3.95604	NaN
39	5.93407	NaN
39	7.91209	NaN
39	9.89011	NaN
39	11.8681	NaN
39	13.8462	NaN
39	15.8242	NaN
39	17.8022	NaN
39	19.7802	NaN
39	21.7582	NaN
39	23.7363	NaN
39	25.7143	NaN
39	27.6923	NaN
39	29.6703	NaN
39	31.6484	NaN
39	33.6264	NaN
39	35.6044	NaN
39	37.5824	NaN
39	39.5604	NaN
39	41.5385	NaN
39	43.5165	NaN
39	45.4945	NaN
39	47.4725	NaN
39	49.4505	NaN
39	51.4286	NaN
39	53.4066	NaN
39	55.3846	NaN
39	57.3626	NaN
39	59.3407	NaN
39	61.3187	NaN
39	63.2967	NaN
39	65.2747	NaN
39	67.2527	NaN
39	69.2308	0.630793
39	71.2088	7.86303
39	73.1868	8.92349
39	75.1648	1.96497
39	77.1429	8.10335
39	79.1209	7.54236
39	81.0989	36.2345
39	83.0769	27.2975
39	85.0549	4.5748
39	87.033	4.15091
39	89.011	NaN
41	-89.011	NaN
41	-87.033	NaN
41	-85.0549	NaN
41	-83.0769	NaN
41	-81.0989	NaN
41	-79.1209	NaN
41	-77.1429	NaN
41	-75.1648	NaN
41	-73.1868	NaN
41	-71.2088	NaN
41	-69.2308	NaN
41	-67.2527	28.291
41	-65.2747	37.1171
41	-63.2967	32.0862
41	-61.3187	28.9011
41	-59.3407	18.8776
41	-57.3626	13.3489
41	-55.3846	2.7019
41	-53.4066	2.84885
41	-51.4286	3.31173
41	-49.4505	2.59038
41	-47.4725	5.42305
41	-45.4945	7.35603
41	-43.5165	13.6985
41	-41.5385	16.7739
41	-39.5604	7.44732
41	-37.5824	5.13663
41	-35.6044	4.94018
41	-33.6264	3.53483
41	-31.6484	2.8525
41	-29.6703	2.98673
41	-27.6923	2.62353
41	-25.7143	1.81554
41	-23.7363	2.07449
41	-21.7582	3.41905
41	-19.7802	3.62487
41	-17.8022	3.23252
41	-15.8242	3.3202
41	-13.8462	1.47897
41	-11.8681	1.15747
41	-9.89011	4.14794
41	-7.91209	4.04496
41	-5.93407	1.73129
41	-3.95604	3.65186
41	-1.97802	NaN
41	0	NaN
41	1.97802	NaN
41	3.95604	NaN
41	5.93407	NaN
41	7.91209	NaN
41	9.89011	NaN
41	11.8681	NaN
41	13.8462	NaN
41	15.8242	NaN
41	17.8022	NaN
41	19.7802	NaN
41	21.7582	NaN
41	23.7363	NaN
41	25.7143	NaN
41	27.6923	NaN
41	29.6703	NaN
41	31.6484	NaN
41	33.6264	NaN
41	35.6044	NaN
41	37.5824	NaN
41	39.5604	NaN
41	41.5385	NaN
41	43.5165	NaN
41	45.4945	NaN
41	47.4725	NaN
41	49.4505	NaN
41	51.4286	NaN
41	53.4066	NaN
41	55.3846	NaN
41	57.3626	NaN
41	59.3407	NaN
41	61.3187	NaN
41	63.2967	NaN
41	65.2747	NaN
41	67.2527	NaN
41	69.2308	0.603338
41	71.2088	5.74418
41	73.1868	11.4966
41	75.1648	5.39725
41	77.1429	8.36424
41	79.1209	8.74422
41	81.0989	37.2009
41	83.0769	25.8635
41	85.0549	4.61298
41	87.033	4.16186
41	89.011	NaN
43	-89.011	NaN
43	-87.033	NaN
43	-85.0549	NaN
43	-83.0769	NaN
43	-81.0989	NaN
43	-79.1209	NaN
43	-77.1429	NaN
43	-75.1648	NaN
43	-73.1868	NaN
43	-71.2088	NaN
43	-69.2308	NaN
43	-67.2527	23.9826
43	-65.2747	32.4894
43	-63.2967	35.0572
43	-61.3187	31.0473
43	-59.3407	23.8705
43	-57.3626	14.5198
43	-55.3846	4.69002
43	-53.4066	3.29116
43	-51.4286	4.2473
43	-49.4505	3.00832
43	-47.4725	5.10442
43	-45.4945	6.88453
43	-43.5165	12.8177
43	-41.5385	14.8348
43	-39.5604	7.67977
43	-37.5824	4.89058
43	-35.6044	4.04079
43	-33.6264	2.72291
43	-31.6484	2.72861
43	-29.6703	2.93485
43	-27.6923	3.36609
43	-25.7143	2.58255
43	-23.7363	1.93791
43	-21.7582	2.77427
43	-19.7802	3.68518
43	-17.8022	3.46742
43	-15.8242	1.87788
43	-13.8462	1.46713
43	-11.8681	2.09206
43	-9.89011	7.25793
43	-7.91209	5.58442
43	-5.93407	3.65948
43	-3.95604	1.45324
43	-1.97802	3.94366
43	0	5.55867
43	1.97802	NaN
43	3.95604	NaN
43	5.93407	NaN
43	7.91209	NaN
43	9.89011	NaN
43	11.8681	NaN
43	13.8462	NaN
43	15.8242	NaN
43	17.8022	NaN
43	19.7802	NaN
43	21.7582	NaN
43	23.7363	NaN
43	25.7143	NaN
43	27.6923	NaN
43	29.6703	NaN
43	31.6484	NaN
43	33.6264	NaN
43	35.6044	NaN
43	37.5824	NaN
43	39.5604	NaN
43	41.5385	NaN
43	43.5165	NaN
43	45.4945	NaN
43	47.4725	NaN
43	49.4505	NaN
43	51.4286	NaN
43	53.4066	NaN
43	55.3846	NaN
43	57.3626	NaN
43	59.3407	NaN
43	61.3187	NaN
43	63.2967	NaN
43	65.2747	NaN
43	67.2527	NaN
43	69.2308	3.0956
43	71.2088	0.98158
43	73.1868	8.12887
43	75.1648	8.74823
43	77.1429	6.31222
43	79.1209	12.673
43	81.0989	37.5754
43	83.0769	24.4922
[truncated: 14,381 more rows]

## Sheet: EDFig9c
lon	lat	stdlDOCflux (mg C/m2/day)
1	-89.011	NaN
1	-87.033	NaN
1	-85.0549	NaN
1	-83.0769	NaN
1	-81.0989	NaN
1	-79.1209	NaN
1	-77.1429	NaN
1	-75.1648	NaN
1	-73.1868	NaN
1	-71.2088	0.359329
1	-69.2308	22.4861
1	-67.2527	17.0439
1	-65.2747	15.8952
1	-63.2967	17.3726
1	-61.3187	12.8518
1	-59.3407	10.6584
1	-57.3626	11.9656
1	-55.3846	14.3066
1	-53.4066	22.0055
1	-51.4286	31.5293
1	-49.4505	35.0861
1	-47.4725	31.975
1	-45.4945	30.1295
1	-43.5165	32.3254
1	-41.5385	33.952
1	-39.5604	29.6967
1	-37.5824	21.8885
1	-35.6044	22.6773
1	-33.6264	19.0502
1	-31.6484	13.9099
1	-29.6703	3.79871
1	-27.6923	0.702837
1	-25.7143	3.95219
1	-23.7363	7.46858
1	-21.7582	11.1512
1	-19.7802	9.63031
1	-17.8022	5.27011
1	-15.8242	0.911978
1	-13.8462	0.141854
1	-11.8681	0.0231311
1	-9.89011	0.00220835
1	-7.91209	0.0138686
1	-5.93407	0.00350316
1	-3.95604	0.00601819
1	-1.97802	0.0339815
1	0	0.0330207
1	1.97802	0.0190654
1	3.95604	0.0318256
1	5.93407	0.109461
1	7.91209	NaN
1	9.89011	NaN
1	11.8681	NaN
1	13.8462	NaN
1	15.8242	NaN
1	17.8022	NaN
1	19.7802	NaN
1	21.7582	NaN
1	23.7363	NaN
1	25.7143	NaN
1	27.6923	NaN
1	29.6703	NaN
1	31.6484	NaN
1	33.6264	0.00078957
1	35.6044	0.283592
1	37.5824	NaN
1	39.5604	NaN
1	41.5385	NaN
1	43.5165	NaN
1	45.4945	NaN
1	47.4725	NaN
1	49.4505	NaN
1	51.4286	4.72883e-06
1	53.4066	0.00256469
1	55.3846	0.296198
1	57.3626	8.42968
1	59.3407	14.5196
1	61.3187	13.7967
1	63.2967	7.29616
1	65.2747	19.6868
1	67.2527	32.4027
1	69.2308	46.9665
1	71.2088	49.1496
1	73.1868	49.6828
1	75.1648	46.3492
1	77.1429	47.2973
1	79.1209	53.3543
1	81.0989	2.73552
1	83.0769	0.273315
1	85.0549	0.268215
1	87.033	0.267533
1	89.011	NaN
3	-89.011	NaN
3	-87.033	NaN
3	-85.0549	NaN
3	-83.0769	NaN
3	-81.0989	NaN
3	-79.1209	NaN
3	-77.1429	NaN
3	-75.1648	NaN
3	-73.1868	NaN
3	-71.2088	NaN
3	-69.2308	22.3268
3	-67.2527	15.7654
3	-65.2747	17.0186
3	-63.2967	15.3547
3	-61.3187	13.942
3	-59.3407	11.0696
3	-57.3626	10.8931
3	-55.3846	15.058
3	-53.4066	23.6413
3	-51.4286	30.9055
3	-49.4505	32.4051
3	-47.4725	26.8485
3	-45.4945	25.1048
3	-43.5165	33.3107
3	-41.5385	34.1787
3	-39.5604	29.5819
3	-37.5824	22.2287
3	-35.6044	25.6565
3	-33.6264	21.4469
3	-31.6484	14.2881
3	-29.6703	1.98622
3	-27.6923	1.25929
3	-25.7143	5.20628
3	-23.7363	8.97959
3	-21.7582	10.2346
3	-19.7802	7.79054
3	-17.8022	1.86627
3	-15.8242	0.125364
3	-13.8462	0.0159452
3	-11.8681	0.00862687
3	-9.89011	0.0161076
3	-7.91209	0.000590863
3	-5.93407	0.0178009
3	-3.95604	0.00325891
3	-1.97802	0.0526015
3	0	0.0346059
3	1.97802	0.0203768
3	3.95604	0.0277262
3	5.93407	0.135448
3	7.91209	NaN
3	9.89011	NaN
3	11.8681	NaN
3	13.8462	NaN
3	15.8242	NaN
3	17.8022	NaN
3	19.7802	NaN
3	21.7582	NaN
3	23.7363	NaN
3	25.7143	NaN
3	27.6923	NaN
3	29.6703	NaN
3	31.6484	NaN
3	33.6264	0.000265056
3	35.6044	0.069596
3	37.5824	NaN
3	39.5604	NaN
3	41.5385	NaN
3	43.5165	NaN
3	45.4945	NaN
3	47.4725	NaN
3	49.4505	NaN
3	51.4286	4.86145e-06
3	53.4066	0.00208507
3	55.3846	0.227748
3	57.3626	0.175003
3	59.3407	0.659272
3	61.3187	6.10992
3	63.2967	5.83939
3	65.2747	14.5345
3	67.2527	29.5284
3	69.2308	47.4375
3	71.2088	46.4406
3	73.1868	43.3071
3	75.1648	39.5406
3	77.1429	41.4026
3	79.1209	47.0095
3	81.0989	2.96041
3	83.0769	0.263272
3	85.0549	0.260805
3	87.033	0.266786
3	89.011	NaN
5	-89.011	NaN
5	-87.033	NaN
5	-85.0549	NaN
5	-83.0769	NaN
5	-81.0989	NaN
5	-79.1209	NaN
5	-77.1429	NaN
5	-75.1648	NaN
5	-73.1868	NaN
5	-71.2088	NaN
5	-69.2308	22.4734
5	-67.2527	16.3681
5	-65.2747	15.4998
5	-63.2967	16.339
5	-61.3187	13.0459
5	-59.3407	11.1619
5	-57.3626	11.5168
5	-55.3846	16.3361
5	-53.4066	24.8346
5	-51.4286	28.9916
5	-49.4505	27.1304
5	-47.4725	24.3715
5	-45.4945	20.9746
5	-43.5165	27.3167
5	-41.5385	27.6009
5	-39.5604	24.6675
5	-37.5824	23.529
5	-35.6044	27.9945
5	-33.6264	24.1015
5	-31.6484	12.8095
5	-29.6703	0.690135
5	-27.6923	1.48915
5	-25.7143	4.46337
5	-23.7363	8.37052
5	-21.7582	7.5062
5	-19.7802	3.21038
5	-17.8022	0.107904
5	-15.8242	0.00131456
5	-13.8462	0.0224767
5	-11.8681	0.0433213
5	-9.89011	0.0431264
5	-7.91209	0.0194635
5	-5.93407	0.0020921
5	-3.95604	0.0522732
5	-1.97802	0.0834964
5	0	0.0448059
5	1.97802	0.0134326
5	3.95604	0.0409571
5	5.93407	NaN
5	7.91209	NaN
5	9.89011	NaN
5	11.8681	NaN
5	13.8462	NaN
5	15.8242	NaN
5	17.8022	NaN
5	19.7802	NaN
5	21.7582	NaN
5	23.7363	NaN
5	25.7143	NaN
5	27.6923	NaN
5	29.6703	NaN
5	31.6484	NaN
5	33.6264	0.000141301
5	35.6044	0.00834461
5	37.5824	0.0229955
5	39.5604	0.0422439
5	41.5385	12.0835
5	43.5165	NaN
5	45.4945	NaN
5	47.4725	NaN
5	49.4505	NaN
5	51.4286	NaN
5	53.4066	2.0773e-05
5	55.3846	0.00244533
5	57.3626	0.0741116
5	59.3407	0.0151928
5	61.3187	NaN
5	63.2967	6.18572
5	65.2747	8.13379
5	67.2527	13.2614
5	69.2308	45.2625
5	71.2088	44.7693
5	73.1868	40.4121
5	75.1648	33.2403
5	77.1429	33.065
5	79.1209	39.2078
5	81.0989	2.42508
5	83.0769	0.251789
5	85.0549	0.256282
5	87.033	0.265942
5	89.011	NaN
7	-89.011	NaN
7	-87.033	NaN
7	-85.0549	NaN
7	-83.0769	NaN
7	-81.0989	NaN
7	-79.1209	NaN
7	-77.1429	NaN
7	-75.1648	NaN
7	-73.1868	NaN
7	-71.2088	NaN
7	-69.2308	22.4484
7	-67.2527	17.329
7	-65.2747	14.623
7	-63.2967	16.8969
7	-61.3187	12.4637
7	-59.3407	10.3838
7	-57.3626	11.2129
7	-55.3846	12.9943
7	-53.4066	23.6653
7	-51.4286	30.4721
7	-49.4505	28.543
7	-47.4725	25.4683
7	-45.4945	21.3399
7	-43.5165	24.3134
7	-41.5385	23.6747
7	-39.5604	25.2394
7	-37.5824	25.0014
7	-35.6044	28.9458
7	-33.6264	25.4408
7	-31.6484	11.3652
7	-29.6703	0.242999
7	-27.6923	1.66177
7	-25.7143	2.86806
7	-23.7363	4.29105
7	-21.7582	1.97378
7	-19.7802	0.109673
7	-17.8022	0.00498989
7	-15.8242	0.0442921
7	-13.8462	0.0951297
7	-11.8681	0.102693
7	-9.89011	0.0715065
7	-7.91209	0.0418151
7	-5.93407	0.0286665
7	-3.95604	0.147749
7	-1.97802	0.147445
7	0	0.0878256
7	1.97802	0.0349287
7	3.95604	0.0612967
7	5.93407	NaN
7	7.91209	NaN
7	9.89011	NaN
7	11.8681	NaN
7	13.8462	NaN
7	15.8242	NaN
7	17.8022	NaN
7	19.7802	NaN
7	21.7582	NaN
7	23.7363	NaN
7	25.7143	NaN
7	27.6923	NaN
7	29.6703	NaN
7	31.6484	NaN
7	33.6264	0.000319064
7	35.6044	0.000289965
7	37.5824	0.0136848
7	39.5604	0.0581717
7	41.5385	5.52015
7	43.5165	NaN
7	45.4945	NaN
7	47.4725	NaN
7	49.4505	NaN
7	51.4286	NaN
7	53.4066	1.96897e-07
7	55.3846	2.72811e-05
7	57.3626	0.000725192
7	59.3407	NaN
7	61.3187	NaN
7	63.2967	5.81913
7	65.2747	10.6391
7	67.2527	11.4224
7	69.2308	39.8813
7	71.2088	39.8759
7	73.1868	37.224
7	75.1648	32.5098
7	77.1429	32.4401
7	79.1209	35.1784
7	81.0989	1.61482
7	83.0769	0.228513
7	85.0549	0.252562
7	87.033	0.265287
7	89.011	NaN
9	-89.011	NaN
9	-87.033	NaN
9	-85.0549	NaN
9	-83.0769	NaN
9	-81.0989	NaN
9	-79.1209	NaN
9	-77.1429	NaN
9	-75.1648	NaN
9	-73.1868	NaN
9	-71.2088	NaN
9	-69.2308	23.1769
9	-67.2527	16.713
9	-65.2747	12.5759
9	-63.2967	15.0574
9	-61.3187	11.4055
9	-59.3407	9.36388
9	-57.3626	10.9694
9	-55.3846	14.0386
9	-53.4066	24.0293
9	-51.4286	30.9202
9	-49.4505	31.3536
9	-47.4725	26.5468
9	-45.4945	29.9245
9	-43.5165	32.8665
9	-41.5385	24.3506
9	-39.5604	23.339
9	-37.5824	23.1254
9	-35.6044	29.1062
9	-33.6264	26.1066
9	-31.6484	10.0065
9	-29.6703	0.809835
9	-27.6923	1.82831
9	-25.7143	1.23157
9	-23.7363	0.46664
9	-21.7582	0.00748329
9	-19.7802	0.0307281
9	-17.8022	0.099569
9	-15.8242	0.196735
9	-13.8462	0.159662
9	-11.8681	0.161583
9	-9.89011	0.109402
9	-7.91209	0.0801913
9	-5.93407	0.139547
9	-3.95604	0.294787
9	-1.97802	0.224069
9	0	0.227546
9	1.97802	0.0983834
9	3.95604	0.108029
9	5.93407	NaN
9	7.91209	NaN
9	9.89011	NaN
9	11.8681	NaN
9	13.8462	NaN
9	15.8242	NaN
9	17.8022	NaN
9	19.7802	NaN
9	21.7582	NaN
9	23.7363	NaN
9	25.7143	NaN
9	27.6923	NaN
9	29.6703	NaN
9	31.6484	NaN
9	33.6264	0.000336711
9	35.6044	0.000181489
9	37.5824	0
9	39.5604	0.0212117
9	41.5385	NaN
9	43.5165	NaN
9	45.4945	NaN
9	47.4725	NaN
9	49.4505	NaN
9	51.4286	NaN
9	53.4066	NaN
9	55.3846	NaN
9	57.3626	NaN
9	59.3407	NaN
9	61.3187	NaN
9	63.2967	NaN
9	65.2747	9.62295
9	67.2527	23.4337
9	69.2308	38.5458
9	71.2088	39.0425
9	73.1868	36.4406
9	75.1648	35.6478
9	77.1429	33.9386
9	79.1209	29.6916
9	81.0989	1.50891
9	83.0769	0.180865
9	85.0549	0.250062
9	87.033	0.265273
9	89.011	NaN
11	-89.011	NaN
11	-87.033	NaN
11	-85.0549	NaN
11	-83.0769	NaN
11	-81.0989	NaN
11	-79.1209	NaN
11	-77.1429	NaN
11	-75.1648	NaN
11	-73.1868	NaN
11	-71.2088	NaN
11	-69.2308	23.808
11	-67.2527	16.0351
11	-65.2747	12.3895
11	-63.2967	14.0603
11	-61.3187	11.4255
11	-59.3407	9.69936
11	-57.3626	12.5576
11	-55.3846	15.7829
11	-53.4066	25.5648
11	-51.4286	30.2695
11	-49.4505	32.6856
11	-47.4725	29.1261
11	-45.4945	32.007
11	-43.5165	27.9639
11	-41.5385	19.5517
11	-39.5604	21.5595
11	-37.5824	24.5215
11	-35.6044	30.1572
11	-33.6264	22.5042
11	-31.6484	4.13173
11	-29.6703	1.27655
11	-27.6923	1.4125
11	-25.7143	0.0255541
11	-23.7363	0.0591642
11	-21.7582	0.104425
11	-19.7802	0.273035
11	-17.8022	0.487073
11	-15.8242	0.419133
11	-13.8462	0.259753
11	-11.8681	0.208878
11	-9.89011	0.184581
11	-7.91209	0.188187
11	-5.93407	0.368662
11	-3.95604	0.486391
11	-1.97802	NaN
11	0	NaN
11	1.97802	NaN
11	3.95604	NaN
11	5.93407	NaN
11	7.91209	NaN
11	9.89011	NaN
11	11.8681	NaN
11	13.8462	NaN
11	15.8242	NaN
11	17.8022	NaN
11	19.7802	NaN
11	21.7582	NaN
11	23.7363	NaN
11	25.7143	NaN
11	27.6923	NaN
11	29.6703	NaN
11	31.6484	NaN
11	33.6264	0.0731797
11	35.6044	0.00192153
11	37.5824	0
11	39.5604	0.131503
11	41.5385	NaN
11	43.5165	NaN
11	45.4945	NaN
11	47.4725	NaN
11	49.4505	NaN
11	51.4286	NaN
11	53.4066	NaN
11	55.3846	NaN
11	57.3626	NaN
11	59.3407	NaN
11	61.3187	NaN
11	63.2967	NaN
11	65.2747	0.292944
11	67.2527	11.6517
11	69.2308	30.0513
11	71.2088	37.4008
11	73.1868	36.1109
11	75.1648	35.0324
11	77.1429	37.5394
11	79.1209	32.1612
11	81.0989	1.48207
11	83.0769	0.171629
11	85.0549	0.249342
11	87.033	0.265866
11	89.011	NaN
13	-89.011	NaN
13	-87.033	NaN
13	-85.0549	NaN
13	-83.0769	NaN
13	-81.0989	NaN
13	-79.1209	NaN
13	-77.1429	NaN
13	-75.1648	NaN
13	-73.1868	NaN
13	-71.2088	NaN
13	-69.2308	22.5365
13	-67.2527	17.7514
13	-65.2747	10.9661
13	-63.2967	14.2002
13	-61.3187	10.7896
13	-59.3407	9.84126
13	-57.3626	10.8393
13	-55.3846	17.2535
13	-53.4066	26.2529
13	-51.4286	30.6822
13	-49.4505	29.8851
13	-47.4725	27.8152
13	-45.4945	28.2102
13	-43.5165	22.8133
13	-41.5385	15.438
13	-39.5604	15.7272
13	-37.5824	24.0024
13	-35.6044	29.4739
13	-33.6264	13.8227
13	-31.6484	0.144905
13	-29.6703	0.350746
13	-27.6923	0.0383598
13	-25.7143	0.139569
13	-23.7363	0.370648
13	-21.7582	0.933672
13	-19.7802	NaN
13	-17.8022	NaN
13	-15.8242	NaN
13	-13.8462	NaN
13	-11.8681	0.295593
13	-9.89011	0.34471
13	-7.91209	0.283641
13	-5.93407	NaN
13	-3.95604	NaN
13	-1.97802	NaN
13	0	NaN
13	1.97802	NaN
13	3.95604	NaN
13	5.93407	NaN
13	7.91209	NaN
13	9.89011	NaN
13	11.8681	NaN
13	13.8462	NaN
13	15.8242	NaN
13	17.8022	NaN
13	19.7802	NaN
13	21.7582	NaN
13	23.7363	NaN
13	25.7143	NaN
13	27.6923	NaN
13	29.6703	NaN
13	31.6484	NaN
13	33.6264	0.00333165
13	35.6044	0.00016748
13	37.5824	0.175487
13	39.5604	0.740951
13	41.5385	NaN
13	43.5165	NaN
13	45.4945	NaN
13	47.4725	NaN
13	49.4505	NaN
13	51.4286	NaN
13	53.4066	NaN
13	55.3846	NaN
13	57.3626	NaN
13	59.3407	NaN
13	61.3187	NaN
13	63.2967	NaN
13	65.2747	NaN
13	67.2527	0.264454
13	69.2308	20.3525
13	71.2088	27.5117
13	73.1868	35.7786
13	75.1648	31.1517
13	77.1429	36.4121
13	79.1209	NaN
13	81.0989	1.93399
13	83.0769	0.473572
13	85.0549	0.250351
13	87.033	0.267299
13	89.011	NaN
15	-89.011	NaN
15	-87.033	NaN
15	-85.0549	NaN
15	-83.0769	NaN
15	-81.0989	NaN
15	-79.1209	NaN
15	-77.1429	NaN
15	-75.1648	NaN
15	-73.1868	NaN
15	-71.2088	NaN
15	-69.2308	23.6206
15	-67.2527	16.9378
15	-65.2747	13.4978
15	-63.2967	11.8498
15	-61.3187	8.8165
15	-59.3407	12.1215
15	-57.3626	11.3291
15	-55.3846	18.0903
15	-53.4066	26.7211
15	-51.4286	29.1227
15	-49.4505	26.5721
15	-47.4725	25.8121
15	-45.4945	26.1882
15	-43.5165	22.4224
15	-41.5385	15.6415
15	-39.5604	12.25
15	-37.5824	21.6374
15	-35.6044	15.939
15	-33.6264	1.67504
15	-31.6484	0.0300255
15	-29.6703	0.102292
15	-27.6923	0.412012
15	-25.7143	NaN
15	-23.7363	NaN
15	-21.7582	NaN
15	-19.7802	NaN
15	-17.8022	NaN
15	-15.8242	NaN
15	-13.8462	NaN
15	-11.8681	NaN
15	-9.89011	NaN
15	-7.91209	NaN
15	-5.93407	NaN
15	-3.95604	NaN
15	-1.97802	NaN
15	0	NaN
15	1.97802	NaN
15	3.95604	NaN
15	5.93407	NaN
15	7.91209	NaN
15	9.89011	NaN
15	11.8681	NaN
15	13.8462	NaN
15	15.8242	NaN
15	17.8022	NaN
15	19.7802	NaN
15	21.7582	NaN
15	23.7363	NaN
15	25.7143	NaN
15	27.6923	NaN
15	29.6703	NaN
15	31.6484	NaN
15	33.6264	0.000813996
15	35.6044	0
15	37.5824	NaN
15	39.5604	NaN
15	41.5385	NaN
15	43.5165	NaN
15	45.4945	NaN
15	47.4725	NaN
15	49.4505	NaN
15	51.4286	NaN
15	53.4066	NaN
15	55.3846	NaN
15	57.3626	NaN
15	59.3407	NaN
15	61.3187	NaN
15	63.2967	NaN
15	65.2747	NaN
15	67.2527	NaN
15	69.2308	0.299648
15	71.2088	23.1155
15	73.1868	27.4617
15	75.1648	22.9755
15	77.1429	28.9248
15	79.1209	NaN
15	81.0989	2.95446
15	83.0769	0.781256
15	85.0549	0.254097
15	87.033	0.269831
15	89.011	NaN
17	-89.011	NaN
17	-87.033	NaN
17	-85.0549	NaN
17	-83.0769	NaN
17	-81.0989	NaN
17	-79.1209	NaN
17	-77.1429	NaN
17	-75.1648	NaN
17	-73.1868	NaN
17	-71.2088	NaN
17	-69.2308	22.7409
17	-67.2527	15.6543
17	-65.2747	12.5202
17	-63.2967	12.311
17	-61.3187	8.84316
17	-59.3407	11.4239
17	-57.3626	12.1094
17	-55.3846	19.0342
17	-53.4066	25.5647
17	-51.4286	26.9013
17	-49.4505	23.0961
17	-47.4725	23.8445
17	-45.4945	24.1923
17	-43.5165	20.2062
17	-41.5385	11.9054
17	-39.5604	8.79797
17	-37.5824	3.18129
17	-35.6044	0.416446
17	-33.6264	0.0440143
17	-31.6484	0.173135
17	-29.6703	0.84236
17	-27.6923	NaN
17	-25.7143	NaN
17	-23.7363	NaN
17	-21.7582	NaN
17	-19.7802	NaN
17	-17.8022	NaN
17	-15.8242	NaN
17	-13.8462	NaN
17	-11.8681	NaN
17	-9.89011	NaN
17	-7.91209	NaN
17	-5.93407	NaN
17	-3.95604	NaN
17	-1.97802	NaN
17	0	NaN
17	1.97802	NaN
17	3.95604	NaN
17	5.93407	NaN
17	7.91209	NaN
17	9.89011	NaN
17	11.8681	NaN
17	13.8462	NaN
17	15.8242	NaN
17	17.8022	NaN
17	19.7802	NaN
17	21.7582	NaN
17	23.7363	NaN
17	25.7143	NaN
17	27.6923	NaN
17	29.6703	NaN
17	31.6484	3.23848
17	33.6264	0
17	35.6044	0
17	37.5824	0.109809
17	39.5604	0
17	41.5385	0
17	43.5165	NaN
17	45.4945	NaN
17	47.4725	NaN
17	49.4505	NaN
17	51.4286	NaN
17	53.4066	NaN
17	55.3846	NaN
17	57.3626	NaN
17	59.3407	NaN
17	61.3187	NaN
17	63.2967	NaN
17	65.2747	NaN
17	67.2527	NaN
17	69.2308	0.16095
17	71.2088	20.1747
17	73.1868	27.8831
17	75.1648	18.5686
17	77.1429	NaN
17	79.1209	NaN
17	81.0989	3.22122
17	83.0769	0.171643
17	85.0549	0.256507
17	87.033	0.267283
17	89.011	NaN
19	-89.011	NaN
19	-87.033	NaN
19	-85.0549	NaN
19	-83.0769	NaN
19	-81.0989	NaN
19	-79.1209	NaN
19	-77.1429	NaN
19	-75.1648	NaN
19	-73.1868	NaN
19	-71.2088	NaN
19	-69.2308	20.2974
19	-67.2527	14.1495
19	-65.2747	11.1141
19	-63.2967	12.1379
19	-61.3187	8.54107
19	-59.3407	8.77304
19	-57.3626	11.9388
19	-55.3846	18.7286
19	-53.4066	24.9559
19	-51.4286	27.1358
19	-49.4505	23.2387
19	-47.4725	21.3345
19	-45.4945	22.4265
19	-43.5165	18.7069
19	-41.5385	2.76687
19	-39.5604	0.239097
19	-37.5824	0.0944334
19	-35.6044	0.0393551
19	-33.6264	NaN
19	-31.6484	NaN
19	-29.6703	NaN
19	-27.6923	NaN
19	-25.7143	NaN
19	-23.7363	NaN
19	-21.7582	NaN
19	-19.7802	NaN
19	-17.8022	NaN
19	-15.8242	NaN
19	-13.8462	NaN
19	-11.8681	NaN
19	-9.89011	NaN
19	-7.91209	NaN
19	-5.93407	NaN
19	-3.95604	NaN
19	-1.97802	NaN
19	0	NaN
19	1.97802	NaN
19	3.95604	NaN
19	5.93407	NaN
19	7.91209	NaN
19	9.89011	NaN
19	11.8681	NaN
19	13.8462	NaN
19	15.8242	NaN
19	17.8022	NaN
19	19.7802	NaN
19	21.7582	NaN
19	23.7363	NaN
19	25.7143	NaN
19	27.6923	NaN
19	29.6703	NaN
19	31.6484	0.13582
19	33.6264	0.98862
19	35.6044	0.160855
19	37.5824	0.337254
19	39.5604	0
19	41.5385	0
19	43.5165	NaN
19	45.4945	NaN
19	47.4725	NaN
19	49.4505	NaN
19	51.4286	NaN
19	53.4066	NaN
19	55.3846	NaN
19	57.3626	NaN
19	59.3407	NaN
19	61.3187	NaN
19	63.2967	NaN
19	65.2747	NaN
19	67.2527	NaN
19	69.2308	NaN
19	71.2088	19.2218
19	73.1868	28.2832
19	75.1648	20.0669
19	77.1429	23.216
19	79.1209	14.8547
19	81.0989	2.12504
19	83.0769	0.194033
19	85.0549	0.250371
19	87.033	0.262997
19	89.011	NaN
21	-89.011	NaN
21	-87.033	NaN
21	-85.0549	NaN
21	-83.0769	NaN
21	-81.0989	NaN
21	-79.1209	NaN
21	-77.1429	NaN
21	-75.1648	NaN
21	-73.1868	NaN
21	-71.2088	NaN
21	-69.2308	18.3479
21	-67.2527	12.7938
21	-65.2747	10.8244
21	-63.2967	13.0365
21	-61.3187	12.9437
21	-59.3407	8.40703
21	-57.3626	11.6065
21	-55.3846	19.4618
21	-53.4066	25.1056
21	-51.4286	27.6029
21	-49.4505	25.3277
21	-47.4725	23.1337
21	-45.4945	22.2747
21	-43.5165	15.9895
21	-41.5385	2.6386
21	-39.5604	0.402253
21	-37.5824	0.174252
21	-35.6044	0.0684792
21	-33.6264	NaN
21	-31.6484	NaN
21	-29.6703	NaN
21	-27.6923	NaN
21	-25.7143	NaN
21	-23.7363	NaN
21	-21.7582	NaN
21	-19.7802	NaN
21	-17.8022	NaN
21	-15.8242	NaN
21	-13.8462	NaN
21	-11.8681	NaN
21	-9.89011	NaN
21	-7.91209	NaN
21	-5.93407	NaN
21	-3.95604	NaN
21	-1.97802	NaN
21	0	NaN
21	1.97802	NaN
21	3.95604	NaN
21	5.93407	NaN
21	7.91209	NaN
21	9.89011	NaN
21	11.8681	NaN
21	13.8462	NaN
21	15.8242	NaN
21	17.8022	NaN
21	19.7802	NaN
21	21.7582	NaN
21	23.7363	NaN
21	25.7143	NaN
21	27.6923	NaN
21	29.6703	NaN
21	31.6484	NaN
21	33.6264	4.26006
21	35.6044	1.6938
21	37.5824	0.623326
21	39.5604	NaN
21	41.5385	NaN
21	43.5165	NaN
21	45.4945	NaN
21	47.4725	NaN
21	49.4505	NaN
21	51.4286	NaN
21	53.4066	NaN
21	55.3846	NaN
21	57.3626	NaN
21	59.3407	NaN
21	61.3187	NaN
21	63.2967	NaN
21	65.2747	NaN
21	67.2527	NaN
21	69.2308	NaN
21	71.2088	22.8423
21	73.1868	33.452
21	75.1648	23.9972
21	77.1429	20.1641
21	79.1209	14.8703
21	81.0989	3.56821
21	83.0769	0.180017
21	85.0549	0.233867
21	87.033	0.260146
21	89.011	NaN
23	-89.011	NaN
23	-87.033	NaN
23	-85.0549	NaN
23	-83.0769	NaN
23	-81.0989	NaN
23	-79.1209	NaN
23	-77.1429	NaN
23	-75.1648	NaN
23	-73.1868	NaN
23	-71.2088	NaN
23	-69.2308	18.825
23	-67.2527	11.8644
23	-65.2747	10.3322
23	-63.2967	13.0554
23	-61.3187	10.7286
23	-59.3407	9.02938
23	-57.3626	14.1116
23	-55.3846	18.8355
23	-53.4066	26.5587
23	-51.4286	29.8755
23	-49.4505	28.6805
23	-47.4725	25.0513
23	-45.4945	18.4602
23	-43.5165	11.5102
23	-41.5385	8.63026
23	-39.5604	6.01523
23	-37.5824	6.24743
23	-35.6044	0.00277799
23	-33.6264	NaN
23	-31.6484	NaN
23	-29.6703	NaN
23	-27.6923	NaN
23	-25.7143	NaN
23	-23.7363	NaN
23	-21.7582	NaN
23	-19.7802	NaN
23	-17.8022	NaN
23	-15.8242	NaN
23	-13.8462	NaN
23	-11.8681	NaN
23	-9.89011	NaN
23	-7.91209	NaN
23	-5.93407	NaN
23	-3.95604	NaN
23	-1.97802	NaN
23	0	NaN
23	1.97802	NaN
23	3.95604	NaN
23	5.93407	NaN
23	7.91209	NaN
23	9.89011	NaN
23	11.8681	NaN
23	13.8462	NaN
23	15.8242	NaN
23	17.8022	NaN
23	19.7802	NaN
23	21.7582	NaN
23	23.7363	NaN
23	25.7143	NaN
23	27.6923	NaN
23	29.6703	NaN
23	31.6484	NaN
23	33.6264	4.35905
23	35.6044	1.2744
23	37.5824	NaN
23	39.5604	NaN
23	41.5385	NaN
23	43.5165	NaN
23	45.4945	NaN
23	47.4725	NaN
23	49.4505	NaN
23	51.4286	NaN
23	53.4066	NaN
23	55.3846	NaN
23	57.3626	NaN
23	59.3407	NaN
23	61.3187	NaN
23	63.2967	NaN
23	65.2747	NaN
23	67.2527	NaN
23	69.2308	NaN
23	71.2088	28.6282
23	73.1868	40.1856
23	75.1648	25.5915
23	77.1429	20.2713
23	79.1209	15.0261
23	81.0989	2.51637
23	83.0769	0.174843
23	85.0549	0.22451
23	87.033	0.259369
23	89.011	NaN
25	-89.011	NaN
25	-87.033	NaN
25	-85.0549	NaN
25	-83.0769	NaN
25	-81.0989	NaN
25	-79.1209	NaN
25	-77.1429	NaN
25	-75.1648	NaN
25	-73.1868	NaN
25	-71.2088	NaN
25	-69.2308	18.6235
25	-67.2527	12.8822
25	-65.2747	10.5894
25	-63.2967	13.0765
25	-61.3187	14.3415
25	-59.3407	13.725
25	-57.3626	15.9768
25	-55.3846	22.3223
25	-53.4066	25.4449
25	-51.4286	31.1187
25	-49.4505	26.817
25	-47.4725	23.6249
25	-45.4945	19.8061
25	-43.5165	12.9615
25	-41.5385	13.1737
25	-39.5604	12.9402
25	-37.5824	0.0204476
25	-35.6044	0.125263
25	-33.6264	NaN
25	-31.6484	NaN
25	-29.6703	NaN
25	-27.6923	NaN
25	-25.7143	NaN
25	-23.7363	NaN
25	-21.7582	NaN
25	-19.7802	NaN
25	-17.8022	NaN
25	-15.8242	NaN
25	-13.8462	NaN
25	-11.8681	NaN
25	-9.89011	NaN
25	-7.91209	NaN
25	-5.93407	NaN
25	-3.95604	NaN
25	-1.97802	NaN
25	0	NaN
25	1.97802	NaN
25	3.95604	NaN
25	5.93407	NaN
25	7.91209	NaN
25	9.89011	NaN
25	11.8681	NaN
25	13.8462	NaN
25	15.8242	NaN
25	17.8022	NaN
25	19.7802	NaN
25	21.7582	NaN
25	23.7363	NaN
25	25.7143	NaN
25	27.6923	NaN
25	29.6703	NaN
25	31.6484	NaN
25	33.6264	0.818062
25	35.6044	1.8438
25	37.5824	5.60719
25	39.5604	NaN
25	41.5385	NaN
25	43.5165	NaN
25	45.4945	NaN
25	47.4725	NaN
25	49.4505	NaN
25	51.4286	NaN
25	53.4066	NaN
25	55.3846	NaN
25	57.3626	NaN
25	59.3407	NaN
25	61.3187	NaN
25	63.2967	NaN
25	65.2747	NaN
25	67.2527	NaN
25	69.2308	NaN
25	71.2088	28.1318
25	73.1868	41.0492
25	75.1648	26.4581
25	77.1429	23.3145
25	79.1209	13.8951
25	81.0989	1.92177
25	83.0769	0.172585
25	85.0549	0.243102
25	87.033	0.261951
25	89.011	NaN
27	-89.011	NaN
27	-87.033	NaN
27	-85.0549	NaN
27	-83.0769	NaN
27	-81.0989	NaN
27	-79.1209	NaN
27	-77.1429	NaN
27	-75.1648	NaN
27	-73.1868	NaN
27	-71.2088	NaN
27	-69.2308	19.9373
27	-67.2527	16.2665
27	-65.2747	11.1493
27	-63.2967	12.7586
27	-61.3187	12.6431
27	-59.3407	13.772
27	-57.3626	17.3634
27	-55.3846	20.7374
27	-53.4066	26.5076
27	-51.4286	28.1259
27	-49.4505	24.1957
27	-47.4725	21.9826
27	-45.4945	20.7756
27	-43.5165	16.4423
27	-41.5385	11.2973
27	-39.5604	13.0384
27	-37.5824	0.634292
27	-35.6044	0.404378
27	-33.6264	0.120455
27	-31.6484	NaN
27	-29.6703	NaN
27	-27.6923	NaN
27	-25.7143	NaN
27	-23.7363	NaN
27	-21.7582	NaN
27	-19.7802	NaN
27	-17.8022	NaN
27	-15.8242	NaN
27	-13.8462	NaN
27	-11.8681	NaN
27	-9.89011	NaN
27	-7.91209	NaN
27	-5.93407	NaN
27	-3.95604	NaN
27	-1.97802	NaN
27	0	NaN
27	1.97802	NaN
27	3.95604	NaN
27	5.93407	NaN
27	7.91209	NaN
27	9.89011	NaN
27	11.8681	NaN
27	13.8462	NaN
27	15.8242	NaN
27	17.8022	NaN
27	19.7802	NaN
27	21.7582	NaN
27	23.7363	NaN
27	25.7143	NaN
27	27.6923	NaN
27	29.6703	NaN
27	31.6484	0
27	33.6264	0
27	35.6044	1.50766
27	37.5824	4.04164
27	39.5604	NaN
27	41.5385	NaN
27	43.5165	NaN
27	45.4945	NaN
27	47.4725	NaN
27	49.4505	NaN
27	51.4286	NaN
27	53.4066	NaN
27	55.3846	NaN
27	57.3626	NaN
27	59.3407	NaN
27	61.3187	NaN
27	63.2967	NaN
27	65.2747	NaN
27	67.2527	NaN
27	69.2308	NaN
27	71.2088	25.1956
27	73.1868	43.5838
27	75.1648	27.3024
27	77.1429	23.0184
27	79.1209	14.7939
27	81.0989	1.29545
27	83.0769	0.173973
27	85.0549	0.255387
27	87.033	0.264328
27	89.011	NaN
29	-89.011	NaN
29	-87.033	NaN
29	-85.0549	NaN
29	-83.0769	NaN
29	-81.0989	NaN
29	-79.1209	NaN
29	-77.1429	NaN
29	-75.1648	NaN
29	-73.1868	NaN
29	-71.2088	NaN
29	-69.2308	19.9399
29	-67.2527	16.7787
29	-65.2747	11.524
29	-63.2967	12.3002
29	-61.3187	12.3776
29	-59.3407	12.2322
29	-57.3626	17.5621
29	-55.3846	20.3417
29	-53.4066	24.1204
29	-51.4286	26.5537
29	-49.4505	23.6121
29	-47.4725	21.0794
29	-45.4945	19.7971
29	-43.5165	19.2482
29	-41.5385	11.6787
29	-39.5604	8.67512
29	-37.5824	13.273
29	-35.6044	11.6823
29	-33.6264	0.510316
29	-31.6484	NaN
29	-29.6703	NaN
29	-27.6923	NaN
29	-25.7143	NaN
29	-23.7363	NaN
29	-21.7582	NaN
29	-19.7802	NaN
29	-17.8022	NaN
29	-15.8242	NaN
29	-13.8462	NaN
29	-11.8681	NaN
29	-9.89011	NaN
29	-7.91209	NaN
29	-5.93407	NaN
29	-3.95604	NaN
29	-1.97802	NaN
29	0	NaN
29	1.97802	NaN
29	3.95604	NaN
29	5.93407	NaN
29	7.91209	NaN
29	9.89011	NaN
29	11.8681	NaN
29	13.8462	NaN
29	15.8242	NaN
29	17.8022	NaN
29	19.7802	NaN
29	21.7582	NaN
29	23.7363	NaN
29	25.7143	NaN
29	27.6923	NaN
29	29.6703	NaN
29	31.6484	0
29	33.6264	0
29	35.6044	0.864125
29	37.5824	NaN
29	39.5604	NaN
29	41.5385	NaN
29	43.5165	NaN
29	45.4945	NaN
29	47.4725	NaN
29	49.4505	NaN
29	51.4286	NaN
29	53.4066	NaN
29	55.3846	NaN
29	57.3626	NaN
29	59.3407	NaN
29	61.3187	NaN
29	63.2967	NaN
29	65.2747	NaN
29	67.2527	NaN
29	69.2308	NaN
29	71.2088	27.372
29	73.1868	43.8744
29	75.1648	30.8744
29	77.1429	26.8689
29	79.1209	14.9018
29	81.0989	1.48955
29	83.0769	0.180115
29	85.0549	0.25845
29	87.033	0.264283
29	89.011	NaN
31	-89.011	NaN
31	-87.033	NaN
31	-85.0549	NaN
31	-83.0769	NaN
31	-81.0989	NaN
31	-79.1209	NaN
31	-77.1429	NaN
31	-75.1648	NaN
31	-73.1868	NaN
31	-71.2088	NaN
31	-69.2308	20.1834
31	-67.2527	17.4332
31	-65.2747	11.6466
31	-63.2967	15.052
31	-61.3187	12.4676
31	-59.3407	12.5263
31	-57.3626	16.9762
31	-55.3846	20.8501
31	-53.4066	22.5826
31	-51.4286	22.1961
31	-49.4505	22.6992
31	-47.4725	20.1846
31	-45.4945	20.2673
31	-43.5165	17.1401
31	-41.5385	10.779
31	-39.5604	10.8644
31	-37.5824	12.7351
31	-35.6044	13.0201
31	-33.6264	0.42578
31	-31.6484	0.0339855
31	-29.6703	NaN
31	-27.6923	NaN
31	-25.7143	NaN
31	-23.7363	NaN
31	-21.7582	NaN
31	-19.7802	NaN
31	-17.8022	NaN
31	-15.8242	NaN
31	-13.8462	NaN
31	-11.8681	NaN
31	-9.89011	NaN
31	-7.91209	NaN
31	-5.93407	NaN
31	-3.95604	NaN
31	-1.97802	NaN
31	0	NaN
31	1.97802	NaN
31	3.95604	NaN
31	5.93407	NaN
31	7.91209	NaN
31	9.89011	NaN
31	11.8681	NaN
31	13.8462	NaN
31	15.8242	NaN
31	17.8022	NaN
31	19.7802	NaN
31	21.7582	NaN
31	23.7363	NaN
31	25.7143	NaN
31	27.6923	NaN
31	29.6703	NaN
31	31.6484	0
31	33.6264	0.00246359
31	35.6044	1.05562
31	37.5824	NaN
31	39.5604	NaN
31	41.5385	NaN
31	43.5165	NaN
31	45.4945	NaN
31	47.4725	NaN
31	49.4505	NaN
31	51.4286	NaN
31	53.4066	NaN
31	55.3846	NaN
31	57.3626	NaN
31	59.3407	NaN
31	61.3187	NaN
31	63.2967	NaN
31	65.2747	NaN
31	67.2527	NaN
31	69.2308	NaN
31	71.2088	25.0824
31	73.1868	37.1549
31	75.1648	33.9722
31	77.1429	29.601
31	79.1209	14.2818
31	81.0989	1.61992
31	83.0769	0.188723
31	85.0549	0.259087
31	87.033	0.264111
31	89.011	NaN
33	-89.011	NaN
33	-87.033	NaN
33	-85.0549	NaN
33	-83.0769	NaN
33	-81.0989	NaN
33	-79.1209	NaN
33	-77.1429	NaN
33	-75.1648	NaN
33	-73.1868	NaN
33	-71.2088	NaN
33	-69.2308	NaN
33	-67.2527	17.79
33	-65.2747	11.8756
33	-63.2967	14.6569
33	-61.3187	12.0504
33	-59.3407	12.1324
33	-57.3626	17.6299
33	-55.3846	20.9653
33	-53.4066	23.3238
33	-51.4286	22.7971
33	-49.4505	24.2659
33	-47.4725	21.8372
33	-45.4945	19.6527
33	-43.5165	17.4093
33	-41.5385	14.6225
33	-39.5604	13.7246
33	-37.5824	17.845
33	-35.6044	17.2198
33	-33.6264	5.74223
33	-31.6484	0.283757
33	-29.6703	0.0105334
33	-27.6923	0.0106086
33	-25.7143	0.0279544
33	-23.7363	NaN
33	-21.7582	NaN
33	-19.7802	NaN
33	-17.8022	NaN
33	-15.8242	NaN
33	-13.8462	NaN
33	-11.8681	NaN
33	-9.89011	NaN
33	-7.91209	NaN
33	-5.93407	NaN
33	-3.95604	NaN
33	-1.97802	NaN
33	0	NaN
33	1.97802	NaN
33	3.95604	NaN
33	5.93407	NaN
33	7.91209	NaN
33	9.89011	NaN
33	11.8681	NaN
33	13.8462	NaN
33	15.8242	NaN
33	17.8022	NaN
33	19.7802	NaN
33	21.7582	NaN
33	23.7363	NaN
33	25.7143	NaN
33	27.6923	NaN
33	29.6703	NaN
33	31.6484	0
33	33.6264	1.29408
33	35.6044	1.72744
33	37.5824	NaN
33	39.5604	NaN
33	41.5385	NaN
33	43.5165	NaN
33	45.4945	NaN
33	47.4725	NaN
33	49.4505	NaN
33	51.4286	NaN
33	53.4066	NaN
33	55.3846	NaN
33	57.3626	NaN
33	59.3407	NaN
33	61.3187	NaN
33	63.2967	NaN
33	65.2747	NaN
33	67.2527	NaN
33	69.2308	NaN
33	71.2088	31.0448
33	73.1868	33.4246
33	75.1648	31.8314
33	77.1429	28.0354
33	79.1209	13.1579
33	81.0989	1.49941
33	83.0769	0.185321
33	85.0549	0.25801
33	87.033	0.263968
33	89.011	NaN
35	-89.011	NaN
35	-87.033	NaN
35	-85.0549	NaN
35	-83.0769	NaN
35	-81.0989	NaN
35	-79.1209	NaN
35	-77.1429	NaN
35	-75.1648	NaN
35	-73.1868	NaN
35	-71.2088	NaN
35	-69.2308	0.262155
35	-67.2527	16.2929
35	-65.2747	13.1418
35	-63.2967	14.2462
35	-61.3187	13.1823
35	-59.3407	12.2992
35	-57.3626	17.6763
35	-55.3846	23.2177
35	-53.4066	24.4069
35	-51.4286	24.452
35	-49.4505	23.4792
35	-47.4725	22.0051
35	-45.4945	16.7927
35	-43.5165	13.6972
35	-41.5385	12.4801
35	-39.5604	14.1586
35	-37.5824	18.3955
35	-35.6044	17.2463
35	-33.6264	12.1446
35	-31.6484	0.38227
35	-29.6703	0.0686153
35	-27.6923	0.000236963
35	-25.7143	0.00679433
35	-23.7363	NaN
35	-21.7582	NaN
35	-19.7802	NaN
35	-17.8022	NaN
35	-15.8242	NaN
35	-13.8462	NaN
35	-11.8681	NaN
35	-9.89011	NaN
35	-7.91209	NaN
35	-5.93407	NaN
35	-3.95604	NaN
35	-1.97802	NaN
35	0	NaN
35	1.97802	NaN
35	3.95604	NaN
35	5.93407	NaN
35	7.91209	NaN
35	9.89011	NaN
35	11.8681	NaN
35	13.8462	NaN
35	15.8242	NaN
35	17.8022	NaN
35	19.7802	NaN
35	21.7582	NaN
35	23.7363	NaN
35	25.7143	NaN
35	27.6923	NaN
35	29.6703	NaN
35	31.6484	NaN
35	33.6264	4.24483
35	35.6044	4.9389
35	37.5824	NaN
35	39.5604	NaN
35	41.5385	NaN
35	43.5165	NaN
35	45.4945	NaN
35	47.4725	NaN
35	49.4505	NaN
35	51.4286	NaN
35	53.4066	NaN
35	55.3846	NaN
35	57.3626	NaN
35	59.3407	NaN
35	61.3187	NaN
35	63.2967	NaN
35	65.2747	NaN
35	67.2527	NaN
35	69.2308	0.341049
35	71.2088	33.1652
35	73.1868	31.7911
35	75.1648	29.8299
35	77.1429	24.8873
35	79.1209	12.8783
35	81.0989	1.56331
35	83.0769	0.181282
35	85.0549	0.254678
35	87.033	0.262676
35	89.011	NaN
37	-89.011	NaN
37	-87.033	NaN
37	-85.0549	NaN
37	-83.0769	NaN
37	-81.0989	NaN
37	-79.1209	NaN
37	-77.1429	NaN
37	-75.1648	NaN
37	-73.1868	NaN
37	-71.2088	NaN
37	-69.2308	17.4124
37	-67.2527	18.4325
37	-65.2747	11.6585
37	-63.2967	14.3921
37	-61.3187	13.5993
37	-59.3407	14.2081
37	-57.3626	17.5846
37	-55.3846	23.0332
37	-53.4066	24.3615
37	-51.4286	25.7007
37	-49.4505	22.6792
37	-47.4725	16.8296
37	-45.4945	13.5338
37	-43.5165	10.6511
37	-41.5385	10.3194
37	-39.5604	11.5112
37	-37.5824	15.2307
37	-35.6044	23.2046
37	-33.6264	14.8804
37	-31.6484	0.345618
37	-29.6703	0.12223
37	-27.6923	0.295508
37	-25.7143	0.0275686
37	-23.7363	0.00830251
37	-21.7582	0.00126212
37	-19.7802	0.0486658
37	-17.8022	NaN
37	-15.8242	NaN
37	-13.8462	NaN
37	-11.8681	NaN
37	-9.89011	NaN
37	-7.91209	NaN
37	-5.93407	NaN
37	-3.95604	NaN
37	-1.97802	NaN
37	0	NaN
37	1.97802	NaN
37	3.95604	NaN
37	5.93407	NaN
37	7.91209	NaN
37	9.89011	NaN
37	11.8681	NaN
37	13.8462	NaN
37	15.8242	NaN
37	17.8022	NaN
37	19.7802	NaN
37	21.7582	NaN
37	23.7363	NaN
37	25.7143	NaN
37	27.6923	NaN
37	29.6703	NaN
37	31.6484	NaN
37	33.6264	NaN
37	35.6044	NaN
37	37.5824	NaN
37	39.5604	NaN
37	41.5385	NaN
37	43.5165	NaN
37	45.4945	NaN
37	47.4725	NaN
37	49.4505	NaN
37	51.4286	NaN
37	53.4066	NaN
37	55.3846	NaN
37	57.3626	NaN
37	59.3407	NaN
37	61.3187	NaN
37	63.2967	NaN
37	65.2747	NaN
37	67.2527	NaN
37	69.2308	23.8624
37	71.2088	29.9539
37	73.1868	27.2566
37	75.1648	28.4645
37	77.1429	25.0942
37	79.1209	13.8037
37	81.0989	1.19618
37	83.0769	0.185402
37	85.0549	0.244412
37	87.033	0.25934
37	89.011	NaN
39	-89.011	NaN
39	-87.033	NaN
39	-85.0549	NaN
39	-83.0769	NaN
39	-81.0989	NaN
39	-79.1209	NaN
39	-77.1429	NaN
39	-75.1648	NaN
39	-73.1868	NaN
39	-71.2088	NaN
39	-69.2308	0.257954
39	-67.2527	16.1752
39	-65.2747	14.8571
39	-63.2967	15.7967
39	-61.3187	14.0686
39	-59.3407	13.5098
39	-57.3626	17.593
39	-55.3846	22.4972
39	-53.4066	23.8074
39	-51.4286	24.5487
39	-49.4505	22.23
39	-47.4725	15.0593
39	-45.4945	11.9306
39	-43.5165	9.88231
39	-41.5385	11.3711
39	-39.5604	17.9732
39	-37.5824	20.787
39	-35.6044	31.1653
39	-33.6264	14.7505
39	-31.6484	0.422681
39	-29.6703	0.175994
39	-27.6923	0.438694
39	-25.7143	0.0357021
39	-23.7363	0.0108175
39	-21.7582	0.000260754
39	-19.7802	0.00327028
39	-17.8022	0.0284254
39	-15.8242	NaN
39	-13.8462	NaN
39	-11.8681	NaN
39	-9.89011	NaN
39	-7.91209	NaN
39	-5.93407	NaN
39	-3.95604	NaN
39	-1.97802	NaN
39	0	NaN
39	1.97802	NaN
39	3.95604	NaN
39	5.93407	NaN
39	7.91209	NaN
39	9.89011	NaN
39	11.8681	NaN
39	13.8462	NaN
39	15.8242	NaN
39	17.8022	NaN
39	19.7802	NaN
39	21.7582	NaN
39	23.7363	NaN
39	25.7143	NaN
39	27.6923	NaN
39	29.6703	NaN
39	31.6484	NaN
39	33.6264	NaN
39	35.6044	NaN
39	37.5824	NaN
39	39.5604	NaN
39	41.5385	NaN
39	43.5165	NaN
39	45.4945	NaN
39	47.4725	NaN
39	49.4505	NaN
39	51.4286	NaN
39	53.4066	NaN
39	55.3846	NaN
39	57.3626	NaN
39	59.3407	NaN
39	61.3187	NaN
39	63.2967	NaN
39	65.2747	NaN
39	67.2527	NaN
39	69.2308	16.3222
39	71.2088	29.8731
39	73.1868	34.8198
39	75.1648	32.8892
39	77.1429	27.5028
39	79.1209	14.241
39	81.0989	0.167496
39	83.0769	0.191049
39	85.0549	0.234032
39	87.033	0.256783
39	89.011	NaN
41	-89.011	NaN
41	-87.033	NaN
41	-85.0549	NaN
41	-83.0769	NaN
41	-81.0989	NaN
41	-79.1209	NaN
41	-77.1429	NaN
41	-75.1648	NaN
41	-73.1868	NaN
41	-71.2088	NaN
41	-69.2308	NaN
41	-67.2527	15.4351
41	-65.2747	15.9759
41	-63.2967	14.6481
41	-61.3187	14.5612
41	-59.3407	12.3983
41	-57.3626	15.1521
41	-55.3846	22.7013
41	-53.4066	26.1513
41	-51.4286	25.1758
41	-49.4505	19.9827
41	-47.4725	15.7213
41	-45.4945	12.0778
41	-43.5165	11.6596
41	-41.5385	13.109
41	-39.5604	26.0488
41	-37.5824	30.5611
41	-35.6044	32.3362
41	-33.6264	14.0268
41	-31.6484	0.38551
41	-29.6703	0.198427
41	-27.6923	0.0967088
41	-25.7143	0.027685
41	-23.7363	0.0046501
41	-21.7582	0.0194994
41	-19.7802	0.0206644
41	-17.8022	0.0145164
41	-15.8242	0.0518797
41	-13.8462	0.10031
41	-11.8681	0.15297
41	-9.89011	0.100431
41	-7.91209	0.084848
41	-5.93407	0.0592231
41	-3.95604	0.0640199
41	-1.97802	NaN
41	0	NaN
41	1.97802	NaN
41	3.95604	NaN
41	5.93407	NaN
41	7.91209	NaN
41	9.89011	NaN
41	11.8681	NaN
41	13.8462	NaN
41	15.8242	NaN
41	17.8022	NaN
41	19.7802	NaN
41	21.7582	NaN
41	23.7363	NaN
41	25.7143	NaN
41	27.6923	NaN
41	29.6703	NaN
41	31.6484	NaN
41	33.6264	NaN
41	35.6044	NaN
41	37.5824	NaN
41	39.5604	NaN
41	41.5385	NaN
41	43.5165	NaN
41	45.4945	NaN
41	47.4725	NaN
41	49.4505	NaN
41	51.4286	NaN
41	53.4066	NaN
41	55.3846	NaN
41	57.3626	NaN
41	59.3407	NaN
41	61.3187	NaN
41	63.2967	NaN
41	65.2747	NaN
41	67.2527	NaN
41	69.2308	9.95288
41	71.2088	28.9583
41	73.1868	38.5
41	75.1648	37.9931
41	77.1429	28.6934
41	79.1209	14.2071
41	81.0989	0.16716
41	83.0769	0.196202
41	85.0549	0.235017
41	87.033	0.256852
41	89.011	NaN
43	-89.011	NaN
43	-87.033	NaN
43	-85.0549	NaN
43	-83.0769	NaN
43	-81.0989	NaN
43	-79.1209	NaN
43	-77.1429	NaN
43	-75.1648	NaN
43	-73.1868	NaN
43	-71.2088	NaN
43	-69.2308	NaN
43	-67.2527	16.793
43	-65.2747	16.7268
43	-63.2967	14.4776
43	-61.3187	14.135
43	-59.3407	11.9014
43	-57.3626	15.1156
43	-55.3846	22.1978
43	-53.4066	26.6273
43	-51.4286	27.3097
43	-49.4505	21.4201
43	-47.4725	15.3857
43	-45.4945	15.1598
43	-43.5165	13.919
43	-41.5385	14.147
43	-39.5604	31.3353
43	-37.5824	32.8703
43	-35.6044	24.2033
43	-33.6264	13.032
43	-31.6484	0.322569
43	-29.6703	0.203578
43	-27.6923	0.0563536
43	-25.7143	0.00775763
43	-23.7363	0.0151445
43	-21.7582	0.0444464
43	-19.7802	0.0287997
43	-17.8022	0.00392863
43	-15.8242	0.0292469
43	-13.8462	0.0358206
43	-11.8681	0.0575141
43	-9.89011	0.0795174
43	-7.91209	0.0710019
43	-5.93407	0.04537
43	-3.95604	0.0408688
43	-1.97802	0.0119698
43	0	0.00919361
43	1.97802	NaN
43	3.95604	NaN
43	5.93407	NaN
43	7.91209	NaN
43	9.89011	NaN
43	11.8681	NaN
43	13.8462	NaN
43	15.8242	NaN
43	17.8022	NaN
43	19.7802	NaN
43	21.7582	NaN
43	23.7363	NaN
43	25.7143	NaN
43	27.6923	NaN
43	29.6703	NaN
43	31.6484	NaN
43	33.6264	NaN
43	35.6044	NaN
43	37.5824	NaN
43	39.5604	NaN
43	41.5385	NaN
43	43.5165	NaN
43	45.4945	NaN
43	47.4725	NaN
43	49.4505	NaN
43	51.4286	NaN
43	53.4066	NaN
43	55.3846	NaN
43	57.3626	NaN
43	59.3407	NaN
43	61.3187	NaN
43	63.2967	NaN
43	65.2747	NaN
43	67.2527	NaN
43	69.2308	7.96039
43	71.2088	26.0602
43	73.1868	38.3208
43	75.1648	40.0499
43	77.1429	28.4474
43	79.1209	13.7873
43	81.0989	0.168531
43	83.0769	0.212278
[truncated: 14,381 more rows]

## Sheet: EDFig9d
lon	lat	stdsDOCflux (mg C/m2/day)
1	-89.011	NaN
1	-87.033	NaN
1	-85.0549	NaN
1	-83.0769	NaN
1	-81.0989	NaN
1	-79.1209	NaN
1	-77.1429	NaN
1	-75.1648	NaN
1	-73.1868	NaN
1	-71.2088	0.972361
1	-69.2308	2.40049
1	-67.2527	0.640264
1	-65.2747	3.70937
1	-63.2967	0.729087
1	-61.3187	1.05715
1	-59.3407	3.04569
1	-57.3626	3.79131
1	-55.3846	3.72264
1	-53.4066	0.973645
1	-51.4286	0.245436
1	-49.4505	0.596122
1	-47.4725	0.410249
1	-45.4945	1.63644
1	-43.5165	2.28102
1	-41.5385	3.08315
1	-39.5604	3.25505
1	-37.5824	1.5764
1	-35.6044	1.10777
1	-33.6264	0.935755
1	-31.6484	0.419518
1	-29.6703	0.717639
1	-27.6923	1.22457
1	-25.7143	1.82451
1	-23.7363	2.44726
1	-21.7582	3.26599
1	-19.7802	3.28105
1	-17.8022	2.05882
1	-15.8242	0.535923
1	-13.8462	0.954385
1	-11.8681	0.312669
1	-9.89011	0.324798
1	-7.91209	0.412949
1	-5.93407	0.038243
1	-3.95604	0.782214
1	-1.97802	1.08774
1	0	0.548764
1	1.97802	0.267975
1	3.95604	0.767785
1	5.93407	2.32692
1	7.91209	NaN
1	9.89011	NaN
1	11.8681	NaN
1	13.8462	NaN
1	15.8242	NaN
1	17.8022	NaN
1	19.7802	NaN
1	21.7582	NaN
1	23.7363	NaN
1	25.7143	NaN
1	27.6923	NaN
1	29.6703	NaN
1	31.6484	NaN
1	33.6264	0.877071
1	35.6044	3.63443
1	37.5824	NaN
1	39.5604	NaN
1	41.5385	NaN
1	43.5165	NaN
1	45.4945	NaN
1	47.4725	NaN
1	49.4505	NaN
1	51.4286	0.652783
1	53.4066	0.770871
1	55.3846	0.482491
1	57.3626	0.113662
1	59.3407	1.39997
1	61.3187	0.385683
1	63.2967	0.331423
1	65.2747	0.399356
1	67.2527	0.875247
1	69.2308	0.718999
1	71.2088	0.479981
1	73.1868	1.29465
1	75.1648	0.550738
1	77.1429	0.2787
1	79.1209	0.915139
1	81.0989	8.21442
1	83.0769	0.717527
1	85.0549	0.627112
1	87.033	0.577303
1	89.011	NaN
3	-89.011	NaN
3	-87.033	NaN
3	-85.0549	NaN
3	-83.0769	NaN
3	-81.0989	NaN
3	-79.1209	NaN
3	-77.1429	NaN
3	-75.1648	NaN
3	-73.1868	NaN
3	-71.2088	NaN
3	-69.2308	1.85211
3	-67.2527	4.52444
3	-65.2747	1.7152
3	-63.2967	1.45142
3	-61.3187	0.408302
3	-59.3407	2.81981
3	-57.3626	3.85046
3	-55.3846	3.51521
3	-53.4066	0.526907
3	-51.4286	0.23701
3	-49.4505	1.02943
3	-47.4725	0.397566
3	-45.4945	1.29493
3	-43.5165	2.29807
3	-41.5385	3.01425
3	-39.5604	3.05641
3	-37.5824	1.88355
3	-35.6044	1.48918
3	-33.6264	1.25226
3	-31.6484	0.265283
3	-29.6703	0.891253
3	-27.6923	1.56221
3	-25.7143	2.15119
3	-23.7363	2.85074
3	-21.7582	3.8127
3	-19.7802	3.65524
3	-17.8022	1.76728
3	-15.8242	0.759637
3	-13.8462	0.73051
3	-11.8681	0.412638
3	-9.89011	0.066638
3	-7.91209	0.22799
3	-5.93407	0.668757
3	-3.95604	1.13108
3	-1.97802	1.34149
3	0	0.599926
3	1.97802	0.0614742
3	3.95604	0.599375
3	5.93407	2.54225
3	7.91209	NaN
3	9.89011	NaN
3	11.8681	NaN
3	13.8462	NaN
3	15.8242	NaN
3	17.8022	NaN
3	19.7802	NaN
3	21.7582	NaN
3	23.7363	NaN
3	25.7143	NaN
3	27.6923	NaN
3	29.6703	NaN
3	31.6484	NaN
3	33.6264	1.23328
3	35.6044	5.60305
3	37.5824	NaN
3	39.5604	NaN
3	41.5385	NaN
3	43.5165	NaN
3	45.4945	NaN
3	47.4725	NaN
3	49.4505	NaN
3	51.4286	0.848966
3	53.4066	0.659221
3	55.3846	0.325826
3	57.3626	0.0850997
3	59.3407	1.12127
3	61.3187	0.965022
3	63.2967	0.45878
3	65.2747	0.718085
3	67.2527	0.977465
3	69.2308	0.385186
3	71.2088	0.311528
3	73.1868	1.04297
3	75.1648	0.477802
3	77.1429	0.309781
3	79.1209	1.11783
3	81.0989	7.96523
3	83.0769	0.703946
3	85.0549	0.624379
3	87.033	0.577582
3	89.011	NaN
5	-89.011	NaN
5	-87.033	NaN
5	-85.0549	NaN
5	-83.0769	NaN
5	-81.0989	NaN
5	-79.1209	NaN
5	-77.1429	NaN
5	-75.1648	NaN
5	-73.1868	NaN
5	-71.2088	NaN
5	-69.2308	1.1663
5	-67.2527	4.63837
5	-65.2747	3.02684
5	-63.2967	0.461696
5	-61.3187	2.05709
5	-59.3407	2.70679
5	-57.3626	3.54909
5	-55.3846	2.31701
5	-53.4066	0.394613
5	-51.4286	0.186825
5	-49.4505	1.0793
5	-47.4725	0.324173
5	-45.4945	1.09848
5	-43.5165	2.00641
5	-41.5385	2.86888
5	-39.5604	2.56772
5	-37.5824	2.18415
5	-35.6044	1.65149
5	-33.6264	1.21931
5	-31.6484	0.308678
5	-29.6703	1.0105
5	-27.6923	1.64842
5	-25.7143	2.26975
5	-23.7363	3.01087
5	-21.7582	3.66807
5	-19.7802	3.75907
5	-17.8022	3.18481
5	-15.8242	0.596598
5	-13.8462	0.350437
5	-11.8681	0.504358
5	-9.89011	0.206743
5	-7.91209	0.288821
5	-5.93407	0.893745
5	-3.95604	1.46176
5	-1.97802	1.67918
5	0	1.11503
5	1.97802	0.435869
5	3.95604	1.54185
5	5.93407	NaN
5	7.91209	NaN
5	9.89011	NaN
5	11.8681	NaN
5	13.8462	NaN
5	15.8242	NaN
5	17.8022	NaN
5	19.7802	NaN
5	21.7582	NaN
5	23.7363	NaN
5	25.7143	NaN
5	27.6923	NaN
5	29.6703	NaN
5	31.6484	NaN
5	33.6264	1.56386
5	35.6044	8.52454
5	37.5824	1.19844
5	39.5604	0.142234
5	41.5385	1.17643
5	43.5165	NaN
5	45.4945	NaN
5	47.4725	NaN
5	49.4505	NaN
5	51.4286	NaN
5	53.4066	0.784779
5	55.3846	0.174505
5	57.3626	0.119714
5	59.3407	0.738303
5	61.3187	NaN
5	63.2967	1.34927
5	65.2747	1.01313
5	67.2527	2.45858
5	69.2308	0.168118
5	71.2088	0.0953785
5	73.1868	0.478879
5	75.1648	0.447671
5	77.1429	0.331777
5	79.1209	1.03369
5	81.0989	7.50687
5	83.0769	0.69045
5	85.0549	0.621663
5	87.033	0.577898
5	89.011	NaN
7	-89.011	NaN
7	-87.033	NaN
7	-85.0549	NaN
7	-83.0769	NaN
7	-81.0989	NaN
7	-79.1209	NaN
7	-77.1429	NaN
7	-75.1648	NaN
7	-73.1868	NaN
7	-71.2088	NaN
7	-69.2308	0.963617
7	-67.2527	3.98629
7	-65.2747	2.82947
7	-63.2967	0.425574
7	-61.3187	2.5066
7	-59.3407	2.57039
7	-57.3626	3.49443
7	-55.3846	2.74318
7	-53.4066	0.385227
7	-51.4286	0.284372
7	-49.4505	1.30244
7	-47.4725	0.279396
7	-45.4945	1.02843
7	-43.5165	2.17068
7	-41.5385	2.90323
7	-39.5604	2.65327
7	-37.5824	2.25378
7	-35.6044	1.79908
7	-33.6264	1.19538
7	-31.6484	0.283598
7	-29.6703	1.1015
7	-27.6923	1.60461
7	-25.7143	1.76785
7	-23.7363	2.07759
7	-21.7582	2.54248
7	-19.7802	3.66366
7	-17.8022	1.13041
7	-15.8242	1.37485
7	-13.8462	0.506214
7	-11.8681	0.766276
7	-9.89011	0.721455
7	-7.91209	0.962062
7	-5.93407	1.47394
7	-3.95604	1.20449
7	-1.97802	1.99521
7	0	2.03308
7	1.97802	1.64576
7	3.95604	2.30018
7	5.93407	NaN
7	7.91209	NaN
7	9.89011	NaN
7	11.8681	NaN
7	13.8462	NaN
7	15.8242	NaN
7	17.8022	NaN
7	19.7802	NaN
7	21.7582	NaN
7	23.7363	NaN
7	25.7143	NaN
7	27.6923	NaN
7	29.6703	NaN
7	31.6484	NaN
7	33.6264	1.89434
7	35.6044	9.59646
7	37.5824	0.127014
7	39.5604	0.429148
7	41.5385	0.247864
7	43.5165	NaN
7	45.4945	NaN
7	47.4725	NaN
7	49.4505	NaN
7	51.4286	NaN
7	53.4066	0.756107
7	55.3846	0.683229
7	57.3626	0.0833973
7	59.3407	NaN
7	61.3187	NaN
7	63.2967	2.01237
7	65.2747	1.52387
7	67.2527	2.48296
7	69.2308	0.151116
7	71.2088	0.352301
7	73.1868	0.183336
7	75.1648	0.406127
7	77.1429	0.746928
7	79.1209	0.38884
7	81.0989	7.05884
7	83.0769	2.78732
7	85.0549	0.618782
7	87.033	0.578191
7	89.011	NaN
9	-89.011	NaN
9	-87.033	NaN
9	-85.0549	NaN
9	-83.0769	NaN
9	-81.0989	NaN
9	-79.1209	NaN
9	-77.1429	NaN
9	-75.1648	NaN
9	-73.1868	NaN
9	-71.2088	NaN
9	-69.2308	0.587482
9	-67.2527	3.82273
9	-65.2747	2.72788
9	-63.2967	0.584998
9	-61.3187	2.20543
9	-59.3407	2.4728
9	-57.3626	3.50837
9	-55.3846	1.87801
9	-53.4066	0.427906
9	-51.4286	0.267525
9	-49.4505	1.12251
9	-47.4725	0.404585
9	-45.4945	1.82751
9	-43.5165	2.11826
9	-41.5385	3.05492
9	-39.5604	2.87484
9	-37.5824	2.13485
9	-35.6044	1.92366
9	-33.6264	0.954659
9	-31.6484	0.126427
9	-29.6703	1.19452
9	-27.6923	1.17131
9	-25.7143	1.23061
9	-23.7363	1.42757
9	-21.7582	1.57518
9	-19.7802	0.623228
9	-17.8022	3.43545
9	-15.8242	5.11585
9	-13.8462	1.79539
9	-11.8681	0.729106
9	-9.89011	1.79753
9	-7.91209	2.42904
9	-5.93407	1.51689
9	-3.95604	1.53635
9	-1.97802	2.84444
9	0	2.87769
9	1.97802	2.90943
9	3.95604	1.2502
9	5.93407	NaN
9	7.91209	NaN
9	9.89011	NaN
9	11.8681	NaN
9	13.8462	NaN
9	15.8242	NaN
9	17.8022	NaN
9	19.7802	NaN
9	21.7582	NaN
9	23.7363	NaN
9	25.7143	NaN
9	27.6923	NaN
9	29.6703	NaN
9	31.6484	NaN
9	33.6264	2.67275
9	35.6044	13.7439
9	37.5824	2.85708
9	39.5604	1.47337
9	41.5385	NaN
9	43.5165	NaN
9	45.4945	NaN
9	47.4725	NaN
9	49.4505	NaN
9	51.4286	NaN
9	53.4066	NaN
9	55.3846	NaN
9	57.3626	NaN
9	59.3407	NaN
9	61.3187	NaN
9	63.2967	NaN
9	65.2747	1.92707
9	67.2527	1.35358
9	69.2308	0.246864
9	71.2088	0.237627
9	73.1868	0.127176
9	75.1648	0.641326
9	77.1429	0.997794
9	79.1209	0.600901
9	81.0989	6.66157
9	83.0769	2.55094
9	85.0549	0.615512
9	87.033	0.578572
9	89.011	NaN
11	-89.011	NaN
11	-87.033	NaN
11	-85.0549	NaN
11	-83.0769	NaN
11	-81.0989	NaN
11	-79.1209	NaN
11	-77.1429	NaN
11	-75.1648	NaN
11	-73.1868	NaN
11	-71.2088	NaN
11	-69.2308	0.926594
11	-67.2527	2.76861
11	-65.2747	2.85531
11	-63.2967	0.304422
11	-61.3187	2.20756
11	-59.3407	2.23852
11	-57.3626	2.48227
11	-55.3846	2.1787
11	-53.4066	0.483501
11	-51.4286	0.390446
11	-49.4505	1.09699
11	-47.4725	0.783412
11	-45.4945	2.24566
11	-43.5165	2.60294
11	-41.5385	3.3823
11	-39.5604	2.92977
11	-37.5824	2.28222
11	-35.6044	1.50027
11	-33.6264	0.856448
11	-31.6484	0.261514
11	-29.6703	1.23493
11	-27.6923	0.313579
11	-25.7143	0.68119
11	-23.7363	0.657964
11	-21.7582	2.4116
11	-19.7802	5.59068
11	-17.8022	5.72157
11	-15.8242	5.79017
11	-13.8462	1.89346
11	-11.8681	1.89022
11	-9.89011	2.7656
11	-7.91209	3.70926
11	-5.93407	0.835207
11	-3.95604	1.16441
11	-1.97802	NaN
11	0	NaN
11	1.97802	NaN
11	3.95604	NaN
11	5.93407	NaN
11	7.91209	NaN
11	9.89011	NaN
11	11.8681	NaN
11	13.8462	NaN
11	15.8242	NaN
11	17.8022	NaN
11	19.7802	NaN
11	21.7582	NaN
11	23.7363	NaN
11	25.7143	NaN
11	27.6923	NaN
11	29.6703	NaN
11	31.6484	NaN
11	33.6264	1.41518
11	35.6044	8.39538
11	37.5824	0.701498
11	39.5604	1.33298
11	41.5385	NaN
11	43.5165	NaN
11	45.4945	NaN
11	47.4725	NaN
11	49.4505	NaN
11	51.4286	NaN
11	53.4066	NaN
11	55.3846	NaN
11	57.3626	NaN
11	59.3407	NaN
11	61.3187	NaN
11	63.2967	NaN
11	65.2747	1.8712
11	67.2527	1.57823
11	69.2308	0.443686
11	71.2088	0.171035
11	73.1868	1.19659
11	75.1648	0.993035
11	77.1429	0.755509
11	79.1209	0.147156
11	81.0989	6.36171
11	83.0769	4.46869
11	85.0549	0.612455
11	87.033	0.579192
11	89.011	NaN
13	-89.011	NaN
13	-87.033	NaN
13	-85.0549	NaN
13	-83.0769	NaN
13	-81.0989	NaN
13	-79.1209	NaN
13	-77.1429	NaN
13	-75.1648	NaN
13	-73.1868	NaN
13	-71.2088	NaN
13	-69.2308	0.470153
13	-67.2527	2.37019
13	-65.2747	3.33255
13	-63.2967	0.611002
13	-61.3187	2.35358
13	-59.3407	2.57855
13	-57.3626	3.19774
13	-55.3846	2.5391
13	-53.4066	0.638153
13	-51.4286	1.41393
13	-49.4505	1.48839
13	-47.4725	0.913508
13	-45.4945	2.52477
13	-43.5165	3.26181
13	-41.5385	3.16867
13	-39.5604	2.11867
13	-37.5824	1.53574
13	-35.6044	1.07008
13	-33.6264	0.694857
13	-31.6484	0.466402
13	-29.6703	1.13926
13	-27.6923	0.312493
13	-25.7143	3.15048
13	-23.7363	6.00024
13	-21.7582	5.89713
13	-19.7802	NaN
13	-17.8022	NaN
13	-15.8242	NaN
13	-13.8462	NaN
13	-11.8681	2.43526
13	-9.89011	3.30228
13	-7.91209	2.71711
13	-5.93407	NaN
13	-3.95604	NaN
13	-1.97802	NaN
13	0	NaN
13	1.97802	NaN
13	3.95604	NaN
13	5.93407	NaN
13	7.91209	NaN
13	9.89011	NaN
13	11.8681	NaN
13	13.8462	NaN
13	15.8242	NaN
13	17.8022	NaN
13	19.7802	NaN
13	21.7582	NaN
13	23.7363	NaN
13	25.7143	NaN
13	27.6923	NaN
13	29.6703	NaN
13	31.6484	NaN
13	33.6264	0.408598
13	35.6044	2.11609
13	37.5824	0.302575
13	39.5604	0.506979
13	41.5385	NaN
13	43.5165	NaN
13	45.4945	NaN
13	47.4725	NaN
13	49.4505	NaN
13	51.4286	NaN
13	53.4066	NaN
13	55.3846	NaN
13	57.3626	NaN
13	59.3407	NaN
13	61.3187	NaN
13	63.2967	NaN
13	65.2747	NaN
13	67.2527	1.26737
13	69.2308	0.480591
13	71.2088	0.221252
13	73.1868	1.27821
13	75.1648	1.36743
13	77.1429	0.783355
13	79.1209	NaN
13	81.0989	6.20924
13	83.0769	5.59711
13	85.0549	0.61002
13	87.033	0.580137
13	89.011	NaN
15	-89.011	NaN
15	-87.033	NaN
15	-85.0549	NaN
15	-83.0769	NaN
15	-81.0989	NaN
15	-79.1209	NaN
15	-77.1429	NaN
15	-75.1648	NaN
15	-73.1868	NaN
15	-71.2088	NaN
15	-69.2308	0.436764
15	-67.2527	2.64227
15	-65.2747	2.33958
15	-63.2967	2.75161
15	-61.3187	2.46369
15	-59.3407	0.360076
15	-57.3626	3.08143
15	-55.3846	2.5572
15	-53.4066	1.60087
15	-51.4286	1.58815
15	-49.4505	0.652125
15	-47.4725	0.567204
15	-45.4945	2.79567
15	-43.5165	4.14052
15	-41.5385	3.79135
15	-39.5604	0.935113
15	-37.5824	1.33895
15	-35.6044	1.29214
15	-33.6264	1.09892
15	-31.6484	0.390183
15	-29.6703	1.30326
15	-27.6923	1.78521
15	-25.7143	NaN
15	-23.7363	NaN
15	-21.7582	NaN
15	-19.7802	NaN
15	-17.8022	NaN
15	-15.8242	NaN
15	-13.8462	NaN
15	-11.8681	NaN
15	-9.89011	NaN
15	-7.91209	NaN
15	-5.93407	NaN
15	-3.95604	NaN
15	-1.97802	NaN
15	0	NaN
15	1.97802	NaN
15	3.95604	NaN
15	5.93407	NaN
15	7.91209	NaN
15	9.89011	NaN
15	11.8681	NaN
15	13.8462	NaN
15	15.8242	NaN
15	17.8022	NaN
15	19.7802	NaN
15	21.7582	NaN
15	23.7363	NaN
15	25.7143	NaN
15	27.6923	NaN
15	29.6703	NaN
15	31.6484	NaN
15	33.6264	0.0870911
15	35.6044	1.20425
15	37.5824	NaN
15	39.5604	NaN
15	41.5385	NaN
15	43.5165	NaN
15	45.4945	NaN
15	47.4725	NaN
15	49.4505	NaN
15	51.4286	NaN
15	53.4066	NaN
15	55.3846	NaN
15	57.3626	NaN
15	59.3407	NaN
15	61.3187	NaN
15	63.2967	NaN
15	65.2747	NaN
15	67.2527	NaN
15	69.2308	0.831311
15	71.2088	0.201211
15	73.1868	0.773675
15	75.1648	0.969845
15	77.1429	1.51099
15	79.1209	NaN
15	81.0989	6.02816
15	83.0769	5.64829
15	85.0549	0.608165
15	87.033	0.581051
15	89.011	NaN
17	-89.011	NaN
17	-87.033	NaN
17	-85.0549	NaN
17	-83.0769	NaN
17	-81.0989	NaN
17	-79.1209	NaN
17	-77.1429	NaN
17	-75.1648	NaN
17	-73.1868	NaN
17	-71.2088	NaN
17	-69.2308	0.991255
17	-67.2527	3.22656
17	-65.2747	3.2635
17	-63.2967	2.41707
17	-61.3187	0.276094
17	-59.3407	0.858948
17	-57.3626	3.14535
17	-55.3846	1.89995
17	-53.4066	1.2121
17	-51.4286	1.38647
17	-49.4505	0.989721
17	-47.4725	0.643777
17	-45.4945	2.96826
17	-43.5165	5.21104
17	-41.5385	3.81888
17	-39.5604	1.0338
17	-37.5824	1.83038
17	-35.6044	0.947826
17	-33.6264	1.91748
17	-31.6484	4.15372
17	-29.6703	3.76451
17	-27.6923	NaN
17	-25.7143	NaN
17	-23.7363	NaN
17	-21.7582	NaN
17	-19.7802	NaN
17	-17.8022	NaN
17	-15.8242	NaN
17	-13.8462	NaN
17	-11.8681	NaN
17	-9.89011	NaN
17	-7.91209	NaN
17	-5.93407	NaN
17	-3.95604	NaN
17	-1.97802	NaN
17	0	NaN
17	1.97802	NaN
17	3.95604	NaN
17	5.93407	NaN
17	7.91209	NaN
17	9.89011	NaN
17	11.8681	NaN
17	13.8462	NaN
17	15.8242	NaN
17	17.8022	NaN
17	19.7802	NaN
17	21.7582	NaN
17	23.7363	NaN
17	25.7143	NaN
17	27.6923	NaN
17	29.6703	NaN
17	31.6484	2.27652
17	33.6264	3.75263
17	35.6044	2.78257
17	37.5824	1.90969
17	39.5604	0.686998
17	41.5385	6.18171
17	43.5165	NaN
17	45.4945	NaN
17	47.4725	NaN
17	49.4505	NaN
17	51.4286	NaN
17	53.4066	NaN
17	55.3846	NaN
17	57.3626	NaN
17	59.3407	NaN
17	61.3187	NaN
17	63.2967	NaN
17	65.2747	NaN
17	67.2527	NaN
17	69.2308	1.26486
17	71.2088	0.229931
17	73.1868	0.452525
17	75.1648	0.210419
17	77.1429	NaN
17	79.1209	NaN
17	81.0989	5.76074
17	83.0769	5.33963
17	85.0549	0.60653
17	87.033	0.580028
17	89.011	NaN
19	-89.011	NaN
19	-87.033	NaN
19	-85.0549	NaN
19	-83.0769	NaN
19	-81.0989	NaN
19	-79.1209	NaN
19	-77.1429	NaN
19	-75.1648	NaN
19	-73.1868	NaN
19	-71.2088	NaN
19	-69.2308	0.876765
19	-67.2527	3.38896
19	-65.2747	3.74939
19	-63.2967	2.85669
19	-61.3187	2.81214
19	-59.3407	2.7155
19	-57.3626	3.08519
19	-55.3846	1.58753
19	-53.4066	1.43273
19	-51.4286	1.59013
19	-49.4505	1.21728
19	-47.4725	0.63353
19	-45.4945	2.79452
19	-43.5165	5.8923
19	-41.5385	4.22747
19	-39.5604	0.510717
19	-37.5824	0.970272
19	-35.6044	1.16676
19	-33.6264	NaN
19	-31.6484	NaN
19	-29.6703	NaN
19	-27.6923	NaN
19	-25.7143	NaN
19	-23.7363	NaN
19	-21.7582	NaN
19	-19.7802	NaN
19	-17.8022	NaN
19	-15.8242	NaN
19	-13.8462	NaN
19	-11.8681	NaN
19	-9.89011	NaN
19	-7.91209	NaN
19	-5.93407	NaN
19	-3.95604	NaN
19	-1.97802	NaN
19	0	NaN
19	1.97802	NaN
19	3.95604	NaN
19	5.93407	NaN
19	7.91209	NaN
19	9.89011	NaN
19	11.8681	NaN
19	13.8462	NaN
19	15.8242	NaN
19	17.8022	NaN
19	19.7802	NaN
19	21.7582	NaN
19	23.7363	NaN
19	25.7143	NaN
19	27.6923	NaN
19	29.6703	NaN
19	31.6484	2.49088
19	33.6264	2.24377
19	35.6044	0.994186
19	37.5824	2.2229
19	39.5604	1.15454
19	41.5385	0.483392
19	43.5165	NaN
19	45.4945	NaN
19	47.4725	NaN
19	49.4505	NaN
19	51.4286	NaN
19	53.4066	NaN
19	55.3846	NaN
19	57.3626	NaN
19	59.3407	NaN
19	61.3187	NaN
19	63.2967	NaN
19	65.2747	NaN
19	67.2527	NaN
19	69.2308	NaN
19	71.2088	0.705617
19	73.1868	0.184045
19	75.1648	0.209313
19	77.1429	0.136748
19	79.1209	1.731
19	81.0989	5.32805
19	83.0769	2.98778
19	85.0549	0.605111
19	87.033	0.57853
19	89.011	NaN
21	-89.011	NaN
21	-87.033	NaN
21	-85.0549	NaN
21	-83.0769	NaN
21	-81.0989	NaN
21	-79.1209	NaN
21	-77.1429	NaN
21	-75.1648	NaN
21	-73.1868	NaN
21	-71.2088	NaN
21	-69.2308	2.50969
21	-67.2527	3.57614
21	-65.2747	3.84969
21	-63.2967	2.83259
21	-61.3187	0.505846
21	-59.3407	3.34725
21	-57.3626	3.16963
21	-55.3846	1.34224
21	-53.4066	0.813947
21	-51.4286	1.49008
21	-49.4505	0.858791
21	-47.4725	0.56424
21	-45.4945	2.89625
21	-43.5165	5.66602
21	-41.5385	3.69952
21	-39.5604	0.0661631
21	-37.5824	1.21188
21	-35.6044	1.43761
21	-33.6264	NaN
21	-31.6484	NaN
21	-29.6703	NaN
21	-27.6923	NaN
21	-25.7143	NaN
21	-23.7363	NaN
21	-21.7582	NaN
21	-19.7802	NaN
21	-17.8022	NaN
21	-15.8242	NaN
21	-13.8462	NaN
21	-11.8681	NaN
21	-9.89011	NaN
21	-7.91209	NaN
21	-5.93407	NaN
21	-3.95604	NaN
21	-1.97802	NaN
21	0	NaN
21	1.97802	NaN
21	3.95604	NaN
21	5.93407	NaN
21	7.91209	NaN
21	9.89011	NaN
21	11.8681	NaN
21	13.8462	NaN
21	15.8242	NaN
21	17.8022	NaN
21	19.7802	NaN
21	21.7582	NaN
21	23.7363	NaN
21	25.7143	NaN
21	27.6923	NaN
21	29.6703	NaN
21	31.6484	NaN
21	33.6264	3.42131
21	35.6044	2.8617
21	37.5824	2.99636
21	39.5604	NaN
21	41.5385	NaN
21	43.5165	NaN
21	45.4945	NaN
21	47.4725	NaN
21	49.4505	NaN
21	51.4286	NaN
21	53.4066	NaN
21	55.3846	NaN
21	57.3626	NaN
21	59.3407	NaN
21	61.3187	NaN
21	63.2967	NaN
21	65.2747	NaN
21	67.2527	NaN
21	69.2308	NaN
21	71.2088	0.512804
21	73.1868	0.0577246
21	75.1648	0.471043
21	77.1429	1.64922
21	79.1209	1.57983
21	81.0989	5.32738
21	83.0769	2.72987
21	85.0549	0.603486
21	87.033	0.577204
21	89.011	NaN
23	-89.011	NaN
23	-87.033	NaN
23	-85.0549	NaN
23	-83.0769	NaN
23	-81.0989	NaN
23	-79.1209	NaN
23	-77.1429	NaN
23	-75.1648	NaN
23	-73.1868	NaN
23	-71.2088	NaN
23	-69.2308	1.86253
23	-67.2527	3.92274
23	-65.2747	4.50653
23	-63.2967	3.62777
23	-61.3187	3.66315
23	-59.3407	3.98283
23	-57.3626	2.21775
23	-55.3846	2.33273
23	-53.4066	0.217167
23	-51.4286	1.69609
23	-49.4505	0.804868
23	-47.4725	0.559552
23	-45.4945	2.62826
23	-43.5165	5.34574
23	-41.5385	3.80794
23	-39.5604	1.29555
23	-37.5824	0.255011
23	-35.6044	1.80458
23	-33.6264	NaN
23	-31.6484	NaN
23	-29.6703	NaN
23	-27.6923	NaN
23	-25.7143	NaN
23	-23.7363	NaN
23	-21.7582	NaN
23	-19.7802	NaN
23	-17.8022	NaN
23	-15.8242	NaN
23	-13.8462	NaN
23	-11.8681	NaN
23	-9.89011	NaN
23	-7.91209	NaN
23	-5.93407	NaN
23	-3.95604	NaN
23	-1.97802	NaN
23	0	NaN
23	1.97802	NaN
23	3.95604	NaN
23	5.93407	NaN
23	7.91209	NaN
23	9.89011	NaN
23	11.8681	NaN
23	13.8462	NaN
23	15.8242	NaN
23	17.8022	NaN
23	19.7802	NaN
23	21.7582	NaN
23	23.7363	NaN
23	25.7143	NaN
23	27.6923	NaN
23	29.6703	NaN
23	31.6484	NaN
23	33.6264	3.3044
23	35.6044	3.2148
23	37.5824	NaN
23	39.5604	NaN
23	41.5385	NaN
23	43.5165	NaN
23	45.4945	NaN
23	47.4725	NaN
23	49.4505	NaN
23	51.4286	NaN
23	53.4066	NaN
23	55.3846	NaN
23	57.3626	NaN
23	59.3407	NaN
23	61.3187	NaN
23	63.2967	NaN
23	65.2747	NaN
23	67.2527	NaN
23	69.2308	NaN
23	71.2088	0.241912
23	73.1868	0.325017
23	75.1648	0.274416
23	77.1429	1.12566
23	79.1209	1.00597
23	81.0989	4.97055
23	83.0769	0.617702
23	85.0549	0.601613
23	87.033	0.576124
23	89.011	NaN
25	-89.011	NaN
25	-87.033	NaN
25	-85.0549	NaN
25	-83.0769	NaN
25	-81.0989	NaN
25	-79.1209	NaN
25	-77.1429	NaN
25	-75.1648	NaN
25	-73.1868	NaN
25	-71.2088	NaN
25	-69.2308	1.46858
25	-67.2527	3.27662
25	-65.2747	4.27841
25	-63.2967	3.73372
25	-61.3187	1.86052
25	-59.3407	2.05454
25	-57.3626	1.73706
25	-55.3846	0.441466
25	-53.4066	0.252009
25	-51.4286	2.02414
25	-49.4505	0.821755
25	-47.4725	0.421574
25	-45.4945	2.3726
25	-43.5165	5.5137
25	-41.5385	3.09928
25	-39.5604	2.00253
25	-37.5824	0.0676025
25	-35.6044	1.39659
25	-33.6264	NaN
25	-31.6484	NaN
25	-29.6703	NaN
25	-27.6923	NaN
25	-25.7143	NaN
25	-23.7363	NaN
25	-21.7582	NaN
25	-19.7802	NaN
25	-17.8022	NaN
25	-15.8242	NaN
25	-13.8462	NaN
25	-11.8681	NaN
25	-9.89011	NaN
25	-7.91209	NaN
25	-5.93407	NaN
25	-3.95604	NaN
25	-1.97802	NaN
25	0	NaN
25	1.97802	NaN
25	3.95604	NaN
25	5.93407	NaN
25	7.91209	NaN
25	9.89011	NaN
25	11.8681	NaN
25	13.8462	NaN
25	15.8242	NaN
25	17.8022	NaN
25	19.7802	NaN
25	21.7582	NaN
25	23.7363	NaN
25	25.7143	NaN
25	27.6923	NaN
25	29.6703	NaN
25	31.6484	NaN
25	33.6264	1.90063
25	35.6044	2.22316
25	37.5824	2.74692
25	39.5604	NaN
25	41.5385	NaN
25	43.5165	NaN
25	45.4945	NaN
25	47.4725	NaN
25	49.4505	NaN
25	51.4286	NaN
25	53.4066	NaN
25	55.3846	NaN
25	57.3626	NaN
25	59.3407	NaN
25	61.3187	NaN
25	63.2967	NaN
25	65.2747	NaN
25	67.2527	NaN
25	69.2308	NaN
25	71.2088	0.472431
25	73.1868	1.16403
25	75.1648	0.722151
25	77.1429	0.122436
25	79.1209	1.398
25	81.0989	4.70897
25	83.0769	3.80436
25	85.0549	0.600012
25	87.033	0.575285
25	89.011	NaN
27	-89.011	NaN
27	-87.033	NaN
27	-85.0549	NaN
27	-83.0769	NaN
27	-81.0989	NaN
27	-79.1209	NaN
27	-77.1429	NaN
27	-75.1648	NaN
27	-73.1868	NaN
27	-71.2088	NaN
27	-69.2308	0.972013
27	-67.2527	2.33592
27	-65.2747	4.29651
27	-63.2967	3.88982
27	-61.3187	3.14558
27	-59.3407	2.69743
27	-57.3626	1.18798
27	-55.3846	0.809075
27	-53.4066	0.497924
27	-51.4286	2.34366
27	-49.4505	1.05168
27	-47.4725	0.585255
27	-45.4945	2.60644
27	-43.5165	5.60631
27	-41.5385	5.06021
27	-39.5604	1.40896
27	-37.5824	1.09061
27	-35.6044	0.815715
27	-33.6264	1.3104
27	-31.6484	NaN
27	-29.6703	NaN
27	-27.6923	NaN
27	-25.7143	NaN
27	-23.7363	NaN
27	-21.7582	NaN
27	-19.7802	NaN
27	-17.8022	NaN
27	-15.8242	NaN
27	-13.8462	NaN
27	-11.8681	NaN
27	-9.89011	NaN
27	-7.91209	NaN
27	-5.93407	NaN
27	-3.95604	NaN
27	-1.97802	NaN
27	0	NaN
27	1.97802	NaN
27	3.95604	NaN
27	5.93407	NaN
27	7.91209	NaN
27	9.89011	NaN
27	11.8681	NaN
27	13.8462	NaN
27	15.8242	NaN
27	17.8022	NaN
27	19.7802	NaN
27	21.7582	NaN
27	23.7363	NaN
27	25.7143	NaN
27	27.6923	NaN
27	29.6703	NaN
27	31.6484	2.81745
27	33.6264	0.189489
27	35.6044	1.536
27	37.5824	1.87401
27	39.5604	NaN
27	41.5385	NaN
27	43.5165	NaN
27	45.4945	NaN
27	47.4725	NaN
27	49.4505	NaN
27	51.4286	NaN
27	53.4066	NaN
27	55.3846	NaN
27	57.3626	NaN
27	59.3407	NaN
27	61.3187	NaN
27	63.2967	NaN
27	65.2747	NaN
27	67.2527	NaN
27	69.2308	NaN
27	71.2088	0.231146
27	73.1868	1.38307
27	75.1648	0.302817
27	77.1429	0.781442
27	79.1209	1.16441
27	81.0989	4.43501
27	83.0769	3.31831
27	85.0549	0.598998
27	87.033	0.574678
27	89.011	NaN
29	-89.011	NaN
29	-87.033	NaN
29	-85.0549	NaN
29	-83.0769	NaN
29	-81.0989	NaN
29	-79.1209	NaN
29	-77.1429	NaN
29	-75.1648	NaN
29	-73.1868	NaN
29	-71.2088	NaN
29	-69.2308	1.57787
29	-67.2527	3.18444
29	-65.2747	4.53583
29	-63.2967	4.01123
29	-61.3187	3.1048
29	-59.3407	3.13665
29	-57.3626	1.26658
29	-55.3846	1.13749
29	-53.4066	0.24642
29	-51.4286	1.2525
29	-49.4505	0.99223
29	-47.4725	0.728015
29	-45.4945	2.61134
29	-43.5165	5.28453
29	-41.5385	3.6639
29	-39.5604	0.581527
29	-37.5824	1.25157
29	-35.6044	0.910209
29	-33.6264	0.796034
29	-31.6484	NaN
29	-29.6703	NaN
29	-27.6923	NaN
29	-25.7143	NaN
29	-23.7363	NaN
29	-21.7582	NaN
29	-19.7802	NaN
29	-17.8022	NaN
29	-15.8242	NaN
29	-13.8462	NaN
29	-11.8681	NaN
29	-9.89011	NaN
29	-7.91209	NaN
29	-5.93407	NaN
29	-3.95604	NaN
29	-1.97802	NaN
29	0	NaN
29	1.97802	NaN
29	3.95604	NaN
29	5.93407	NaN
29	7.91209	NaN
29	9.89011	NaN
29	11.8681	NaN
29	13.8462	NaN
29	15.8242	NaN
29	17.8022	NaN
29	19.7802	NaN
29	21.7582	NaN
29	23.7363	NaN
29	25.7143	NaN
29	27.6923	NaN
29	29.6703	NaN
29	31.6484	2.44947
29	33.6264	1.27547
29	35.6044	1.00773
29	37.5824	NaN
29	39.5604	NaN
29	41.5385	NaN
29	43.5165	NaN
29	45.4945	NaN
29	47.4725	NaN
29	49.4505	NaN
29	51.4286	NaN
29	53.4066	NaN
29	55.3846	NaN
29	57.3626	NaN
29	59.3407	NaN
29	61.3187	NaN
29	63.2967	NaN
29	65.2747	NaN
29	67.2527	NaN
29	69.2308	NaN
29	71.2088	0.713745
29	73.1868	1.9317
29	75.1648	0.191406
29	77.1429	0.172865
29	79.1209	1.11926
29	81.0989	4.4662
29	83.0769	3.80393
29	85.0549	0.598784
29	87.033	0.573972
29	89.011	NaN
31	-89.011	NaN
31	-87.033	NaN
31	-85.0549	NaN
31	-83.0769	NaN
31	-81.0989	NaN
31	-79.1209	NaN
31	-77.1429	NaN
31	-75.1648	NaN
31	-73.1868	NaN
31	-71.2088	NaN
31	-69.2308	1.18816
31	-67.2527	2.99343
31	-65.2747	4.73881
31	-63.2967	2.58447
31	-61.3187	3.37643
31	-59.3407	2.71299
31	-57.3626	1.70485
31	-55.3846	1.11519
31	-53.4066	0.206933
31	-51.4286	0.587841
31	-49.4505	0.565382
31	-47.4725	0.54987
31	-45.4945	2.53574
31	-43.5165	5.10397
31	-41.5385	3.05332
31	-39.5604	0.600971
31	-37.5824	1.30174
31	-35.6044	0.97526
31	-33.6264	0.649669
31	-31.6484	0.484111
31	-29.6703	NaN
31	-27.6923	NaN
31	-25.7143	NaN
31	-23.7363	NaN
31	-21.7582	NaN
31	-19.7802	NaN
31	-17.8022	NaN
31	-15.8242	NaN
31	-13.8462	NaN
31	-11.8681	NaN
31	-9.89011	NaN
31	-7.91209	NaN
31	-5.93407	NaN
31	-3.95604	NaN
31	-1.97802	NaN
31	0	NaN
31	1.97802	NaN
31	3.95604	NaN
31	5.93407	NaN
31	7.91209	NaN
31	9.89011	NaN
31	11.8681	NaN
31	13.8462	NaN
31	15.8242	NaN
31	17.8022	NaN
31	19.7802	NaN
31	21.7582	NaN
31	23.7363	NaN
31	25.7143	NaN
31	27.6923	NaN
31	29.6703	NaN
31	31.6484	4.06243
31	33.6264	1.07732
31	35.6044	0.508083
31	37.5824	NaN
31	39.5604	NaN
31	41.5385	NaN
31	43.5165	NaN
31	45.4945	NaN
31	47.4725	NaN
31	49.4505	NaN
31	51.4286	NaN
31	53.4066	NaN
31	55.3846	NaN
31	57.3626	NaN
31	59.3407	NaN
31	61.3187	NaN
31	63.2967	NaN
31	65.2747	NaN
31	67.2527	NaN
31	69.2308	NaN
31	71.2088	0.0732908
31	73.1868	2.7227
31	75.1648	0.3875
31	77.1429	0.199888
31	79.1209	1.28716
31	81.0989	4.698
31	83.0769	3.85461
31	85.0549	0.599449
31	87.033	0.573147
31	89.011	NaN
33	-89.011	NaN
33	-87.033	NaN
33	-85.0549	NaN
33	-83.0769	NaN
33	-81.0989	NaN
33	-79.1209	NaN
33	-77.1429	NaN
33	-75.1648	NaN
33	-73.1868	NaN
33	-71.2088	NaN
33	-69.2308	NaN
33	-67.2527	3.28499
33	-65.2747	4.98626
33	-63.2967	3.21377
33	-61.3187	3.65621
33	-59.3407	2.96062
33	-57.3626	1.49791
33	-55.3846	0.933812
33	-53.4066	0.226699
33	-51.4286	0.391931
33	-49.4505	0.60743
33	-47.4725	0.323364
33	-45.4945	2.03686
33	-43.5165	4.691
33	-41.5385	3.57393
33	-39.5604	1.4548
33	-37.5824	1.21606
33	-35.6044	1.12134
33	-33.6264	1.04138
33	-31.6484	0.329729
33	-29.6703	0.424904
33	-27.6923	0.461475
33	-25.7143	0.391214
33	-23.7363	NaN
33	-21.7582	NaN
33	-19.7802	NaN
33	-17.8022	NaN
33	-15.8242	NaN
33	-13.8462	NaN
33	-11.8681	NaN
33	-9.89011	NaN
33	-7.91209	NaN
33	-5.93407	NaN
33	-3.95604	NaN
33	-1.97802	NaN
33	0	NaN
33	1.97802	NaN
33	3.95604	NaN
33	5.93407	NaN
33	7.91209	NaN
33	9.89011	NaN
33	11.8681	NaN
33	13.8462	NaN
33	15.8242	NaN
33	17.8022	NaN
33	19.7802	NaN
33	21.7582	NaN
33	23.7363	NaN
33	25.7143	NaN
33	27.6923	NaN
33	29.6703	NaN
33	31.6484	1.2457
33	33.6264	0.124839
33	35.6044	1.14608
33	37.5824	NaN
33	39.5604	NaN
33	41.5385	NaN
33	43.5165	NaN
33	45.4945	NaN
33	47.4725	NaN
33	49.4505	NaN
33	51.4286	NaN
33	53.4066	NaN
33	55.3846	NaN
33	57.3626	NaN
33	59.3407	NaN
33	61.3187	NaN
33	63.2967	NaN
33	65.2747	NaN
33	67.2527	NaN
33	69.2308	NaN
33	71.2088	0.0373095
33	73.1868	2.42368
33	75.1648	0.437551
33	77.1429	0.8673
33	79.1209	1.47215
33	81.0989	4.85806
33	83.0769	3.46427
33	85.0549	0.601266
33	87.033	0.572304
33	89.011	NaN
35	-89.011	NaN
35	-87.033	NaN
35	-85.0549	NaN
35	-83.0769	NaN
35	-81.0989	NaN
35	-79.1209	NaN
35	-77.1429	NaN
35	-75.1648	NaN
35	-73.1868	NaN
35	-71.2088	NaN
35	-69.2308	7.97971
35	-67.2527	4.59837
35	-65.2747	3.59058
35	-63.2967	3.42413
35	-61.3187	3.41002
35	-59.3407	2.38729
35	-57.3626	1.33821
35	-55.3846	0.378622
35	-53.4066	0.199881
35	-51.4286	0.313673
35	-49.4505	0.286466
35	-47.4725	0.578032
35	-45.4945	1.69448
35	-43.5165	4.23811
35	-41.5385	3.47305
35	-39.5604	1.12077
35	-37.5824	1.23431
35	-35.6044	1.10329
35	-33.6264	1.07058
35	-31.6484	0.594671
35	-29.6703	0.476199
35	-27.6923	0.501965
35	-25.7143	0.53561
35	-23.7363	NaN
35	-21.7582	NaN
35	-19.7802	NaN
35	-17.8022	NaN
35	-15.8242	NaN
35	-13.8462	NaN
35	-11.8681	NaN
35	-9.89011	NaN
35	-7.91209	NaN
35	-5.93407	NaN
35	-3.95604	NaN
35	-1.97802	NaN
35	0	NaN
35	1.97802	NaN
35	3.95604	NaN
35	5.93407	NaN
35	7.91209	NaN
35	9.89011	NaN
35	11.8681	NaN
35	13.8462	NaN
35	15.8242	NaN
35	17.8022	NaN
35	19.7802	NaN
35	21.7582	NaN
35	23.7363	NaN
35	25.7143	NaN
35	27.6923	NaN
35	29.6703	NaN
35	31.6484	NaN
35	33.6264	1.77356
35	35.6044	2.00936
35	37.5824	NaN
35	39.5604	NaN
35	41.5385	NaN
35	43.5165	NaN
35	45.4945	NaN
35	47.4725	NaN
35	49.4505	NaN
35	51.4286	NaN
35	53.4066	NaN
35	55.3846	NaN
35	57.3626	NaN
35	59.3407	NaN
35	61.3187	NaN
35	63.2967	NaN
35	65.2747	NaN
35	67.2527	NaN
35	69.2308	0.2155
35	71.2088	0.348815
35	73.1868	1.67166
35	75.1648	0.507199
35	77.1429	0.840599
35	79.1209	1.53346
35	81.0989	5.10238
35	83.0769	3.09213
35	85.0549	0.60421
35	87.033	0.571343
35	89.011	NaN
37	-89.011	NaN
37	-87.033	NaN
37	-85.0549	NaN
37	-83.0769	NaN
37	-81.0989	NaN
37	-79.1209	NaN
37	-77.1429	NaN
37	-75.1648	NaN
37	-73.1868	NaN
37	-71.2088	NaN
37	-69.2308	4.04678
37	-67.2527	4.17083
37	-65.2747	5.42637
37	-63.2967	3.61578
37	-61.3187	3.78848
37	-59.3407	1.3285
37	-57.3626	1.13209
37	-55.3846	0.432355
37	-53.4066	0.189173
37	-51.4286	0.55671
37	-49.4505	0.226827
37	-47.4725	0.479902
37	-45.4945	1.91726
37	-43.5165	4.15236
37	-41.5385	4.39301
37	-39.5604	1.15287
37	-37.5824	1.0135
37	-35.6044	1.09467
37	-33.6264	0.994262
37	-31.6484	0.705742
37	-29.6703	0.618518
37	-27.6923	0.540861
37	-25.7143	0.31321
37	-23.7363	0.313642
37	-21.7582	0.486816
37	-19.7802	0.431377
37	-17.8022	NaN
37	-15.8242	NaN
37	-13.8462	NaN
37	-11.8681	NaN
37	-9.89011	NaN
37	-7.91209	NaN
37	-5.93407	NaN
37	-3.95604	NaN
37	-1.97802	NaN
37	0	NaN
37	1.97802	NaN
37	3.95604	NaN
37	5.93407	NaN
37	7.91209	NaN
37	9.89011	NaN
37	11.8681	NaN
37	13.8462	NaN
37	15.8242	NaN
37	17.8022	NaN
37	19.7802	NaN
37	21.7582	NaN
37	23.7363	NaN
37	25.7143	NaN
37	27.6923	NaN
37	29.6703	NaN
37	31.6484	NaN
37	33.6264	NaN
37	35.6044	NaN
37	37.5824	NaN
37	39.5604	NaN
37	41.5385	NaN
37	43.5165	NaN
37	45.4945	NaN
37	47.4725	NaN
37	49.4505	NaN
37	51.4286	NaN
37	53.4066	NaN
37	55.3846	NaN
37	57.3626	NaN
37	59.3407	NaN
37	61.3187	NaN
37	63.2967	NaN
37	65.2747	NaN
37	67.2527	NaN
37	69.2308	0.179332
37	71.2088	0.972041
37	73.1868	1.57094
37	75.1648	0.11878
37	77.1429	1.41137
37	79.1209	0.983821
37	81.0989	5.24164
37	83.0769	3.25778
37	85.0549	0.607667
37	87.033	0.570554
37	89.011	NaN
39	-89.011	NaN
39	-87.033	NaN
39	-85.0549	NaN
39	-83.0769	NaN
39	-81.0989	NaN
39	-79.1209	NaN
39	-77.1429	NaN
39	-75.1648	NaN
39	-73.1868	NaN
39	-71.2088	NaN
39	-69.2308	8.66456
39	-67.2527	5.93462
39	-65.2747	5.06382
39	-63.2967	4.04877
39	-61.3187	3.94618
39	-59.3407	2.04492
39	-57.3626	0.974583
39	-55.3846	0.301664
39	-53.4066	0.178652
39	-51.4286	0.528389
39	-49.4505	0.215887
39	-47.4725	1.0448
39	-45.4945	2.24365
39	-43.5165	4.03477
39	-41.5385	4.19562
39	-39.5604	1.08091
39	-37.5824	1.19363
39	-35.6044	1.17098
39	-33.6264	0.936536
39	-31.6484	0.65998
39	-29.6703	0.645491
39	-27.6923	0.650463
39	-25.7143	0.322471
39	-23.7363	0.378747
39	-21.7582	0.608852
39	-19.7802	0.545115
39	-17.8022	0.476406
39	-15.8242	NaN
39	-13.8462	NaN
39	-11.8681	NaN
39	-9.89011	NaN
39	-7.91209	NaN
39	-5.93407	NaN
39	-3.95604	NaN
39	-1.97802	NaN
39	0	NaN
39	1.97802	NaN
39	3.95604	NaN
39	5.93407	NaN
39	7.91209	NaN
39	9.89011	NaN
39	11.8681	NaN
39	13.8462	NaN
39	15.8242	NaN
39	17.8022	NaN
39	19.7802	NaN
39	21.7582	NaN
39	23.7363	NaN
39	25.7143	NaN
39	27.6923	NaN
39	29.6703	NaN
39	31.6484	NaN
39	33.6264	NaN
39	35.6044	NaN
39	37.5824	NaN
39	39.5604	NaN
39	41.5385	NaN
39	43.5165	NaN
39	45.4945	NaN
39	47.4725	NaN
39	49.4505	NaN
39	51.4286	NaN
39	53.4066	NaN
39	55.3846	NaN
39	57.3626	NaN
39	59.3407	NaN
39	61.3187	NaN
39	63.2967	NaN
39	65.2747	NaN
39	67.2527	NaN
39	69.2308	0.224069
39	71.2088	0.988383
39	73.1868	1.29774
39	75.1648	0.0958695
39	77.1429	1.00599
39	79.1209	1.31297
39	81.0989	5.01893
39	83.0769	3.67832
39	85.0549	0.611087
39	87.033	0.56986
39	89.011	NaN
41	-89.011	NaN
41	-87.033	NaN
41	-85.0549	NaN
41	-83.0769	NaN
41	-81.0989	NaN
41	-79.1209	NaN
41	-77.1429	NaN
41	-75.1648	NaN
41	-73.1868	NaN
41	-71.2088	NaN
41	-69.2308	NaN
41	-67.2527	4.48797
41	-65.2747	5.43223
41	-63.2967	4.51105
41	-61.3187	3.99746
41	-59.3407	2.66981
41	-57.3626	1.95507
41	-55.3846	0.317478
41	-53.4066	0.266607
41	-51.4286	0.3755
41	-49.4505	0.213172
41	-47.4725	0.869064
41	-45.4945	1.33941
41	-43.5165	2.67392
41	-41.5385	3.56193
41	-39.5604	1.76275
41	-37.5824	1.20291
41	-35.6044	1.11029
41	-33.6264	0.793559
41	-31.6484	0.600897
41	-29.6703	0.619443
41	-27.6923	0.586688
41	-25.7143	0.424964
41	-23.7363	0.449032
41	-21.7582	0.660404
41	-19.7802	0.637514
41	-17.8022	0.51402
41	-15.8242	0.511918
41	-13.8462	0.239695
41	-11.8681	0.250818
41	-9.89011	0.468984
41	-7.91209	0.419513
41	-5.93407	0.21255
41	-3.95604	0.32158
41	-1.97802	NaN
41	0	NaN
41	1.97802	NaN
41	3.95604	NaN
41	5.93407	NaN
41	7.91209	NaN
41	9.89011	NaN
41	11.8681	NaN
41	13.8462	NaN
41	15.8242	NaN
41	17.8022	NaN
41	19.7802	NaN
41	21.7582	NaN
41	23.7363	NaN
41	25.7143	NaN
41	27.6923	NaN
41	29.6703	NaN
41	31.6484	NaN
41	33.6264	NaN
41	35.6044	NaN
41	37.5824	NaN
41	39.5604	NaN
41	41.5385	NaN
41	43.5165	NaN
41	45.4945	NaN
41	47.4725	NaN
41	49.4505	NaN
41	51.4286	NaN
41	53.4066	NaN
41	55.3846	NaN
41	57.3626	NaN
41	59.3407	NaN
41	61.3187	NaN
41	63.2967	NaN
41	65.2747	NaN
41	67.2527	NaN
41	69.2308	0.255861
41	71.2088	0.676886
41	73.1868	1.70864
41	75.1648	0.732911
41	77.1429	1.03914
41	79.1209	1.48898
41	81.0989	5.16052
41	83.0769	3.4907
41	85.0549	0.614513
41	87.033	0.569201
41	89.011	NaN
43	-89.011	NaN
43	-87.033	NaN
43	-85.0549	NaN
43	-83.0769	NaN
43	-81.0989	NaN
43	-79.1209	NaN
43	-77.1429	NaN
43	-75.1648	NaN
43	-73.1868	NaN
43	-71.2088	NaN
43	-69.2308	NaN
43	-67.2527	3.80304
43	-65.2747	4.83134
43	-63.2967	4.99822
43	-61.3187	4.31473
43	-59.3407	3.35071
43	-57.3626	2.12016
43	-55.3846	0.690859
43	-53.4066	0.339725
43	-51.4286	0.54517
43	-49.4505	0.33226
43	-47.4725	0.804624
43	-45.4945	1.23858
43	-43.5165	2.49218
43	-41.5385	3.18985
43	-39.5604	1.80458
43	-37.5824	1.12904
43	-35.6044	0.913882
43	-33.6264	0.635444
43	-31.6484	0.580008
43	-29.6703	0.601357
43	-27.6923	0.720421
43	-25.7143	0.564837
43	-23.7363	0.402067
43	-21.7582	0.507445
43	-19.7802	0.598036
43	-17.8022	0.528848
43	-15.8242	0.282732
43	-13.8462	0.28769
43	-11.8681	0.413171
43	-9.89011	0.823792
43	-7.91209	0.6014
43	-5.93407	0.431369
43	-3.95604	0.127201
43	-1.97802	0.353738
43	0	0.482883
43	1.97802	NaN
43	3.95604	NaN
43	5.93407	NaN
43	7.91209	NaN
43	9.89011	NaN
43	11.8681	NaN
43	13.8462	NaN
43	15.8242	NaN
43	17.8022	NaN
43	19.7802	NaN
43	21.7582	NaN
43	23.7363	NaN
43	25.7143	NaN
43	27.6923	NaN
43	29.6703	NaN
43	31.6484	NaN
43	33.6264	NaN
43	35.6044	NaN
43	37.5824	NaN
43	39.5604	NaN
43	41.5385	NaN
43	43.5165	NaN
43	45.4945	NaN
43	47.4725	NaN
43	49.4505	NaN
43	51.4286	NaN
43	53.4066	NaN
43	55.3846	NaN
43	57.3626	NaN
43	59.3407	NaN
43	61.3187	NaN
43	63.2967	NaN
43	65.2747	NaN
43	67.2527	NaN
43	69.2308	0.243058
43	71.2088	0.141867
43	73.1868	1.15317
43	75.1648	1.30805
43	77.1429	0.698545
43	79.1209	2.07479
43	81.0989	5.2215
43	83.0769	3.31332
[truncated: 14,381 more rows]

## Sheet: EDFig9e
lon	lat	stdFluxRatio (unitless)
1	-89.011	NaN
1	-87.033	NaN
1	-85.0549	NaN
1	-83.0769	NaN
1	-81.0989	NaN
1	-79.1209	NaN
1	-77.1429	NaN
1	-75.1648	NaN
1	-73.1868	NaN
1	-71.2088	0.455644
1	-69.2308	0.173528
1	-67.2527	0.0932344
1	-65.2747	0.142078
1	-63.2967	0.110929
1	-61.3187	0.0985678
1	-59.3407	0.119914
1	-57.3626	0.145379
1	-55.3846	0.180163
1	-53.4066	0.146043
1	-51.4286	0.16334
1	-49.4505	0.16705
1	-47.4725	0.148133
1	-45.4945	0.128721
1	-43.5165	0.115972
1	-41.5385	0.0802802
1	-39.5604	0.0481371
1	-37.5824	0.0447356
1	-35.6044	0.0591291
1	-33.6264	0.0582935
1	-31.6484	0.0640092
1	-29.6703	0.0424667
1	-27.6923	0.0115704
1	-25.7143	0.0438834
1	-23.7363	0.0616561
1	-21.7582	0.0730509
1	-19.7802	0.0551015
1	-17.8022	0.0262682
1	-15.8242	0.00456409
1	-13.8462	0.00131703
1	-11.8681	0.000815748
1	-9.89011	0.0010094
1	-7.91209	0.00102819
1	-5.93407	0.0027639
1	-3.95604	0.00137057
1	-1.97802	0.000720501
1	0	0.00157167
1	1.97802	0.00138319
1	3.95604	0.00111835
1	5.93407	0.00321017
1	7.91209	NaN
1	9.89011	NaN
1	11.8681	NaN
1	13.8462	NaN
1	15.8242	NaN
1	17.8022	NaN
1	19.7802	NaN
1	21.7582	NaN
1	23.7363	NaN
1	25.7143	NaN
1	27.6923	NaN
1	29.6703	NaN
1	31.6484	NaN
1	33.6264	0.0101581
1	35.6044	0.00576599
1	37.5824	NaN
1	39.5604	NaN
1	41.5385	NaN
1	43.5165	NaN
1	45.4945	NaN
1	47.4725	NaN
1	49.4505	NaN
1	51.4286	0
1	53.4066	0
1	55.3846	0.0122749
1	57.3626	0.0500352
1	59.3407	0.0878408
1	61.3187	0.041531
1	63.2967	0.018143
1	65.2747	0.0545443
1	67.2527	0.128559
1	69.2308	0.218449
1	71.2088	0.249734
1	73.1868	0.217812
1	75.1648	0.205377
1	77.1429	0.207443
1	79.1209	0.218528
1	81.0989	0.439769
1	83.0769	0.456867
1	85.0549	0.458921
1	87.033	0.461343
1	89.011	NaN
3	-89.011	NaN
3	-87.033	NaN
3	-85.0549	NaN
3	-83.0769	NaN
3	-81.0989	NaN
3	-79.1209	NaN
3	-77.1429	NaN
3	-75.1648	NaN
3	-73.1868	NaN
3	-71.2088	NaN
3	-69.2308	0.166368
3	-67.2527	0.153422
3	-65.2747	0.12294
3	-63.2967	0.113001
3	-61.3187	0.100329
3	-59.3407	0.121973
3	-57.3626	0.139062
3	-55.3846	0.180023
3	-53.4066	0.133268
3	-51.4286	0.160927
3	-49.4505	0.150989
3	-47.4725	0.119338
3	-45.4945	0.100177
3	-43.5165	0.113174
3	-41.5385	0.0783454
3	-39.5604	0.0492513
3	-37.5824	0.0385722
3	-35.6044	0.042457
3	-33.6264	0.0531225
3	-31.6484	0.0691228
3	-29.6703	0.0258295
3	-27.6923	0.0182562
3	-25.7143	0.0526609
3	-23.7363	0.0684132
3	-21.7582	0.0655658
3	-19.7802	0.0439502
3	-17.8022	0.0097257
3	-15.8242	0.00154146
3	-13.8462	0.00108732
3	-11.8681	0.00130032
3	-9.89011	0.00162968
3	-7.91209	0.000998466
3	-5.93407	0.00107492
3	-3.95604	0.00101858
3	-1.97802	0.000767305
3	0	0.00164444
3	1.97802	0.000866586
3	3.95604	0.00169917
3	5.93407	0.00362275
3	7.91209	NaN
3	9.89011	NaN
3	11.8681	NaN
3	13.8462	NaN
3	15.8242	NaN
3	17.8022	NaN
3	19.7802	NaN
3	21.7582	NaN
3	23.7363	NaN
3	25.7143	NaN
3	27.6923	NaN
3	29.6703	NaN
3	31.6484	NaN
3	33.6264	0.00376827
3	35.6044	0.00507968
3	37.5824	NaN
3	39.5604	NaN
3	41.5385	NaN
3	43.5165	NaN
3	45.4945	NaN
3	47.4725	NaN
3	49.4505	NaN
3	51.4286	0
3	53.4066	0
3	55.3846	0.00799002
3	57.3626	0.00310139
3	59.3407	0.00519408
3	61.3187	0.0253497
3	63.2967	0.016287
3	65.2747	0.0446005
3	67.2527	0.110031
3	69.2308	0.218013
3	71.2088	0.243674
3	73.1868	0.20799
3	75.1648	0.192837
3	77.1429	0.201371
3	79.1209	0.202257
3	81.0989	0.434274
3	83.0769	0.456604
3	85.0549	0.45814
3	87.033	0.461309
3	89.011	NaN
5	-89.011	NaN
5	-87.033	NaN
5	-85.0549	NaN
5	-83.0769	NaN
5	-81.0989	NaN
5	-79.1209	NaN
5	-77.1429	NaN
5	-75.1648	NaN
5	-73.1868	NaN
5	-71.2088	NaN
5	-69.2308	0.17163
5	-67.2527	0.159453
5	-65.2747	0.136965
5	-63.2967	0.105542
5	-61.3187	0.131112
5	-59.3407	0.121361
5	-57.3626	0.139805
5	-55.3846	0.153376
5	-53.4066	0.14203
5	-51.4286	0.159901
5	-49.4505	0.133014
5	-47.4725	0.114525
5	-45.4945	0.0828504
5	-43.5165	0.0937268
5	-41.5385	0.0689951
5	-39.5604	0.0463641
5	-37.5824	0.0329767
5	-35.6044	0.0361672
5	-33.6264	0.052137
5	-31.6484	0.0657829
5	-29.6703	0.0106453
5	-27.6923	0.0184573
5	-25.7143	0.0413906
5	-23.7363	0.0584182
5	-21.7582	0.0458791
5	-19.7802	0.0195193
5	-17.8022	0.00206297
5	-15.8242	0.00127821
5	-13.8462	0.00131256
5	-11.8681	0.00184311
5	-9.89011	0.00142873
5	-7.91209	0.00114031
5	-5.93407	0.00161586
5	-3.95604	0.00135398
5	-1.97802	0.000983175
5	0	0.00122754
5	1.97802	0.000839616
5	3.95604	0.00185055
5	5.93407	NaN
5	7.91209	NaN
5	9.89011	NaN
5	11.8681	NaN
5	13.8462	NaN
5	15.8242	NaN
5	17.8022	NaN
5	19.7802	NaN
5	21.7582	NaN
5	23.7363	NaN
5	25.7143	NaN
5	27.6923	NaN
5	29.6703	NaN
5	31.6484	NaN
5	33.6264	0.00181955
5	35.6044	0.0041832
5	37.5824	0.00115966
5	39.5604	0.000968859
5	41.5385	0.0538061
5	43.5165	NaN
5	45.4945	NaN
5	47.4725	NaN
5	49.4505	NaN
5	51.4286	NaN
5	53.4066	0
5	55.3846	0
5	57.3626	0.0031491
5	59.3407	0.00289489
5	61.3187	NaN
5	63.2967	0.0295911
5	65.2747	0.0295671
5	67.2527	0.0638888
5	69.2308	0.20515
5	71.2088	0.233408
5	73.1868	0.212576
5	75.1648	0.190162
5	77.1429	0.188085
5	79.1209	0.192941
5	81.0989	0.433513
5	83.0769	0.455883
5	85.0549	0.457762
5	87.033	0.46126
5	89.011	NaN
7	-89.011	NaN
7	-87.033	NaN
7	-85.0549	NaN
7	-83.0769	NaN
7	-81.0989	NaN
7	-79.1209	NaN
7	-77.1429	NaN
7	-75.1648	NaN
7	-73.1868	NaN
7	-71.2088	NaN
7	-69.2308	0.170711
7	-67.2527	0.152887
7	-65.2747	0.135475
7	-63.2967	0.111607
7	-61.3187	0.134306
7	-59.3407	0.113771
7	-57.3626	0.134448
7	-55.3846	0.134217
7	-53.4066	0.139159
7	-51.4286	0.164901
7	-49.4505	0.135314
7	-47.4725	0.12358
7	-45.4945	0.0826489
7	-43.5165	0.0813617
7	-41.5385	0.0629681
7	-39.5604	0.0467877
7	-37.5824	0.0327723
7	-35.6044	0.0380405
7	-33.6264	0.0540182
7	-31.6484	0.0622366
7	-29.6703	0.00467022
7	-27.6923	0.0172853
7	-25.7143	0.0241817
7	-23.7363	0.0284254
7	-21.7582	0.0128459
7	-19.7802	0.00231304
7	-17.8022	0.00147424
7	-15.8242	0.00126279
7	-13.8462	0.00158967
7	-11.8681	0.00199
7	-9.89011	0.00144734
7	-7.91209	0.0011414
7	-5.93407	0.00109399
7	-3.95604	0.00218526
7	-1.97802	0.00256025
7	0	0.00161694
7	1.97802	0.00204736
7	3.95604	0.00367966
7	5.93407	NaN
7	7.91209	NaN
7	9.89011	NaN
7	11.8681	NaN
7	13.8462	NaN
7	15.8242	NaN
7	17.8022	NaN
7	19.7802	NaN
7	21.7582	NaN
7	23.7363	NaN
7	25.7143	NaN
7	27.6923	NaN
7	29.6703	NaN
7	31.6484	NaN
7	33.6264	0.00295263
7	35.6044	0.00413248
7	37.5824	0.000971431
7	39.5604	0.00116902
7	41.5385	0.0286148
7	43.5165	NaN
7	45.4945	NaN
7	47.4725	NaN
7	49.4505	NaN
7	51.4286	NaN
7	53.4066	0
7	55.3846	0
7	57.3626	0
7	59.3407	NaN
7	61.3187	NaN
7	63.2967	0.04422
7	65.2747	0.0565131
7	67.2527	0.0606365
7	69.2308	0.18296
7	71.2088	0.222904
7	73.1868	0.212076
7	75.1648	0.191885
7	77.1429	0.193012
7	79.1209	0.194323
7	81.0989	0.433046
7	83.0769	0.452524
7	85.0549	0.457482
7	87.033	0.461236
7	89.011	NaN
9	-89.011	NaN
9	-87.033	NaN
9	-85.0549	NaN
9	-83.0769	NaN
9	-81.0989	NaN
9	-79.1209	NaN
9	-77.1429	NaN
9	-75.1648	NaN
9	-73.1868	NaN
9	-71.2088	NaN
9	-69.2308	0.159271
9	-67.2527	0.154283
9	-65.2747	0.114906
9	-63.2967	0.101485
9	-61.3187	0.113013
9	-59.3407	0.108705
9	-57.3626	0.14259
9	-55.3846	0.12247
9	-53.4066	0.141122
9	-51.4286	0.162477
9	-49.4505	0.1455
9	-47.4725	0.121809
9	-45.4945	0.116175
9	-43.5165	0.108935
9	-41.5385	0.0674055
9	-39.5604	0.0483302
9	-37.5824	0.0363093
9	-35.6044	0.03406
9	-33.6264	0.0628469
9	-31.6484	0.0580948
9	-29.6703	0.0098996
9	-27.6923	0.0156623
9	-25.7143	0.00990056
9	-23.7363	0.00424311
9	-21.7582	0.00190993
9	-19.7802	0.00143317
9	-17.8022	0.0014664
9	-15.8242	0.00175278
9	-13.8462	0.00146061
9	-11.8681	0.00199503
9	-9.89011	0.00199577
9	-7.91209	0.00241148
9	-5.93407	0.00163488
9	-3.95604	0.00204212
9	-1.97802	0.00374902
9	0	0.00335392
9	1.97802	0.00414461
9	3.95604	0.00353304
9	5.93407	NaN
9	7.91209	NaN
9	9.89011	NaN
9	11.8681	NaN
9	13.8462	NaN
9	15.8242	NaN
9	17.8022	NaN
9	19.7802	NaN
9	21.7582	NaN
9	23.7363	NaN
9	25.7143	NaN
9	27.6923	NaN
9	29.6703	NaN
9	31.6484	NaN
9	33.6264	0.00255698
9	35.6044	0.00446856
9	37.5824	0.000989831
9	39.5604	0.00138362
9	41.5385	NaN
9	43.5165	NaN
9	45.4945	NaN
9	47.4725	NaN
9	49.4505	NaN
9	51.4286	NaN
9	53.4066	NaN
9	55.3846	NaN
9	57.3626	NaN
9	59.3407	NaN
9	61.3187	NaN
9	63.2967	NaN
9	65.2747	0.0673468
9	67.2527	0.105972
9	69.2308	0.181846
9	71.2088	0.21264
9	73.1868	0.208729
9	75.1648	0.206793
9	77.1429	0.20756
9	79.1209	0.170948
9	81.0989	0.426545
9	83.0769	0.441747
9	85.0549	0.457371
9	87.033	0.461299
9	89.011	NaN
11	-89.011	NaN
11	-87.033	NaN
11	-85.0549	NaN
11	-83.0769	NaN
11	-81.0989	NaN
11	-79.1209	NaN
11	-77.1429	NaN
11	-75.1648	NaN
11	-73.1868	NaN
11	-71.2088	NaN
11	-69.2308	0.154341
11	-67.2527	0.130907
11	-65.2747	0.119815
11	-63.2967	0.0897835
11	-61.3187	0.113899
11	-59.3407	0.105198
11	-57.3626	0.13571
11	-55.3846	0.14304
11	-53.4066	0.148689
11	-51.4286	0.161867
11	-49.4505	0.158793
11	-47.4725	0.135317
11	-45.4945	0.141331
11	-43.5165	0.095553
11	-41.5385	0.0585115
11	-39.5604	0.0526649
11	-37.5824	0.0416197
11	-35.6044	0.0440033
11	-33.6264	0.0629887
11	-31.6484	0.0348205
11	-29.6703	0.0139734
11	-27.6923	0.0103991
11	-25.7143	0.00221555
11	-23.7363	0.0017602
11	-21.7582	0.00146128
11	-19.7802	0.00287165
11	-17.8022	0.00301394
11	-15.8242	0.00241134
11	-13.8462	0.00190245
11	-11.8681	0.00234248
11	-9.89011	0.00239432
11	-7.91209	0.00356866
11	-5.93407	0.00415937
11	-3.95604	0.0021587
11	-1.97802	NaN
11	0	NaN
11	1.97802	NaN
11	3.95604	NaN
11	5.93407	NaN
11	7.91209	NaN
11	9.89011	NaN
11	11.8681	NaN
11	13.8462	NaN
11	15.8242	NaN
11	17.8022	NaN
11	19.7802	NaN
11	21.7582	NaN
11	23.7363	NaN
11	25.7143	NaN
11	27.6923	NaN
11	29.6703	NaN
11	31.6484	NaN
11	33.6264	0.00197934
11	35.6044	0.00665201
11	37.5824	0.00152065
11	39.5604	0.00236509
11	41.5385	NaN
11	43.5165	NaN
11	45.4945	NaN
11	47.4725	NaN
11	49.4505	NaN
11	51.4286	NaN
11	53.4066	NaN
11	55.3846	NaN
11	57.3626	NaN
11	59.3407	NaN
11	61.3187	NaN
11	63.2967	NaN
11	65.2747	0.00203666
11	67.2527	0.0829627
11	69.2308	0.152712
11	71.2088	0.185642
11	73.1868	0.218758
11	75.1648	0.216066
11	77.1429	0.205096
11	79.1209	0.182253
11	81.0989	0.423052
11	83.0769	0.439251
11	85.0549	0.457529
11	87.033	0.46144
11	89.011	NaN
13	-89.011	NaN
13	-87.033	NaN
13	-85.0549	NaN
13	-83.0769	NaN
13	-81.0989	NaN
13	-79.1209	NaN
13	-77.1429	NaN
13	-75.1648	NaN
13	-73.1868	NaN
13	-71.2088	NaN
13	-69.2308	0.183057
13	-67.2527	0.153382
13	-65.2747	0.116422
13	-63.2967	0.0987187
13	-61.3187	0.109103
13	-59.3407	0.112414
13	-57.3626	0.143439
13	-55.3846	0.160904
13	-53.4066	0.149867
13	-51.4286	0.158505
13	-49.4505	0.154253
13	-47.4725	0.146629
13	-45.4945	0.124719
13	-43.5165	0.079427
13	-41.5385	0.0483819
13	-39.5604	0.0514599
13	-37.5824	0.055605
13	-35.6044	0.0558698
13	-33.6264	0.0404998
13	-31.6484	0.00325102
13	-29.6703	0.00439667
13	-27.6923	0.00216373
13	-25.7143	0.00190067
13	-23.7363	0.00164044
13	-21.7582	0.00262613
13	-19.7802	NaN
13	-17.8022	NaN
13	-15.8242	NaN
13	-13.8462	NaN
13	-11.8681	0.00284349
13	-9.89011	0.00177079
13	-7.91209	0.00162299
13	-5.93407	NaN
13	-3.95604	NaN
13	-1.97802	NaN
13	0	NaN
13	1.97802	NaN
13	3.95604	NaN
13	5.93407	NaN
13	7.91209	NaN
13	9.89011	NaN
13	11.8681	NaN
13	13.8462	NaN
13	15.8242	NaN
13	17.8022	NaN
13	19.7802	NaN
13	21.7582	NaN
13	23.7363	NaN
13	25.7143	NaN
13	27.6923	NaN
13	29.6703	NaN
13	31.6484	NaN
13	33.6264	0.00311824
13	35.6044	0.00349947
13	37.5824	0.00251642
13	39.5604	0.0064674
13	41.5385	NaN
13	43.5165	NaN
13	45.4945	NaN
13	47.4725	NaN
13	49.4505	NaN
13	51.4286	NaN
13	53.4066	NaN
13	55.3846	NaN
13	57.3626	NaN
13	59.3407	NaN
13	61.3187	NaN
13	63.2967	NaN
13	65.2747	NaN
13	67.2527	0.00139425
13	69.2308	0.11876
13	71.2088	0.147755
13	73.1868	0.22253
13	75.1648	0.218409
13	77.1429	0.204227
13	79.1209	NaN
13	81.0989	0.415215
13	83.0769	0.430462
13	85.0549	0.457946
13	87.033	0.461685
13	89.011	NaN
15	-89.011	NaN
15	-87.033	NaN
15	-85.0549	NaN
15	-83.0769	NaN
15	-81.0989	NaN
15	-79.1209	NaN
15	-77.1429	NaN
15	-75.1648	NaN
15	-73.1868	NaN
15	-71.2088	NaN
15	-69.2308	0.184071
15	-67.2527	0.157988
15	-65.2747	0.121225
15	-63.2967	0.118538
15	-61.3187	0.0900501
15	-59.3407	0.0759446
15	-57.3626	0.138567
15	-55.3846	0.167186
15	-53.4066	0.13724
15	-51.4286	0.149973
15	-49.4505	0.153617
15	-47.4725	0.144174
15	-45.4945	0.117456
15	-43.5165	0.0768756
15	-41.5385	0.0438071
15	-39.5604	0.0485409
15	-37.5824	0.0387487
15	-35.6044	0.020858
15	-33.6264	0.0153937
15	-31.6484	0.00128639
15	-29.6703	0.00171135
15	-27.6923	0.0028961
15	-25.7143	NaN
15	-23.7363	NaN
15	-21.7582	NaN
15	-19.7802	NaN
15	-17.8022	NaN
15	-15.8242	NaN
15	-13.8462	NaN
15	-11.8681	NaN
15	-9.89011	NaN
15	-7.91209	NaN
15	-5.93407	NaN
15	-3.95604	NaN
15	-1.97802	NaN
15	0	NaN
15	1.97802	NaN
15	3.95604	NaN
15	5.93407	NaN
15	7.91209	NaN
15	9.89011	NaN
15	11.8681	NaN
15	13.8462	NaN
15	15.8242	NaN
15	17.8022	NaN
15	19.7802	NaN
15	21.7582	NaN
15	23.7363	NaN
15	25.7143	NaN
15	27.6923	NaN
15	29.6703	NaN
15	31.6484	NaN
15	33.6264	0.00601317
15	35.6044	0.00331209
15	37.5824	NaN
15	39.5604	NaN
15	41.5385	NaN
15	43.5165	NaN
15	45.4945	NaN
15	47.4725	NaN
15	49.4505	NaN
15	51.4286	NaN
15	53.4066	NaN
15	55.3846	NaN
15	57.3626	NaN
15	59.3407	NaN
15	61.3187	NaN
15	63.2967	NaN
15	65.2747	NaN
15	67.2527	NaN
15	69.2308	0.00161893
15	71.2088	0.128001
15	73.1868	0.195481
15	75.1648	0.181163
15	77.1429	0.162917
15	79.1209	NaN
15	81.0989	0.406177
15	83.0769	0.428253
15	85.0549	0.458803
15	87.033	0.462082
15	89.011	NaN
17	-89.011	NaN
17	-87.033	NaN
17	-85.0549	NaN
17	-83.0769	NaN
17	-81.0989	NaN
17	-79.1209	NaN
17	-77.1429	NaN
17	-75.1648	NaN
17	-73.1868	NaN
17	-71.2088	NaN
17	-69.2308	0.175672
17	-67.2527	0.1749
17	-65.2747	0.142936
17	-63.2967	0.114846
17	-61.3187	0.0480689
17	-59.3407	0.0783346
17	-57.3626	0.14481
17	-55.3846	0.153446
17	-53.4066	0.138723
17	-51.4286	0.145173
17	-49.4505	0.136702
17	-47.4725	0.133476
17	-45.4945	0.107263
17	-43.5165	0.06702
17	-41.5385	0.0315707
17	-39.5604	0.0434826
17	-37.5824	0.0254836
17	-35.6044	0.00627602
17	-33.6264	0.00209792
17	-31.6484	0.00320465
17	-29.6703	0.0033025
17	-27.6923	NaN
17	-25.7143	NaN
17	-23.7363	NaN
17	-21.7582	NaN
17	-19.7802	NaN
17	-17.8022	NaN
17	-15.8242	NaN
17	-13.8462	NaN
17	-11.8681	NaN
17	-9.89011	NaN
17	-7.91209	NaN
17	-5.93407	NaN
17	-3.95604	NaN
17	-1.97802	NaN
17	0	NaN
17	1.97802	NaN
17	3.95604	NaN
17	5.93407	NaN
17	7.91209	NaN
17	9.89011	NaN
17	11.8681	NaN
17	13.8462	NaN
17	15.8242	NaN
17	17.8022	NaN
17	19.7802	NaN
17	21.7582	NaN
17	23.7363	NaN
17	25.7143	NaN
17	27.6923	NaN
17	29.6703	NaN
17	31.6484	0.0254985
17	33.6264	0.0034712
17	35.6044	0.00334741
17	37.5824	0.00363201
17	39.5604	0.0025118
17	41.5385	0.00188566
17	43.5165	NaN
17	45.4945	NaN
17	47.4725	NaN
17	49.4505	NaN
17	51.4286	NaN
17	53.4066	NaN
17	55.3846	NaN
17	57.3626	NaN
17	59.3407	NaN
17	61.3187	NaN
17	63.2967	NaN
17	65.2747	NaN
17	67.2527	NaN
17	69.2308	0.000650997
17	71.2088	0.117104
17	73.1868	0.194063
17	75.1648	0.128558
17	77.1429	NaN
17	79.1209	NaN
17	81.0989	0.4044
17	83.0769	0.440878
17	85.0549	0.459394
17	87.033	0.46179
17	89.011	NaN
19	-89.011	NaN
19	-87.033	NaN
19	-85.0549	NaN
19	-83.0769	NaN
19	-81.0989	NaN
19	-79.1209	NaN
19	-77.1429	NaN
19	-75.1648	NaN
19	-73.1868	NaN
19	-71.2088	NaN
19	-69.2308	0.164923
19	-67.2527	0.180992
19	-65.2747	0.157292
19	-63.2967	0.123719
19	-61.3187	0.0960653
19	-59.3407	0.100932
19	-57.3626	0.141664
19	-55.3846	0.143076
19	-53.4066	0.134507
19	-51.4286	0.145222
19	-49.4505	0.132741
19	-47.4725	0.121558
19	-45.4945	0.0999512
19	-43.5165	0.0636252
19	-41.5385	0.00987062
19	-39.5604	0.00231716
19	-37.5824	0.00192472
19	-35.6044	0.00282872
19	-33.6264	NaN
19	-31.6484	NaN
19	-29.6703	NaN
19	-27.6923	NaN
19	-25.7143	NaN
19	-23.7363	NaN
19	-21.7582	NaN
19	-19.7802	NaN
19	-17.8022	NaN
19	-15.8242	NaN
19	-13.8462	NaN
19	-11.8681	NaN
19	-9.89011	NaN
19	-7.91209	NaN
19	-5.93407	NaN
19	-3.95604	NaN
19	-1.97802	NaN
19	0	NaN
19	1.97802	NaN
19	3.95604	NaN
19	5.93407	NaN
19	7.91209	NaN
19	9.89011	NaN
19	11.8681	NaN
19	13.8462	NaN
19	15.8242	NaN
19	17.8022	NaN
19	19.7802	NaN
19	21.7582	NaN
19	23.7363	NaN
19	25.7143	NaN
19	27.6923	NaN
19	29.6703	NaN
19	31.6484	0.00148177
19	33.6264	0.00631565
19	35.6044	0.0042864
19	37.5824	0.00501832
19	39.5604	0.00261782
19	41.5385	0.00169744
19	43.5165	NaN
19	45.4945	NaN
19	47.4725	NaN
19	49.4505	NaN
19	51.4286	NaN
19	53.4066	NaN
19	55.3846	NaN
19	57.3626	NaN
19	59.3407	NaN
19	61.3187	NaN
19	63.2967	NaN
19	65.2747	NaN
19	67.2527	NaN
19	69.2308	NaN
19	71.2088	0.114796
19	73.1868	0.182845
19	75.1648	0.117435
19	77.1429	0.135457
19	79.1209	0.132705
19	81.0989	0.413308
19	83.0769	0.445487
19	85.0549	0.45847
19	87.033	0.461224
19	89.011	NaN
21	-89.011	NaN
21	-87.033	NaN
21	-85.0549	NaN
21	-83.0769	NaN
21	-81.0989	NaN
21	-79.1209	NaN
21	-77.1429	NaN
21	-75.1648	NaN
21	-73.1868	NaN
21	-71.2088	NaN
21	-69.2308	0.177151
21	-67.2527	0.182313
21	-65.2747	0.15995
21	-63.2967	0.130626
21	-61.3187	0.0868318
21	-59.3407	0.120771
21	-57.3626	0.141934
21	-55.3846	0.141413
21	-53.4066	0.142098
21	-51.4286	0.148693
21	-49.4505	0.141575
21	-47.4725	0.13026
21	-45.4945	0.103372
21	-43.5165	0.0535302
21	-41.5385	0.0104085
21	-39.5604	0.00434679
21	-37.5824	0.00367451
21	-35.6044	0.0032641
21	-33.6264	NaN
21	-31.6484	NaN
21	-29.6703	NaN
21	-27.6923	NaN
21	-25.7143	NaN
21	-23.7363	NaN
21	-21.7582	NaN
21	-19.7802	NaN
21	-17.8022	NaN
21	-15.8242	NaN
21	-13.8462	NaN
21	-11.8681	NaN
21	-9.89011	NaN
21	-7.91209	NaN
21	-5.93407	NaN
21	-3.95604	NaN
21	-1.97802	NaN
21	0	NaN
21	1.97802	NaN
21	3.95604	NaN
21	5.93407	NaN
21	7.91209	NaN
21	9.89011	NaN
21	11.8681	NaN
21	13.8462	NaN
21	15.8242	NaN
21	17.8022	NaN
21	19.7802	NaN
21	21.7582	NaN
21	23.7363	NaN
21	25.7143	NaN
21	27.6923	NaN
21	29.6703	NaN
21	31.6484	NaN
21	33.6264	0.0574433
21	35.6044	0.0129829
21	37.5824	0.00516998
21	39.5604	NaN
21	41.5385	NaN
21	43.5165	NaN
21	45.4945	NaN
21	47.4725	NaN
21	49.4505	NaN
21	51.4286	NaN
21	53.4066	NaN
21	55.3846	NaN
21	57.3626	NaN
21	59.3407	NaN
21	61.3187	NaN
21	63.2967	NaN
21	65.2747	NaN
21	67.2527	NaN
21	69.2308	NaN
21	71.2088	0.125573
21	73.1868	0.197424
21	75.1648	0.130373
21	77.1429	0.126888
21	79.1209	0.137369
21	81.0989	0.398503
21	83.0769	0.441323
21	85.0549	0.455445
21	87.033	0.460854
21	89.011	NaN
23	-89.011	NaN
23	-87.033	NaN
23	-85.0549	NaN
23	-83.0769	NaN
23	-81.0989	NaN
23	-79.1209	NaN
23	-77.1429	NaN
23	-75.1648	NaN
23	-73.1868	NaN
23	-71.2088	NaN
23	-69.2308	0.160402
23	-67.2527	0.184209
23	-65.2747	0.175168
23	-63.2967	0.157462
23	-61.3187	0.155297
23	-59.3407	0.157625
23	-57.3626	0.133575
23	-55.3846	0.15946
23	-53.4066	0.161353
23	-51.4286	0.158722
23	-49.4505	0.156318
23	-47.4725	0.136576
23	-45.4945	0.0802633
23	-43.5165	0.0344666
23	-41.5385	0.0261015
23	-39.5604	0.0321917
23	-37.5824	0.0392053
23	-35.6044	0.00199475
23	-33.6264	NaN
23	-31.6484	NaN
23	-29.6703	NaN
23	-27.6923	NaN
23	-25.7143	NaN
23	-23.7363	NaN
23	-21.7582	NaN
23	-19.7802	NaN
23	-17.8022	NaN
23	-15.8242	NaN
23	-13.8462	NaN
23	-11.8681	NaN
23	-9.89011	NaN
23	-7.91209	NaN
23	-5.93407	NaN
23	-3.95604	NaN
23	-1.97802	NaN
23	0	NaN
23	1.97802	NaN
23	3.95604	NaN
23	5.93407	NaN
23	7.91209	NaN
23	9.89011	NaN
23	11.8681	NaN
23	13.8462	NaN
23	15.8242	NaN
23	17.8022	NaN
23	19.7802	NaN
23	21.7582	NaN
23	23.7363	NaN
23	25.7143	NaN
23	27.6923	NaN
23	29.6703	NaN
23	31.6484	NaN
23	33.6264	0.0543821
23	35.6044	0.0148865
23	37.5824	NaN
23	39.5604	NaN
23	41.5385	NaN
23	43.5165	NaN
23	45.4945	NaN
23	47.4725	NaN
23	49.4505	NaN
23	51.4286	NaN
23	53.4066	NaN
23	55.3846	NaN
23	57.3626	NaN
23	59.3407	NaN
23	61.3187	NaN
23	63.2967	NaN
23	65.2747	NaN
23	67.2527	NaN
23	69.2308	NaN
23	71.2088	0.142486
23	73.1868	0.218484
23	75.1648	0.142751
23	77.1429	0.118669
23	79.1209	0.142957
23	81.0989	0.405091
23	83.0769	0.439543
23	85.0549	0.453579
23	87.033	0.460803
23	89.011	NaN
25	-89.011	NaN
25	-87.033	NaN
25	-85.0549	NaN
25	-83.0769	NaN
25	-81.0989	NaN
25	-79.1209	NaN
25	-77.1429	NaN
25	-75.1648	NaN
25	-73.1868	NaN
25	-71.2088	NaN
25	-69.2308	0.143851
25	-67.2527	0.1607
25	-65.2747	0.178981
25	-63.2967	0.165644
25	-61.3187	0.125672
25	-59.3407	0.127333
25	-57.3626	0.134832
25	-55.3846	0.142295
25	-53.4066	0.158267
25	-51.4286	0.161527
25	-49.4505	0.148481
25	-47.4725	0.13133
25	-45.4945	0.0912731
25	-43.5165	0.0360732
25	-41.5385	0.0358221
25	-39.5604	0.0216888
25	-37.5824	0.00186363
25	-35.6044	0.0038253
25	-33.6264	NaN
25	-31.6484	NaN
25	-29.6703	NaN
25	-27.6923	NaN
25	-25.7143	NaN
25	-23.7363	NaN
25	-21.7582	NaN
25	-19.7802	NaN
25	-17.8022	NaN
25	-15.8242	NaN
25	-13.8462	NaN
25	-11.8681	NaN
25	-9.89011	NaN
25	-7.91209	NaN
25	-5.93407	NaN
25	-3.95604	NaN
25	-1.97802	NaN
25	0	NaN
25	1.97802	NaN
25	3.95604	NaN
25	5.93407	NaN
25	7.91209	NaN
25	9.89011	NaN
25	11.8681	NaN
25	13.8462	NaN
25	15.8242	NaN
25	17.8022	NaN
25	19.7802	NaN
25	21.7582	NaN
25	23.7363	NaN
25	25.7143	NaN
25	27.6923	NaN
25	29.6703	NaN
25	31.6484	NaN
25	33.6264	0.00702807
25	35.6044	0.0139145
25	37.5824	0.0456196
25	39.5604	NaN
25	41.5385	NaN
25	43.5165	NaN
25	45.4945	NaN
25	47.4725	NaN
25	49.4505	NaN
25	51.4286	NaN
25	53.4066	NaN
25	55.3846	NaN
25	57.3626	NaN
25	59.3407	NaN
25	61.3187	NaN
25	63.2967	NaN
25	65.2747	NaN
25	67.2527	NaN
25	69.2308	NaN
25	71.2088	0.131607
25	73.1868	0.210851
25	75.1648	0.140834
25	77.1429	0.136893
25	79.1209	0.162477
25	81.0989	0.404204
25	83.0769	0.438551
25	85.0549	0.457462
25	87.033	0.46129
25	89.011	NaN
27	-89.011	NaN
27	-87.033	NaN
27	-85.0549	NaN
27	-83.0769	NaN
27	-81.0989	NaN
27	-79.1209	NaN
27	-77.1429	NaN
27	-75.1648	NaN
27	-73.1868	NaN
27	-71.2088	NaN
27	-69.2308	0.142617
27	-67.2527	0.153795
27	-65.2747	0.185637
27	-63.2967	0.169935
27	-61.3187	0.145743
27	-59.3407	0.144057
27	-57.3626	0.133735
27	-55.3846	0.143539
27	-53.4066	0.154296
27	-51.4286	0.14569
27	-49.4505	0.138336
27	-47.4725	0.126492
27	-45.4945	0.0928256
27	-43.5165	0.0462914
27	-41.5385	0.0260814
27	-39.5604	0.0287659
27	-37.5824	0.00783462
27	-35.6044	0.00902423
27	-33.6264	0.00398619
27	-31.6484	NaN
27	-29.6703	NaN
27	-27.6923	NaN
27	-25.7143	NaN
27	-23.7363	NaN
27	-21.7582	NaN
27	-19.7802	NaN
27	-17.8022	NaN
27	-15.8242	NaN
27	-13.8462	NaN
27	-11.8681	NaN
27	-9.89011	NaN
27	-7.91209	NaN
27	-5.93407	NaN
27	-3.95604	NaN
27	-1.97802	NaN
27	0	NaN
27	1.97802	NaN
27	3.95604	NaN
27	5.93407	NaN
27	7.91209	NaN
27	9.89011	NaN
27	11.8681	NaN
27	13.8462	NaN
27	15.8242	NaN
27	17.8022	NaN
27	19.7802	NaN
27	21.7582	NaN
27	23.7363	NaN
27	25.7143	NaN
27	27.6923	NaN
27	29.6703	NaN
27	31.6484	0.00215218
27	33.6264	0.00283991
27	35.6044	0.0121601
27	37.5824	0.0396654
27	39.5604	NaN
27	41.5385	NaN
27	43.5165	NaN
27	45.4945	NaN
27	47.4725	NaN
27	49.4505	NaN
27	51.4286	NaN
27	53.4066	NaN
27	55.3846	NaN
27	57.3626	NaN
27	59.3407	NaN
27	61.3187	NaN
27	63.2967	NaN
27	65.2747	NaN
27	67.2527	NaN
27	69.2308	NaN
27	71.2088	0.116376
27	73.1868	0.212689
27	75.1648	0.161719
27	77.1429	0.13872
27	79.1209	0.157709
27	81.0989	0.407991
27	83.0769	0.438675
27	85.0549	0.459786
27	87.033	0.461729
27	89.011	NaN
29	-89.011	NaN
29	-87.033	NaN
29	-85.0549	NaN
29	-83.0769	NaN
29	-81.0989	NaN
29	-79.1209	NaN
29	-77.1429	NaN
29	-75.1648	NaN
29	-73.1868	NaN
29	-71.2088	NaN
29	-69.2308	0.170437
29	-67.2527	0.166616
29	-65.2747	0.188724
29	-63.2967	0.183937
29	-61.3187	0.136669
29	-59.3407	0.137392
29	-57.3626	0.133014
29	-55.3846	0.148552
29	-53.4066	0.149754
29	-51.4286	0.150167
29	-49.4505	0.141467
29	-47.4725	0.118508
29	-45.4945	0.0772157
29	-43.5165	0.0567289
29	-41.5385	0.0333722
29	-39.5604	0.0395988
29	-37.5824	0.0419
29	-35.6044	0.0355225
29	-33.6264	0.0158609
29	-31.6484	NaN
29	-29.6703	NaN
29	-27.6923	NaN
29	-25.7143	NaN
29	-23.7363	NaN
29	-21.7582	NaN
29	-19.7802	NaN
29	-17.8022	NaN
29	-15.8242	NaN
29	-13.8462	NaN
29	-11.8681	NaN
29	-9.89011	NaN
29	-7.91209	NaN
29	-5.93407	NaN
29	-3.95604	NaN
29	-1.97802	NaN
29	0	NaN
29	1.97802	NaN
29	3.95604	NaN
29	5.93407	NaN
29	7.91209	NaN
29	9.89011	NaN
29	11.8681	NaN
29	13.8462	NaN
29	15.8242	NaN
29	17.8022	NaN
29	19.7802	NaN
29	21.7582	NaN
29	23.7363	NaN
29	25.7143	NaN
29	27.6923	NaN
29	29.6703	NaN
29	31.6484	0.00205103
29	33.6264	0.00253802
29	35.6044	0.00766286
29	37.5824	NaN
29	39.5604	NaN
29	41.5385	NaN
29	43.5165	NaN
29	45.4945	NaN
29	47.4725	NaN
29	49.4505	NaN
29	51.4286	NaN
29	53.4066	NaN
29	55.3846	NaN
29	57.3626	NaN
29	59.3407	NaN
29	61.3187	NaN
29	63.2967	NaN
29	65.2747	NaN
29	67.2527	NaN
29	69.2308	NaN
29	71.2088	0.120312
29	73.1868	0.201203
29	75.1648	0.181716
29	77.1429	0.153996
29	79.1209	0.153323
29	81.0989	0.405533
29	83.0769	0.440138
29	85.0549	0.460361
29	87.033	0.461785
29	89.011	NaN
31	-89.011	NaN
31	-87.033	NaN
31	-85.0549	NaN
31	-83.0769	NaN
31	-81.0989	NaN
31	-79.1209	NaN
31	-77.1429	NaN
31	-75.1648	NaN
31	-73.1868	NaN
31	-71.2088	NaN
31	-69.2308	0.173217
31	-67.2527	0.161389
31	-65.2747	0.189967
31	-63.2967	0.154651
31	-61.3187	0.144716
31	-59.3407	0.128386
31	-57.3626	0.135234
31	-55.3846	0.148645
31	-53.4066	0.146932
31	-51.4286	0.135812
31	-49.4505	0.141464
31	-47.4725	0.101488
31	-45.4945	0.0658127
31	-43.5165	0.0468644
31	-41.5385	0.034206
31	-39.5604	0.0472535
31	-37.5824	0.0124686
31	-35.6044	0.0171804
31	-33.6264	0.00632449
31	-31.6484	0.00271241
31	-29.6703	NaN
31	-27.6923	NaN
31	-25.7143	NaN
31	-23.7363	NaN
31	-21.7582	NaN
31	-19.7802	NaN
31	-17.8022	NaN
31	-15.8242	NaN
31	-13.8462	NaN
31	-11.8681	NaN
31	-9.89011	NaN
31	-7.91209	NaN
31	-5.93407	NaN
31	-3.95604	NaN
31	-1.97802	NaN
31	0	NaN
31	1.97802	NaN
31	3.95604	NaN
31	5.93407	NaN
31	7.91209	NaN
31	9.89011	NaN
31	11.8681	NaN
31	13.8462	NaN
31	15.8242	NaN
31	17.8022	NaN
31	19.7802	NaN
31	21.7582	NaN
31	23.7363	NaN
31	25.7143	NaN
31	27.6923	NaN
31	29.6703	NaN
31	31.6484	0.00185962
31	33.6264	0.00223904
31	35.6044	0.0100561
31	37.5824	NaN
31	39.5604	NaN
31	41.5385	NaN
31	43.5165	NaN
31	45.4945	NaN
31	47.4725	NaN
31	49.4505	NaN
31	51.4286	NaN
31	53.4066	NaN
31	55.3846	NaN
31	57.3626	NaN
31	59.3407	NaN
31	61.3187	NaN
31	63.2967	NaN
31	65.2747	NaN
31	67.2527	NaN
31	69.2308	NaN
31	71.2088	0.118586
31	73.1868	0.166325
31	75.1648	0.191739
31	77.1429	0.166284
31	79.1209	0.140165
31	81.0989	0.404528
31	83.0769	0.442172
31	85.0549	0.460484
31	87.033	0.461825
31	89.011	NaN
33	-89.011	NaN
33	-87.033	NaN
33	-85.0549	NaN
33	-83.0769	NaN
33	-81.0989	NaN
33	-79.1209	NaN
33	-77.1429	NaN
33	-75.1648	NaN
33	-73.1868	NaN
33	-71.2088	NaN
33	-69.2308	NaN
33	-67.2527	0.152435
33	-65.2747	0.161721
33	-63.2967	0.157538
33	-61.3187	0.145912
33	-59.3407	0.132382
33	-57.3626	0.133169
33	-55.3846	0.142945
33	-53.4066	0.15077
33	-51.4286	0.138802
33	-49.4505	0.14524
33	-47.4725	0.103144
33	-45.4945	0.0632015
33	-43.5165	0.0435326
33	-41.5385	0.0415058
33	-39.5604	0.046488
33	-37.5824	0.0151704
33	-35.6044	0.0108174
33	-33.6264	0.0477064
33	-31.6484	0.00627951
33	-29.6703	0.00211044
33	-27.6923	0.00166047
33	-25.7143	0.000851872
33	-23.7363	NaN
33	-21.7582	NaN
33	-19.7802	NaN
33	-17.8022	NaN
33	-15.8242	NaN
33	-13.8462	NaN
33	-11.8681	NaN
33	-9.89011	NaN
33	-7.91209	NaN
33	-5.93407	NaN
33	-3.95604	NaN
33	-1.97802	NaN
33	0	NaN
33	1.97802	NaN
33	3.95604	NaN
33	5.93407	NaN
33	7.91209	NaN
33	9.89011	NaN
33	11.8681	NaN
33	13.8462	NaN
33	15.8242	NaN
33	17.8022	NaN
33	19.7802	NaN
33	21.7582	NaN
33	23.7363	NaN
33	25.7143	NaN
33	27.6923	NaN
33	29.6703	NaN
33	31.6484	0.00174884
33	33.6264	0.0124658
33	35.6044	0.016744
33	37.5824	NaN
33	39.5604	NaN
33	41.5385	NaN
33	43.5165	NaN
33	45.4945	NaN
33	47.4725	NaN
33	49.4505	NaN
33	51.4286	NaN
33	53.4066	NaN
33	55.3846	NaN
33	57.3626	NaN
33	59.3407	NaN
33	61.3187	NaN
33	63.2967	NaN
33	65.2747	NaN
33	67.2527	NaN
33	69.2308	NaN
33	71.2088	0.138218
33	73.1868	0.151464
33	75.1648	0.178129
33	77.1429	0.149919
33	79.1209	0.125517
33	81.0989	0.406687
33	83.0769	0.440536
33	85.0549	0.460279
33	87.033	0.461871
33	89.011	NaN
35	-89.011	NaN
35	-87.033	NaN
35	-85.0549	NaN
35	-83.0769	NaN
35	-81.0989	NaN
35	-79.1209	NaN
35	-77.1429	NaN
35	-75.1648	NaN
35	-73.1868	NaN
35	-71.2088	NaN
35	-69.2308	0.441351
35	-67.2527	0.179597
35	-65.2747	0.136951
35	-63.2967	0.163408
35	-61.3187	0.149349
35	-59.3407	0.117532
35	-57.3626	0.131587
35	-55.3846	0.153838
35	-53.4066	0.155147
35	-51.4286	0.145218
35	-49.4505	0.125535
35	-47.4725	0.0985346
35	-45.4945	0.0586194
35	-43.5165	0.0342239
35	-41.5385	0.0364597
35	-39.5604	0.0553009
35	-37.5824	0.0212331
35	-35.6044	0.0139874
35	-33.6264	0.0504506
35	-31.6484	0.00720376
35	-29.6703	0.00185464
35	-27.6923	0.00210181
35	-25.7143	0.00137958
35	-23.7363	NaN
35	-21.7582	NaN
35	-19.7802	NaN
35	-17.8022	NaN
35	-15.8242	NaN
35	-13.8462	NaN
35	-11.8681	NaN
35	-9.89011	NaN
35	-7.91209	NaN
35	-5.93407	NaN
35	-3.95604	NaN
35	-1.97802	NaN
35	0	NaN
35	1.97802	NaN
35	3.95604	NaN
35	5.93407	NaN
35	7.91209	NaN
35	9.89011	NaN
35	11.8681	NaN
35	13.8462	NaN
35	15.8242	NaN
35	17.8022	NaN
35	19.7802	NaN
35	21.7582	NaN
35	23.7363	NaN
35	25.7143	NaN
35	27.6923	NaN
35	29.6703	NaN
35	31.6484	NaN
35	33.6264	0.045483
35	35.6044	0.0488378
35	37.5824	NaN
35	39.5604	NaN
35	41.5385	NaN
35	43.5165	NaN
35	45.4945	NaN
35	47.4725	NaN
35	49.4505	NaN
35	51.4286	NaN
35	53.4066	NaN
35	55.3846	NaN
35	57.3626	NaN
35	59.3407	NaN
35	61.3187	NaN
35	63.2967	NaN
35	65.2747	NaN
35	67.2527	NaN
35	69.2308	0
35	71.2088	0.166278
35	73.1868	0.156915
35	75.1648	0.174859
35	77.1429	0.135305
35	79.1209	0.124196
35	81.0989	0.407125
35	83.0769	0.438629
35	85.0549	0.45964
35	87.033	0.461734
35	89.011	NaN
37	-89.011	NaN
37	-87.033	NaN
37	-85.0549	NaN
37	-83.0769	NaN
37	-81.0989	NaN
37	-79.1209	NaN
37	-77.1429	NaN
37	-75.1648	NaN
37	-73.1868	NaN
37	-71.2088	NaN
37	-69.2308	0.167236
37	-67.2527	0.167934
37	-65.2747	0.184281
37	-63.2967	0.157145
37	-61.3187	0.166574
37	-59.3407	0.110038
37	-57.3626	0.128535
37	-55.3846	0.155989
37	-53.4066	0.157022
37	-51.4286	0.149522
37	-49.4505	0.120086
37	-47.4725	0.0770672
37	-45.4945	0.0494079
37	-43.5165	0.030381
37	-41.5385	0.0289928
37	-39.5604	0.049099
37	-37.5824	0.0218416
37	-35.6044	0.0214836
37	-33.6264	0.0211359
37	-31.6484	0.00779434
37	-29.6703	0.00184627
37	-27.6923	0.00301742
37	-25.7143	0.00134862
37	-23.7363	0.00131138
37	-21.7582	0.00118
37	-19.7802	0.000880212
37	-17.8022	NaN
37	-15.8242	NaN
37	-13.8462	NaN
37	-11.8681	NaN
37	-9.89011	NaN
37	-7.91209	NaN
37	-5.93407	NaN
37	-3.95604	NaN
37	-1.97802	NaN
37	0	NaN
37	1.97802	NaN
37	3.95604	NaN
37	5.93407	NaN
37	7.91209	NaN
37	9.89011	NaN
37	11.8681	NaN
37	13.8462	NaN
37	15.8242	NaN
37	17.8022	NaN
37	19.7802	NaN
37	21.7582	NaN
37	23.7363	NaN
37	25.7143	NaN
37	27.6923	NaN
37	29.6703	NaN
37	31.6484	NaN
37	33.6264	NaN
37	35.6044	NaN
37	37.5824	NaN
37	39.5604	NaN
37	41.5385	NaN
37	43.5165	NaN
37	45.4945	NaN
37	47.4725	NaN
37	49.4505	NaN
37	51.4286	NaN
37	53.4066	NaN
37	55.3846	NaN
37	57.3626	NaN
37	59.3407	NaN
37	61.3187	NaN
37	63.2967	NaN
37	65.2747	NaN
37	67.2527	NaN
37	69.2308	0.115574
37	71.2088	0.157849
37	73.1868	0.147509
37	75.1648	0.180834
37	77.1429	0.133897
37	79.1209	0.120161
37	81.0989	0.412909
37	83.0769	0.439291
37	85.0549	0.457629
37	87.033	0.461249
37	89.011	NaN
39	-89.011	NaN
39	-87.033	NaN
39	-85.0549	NaN
39	-83.0769	NaN
39	-81.0989	NaN
39	-79.1209	NaN
39	-77.1429	NaN
39	-75.1648	NaN
39	-73.1868	NaN
39	-71.2088	NaN
39	-69.2308	0.439878
39	-67.2527	0.196476
39	-65.2747	0.164068
39	-63.2967	0.172669
39	-61.3187	0.16685
39	-59.3407	0.121899
39	-57.3626	0.13027
39	-55.3846	0.156049
39	-53.4066	0.157554
39	-51.4286	0.146599
39	-49.4505	0.123476
39	-47.4725	0.065112
39	-45.4945	0.0418827
39	-43.5165	0.0266875
39	-41.5385	0.0301132
39	-39.5604	0.056295
39	-37.5824	0.0290741
39	-35.6044	0.0250884
39	-33.6264	0.0260369
39	-31.6484	0.0111344
39	-29.6703	0.00336288
39	-27.6923	0.0058078
39	-25.7143	0.0014307
39	-23.7363	0.00140599
39	-21.7582	0.00129078
39	-19.7802	0.0011595
39	-17.8022	0.00100392
39	-15.8242	NaN
39	-13.8462	NaN
39	-11.8681	NaN
39	-9.89011	NaN
39	-7.91209	NaN
39	-5.93407	NaN
39	-3.95604	NaN
39	-1.97802	NaN
39	0	NaN
39	1.97802	NaN
39	3.95604	NaN
39	5.93407	NaN
39	7.91209	NaN
39	9.89011	NaN
39	11.8681	NaN
39	13.8462	NaN
39	15.8242	NaN
39	17.8022	NaN
39	19.7802	NaN
39	21.7582	NaN
39	23.7363	NaN
39	25.7143	NaN
39	27.6923	NaN
39	29.6703	NaN
39	31.6484	NaN
39	33.6264	NaN
39	35.6044	NaN
39	37.5824	NaN
39	39.5604	NaN
39	41.5385	NaN
39	43.5165	NaN
39	45.4945	NaN
39	47.4725	NaN
39	49.4505	NaN
39	51.4286	NaN
39	53.4066	NaN
39	55.3846	NaN
39	57.3626	NaN
39	59.3407	NaN
39	61.3187	NaN
39	63.2967	NaN
39	65.2747	NaN
39	67.2527	NaN
39	69.2308	0.0772973
39	71.2088	0.155431
39	73.1868	0.189138
39	75.1648	0.206348
39	77.1429	0.146181
39	79.1209	0.137878
39	81.0989	0.428518
39	83.0769	0.440403
39	85.0549	0.455412
39	87.033	0.460875
39	89.011	NaN
41	-89.011	NaN
41	-87.033	NaN
41	-85.0549	NaN
41	-83.0769	NaN
41	-81.0989	NaN
41	-79.1209	NaN
41	-77.1429	NaN
41	-75.1648	NaN
41	-73.1868	NaN
41	-71.2088	NaN
41	-69.2308	NaN
41	-67.2527	0.188379
41	-65.2747	0.158094
41	-63.2967	0.166443
41	-61.3187	0.166239
41	-59.3407	0.129173
41	-57.3626	0.137522
41	-55.3846	0.156493
41	-53.4066	0.165569
41	-51.4286	0.151989
41	-49.4505	0.114256
41	-47.4725	0.0711746
41	-45.4945	0.045651
41	-43.5165	0.0379203
41	-41.5385	0.0324453
41	-39.5604	0.0577352
41	-37.5824	0.0322209
41	-35.6044	0.0299225
41	-33.6264	0.0390231
41	-31.6484	0.00944087
41	-29.6703	0.00391665
41	-27.6923	0.00146087
41	-25.7143	0.0014653
41	-23.7363	0.00144014
41	-21.7582	0.00157981
41	-19.7802	0.00158016
41	-17.8022	0.00109962
41	-15.8242	0.00104285
41	-13.8462	0.00120396
41	-11.8681	0.00139068
41	-9.89011	0.000842272
41	-7.91209	0.000809469
41	-5.93407	0.000591424
41	-3.95604	0.00109683
41	-1.97802	NaN
41	0	NaN
41	1.97802	NaN
41	3.95604	NaN
41	5.93407	NaN
41	7.91209	NaN
41	9.89011	NaN
41	11.8681	NaN
41	13.8462	NaN
41	15.8242	NaN
41	17.8022	NaN
41	19.7802	NaN
41	21.7582	NaN
41	23.7363	NaN
41	25.7143	NaN
41	27.6923	NaN
41	29.6703	NaN
41	31.6484	NaN
41	33.6264	NaN
41	35.6044	NaN
41	37.5824	NaN
41	39.5604	NaN
41	41.5385	NaN
41	43.5165	NaN
41	45.4945	NaN
41	47.4725	NaN
41	49.4505	NaN
41	51.4286	NaN
41	53.4066	NaN
41	55.3846	NaN
41	57.3626	NaN
41	59.3407	NaN
41	61.3187	NaN
41	63.2967	NaN
41	65.2747	NaN
41	67.2527	NaN
41	69.2308	0.0434395
41	71.2088	0.160246
41	73.1868	0.199334
41	75.1648	0.215525
41	77.1429	0.151571
41	79.1209	0.142252
41	81.0989	0.42782
41	83.0769	0.441352
41	85.0549	0.455514
41	87.033	0.460943
41	89.011	NaN
43	-89.011	NaN
43	-87.033	NaN
43	-85.0549	NaN
43	-83.0769	NaN
43	-81.0989	NaN
43	-79.1209	NaN
43	-77.1429	NaN
43	-75.1648	NaN
43	-73.1868	NaN
43	-71.2088	NaN
43	-69.2308	NaN
43	-67.2527	0.170191
43	-65.2747	0.14077
43	-63.2967	0.172132
43	-61.3187	0.170105
43	-59.3407	0.146649
43	-57.3626	0.144306
43	-55.3846	0.159558
43	-53.4066	0.165725
43	-51.4286	0.159998
43	-49.4505	0.117845
43	-47.4725	0.0685978
43	-45.4945	0.0597586
43	-43.5165	0.0499693
43	-41.5385	0.0345573
43	-39.5604	0.067621
43	-37.5824	0.034636
43	-35.6044	0.0361133
43	-33.6264	0.0409497
43	-31.6484	0.00659314
43	-29.6703	0.00374631
43	-27.6923	0.0012777
43	-25.7143	0.00187889
43	-23.7363	0.00158897
43	-21.7582	0.00175173
43	-19.7802	0.00173753
43	-17.8022	0.00123993
43	-15.8242	0.00130487
43	-13.8462	0.00114588
43	-11.8681	0.00106224
43	-9.89011	0.00042592
43	-7.91209	0.00046628
43	-5.93407	0.00037915
43	-3.95604	0.000589989
43	-1.97802	0.000772144
43	0	0.000961486
43	1.97802	NaN
43	3.95604	NaN
43	5.93407	NaN
43	7.91209	NaN
43	9.89011	NaN
43	11.8681	NaN
43	13.8462	NaN
43	15.8242	NaN
43	17.8022	NaN
43	19.7802	NaN
43	21.7582	NaN
43	23.7363	NaN
43	25.7143	NaN
43	27.6923	NaN
43	29.6703	NaN
43	31.6484	NaN
43	33.6264	NaN
43	35.6044	NaN
43	37.5824	NaN
43	39.5604	NaN
43	41.5385	NaN
43	43.5165	NaN
43	45.4945	NaN
43	47.4725	NaN
43	49.4505	NaN
43	51.4286	NaN
43	53.4066	NaN
43	55.3846	NaN
43	57.3626	NaN
43	59.3407	NaN
43	61.3187	NaN
43	63.2967	NaN
43	65.2747	NaN
43	67.2527	NaN
43	69.2308	0.0258623
43	71.2088	0.156253
43	73.1868	0.206088
43	75.1648	0.212733
43	77.1429	0.156617
43	79.1209	0.143863
43	81.0989	0.427948
43	83.0769	0.445252
[truncated: 14,381 more rows]

## Sheet: EDFig9f
lon	lat	stdDOCres (years)
1	-89.011	NaN
1	-87.033	NaN
1	-85.0549	NaN
1	-83.0769	NaN
1	-81.0989	NaN
1	-79.1209	NaN
1	-77.1429	NaN
1	-75.1648	NaN
1	-73.1868	NaN
1	-71.2088	17.5827
1	-69.2308	15.7215
1	-67.2527	15.0317
1	-65.2747	14.2446
1	-63.2967	9.59513
1	-61.3187	5.85134
1	-59.3407	5.5232
1	-57.3626	5.06475
1	-55.3846	4.28234
1	-53.4066	3.47046
1	-51.4286	3.199
1	-49.4505	2.92982
1	-47.4725	2.80292
1	-45.4945	2.51399
1	-43.5165	2.04323
1	-41.5385	1.63447
1	-39.5604	1.39353
1	-37.5824	1.14674
1	-35.6044	1.09447
1	-33.6264	1.08924
1	-31.6484	1.02665
1	-29.6703	0.946887
1	-27.6923	0.895664
1	-25.7143	0.882571
1	-23.7363	0.867318
1	-21.7582	0.872989
1	-19.7802	0.894542
1	-17.8022	0.914531
1	-15.8242	0.932603
1	-13.8462	0.958197
1	-11.8681	0.995612
1	-9.89011	1.0366
1	-7.91209	1.08212
1	-5.93407	1.07693
1	-3.95604	1.14739
1	-1.97802	1.25299
1	0	1.29484
1	1.97802	1.27394
1	3.95604	1.13552
1	5.93407	1.05797
1	7.91209	NaN
1	9.89011	NaN
1	11.8681	NaN
1	13.8462	NaN
1	15.8242	NaN
1	17.8022	NaN
1	19.7802	NaN
1	21.7582	NaN
1	23.7363	NaN
1	25.7143	NaN
1	27.6923	NaN
1	29.6703	NaN
1	31.6484	NaN
1	33.6264	3.57142
1	35.6044	3.50799
1	37.5824	NaN
1	39.5604	NaN
1	41.5385	NaN
1	43.5165	NaN
1	45.4945	NaN
1	47.4725	NaN
1	49.4505	NaN
1	51.4286	7.84754
1	53.4066	8.79098
1	55.3846	10.0104
1	57.3626	10.492
1	59.3407	11.0277
1	61.3187	12.0442
1	63.2967	12.1802
1	65.2747	12.7126
1	67.2527	12.8775
1	69.2308	12.4146
1	71.2088	12.0394
1	73.1868	10.392
1	75.1648	8.87284
1	77.1429	9.57098
1	79.1209	10.6438
1	81.0989	11.3456
1	83.0769	12.0295
1	85.0549	12.9632
1	87.033	13.8373
1	89.011	NaN
3	-89.011	NaN
3	-87.033	NaN
3	-85.0549	NaN
3	-83.0769	NaN
3	-81.0989	NaN
3	-79.1209	NaN
3	-77.1429	NaN
3	-75.1648	NaN
3	-73.1868	NaN
3	-71.2088	NaN
3	-69.2308	16.1175
3	-67.2527	15.824
3	-65.2747	13.7845
3	-63.2967	8.9852
3	-61.3187	5.67998
3	-59.3407	5.67992
3	-57.3626	5.21488
3	-55.3846	4.45911
3	-53.4066	3.5226
3	-51.4286	3.17334
3	-49.4505	2.93661
3	-47.4725	2.8028
3	-45.4945	2.44497
3	-43.5165	2.07695
3	-41.5385	1.69764
3	-39.5604	1.40862
3	-37.5824	1.11944
3	-35.6044	1.0829
3	-33.6264	1.08625
3	-31.6484	1.05206
3	-29.6703	0.95621
3	-27.6923	0.907971
3	-25.7143	0.882389
3	-23.7363	0.861012
3	-21.7582	0.864885
3	-19.7802	0.88247
3	-17.8022	0.895178
3	-15.8242	0.918011
3	-13.8462	0.937783
3	-11.8681	0.965647
3	-9.89011	0.990806
3	-7.91209	1.01256
3	-5.93407	1.0641
3	-3.95604	1.11094
3	-1.97802	1.22823
3	0	1.33293
3	1.97802	1.24737
3	3.95604	1.08752
3	5.93407	1.03718
3	7.91209	NaN
3	9.89011	NaN
3	11.8681	NaN
3	13.8462	NaN
3	15.8242	NaN
3	17.8022	NaN
3	19.7802	NaN
3	21.7582	NaN
3	23.7363	NaN
3	25.7143	NaN
3	27.6923	NaN
3	29.6703	NaN
3	31.6484	NaN
3	33.6264	4.02585
3	35.6044	3.94459
3	37.5824	NaN
3	39.5604	NaN
3	41.5385	NaN
3	43.5165	NaN
3	45.4945	NaN
3	47.4725	NaN
3	49.4505	NaN
3	51.4286	7.82892
3	53.4066	8.67814
3	55.3846	9.64415
3	57.3626	9.44067
3	59.3407	10.5877
3	61.3187	11.9395
3	63.2967	11.8023
3	65.2747	12.1206
3	67.2527	12.7304
3	69.2308	12.4378
3	71.2088	12.1099
3	73.1868	11.3468
3	75.1648	10.0501
3	77.1429	10.34
3	79.1209	10.9724
3	81.0989	11.4418
3	83.0769	12.0713
3	85.0549	12.9771
3	87.033	13.8099
3	89.011	NaN
5	-89.011	NaN
5	-87.033	NaN
5	-85.0549	NaN
5	-83.0769	NaN
5	-81.0989	NaN
5	-79.1209	NaN
5	-77.1429	NaN
5	-75.1648	NaN
5	-73.1868	NaN
5	-71.2088	NaN
5	-69.2308	16.1749
5	-67.2527	16.2136
5	-65.2747	13.469
5	-63.2967	8.69937
5	-61.3187	5.86947
5	-59.3407	5.84522
5	-57.3626	5.39215
5	-55.3846	4.60589
5	-53.4066	3.57531
5	-51.4286	3.17426
5	-49.4505	3.06485
5	-47.4725	2.78971
5	-45.4945	2.47746
5	-43.5165	2.10088
5	-41.5385	1.73474
5	-39.5604	1.41237
5	-37.5824	1.09114
5	-35.6044	1.07251
5	-33.6264	1.07914
5	-31.6484	1.05704
5	-29.6703	0.959419
5	-27.6923	0.917377
5	-25.7143	0.880856
5	-23.7363	0.855221
5	-21.7582	0.854533
5	-19.7802	0.860987
5	-17.8022	0.88177
5	-15.8242	0.905147
5	-13.8462	0.920334
5	-11.8681	0.942594
5	-9.89011	0.949918
5	-7.91209	0.966788
5	-5.93407	1.00902
5	-3.95604	1.0458
5	-1.97802	1.15153
5	0	1.25288
5	1.97802	1.1473
5	3.95604	1.02203
5	5.93407	NaN
5	7.91209	NaN
5	9.89011	NaN
5	11.8681	NaN
5	13.8462	NaN
5	15.8242	NaN
5	17.8022	NaN
5	19.7802	NaN
5	21.7582	NaN
5	23.7363	NaN
5	25.7143	NaN
5	27.6923	NaN
5	29.6703	NaN
5	31.6484	NaN
5	33.6264	4.45022
5	35.6044	4.27327
5	37.5824	4.61143
5	39.5604	4.56087
5	41.5385	3.45154
5	43.5165	NaN
5	45.4945	NaN
5	47.4725	NaN
5	49.4505	NaN
5	51.4286	NaN
5	53.4066	8.40761
5	55.3846	8.88033
5	57.3626	8.8451
5	59.3407	9.77255
5	61.3187	NaN
5	63.2967	11.6463
5	65.2747	11.6133
5	67.2527	12.148
5	69.2308	12.2433
5	71.2088	11.9395
5	73.1868	11.8217
5	75.1648	10.9837
5	77.1429	11.0462
5	79.1209	11.2429
5	81.0989	11.5212
5	83.0769	12.0591
5	85.0549	12.9813
5	87.033	13.7798
5	89.011	NaN
7	-89.011	NaN
7	-87.033	NaN
7	-85.0549	NaN
7	-83.0769	NaN
7	-81.0989	NaN
7	-79.1209	NaN
7	-77.1429	NaN
7	-75.1648	NaN
7	-73.1868	NaN
7	-71.2088	NaN
7	-69.2308	15.6558
7	-67.2527	16.0186
7	-65.2747	12.9707
7	-63.2967	8.42494
7	-61.3187	6.14938
7	-59.3407	6.04056
7	-57.3626	5.64779
7	-55.3846	4.83159
7	-53.4066	3.66215
7	-51.4286	3.15669
7	-49.4505	2.99425
7	-47.4725	2.81079
7	-45.4945	2.53361
7	-43.5165	2.17052
7	-41.5385	1.76996
7	-39.5604	1.43529
7	-37.5824	1.0688
7	-35.6044	1.0685
7	-33.6264	1.06896
7	-31.6484	1.04916
7	-29.6703	0.954616
7	-27.6923	0.913261
7	-25.7143	0.864386
7	-23.7363	0.842449
7	-21.7582	0.838133
7	-19.7802	0.848391
7	-17.8022	0.86734
7	-15.8242	0.890792
7	-13.8462	0.907257
7	-11.8681	0.921597
7	-9.89011	0.919557
7	-7.91209	0.926337
7	-5.93407	0.962899
7	-3.95604	1.01453
7	-1.97802	1.07531
7	0	1.12135
7	1.97802	1.03323
7	3.95604	0.952906
7	5.93407	NaN
7	7.91209	NaN
7	9.89011	NaN
7	11.8681	NaN
7	13.8462	NaN
7	15.8242	NaN
7	17.8022	NaN
7	19.7802	NaN
7	21.7582	NaN
7	23.7363	NaN
7	25.7143	NaN
7	27.6923	NaN
7	29.6703	NaN
7	31.6484	NaN
7	33.6264	4.18038
7	35.6044	4.10416
7	37.5824	4.50892
7	39.5604	4.49865
7	41.5385	3.37885
7	43.5165	NaN
7	45.4945	NaN
7	47.4725	NaN
7	49.4505	NaN
7	51.4286	NaN
7	53.4066	8.18912
7	55.3846	8.47134
7	57.3626	8.49349
7	59.3407	NaN
7	61.3187	NaN
7	63.2967	11.5763
7	65.2747	11.3221
7	67.2527	11.4437
7	69.2308	11.7157
7	71.2088	11.5378
7	73.1868	11.9465
7	75.1648	11.6449
7	77.1429	11.5191
7	79.1209	11.4062
7	81.0989	11.5022
7	83.0769	11.9973
7	85.0549	12.9725
7	87.033	13.7453
7	89.011	NaN
9	-89.011	NaN
9	-87.033	NaN
9	-85.0549	NaN
9	-83.0769	NaN
9	-81.0989	NaN
9	-79.1209	NaN
9	-77.1429	NaN
9	-75.1648	NaN
9	-73.1868	NaN
9	-71.2088	NaN
9	-69.2308	14.776
9	-67.2527	15.5926
9	-65.2747	13.1258
9	-63.2967	8.75461
9	-61.3187	6.54147
9	-59.3407	6.28028
9	-57.3626	5.97276
9	-55.3846	5.07857
9	-53.4066	3.77198
9	-51.4286	3.17546
9	-49.4505	3.02421
9	-47.4725	2.79483
9	-45.4945	2.50859
9	-43.5165	2.18924
9	-41.5385	1.85292
9	-39.5604	1.5203
9	-37.5824	1.05531
9	-35.6044	1.05882
9	-33.6264	1.06051
9	-31.6484	1.03133
9	-29.6703	0.941183
9	-27.6923	0.896029
9	-25.7143	0.848108
9	-23.7363	0.833985
9	-21.7582	0.832914
9	-19.7802	0.838195
9	-17.8022	0.850154
9	-15.8242	0.868947
9	-13.8462	0.879865
9	-11.8681	0.891033
9	-9.89011	0.890021
9	-7.91209	0.897514
9	-5.93407	0.925488
9	-3.95604	0.950289
9	-1.97802	0.983298
9	0	0.990436
9	1.97802	0.9444
9	3.95604	0.903161
9	5.93407	NaN
9	7.91209	NaN
9	9.89011	NaN
9	11.8681	NaN
9	13.8462	NaN
9	15.8242	NaN
9	17.8022	NaN
9	19.7802	NaN
9	21.7582	NaN
9	23.7363	NaN
9	25.7143	NaN
9	27.6923	NaN
9	29.6703	NaN
9	31.6484	NaN
9	33.6264	3.43843
9	35.6044	3.70298
9	37.5824	4.48421
9	39.5604	4.57078
9	41.5385	NaN
9	43.5165	NaN
9	45.4945	NaN
9	47.4725	NaN
9	49.4505	NaN
9	51.4286	NaN
9	53.4066	NaN
9	55.3846	NaN
9	57.3626	NaN
9	59.3407	NaN
9	61.3187	NaN
9	63.2967	NaN
9	65.2747	11.2368
9	67.2527	11.0646
9	69.2308	11.0665
9	71.2088	11.0067
9	73.1868	11.6708
9	75.1648	11.8653
9	77.1429	11.8423
9	79.1209	11.4979
9	81.0989	11.438
9	83.0769	11.9145
9	85.0549	12.9479
9	87.033	13.7049
9	89.011	NaN
11	-89.011	NaN
11	-87.033	NaN
11	-85.0549	NaN
11	-83.0769	NaN
11	-81.0989	NaN
11	-79.1209	NaN
11	-77.1429	NaN
11	-75.1648	NaN
11	-73.1868	NaN
11	-71.2088	NaN
11	-69.2308	14.0347
11	-67.2527	15.1607
11	-65.2747	13.6914
11	-63.2967	9.61737
11	-61.3187	7.02784
11	-59.3407	6.52728
11	-57.3626	6.35243
11	-55.3846	5.28442
11	-53.4066	3.91145
11	-51.4286	3.26245
11	-49.4505	3.0123
11	-47.4725	2.78011
11	-45.4945	2.46452
11	-43.5165	2.17569
11	-41.5385	1.95206
11	-39.5604	1.69817
11	-37.5824	1.07191
11	-35.6044	1.04163
11	-33.6264	1.04012
11	-31.6484	0.994417
11	-29.6703	0.913257
11	-27.6923	0.873452
11	-25.7143	0.840938
11	-23.7363	0.830858
11	-21.7582	0.826909
11	-19.7802	0.826573
11	-17.8022	0.832442
11	-15.8242	0.844052
11	-13.8462	0.846128
11	-11.8681	0.853546
11	-9.89011	0.863027
11	-7.91209	0.864479
11	-5.93407	0.873447
11	-3.95604	0.875561
11	-1.97802	NaN
11	0	NaN
11	1.97802	NaN
11	3.95604	NaN
11	5.93407	NaN
11	7.91209	NaN
11	9.89011	NaN
11	11.8681	NaN
11	13.8462	NaN
11	15.8242	NaN
11	17.8022	NaN
11	19.7802	NaN
11	21.7582	NaN
11	23.7363	NaN
11	25.7143	NaN
11	27.6923	NaN
11	29.6703	NaN
11	31.6484	NaN
11	33.6264	2.86288
11	35.6044	3.06436
11	37.5824	4.05878
11	39.5604	4.31355
11	41.5385	NaN
11	43.5165	NaN
11	45.4945	NaN
11	47.4725	NaN
11	49.4505	NaN
11	51.4286	NaN
11	53.4066	NaN
11	55.3846	NaN
11	57.3626	NaN
11	59.3407	NaN
11	61.3187	NaN
11	63.2967	NaN
11	65.2747	11.2066
11	67.2527	10.9075
11	69.2308	10.6518
11	71.2088	10.5955
11	73.1868	11.2431
11	75.1648	11.8082
11	77.1429	12.1444
11	79.1209	11.5465
11	81.0989	11.2996
11	83.0769	11.7851
11	85.0549	12.9051
11	87.033	13.6573
11	89.011	NaN
13	-89.011	NaN
13	-87.033	NaN
13	-85.0549	NaN
13	-83.0769	NaN
13	-81.0989	NaN
13	-79.1209	NaN
13	-77.1429	NaN
13	-75.1648	NaN
13	-73.1868	NaN
13	-71.2088	NaN
13	-69.2308	14.0809
13	-67.2527	15.0021
13	-65.2747	13.7032
13	-63.2967	9.91688
13	-61.3187	7.34192
13	-59.3407	6.77124
13	-57.3626	6.76528
13	-55.3846	5.5252
13	-53.4066	4.08192
13	-51.4286	3.38004
13	-49.4505	3.04568
13	-47.4725	2.79133
13	-45.4945	2.48568
13	-43.5165	2.13732
13	-41.5385	1.93519
13	-39.5604	1.79703
13	-37.5824	1.09054
13	-35.6044	0.980221
13	-33.6264	0.992812
13	-31.6484	0.945331
13	-29.6703	0.883628
13	-27.6923	0.860833
13	-25.7143	0.834916
13	-23.7363	0.825705
13	-21.7582	0.819789
13	-19.7802	NaN
13	-17.8022	NaN
13	-15.8242	NaN
13	-13.8462	NaN
13	-11.8681	0.827944
13	-9.89011	0.84045
13	-7.91209	0.833627
13	-5.93407	NaN
13	-3.95604	NaN
13	-1.97802	NaN
13	0	NaN
13	1.97802	NaN
13	3.95604	NaN
13	5.93407	NaN
13	7.91209	NaN
13	9.89011	NaN
13	11.8681	NaN
13	13.8462	NaN
13	15.8242	NaN
13	17.8022	NaN
13	19.7802	NaN
13	21.7582	NaN
13	23.7363	NaN
13	25.7143	NaN
13	27.6923	NaN
13	29.6703	NaN
13	31.6484	NaN
13	33.6264	2.48719
13	35.6044	2.60925
13	37.5824	3.73683
13	39.5604	4.1124
13	41.5385	NaN
13	43.5165	NaN
13	45.4945	NaN
13	47.4725	NaN
13	49.4505	NaN
13	51.4286	NaN
13	53.4066	NaN
13	55.3846	NaN
13	57.3626	NaN
13	59.3407	NaN
13	61.3187	NaN
13	63.2967	NaN
13	65.2747	NaN
13	67.2527	10.9211
13	69.2308	10.5234
13	71.2088	10.3225
13	73.1868	10.7684
13	75.1648	11.5072
13	77.1429	12.4237
13	79.1209	NaN
13	81.0989	11.1085
13	83.0769	11.6157
13	85.0549	12.8384
13	87.033	13.6015
13	89.011	NaN
15	-89.011	NaN
15	-87.033	NaN
15	-85.0549	NaN
15	-83.0769	NaN
15	-81.0989	NaN
15	-79.1209	NaN
15	-77.1429	NaN
15	-75.1648	NaN
15	-73.1868	NaN
15	-71.2088	NaN
15	-69.2308	14.1159
15	-67.2527	14.9351
15	-65.2747	13.7159
15	-63.2967	10.1956
15	-61.3187	7.67776
15	-59.3407	7.1027
15	-57.3626	7.03146
15	-55.3846	5.60323
15	-53.4066	4.17441
15	-51.4286	3.41471
15	-49.4505	3.07571
15	-47.4725	2.78982
15	-45.4945	2.45473
15	-43.5165	2.15172
15	-41.5385	1.92607
15	-39.5604	1.91007
15	-37.5824	1.20549
15	-35.6044	0.905943
15	-33.6264	0.976978
15	-31.6484	0.896907
15	-29.6703	0.872816
15	-27.6923	0.859547
15	-25.7143	NaN
15	-23.7363	NaN
15	-21.7582	NaN
15	-19.7802	NaN
15	-17.8022	NaN
15	-15.8242	NaN
15	-13.8462	NaN
15	-11.8681	NaN
15	-9.89011	NaN
15	-7.91209	NaN
15	-5.93407	NaN
15	-3.95604	NaN
15	-1.97802	NaN
15	0	NaN
15	1.97802	NaN
15	3.95604	NaN
15	5.93407	NaN
15	7.91209	NaN
15	9.89011	NaN
15	11.8681	NaN
15	13.8462	NaN
15	15.8242	NaN
15	17.8022	NaN
15	19.7802	NaN
15	21.7582	NaN
15	23.7363	NaN
15	25.7143	NaN
15	27.6923	NaN
15	29.6703	NaN
15	31.6484	NaN
15	33.6264	2.21987
15	35.6044	2.19879
15	37.5824	NaN
15	39.5604	NaN
15	41.5385	NaN
15	43.5165	NaN
15	45.4945	NaN
15	47.4725	NaN
15	49.4505	NaN
15	51.4286	NaN
15	53.4066	NaN
15	55.3846	NaN
15	57.3626	NaN
15	59.3407	NaN
15	61.3187	NaN
15	63.2967	NaN
15	65.2747	NaN
15	67.2527	NaN
15	69.2308	10.4777
15	71.2088	10.1026
15	73.1868	10.0556
15	75.1648	10.8393
15	77.1429	12.5328
15	79.1209	NaN
15	81.0989	10.895
15	83.0769	11.417
15	85.0549	12.7458
15	87.033	13.5399
15	89.011	NaN
17	-89.011	NaN
17	-87.033	NaN
17	-85.0549	NaN
17	-83.0769	NaN
17	-81.0989	NaN
17	-79.1209	NaN
17	-77.1429	NaN
17	-75.1648	NaN
17	-73.1868	NaN
17	-71.2088	NaN
17	-69.2308	14.0597
17	-67.2527	14.9055
17	-65.2747	13.6389
17	-63.2967	10.3414
17	-61.3187	8.02339
17	-59.3407	7.51179
17	-57.3626	7.01739
17	-55.3846	5.49077
17	-53.4066	4.17234
17	-51.4286	3.43678
17	-49.4505	3.08304
17	-47.4725	2.78465
17	-45.4945	2.4348
17	-43.5165	2.13135
17	-41.5385	1.8634
17	-39.5604	1.82296
17	-37.5824	1.02981
17	-35.6044	0.889544
17	-33.6264	0.997172
17	-31.6484	0.905108
17	-29.6703	0.881028
17	-27.6923	NaN
17	-25.7143	NaN
17	-23.7363	NaN
17	-21.7582	NaN
17	-19.7802	NaN
17	-17.8022	NaN
17	-15.8242	NaN
17	-13.8462	NaN
17	-11.8681	NaN
17	-9.89011	NaN
17	-7.91209	NaN
17	-5.93407	NaN
17	-3.95604	NaN
17	-1.97802	NaN
17	0	NaN
17	1.97802	NaN
17	3.95604	NaN
17	5.93407	NaN
17	7.91209	NaN
17	9.89011	NaN
17	11.8681	NaN
17	13.8462	NaN
17	15.8242	NaN
17	17.8022	NaN
17	19.7802	NaN
17	21.7582	NaN
17	23.7363	NaN
17	25.7143	NaN
17	27.6923	NaN
17	29.6703	NaN
17	31.6484	1.77385
17	33.6264	1.98911
17	35.6044	1.99955
17	37.5824	2.03614
17	39.5604	2.42747
17	41.5385	2.78697
17	43.5165	NaN
17	45.4945	NaN
17	47.4725	NaN
17	49.4505	NaN
17	51.4286	NaN
17	53.4066	NaN
17	55.3846	NaN
17	57.3626	NaN
17	59.3407	NaN
17	61.3187	NaN
17	63.2967	NaN
17	65.2747	NaN
17	67.2527	NaN
17	69.2308	10.4733
17	71.2088	10.0454
17	73.1868	9.48067
17	75.1648	9.93696
17	77.1429	NaN
17	79.1209	NaN
17	81.0989	10.6682
17	83.0769	11.2001
17	85.0549	12.6333
17	87.033	13.4879
17	89.011	NaN
19	-89.011	NaN
19	-87.033	NaN
19	-85.0549	NaN
19	-83.0769	NaN
19	-81.0989	NaN
19	-79.1209	NaN
19	-77.1429	NaN
19	-75.1648	NaN
19	-73.1868	NaN
19	-71.2088	NaN
19	-69.2308	14.2848
19	-67.2527	14.8921
19	-65.2747	13.6205
19	-63.2967	10.5391
19	-61.3187	8.38408
19	-59.3407	7.65061
19	-57.3626	6.64177
19	-55.3846	5.23825
19	-53.4066	4.14611
19	-51.4286	3.48804
19	-49.4505	3.14732
19	-47.4725	2.81758
19	-45.4945	2.47316
19	-43.5165	2.17436
19	-41.5385	1.87779
19	-39.5604	1.84928
19	-37.5824	1.26245
19	-35.6044	0.975595
19	-33.6264	NaN
19	-31.6484	NaN
19	-29.6703	NaN
19	-27.6923	NaN
19	-25.7143	NaN
19	-23.7363	NaN
19	-21.7582	NaN
19	-19.7802	NaN
19	-17.8022	NaN
19	-15.8242	NaN
19	-13.8462	NaN
19	-11.8681	NaN
19	-9.89011	NaN
19	-7.91209	NaN
19	-5.93407	NaN
19	-3.95604	NaN
19	-1.97802	NaN
19	0	NaN
19	1.97802	NaN
19	3.95604	NaN
19	5.93407	NaN
19	7.91209	NaN
19	9.89011	NaN
19	11.8681	NaN
19	13.8462	NaN
19	15.8242	NaN
19	17.8022	NaN
19	19.7802	NaN
19	21.7582	NaN
19	23.7363	NaN
19	25.7143	NaN
19	27.6923	NaN
19	29.6703	NaN
19	31.6484	1.79938
19	33.6264	1.82836
19	35.6044	1.85337
19	37.5824	1.81933
19	39.5604	2.36705
19	41.5385	2.76949
19	43.5165	NaN
19	45.4945	NaN
19	47.4725	NaN
19	49.4505	NaN
19	51.4286	NaN
19	53.4066	NaN
19	55.3846	NaN
19	57.3626	NaN
19	59.3407	NaN
19	61.3187	NaN
19	63.2967	NaN
19	65.2747	NaN
19	67.2527	NaN
19	69.2308	NaN
19	71.2088	10.0849
19	73.1868	9.20046
19	75.1648	9.05877
19	77.1429	8.00502
19	79.1209	9.06759
19	81.0989	10.4292
19	83.0769	10.9735
19	85.0549	12.5098
19	87.033	13.4355
19	89.011	NaN
21	-89.011	NaN
21	-87.033	NaN
21	-85.0549	NaN
21	-83.0769	NaN
21	-81.0989	NaN
21	-79.1209	NaN
21	-77.1429	NaN
21	-75.1648	NaN
21	-73.1868	NaN
21	-71.2088	NaN
21	-69.2308	14.6463
21	-67.2527	14.8873
21	-65.2747	13.6769
21	-63.2967	10.8879
21	-61.3187	8.868
21	-59.3407	7.79761
21	-57.3626	6.60539
21	-55.3846	5.35732
21	-53.4066	4.22443
21	-51.4286	3.52721
21	-49.4505	3.17551
21	-47.4725	2.84942
21	-45.4945	2.49295
21	-43.5165	2.19304
21	-41.5385	1.87417
21	-39.5604	1.63335
21	-37.5824	1.45443
21	-35.6044	1.13657
21	-33.6264	NaN
21	-31.6484	NaN
21	-29.6703	NaN
21	-27.6923	NaN
21	-25.7143	NaN
21	-23.7363	NaN
21	-21.7582	NaN
21	-19.7802	NaN
21	-17.8022	NaN
21	-15.8242	NaN
21	-13.8462	NaN
21	-11.8681	NaN
21	-9.89011	NaN
21	-7.91209	NaN
21	-5.93407	NaN
21	-3.95604	NaN
21	-1.97802	NaN
21	0	NaN
21	1.97802	NaN
21	3.95604	NaN
21	5.93407	NaN
21	7.91209	NaN
21	9.89011	NaN
21	11.8681	NaN
21	13.8462	NaN
21	15.8242	NaN
21	17.8022	NaN
21	19.7802	NaN
21	21.7582	NaN
21	23.7363	NaN
21	25.7143	NaN
21	27.6923	NaN
21	29.6703	NaN
21	31.6484	NaN
21	33.6264	1.86544
21	35.6044	1.81781
21	37.5824	1.73928
21	39.5604	NaN
21	41.5385	NaN
21	43.5165	NaN
21	45.4945	NaN
21	47.4725	NaN
21	49.4505	NaN
21	51.4286	NaN
21	53.4066	NaN
21	55.3846	NaN
21	57.3626	NaN
21	59.3407	NaN
21	61.3187	NaN
21	63.2967	NaN
21	65.2747	NaN
21	67.2527	NaN
21	69.2308	NaN
21	71.2088	9.98777
21	73.1868	8.91029
21	75.1648	8.36795
21	77.1429	7.87565
21	79.1209	8.96192
21	81.0989	10.2189
21	83.0769	10.8042
21	85.0549	12.3824
21	87.033	13.3791
21	89.011	NaN
23	-89.011	NaN
23	-87.033	NaN
23	-85.0549	NaN
23	-83.0769	NaN
23	-81.0989	NaN
23	-79.1209	NaN
23	-77.1429	NaN
23	-75.1648	NaN
23	-73.1868	NaN
23	-71.2088	NaN
23	-69.2308	14.8548
23	-67.2527	14.9243
23	-65.2747	13.8058
23	-63.2967	11.247
23	-61.3187	9.13578
23	-59.3407	7.91889
23	-57.3626	6.63029
23	-55.3846	5.23733
23	-53.4066	4.16414
23	-51.4286	3.57209
23	-49.4505	3.21832
23	-47.4725	2.87606
23	-45.4945	2.5139
23	-43.5165	2.19864
23	-41.5385	1.92311
23	-39.5604	1.66964
23	-37.5824	1.50793
23	-35.6044	1.25017
23	-33.6264	NaN
23	-31.6484	NaN
23	-29.6703	NaN
23	-27.6923	NaN
23	-25.7143	NaN
23	-23.7363	NaN
23	-21.7582	NaN
23	-19.7802	NaN
23	-17.8022	NaN
23	-15.8242	NaN
23	-13.8462	NaN
23	-11.8681	NaN
23	-9.89011	NaN
23	-7.91209	NaN
23	-5.93407	NaN
23	-3.95604	NaN
23	-1.97802	NaN
23	0	NaN
23	1.97802	NaN
23	3.95604	NaN
23	5.93407	NaN
23	7.91209	NaN
23	9.89011	NaN
23	11.8681	NaN
23	13.8462	NaN
23	15.8242	NaN
23	17.8022	NaN
23	19.7802	NaN
23	21.7582	NaN
23	23.7363	NaN
23	25.7143	NaN
23	27.6923	NaN
23	29.6703	NaN
23	31.6484	NaN
23	33.6264	1.86186
23	35.6044	1.79907
23	37.5824	NaN
23	39.5604	NaN
23	41.5385	NaN
23	43.5165	NaN
23	45.4945	NaN
23	47.4725	NaN
23	49.4505	NaN
23	51.4286	NaN
23	53.4066	NaN
23	55.3846	NaN
23	57.3626	NaN
23	59.3407	NaN
23	61.3187	NaN
23	63.2967	NaN
23	65.2747	NaN
23	67.2527	NaN
23	69.2308	NaN
23	71.2088	9.8962
23	73.1868	8.6773
23	75.1648	7.86735
23	77.1429	7.60033
23	79.1209	8.74919
23	81.0989	10.0601
23	83.0769	10.6426
23	85.0549	12.2517
23	87.033	13.3184
23	89.011	NaN
25	-89.011	NaN
25	-87.033	NaN
25	-85.0549	NaN
25	-83.0769	NaN
25	-81.0989	NaN
25	-79.1209	NaN
25	-77.1429	NaN
25	-75.1648	NaN
25	-73.1868	NaN
25	-71.2088	NaN
25	-69.2308	15.0218
25	-67.2527	14.9505
25	-65.2747	13.9701
25	-63.2967	11.5799
25	-61.3187	8.83131
25	-59.3407	7.12938
25	-57.3626	5.98702
25	-55.3846	4.94268
25	-53.4066	4.12456
25	-51.4286	3.55942
25	-49.4505	3.20746
25	-47.4725	2.8627
25	-45.4945	2.52318
25	-43.5165	2.2794
25	-41.5385	1.98201
25	-39.5604	1.71972
25	-37.5824	1.37685
25	-35.6044	1.14238
25	-33.6264	NaN
25	-31.6484	NaN
25	-29.6703	NaN
25	-27.6923	NaN
25	-25.7143	NaN
25	-23.7363	NaN
25	-21.7582	NaN
25	-19.7802	NaN
25	-17.8022	NaN
25	-15.8242	NaN
25	-13.8462	NaN
25	-11.8681	NaN
25	-9.89011	NaN
25	-7.91209	NaN
25	-5.93407	NaN
25	-3.95604	NaN
25	-1.97802	NaN
25	0	NaN
25	1.97802	NaN
25	3.95604	NaN
25	5.93407	NaN
25	7.91209	NaN
25	9.89011	NaN
25	11.8681	NaN
25	13.8462	NaN
25	15.8242	NaN
25	17.8022	NaN
25	19.7802	NaN
25	21.7582	NaN
25	23.7363	NaN
25	25.7143	NaN
25	27.6923	NaN
25	29.6703	NaN
25	31.6484	NaN
25	33.6264	2.03334
25	35.6044	1.81176
25	37.5824	1.66088
25	39.5604	NaN
25	41.5385	NaN
25	43.5165	NaN
25	45.4945	NaN
25	47.4725	NaN
25	49.4505	NaN
25	51.4286	NaN
25	53.4066	NaN
25	55.3846	NaN
25	57.3626	NaN
25	59.3407	NaN
25	61.3187	NaN
25	63.2967	NaN
25	65.2747	NaN
25	67.2527	NaN
25	69.2308	NaN
25	71.2088	9.90341
25	73.1868	8.50938
25	75.1648	7.26619
25	77.1429	7.29889
25	79.1209	8.59292
25	81.0989	9.91375
25	83.0769	10.4759
25	85.0549	12.1138
25	87.033	13.2525
25	89.011	NaN
27	-89.011	NaN
27	-87.033	NaN
27	-85.0549	NaN
27	-83.0769	NaN
27	-81.0989	NaN
27	-79.1209	NaN
27	-77.1429	NaN
27	-75.1648	NaN
27	-73.1868	NaN
27	-71.2088	NaN
27	-69.2308	15.1017
27	-67.2527	14.7938
27	-65.2747	14.0741
27	-63.2967	11.7116
27	-61.3187	8.14942
27	-59.3407	5.99367
27	-57.3626	5.13335
27	-55.3846	4.40672
27	-53.4066	3.91572
27	-51.4286	3.46948
27	-49.4505	3.18689
27	-47.4725	2.82982
27	-45.4945	2.49792
27	-43.5165	2.28683
27	-41.5385	2.04702
27	-39.5604	1.80929
27	-37.5824	1.83185
27	-35.6044	1.35586
27	-33.6264	1.31285
27	-31.6484	NaN
27	-29.6703	NaN
27	-27.6923	NaN
27	-25.7143	NaN
27	-23.7363	NaN
27	-21.7582	NaN
27	-19.7802	NaN
27	-17.8022	NaN
27	-15.8242	NaN
27	-13.8462	NaN
27	-11.8681	NaN
27	-9.89011	NaN
27	-7.91209	NaN
27	-5.93407	NaN
27	-3.95604	NaN
27	-1.97802	NaN
27	0	NaN
27	1.97802	NaN
27	3.95604	NaN
27	5.93407	NaN
27	7.91209	NaN
27	9.89011	NaN
27	11.8681	NaN
27	13.8462	NaN
27	15.8242	NaN
27	17.8022	NaN
27	19.7802	NaN
27	21.7582	NaN
27	23.7363	NaN
27	25.7143	NaN
27	27.6923	NaN
27	29.6703	NaN
27	31.6484	2.53424
27	33.6264	2.23697
27	35.6044	1.97011
27	37.5824	1.77692
27	39.5604	NaN
27	41.5385	NaN
27	43.5165	NaN
27	45.4945	NaN
27	47.4725	NaN
27	49.4505	NaN
27	51.4286	NaN
27	53.4066	NaN
27	55.3846	NaN
27	57.3626	NaN
27	59.3407	NaN
27	61.3187	NaN
27	63.2967	NaN
27	65.2747	NaN
27	67.2527	NaN
27	69.2308	NaN
27	71.2088	9.96322
27	73.1868	8.40964
27	75.1648	6.8184
27	77.1429	7.06401
27	79.1209	8.46865
27	81.0989	9.7208
27	83.0769	10.2922
27	85.0549	11.9619
27	87.033	13.1806
27	89.011	NaN
29	-89.011	NaN
29	-87.033	NaN
29	-85.0549	NaN
29	-83.0769	NaN
29	-81.0989	NaN
29	-79.1209	NaN
29	-77.1429	NaN
29	-75.1648	NaN
29	-73.1868	NaN
29	-71.2088	NaN
29	-69.2308	14.9788
29	-67.2527	14.3394
29	-65.2747	13.9399
29	-63.2967	11.461
29	-61.3187	7.34644
29	-59.3407	5.16521
29	-57.3626	4.54564
29	-55.3846	4.06033
29	-53.4066	3.73026
29	-51.4286	3.44578
29	-49.4505	3.12694
29	-47.4725	2.76707
29	-45.4945	2.43729
29	-43.5165	2.2703
29	-41.5385	1.94147
29	-39.5604	1.74717
29	-37.5824	1.70547
29	-35.6044	1.5094
29	-33.6264	1.39749
29	-31.6484	NaN
29	-29.6703	NaN
29	-27.6923	NaN
29	-25.7143	NaN
29	-23.7363	NaN
29	-21.7582	NaN
29	-19.7802	NaN
29	-17.8022	NaN
29	-15.8242	NaN
29	-13.8462	NaN
29	-11.8681	NaN
29	-9.89011	NaN
29	-7.91209	NaN
29	-5.93407	NaN
29	-3.95604	NaN
29	-1.97802	NaN
29	0	NaN
29	1.97802	NaN
29	3.95604	NaN
29	5.93407	NaN
29	7.91209	NaN
29	9.89011	NaN
29	11.8681	NaN
29	13.8462	NaN
29	15.8242	NaN
29	17.8022	NaN
29	19.7802	NaN
29	21.7582	NaN
29	23.7363	NaN
29	25.7143	NaN
29	27.6923	NaN
29	29.6703	NaN
29	31.6484	2.5151
29	33.6264	2.34299
29	35.6044	2.21778
29	37.5824	NaN
29	39.5604	NaN
29	41.5385	NaN
29	43.5165	NaN
29	45.4945	NaN
29	47.4725	NaN
29	49.4505	NaN
29	51.4286	NaN
29	53.4066	NaN
29	55.3846	NaN
29	57.3626	NaN
29	59.3407	NaN
29	61.3187	NaN
29	63.2967	NaN
29	65.2747	NaN
29	67.2527	NaN
29	69.2308	NaN
29	71.2088	10.0653
29	73.1868	8.46719
29	75.1648	7.04983
29	77.1429	6.6929
29	79.1209	8.2258
29	81.0989	9.51527
29	83.0769	10.0864
29	85.0549	11.7886
29	87.033	13.1028
29	89.011	NaN
31	-89.011	NaN
31	-87.033	NaN
31	-85.0549	NaN
31	-83.0769	NaN
31	-81.0989	NaN
31	-79.1209	NaN
31	-77.1429	NaN
31	-75.1648	NaN
31	-73.1868	NaN
31	-71.2088	NaN
31	-69.2308	14.8046
31	-67.2527	13.7511
31	-65.2747	13.5333
31	-63.2967	10.7287
31	-61.3187	6.63253
31	-59.3407	4.77331
31	-57.3626	4.33586
31	-55.3846	3.98273
31	-53.4066	3.70278
31	-51.4286	3.38466
31	-49.4505	3.06052
31	-47.4725	2.69667
31	-45.4945	2.38929
31	-43.5165	2.24941
31	-41.5385	1.95351
31	-39.5604	1.75822
31	-37.5824	1.62442
31	-35.6044	1.5946
31	-33.6264	1.44943
31	-31.6484	1.40338
31	-29.6703	NaN
31	-27.6923	NaN
31	-25.7143	NaN
31	-23.7363	NaN
31	-21.7582	NaN
31	-19.7802	NaN
31	-17.8022	NaN
31	-15.8242	NaN
31	-13.8462	NaN
31	-11.8681	NaN
31	-9.89011	NaN
31	-7.91209	NaN
31	-5.93407	NaN
31	-3.95604	NaN
31	-1.97802	NaN
31	0	NaN
31	1.97802	NaN
31	3.95604	NaN
31	5.93407	NaN
31	7.91209	NaN
31	9.89011	NaN
31	11.8681	NaN
31	13.8462	NaN
31	15.8242	NaN
31	17.8022	NaN
31	19.7802	NaN
31	21.7582	NaN
31	23.7363	NaN
31	25.7143	NaN
31	27.6923	NaN
31	29.6703	NaN
31	31.6484	2.49422
31	33.6264	2.37551
31	35.6044	2.3079
31	37.5824	NaN
31	39.5604	NaN
31	41.5385	NaN
31	43.5165	NaN
31	45.4945	NaN
31	47.4725	NaN
31	49.4505	NaN
31	51.4286	NaN
31	53.4066	NaN
31	55.3846	NaN
31	57.3626	NaN
31	59.3407	NaN
31	61.3187	NaN
31	63.2967	NaN
31	65.2747	NaN
31	67.2527	NaN
31	69.2308	NaN
31	71.2088	10.18
31	73.1868	8.6101
31	75.1648	7.12443
31	77.1429	6.4184
31	79.1209	7.90922
31	81.0989	9.31533
31	83.0769	9.86591
31	85.0549	11.5931
31	87.033	13.018
31	89.011	NaN
33	-89.011	NaN
33	-87.033	NaN
33	-85.0549	NaN
33	-83.0769	NaN
33	-81.0989	NaN
33	-79.1209	NaN
33	-77.1429	NaN
33	-75.1648	NaN
33	-73.1868	NaN
33	-71.2088	NaN
33	-69.2308	NaN
33	-67.2527	12.9633
33	-65.2747	12.9554
33	-63.2967	9.82883
33	-61.3187	6.18782
33	-59.3407	4.71638
33	-57.3626	4.2876
33	-55.3846	3.89667
33	-53.4066	3.63985
33	-51.4286	3.38788
33	-49.4505	3.07686
33	-47.4725	2.71685
33	-45.4945	2.40244
33	-43.5165	2.24948
33	-41.5385	1.9331
33	-39.5604	1.75571
33	-37.5824	1.66658
33	-35.6044	1.6592
33	-33.6264	1.51612
33	-31.6484	1.46536
33	-29.6703	1.45778
33	-27.6923	1.43821
33	-25.7143	1.39067
33	-23.7363	NaN
33	-21.7582	NaN
33	-19.7802	NaN
33	-17.8022	NaN
33	-15.8242	NaN
33	-13.8462	NaN
33	-11.8681	NaN
33	-9.89011	NaN
33	-7.91209	NaN
33	-5.93407	NaN
33	-3.95604	NaN
33	-1.97802	NaN
33	0	NaN
33	1.97802	NaN
33	3.95604	NaN
33	5.93407	NaN
33	7.91209	NaN
33	9.89011	NaN
33	11.8681	NaN
33	13.8462	NaN
33	15.8242	NaN
33	17.8022	NaN
33	19.7802	NaN
33	21.7582	NaN
33	23.7363	NaN
33	25.7143	NaN
33	27.6923	NaN
33	29.6703	NaN
33	31.6484	2.45861
33	33.6264	2.3292
33	35.6044	2.26916
33	37.5824	NaN
33	39.5604	NaN
33	41.5385	NaN
33	43.5165	NaN
33	45.4945	NaN
33	47.4725	NaN
33	49.4505	NaN
33	51.4286	NaN
33	53.4066	NaN
33	55.3846	NaN
33	57.3626	NaN
33	59.3407	NaN
33	61.3187	NaN
33	63.2967	NaN
33	65.2747	NaN
33	67.2527	NaN
33	69.2308	NaN
33	71.2088	10.2295
33	73.1868	8.74886
33	75.1648	7.34486
33	77.1429	6.15264
33	79.1209	7.60993
33	81.0989	9.117
33	83.0769	9.62924
33	85.0549	11.3767
33	87.033	12.9268
33	89.011	NaN
35	-89.011	NaN
35	-87.033	NaN
35	-85.0549	NaN
35	-83.0769	NaN
35	-81.0989	NaN
35	-79.1209	NaN
35	-77.1429	NaN
35	-75.1648	NaN
35	-73.1868	NaN
35	-71.2088	NaN
35	-69.2308	9.80191
35	-67.2527	12.0317
35	-65.2747	12.3182
35	-63.2967	9.08672
35	-61.3187	5.86733
35	-59.3407	4.65143
35	-57.3626	4.23081
35	-55.3846	3.85753
35	-53.4066	3.61173
35	-51.4286	3.38996
35	-49.4505	3.11906
35	-47.4725	2.75708
35	-45.4945	2.43896
35	-43.5165	2.27381
35	-41.5385	1.94063
35	-39.5604	1.75123
35	-37.5824	1.63541
35	-35.6044	1.58823
35	-33.6264	1.52922
35	-31.6484	1.48688
35	-29.6703	1.47767
35	-27.6923	1.4649
35	-25.7143	1.41087
35	-23.7363	NaN
35	-21.7582	NaN
35	-19.7802	NaN
35	-17.8022	NaN
35	-15.8242	NaN
35	-13.8462	NaN
35	-11.8681	NaN
35	-9.89011	NaN
35	-7.91209	NaN
35	-5.93407	NaN
35	-3.95604	NaN
35	-1.97802	NaN
35	0	NaN
35	1.97802	NaN
35	3.95604	NaN
35	5.93407	NaN
35	7.91209	NaN
35	9.89011	NaN
35	11.8681	NaN
35	13.8462	NaN
35	15.8242	NaN
35	17.8022	NaN
35	19.7802	NaN
35	21.7582	NaN
35	23.7363	NaN
35	25.7143	NaN
35	27.6923	NaN
35	29.6703	NaN
35	31.6484	NaN
35	33.6264	2.25064
35	35.6044	2.2211
35	37.5824	NaN
35	39.5604	NaN
35	41.5385	NaN
35	43.5165	NaN
35	45.4945	NaN
35	47.4725	NaN
35	49.4505	NaN
35	51.4286	NaN
35	53.4066	NaN
35	55.3846	NaN
35	57.3626	NaN
35	59.3407	NaN
35	61.3187	NaN
35	63.2967	NaN
35	65.2747	NaN
35	67.2527	NaN
35	69.2308	10.7581
35	71.2088	10.1583
35	73.1868	8.78552
35	75.1648	7.16045
35	77.1429	5.85286
35	79.1209	7.36432
35	81.0989	8.9196
35	83.0769	9.37372
35	85.0549	11.1424
35	87.033	12.83
35	89.011	NaN
37	-89.011	NaN
37	-87.033	NaN
37	-85.0549	NaN
37	-83.0769	NaN
37	-81.0989	NaN
37	-79.1209	NaN
37	-77.1429	NaN
37	-75.1648	NaN
37	-73.1868	NaN
37	-71.2088	NaN
37	-69.2308	9.68775
37	-67.2527	11.3044
37	-65.2747	11.8056
37	-63.2967	8.73098
37	-61.3187	5.60967
37	-59.3407	4.57504
37	-57.3626	4.18938
37	-55.3846	3.84327
37	-53.4066	3.59925
37	-51.4286	3.39743
37	-49.4505	3.13986
37	-47.4725	2.79678
37	-45.4945	2.49093
37	-43.5165	2.2661
37	-41.5385	1.95953
37	-39.5604	1.74686
37	-37.5824	1.638
37	-35.6044	1.59289
37	-33.6264	1.53277
37	-31.6484	1.49149
37	-29.6703	1.47572
37	-27.6923	1.47113
37	-25.7143	1.42987
37	-23.7363	1.41271
37	-21.7582	1.37426
37	-19.7802	1.30931
37	-17.8022	NaN
37	-15.8242	NaN
37	-13.8462	NaN
37	-11.8681	NaN
37	-9.89011	NaN
37	-7.91209	NaN
37	-5.93407	NaN
37	-3.95604	NaN
37	-1.97802	NaN
37	0	NaN
37	1.97802	NaN
37	3.95604	NaN
37	5.93407	NaN
37	7.91209	NaN
37	9.89011	NaN
37	11.8681	NaN
37	13.8462	NaN
37	15.8242	NaN
37	17.8022	NaN
37	19.7802	NaN
37	21.7582	NaN
37	23.7363	NaN
37	25.7143	NaN
37	27.6923	NaN
37	29.6703	NaN
37	31.6484	NaN
37	33.6264	NaN
37	35.6044	NaN
37	37.5824	NaN
37	39.5604	NaN
37	41.5385	NaN
37	43.5165	NaN
37	45.4945	NaN
37	47.4725	NaN
37	49.4505	NaN
37	51.4286	NaN
37	53.4066	NaN
37	55.3846	NaN
37	57.3626	NaN
37	59.3407	NaN
37	61.3187	NaN
37	63.2967	NaN
37	65.2747	NaN
37	67.2527	NaN
37	69.2308	10.6913
37	71.2088	9.99211
37	73.1868	8.5359
37	75.1648	6.73538
37	77.1429	5.5926
37	79.1209	7.18988
37	81.0989	8.72899
37	83.0769	9.10274
37	85.0549	10.9014
37	87.033	12.7291
37	89.011	NaN
39	-89.011	NaN
39	-87.033	NaN
39	-85.0549	NaN
39	-83.0769	NaN
39	-81.0989	NaN
39	-79.1209	NaN
39	-77.1429	NaN
39	-75.1648	NaN
39	-73.1868	NaN
39	-71.2088	NaN
39	-69.2308	9.67404
39	-67.2527	11.2201
39	-65.2747	11.3912
39	-63.2967	8.21344
39	-61.3187	5.53242
39	-59.3407	4.62461
39	-57.3626	4.15504
39	-55.3846	3.84692
39	-53.4066	3.61616
39	-51.4286	3.41538
39	-49.4505	3.15302
39	-47.4725	2.84207
39	-45.4945	2.53497
39	-43.5165	2.28504
39	-41.5385	1.97288
39	-39.5604	1.76877
39	-37.5824	1.63994
39	-35.6044	1.59855
39	-33.6264	1.54819
39	-31.6484	1.50071
39	-29.6703	1.47228
39	-27.6923	1.46854
39	-25.7143	1.43915
39	-23.7363	1.42176
39	-21.7582	1.39973
39	-19.7802	1.33855
39	-17.8022	1.27356
39	-15.8242	NaN
39	-13.8462	NaN
39	-11.8681	NaN
39	-9.89011	NaN
39	-7.91209	NaN
39	-5.93407	NaN
39	-3.95604	NaN
39	-1.97802	NaN
39	0	NaN
39	1.97802	NaN
39	3.95604	NaN
39	5.93407	NaN
39	7.91209	NaN
39	9.89011	NaN
39	11.8681	NaN
39	13.8462	NaN
39	15.8242	NaN
39	17.8022	NaN
39	19.7802	NaN
39	21.7582	NaN
39	23.7363	NaN
39	25.7143	NaN
39	27.6923	NaN
39	29.6703	NaN
39	31.6484	NaN
39	33.6264	NaN
39	35.6044	NaN
39	37.5824	NaN
39	39.5604	NaN
39	41.5385	NaN
39	43.5165	NaN
39	45.4945	NaN
39	47.4725	NaN
39	49.4505	NaN
39	51.4286	NaN
39	53.4066	NaN
39	55.3846	NaN
39	57.3626	NaN
39	59.3407	NaN
39	61.3187	NaN
39	63.2967	NaN
39	65.2747	NaN
39	67.2527	NaN
39	69.2308	10.5728
39	71.2088	9.6822
39	73.1868	8.19182
39	75.1648	6.37317
39	77.1429	5.68752
39	79.1209	7.074
39	81.0989	8.54568
39	83.0769	8.8345
39	85.0549	10.6711
39	87.033	12.6277
39	89.011	NaN
41	-89.011	NaN
41	-87.033	NaN
41	-85.0549	NaN
41	-83.0769	NaN
41	-81.0989	NaN
41	-79.1209	NaN
41	-77.1429	NaN
41	-75.1648	NaN
41	-73.1868	NaN
41	-71.2088	NaN
41	-69.2308	NaN
41	-67.2527	11.7264
41	-65.2747	11.0814
41	-63.2967	8.09574
41	-61.3187	5.72447
41	-59.3407	4.71477
41	-57.3626	4.21685
41	-55.3846	3.89713
41	-53.4066	3.65631
41	-51.4286	3.4517
41	-49.4505	3.17326
41	-47.4725	2.85936
41	-45.4945	2.55048
41	-43.5165	2.32631
41	-41.5385	1.96087
41	-39.5604	1.75297
41	-37.5824	1.62966
41	-35.6044	1.59146
41	-33.6264	1.55169
41	-31.6484	1.49521
41	-29.6703	1.46566
41	-27.6923	1.46344
41	-25.7143	1.43719
41	-23.7363	1.41574
41	-21.7582	1.39853
41	-19.7802	1.3773
41	-17.8022	1.33019
41	-15.8242	1.32849
41	-13.8462	1.27856
41	-11.8681	1.25991
41	-9.89011	0.775594
41	-7.91209	0.670329
41	-5.93407	0.719216
41	-3.95604	0.658647
41	-1.97802	NaN
41	0	NaN
41	1.97802	NaN
41	3.95604	NaN
41	5.93407	NaN
41	7.91209	NaN
41	9.89011	NaN
41	11.8681	NaN
41	13.8462	NaN
41	15.8242	NaN
41	17.8022	NaN
41	19.7802	NaN
41	21.7582	NaN
41	23.7363	NaN
41	25.7143	NaN
41	27.6923	NaN
41	29.6703	NaN
41	31.6484	NaN
41	33.6264	NaN
41	35.6044	NaN
41	37.5824	NaN
41	39.5604	NaN
41	41.5385	NaN
41	43.5165	NaN
41	45.4945	NaN
41	47.4725	NaN
41	49.4505	NaN
41	51.4286	NaN
41	53.4066	NaN
41	55.3846	NaN
41	57.3626	NaN
41	59.3407	NaN
41	61.3187	NaN
41	63.2967	NaN
41	65.2747	NaN
41	67.2527	NaN
41	69.2308	10.4355
41	71.2088	9.38867
41	73.1868	8.03657
41	75.1648	6.05704
41	77.1429	5.67296
41	79.1209	6.95291
41	81.0989	8.35842
41	83.0769	8.57786
41	85.0549	10.458
41	87.033	12.5276
41	89.011	NaN
43	-89.011	NaN
43	-87.033	NaN
43	-85.0549	NaN
43	-83.0769	NaN
43	-81.0989	NaN
43	-79.1209	NaN
43	-77.1429	NaN
43	-75.1648	NaN
43	-73.1868	NaN
43	-71.2088	NaN
43	-69.2308	NaN
43	-67.2527	12.1645
43	-65.2747	11.2594
43	-63.2967	8.65927
43	-61.3187	6.03674
43	-59.3407	4.80121
43	-57.3626	4.36728
43	-55.3846	3.97776
43	-53.4066	3.70715
43	-51.4286	3.48737
43	-49.4505	3.19661
43	-47.4725	2.86914
43	-45.4945	2.58445
43	-43.5165	2.42787
43	-41.5385	1.97406
43	-39.5604	1.72123
43	-37.5824	1.60234
43	-35.6044	1.56934
43	-33.6264	1.53765
43	-31.6484	1.47755
43	-29.6703	1.44406
43	-27.6923	1.4546
43	-25.7143	1.43857
43	-23.7363	1.40876
43	-21.7582	1.38211
43	-19.7802	1.36874
43	-17.8022	1.3343
43	-15.8242	1.32557
43	-13.8462	1.15644
43	-11.8681	1.214
43	-9.89011	0.767613
43	-7.91209	0.687274
43	-5.93407	0.735808
43	-3.95604	0.706516
43	-1.97802	0.70631
43	0	0.693008
43	1.97802	NaN
43	3.95604	NaN
43	5.93407	NaN
43	7.91209	NaN
43	9.89011	NaN
43	11.8681	NaN
43	13.8462	NaN
43	15.8242	NaN
43	17.8022	NaN
43	19.7802	NaN
43	21.7582	NaN
43	23.7363	NaN
43	25.7143	NaN
43	27.6923	NaN
43	29.6703	NaN
43	31.6484	NaN
43	33.6264	NaN
43	35.6044	NaN
43	37.5824	NaN
43	39.5604	NaN
43	41.5385	NaN
43	43.5165	NaN
43	45.4945	NaN
43	47.4725	NaN
43	49.4505	NaN
43	51.4286	NaN
43	53.4066	NaN
43	55.3846	NaN
43	57.3626	NaN
43	59.3407	NaN
43	61.3187	NaN
43	63.2967	NaN
43	65.2747	NaN
43	67.2527	NaN
43	69.2308	10.3382
43	71.2088	8.9662
43	73.1868	7.51493
43	75.1648	5.6908
43	77.1429	5.6646
43	79.1209	6.81888
43	81.0989	8.16667
43	83.0769	8.32804
[truncated: 14,381 more rows]
